# Supplementary material for: The pos-1 3′ untranslated region governs germline specification and proliferation to ensure reproductive robustness
Source: PLoS Genet. 2026 Apr 27;22(4):e1012129. doi: 10.1371/journal.pgen.1012129 (PMC13132445; doi:10.1371/journal.pgen.1012129)
Supplement: S1 Data — (GZ) [file pgen.1012129.s007.gz › SupplementalDataSet2/DESeq2_Analysis.xlsx]

## Sheet: All Data
Gene	Name	Type	Chr	Start	End	baseMean	log2FoldChange_shrunken	lfcSE_shrunken	pvalue	padj	log2FoldChange_raw	lfcSE_raw	DG4222_20_rep1:DESeq2NormalizedCount	DG4222_20_rep2:DESeq2NormalizedCount	DG4222_20_rep3:DESeq2NormalizedCount	WRM101_20_rep1:DESeq2NormalizedCount	WRM101_20_rep2:DESeq2NormalizedCount	WRM101_20_rep3:DESeq2NormalizedCount
WBGene00010957	nduo-6	protein_coding	MtDNA	113	549	834.567	-0.812536	0.356246	0.00101909	0.00312275	-1.68571	0.513121	1638.97	1551.57	629.515	241.427	441.149	504.766
WBGene00010958	ndfl-4	protein_coding	MtDNA	549	783	98.1399	-0.821694	0.25664	0.000180875	0.000680641	-1.1238	0.300132	155.353	161.652	86.6802	37.2199	68.9949	78.9392
WBGene00014454	MTCE.7	rRNA	MtDNA	898	1593	497923	-0.437014	0.257551	0.0469268	0.0902178	-0.599253	0.301593	737394	516663	545561	264953	499040	423925
WBGene00010959	nduo-1	protein_coding	MtDNA	1763	2635	8325.87	-0.256457	0.094533	0.00571403	0.0143862	-0.266165	0.0963056	9078.83	9202.62	8996.32	6622.13	8457.11	7598.18
WBGene00010960	atp-6	protein_coding	MtDNA	2634	3235	11132.9	-0.384936	0.334492	0.118471	0.196946	-0.708458	0.453784	13399.2	14446.2	13593.6	4499.59	13950.9	6907.74
WBGene00014459	MTCE.14	tRNA	MtDNA	3307	3360	5.2488	0.00323619	0.441445	0.98707	0.991939	0.0158151	0.975877	7.76765	5.77329	2.167	2.01189	4.87843	8.89456
WBGene00014460	MTCE.15	tRNA	MtDNA	3362	3416	1.44047	-0.0845936	0.478774	0.486363	NA	-1.31303	1.88625	0	2.88665	3.25051	0	1.39384	1.11182
WBGene00010961	nduo-2	protein_coding	MtDNA	3389	4269	704.898	-0.431408	0.29666	0.0692728	0.125903	-0.673233	0.370593	1071.94	1041.36	486.493	466.758	625.833	537.009
WBGene00014461	MTCE.17	tRNA	MtDNA	4269	4328	1.93088	-0.230969	0.478078	0.0622555	NA	-3.43997	1.84501	1.55353	3.60831	5.41751	1.00594	0	0
WBGene00014462	MTCE.18	tRNA	MtDNA	4330	4383	1.7132	0.0135786	0.490935	0.828455	NA	0.833388	3.8461	0	3.60831	0	0	0	6.67092
WBGene00000829	ctb-1	protein_coding	MtDNA	4504	5621	31921.4	-0.342223	0.122603	0.00396296	0.0103947	-0.364591	0.126546	34727.6	37007.5	36068.7	22064.4	34868.9	26791.5
WBGene00010962	ctc-3	protein_coding	MtDNA	5678	6449	24056.1	-0.340203	0.26794	0.131027	0.214003	-0.481203	0.318664	27158.8	27427.5	29508.1	12698	27932.5	19611.4
WBGene00014466	MTCE.24	tRNA	MtDNA	6450	6504	4.6814	-0.553441	0.470793	0.000140745	0.000544787	-5.80393	1.5246	9.32118	14.4332	4.33401	0	0	0
WBGene00010963	nduo-4	protein_coding	MtDNA	6506	7808	6440.7	-0.341321	0.217415	0.0805512	0.14323	-0.422913	0.242011	7172.65	7430.95	7531.42	3854.78	7037.48	5616.91
WBGene00010964	ctc-1	protein_coding	MtDNA	7827	9428	84350.4	-0.368135	0.127335	0.00277378	0.00758286	-0.394224	0.13177	99250.4	92879.3	95286.4	55302.8	91273.3	72110.4
WBGene00010965	ctc-2	protein_coding	MtDNA	9649	10348	13070.4	-0.389783	0.324932	0.111794	0.187739	-0.684942	0.430732	16290.3	16140	15918.8	5016.64	15757.3	9299.26
WBGene00014472	MTCE.33	rRNA	MtDNA	10403	11354	202111	-0.66627	0.317068	0.00621042	0.0154497	-1.12988	0.4129	355379	225369	251583	67547.2	174597	138190
WBGene00010966	nduo-3	protein_coding	MtDNA	11356	11691	585.471	-0.613784	0.304836	0.0105995	0.0247596	-0.988812	0.386915	835.8	1034.14	465.906	287.7	463.451	425.827
WBGene00010967	nduo-5	protein_coding	MtDNA	11691	13272	14969.8	-0.728574	0.229145	0.000334448	0.00116972	-0.927303	0.258514	19847.9	19550.5	19468.4	7513.4	13806	9632.81
WBGene00001492	frm-5.1	protein_coding	IV	32463	48880	247.305	0.146293	0.160061	0.334109	0.453569	0.163376	0.169149	198.852	246.808	252.456	295.748	262.041	227.923
WBGene00235257	T05C7.4	protein_coding	IV	52725	53639	1.9103	0.0092281	0.47603	0.943613	NA	0.122846	1.73684	0	0	5.41751	2.01189	0.696919	3.33546
WBGene00235258	T05C7.5	protein_coding	IV	57449	58918	2.14397	0.128658	0.471675	0.368409	NA	1.39898	1.55536	3.10706	0.721661	0	4.02378	2.78767	2.22364
WBGene00235259	T05C7.6	pseudogene	IV	64400	66128	2.58216	-0.0202244	0.461777	0.903198	NA	-0.155961	1.28234	3.10706	2.88665	2.167	3.01783	2.09076	2.22364
WBGene00015246	scl-23	protein_coding	IV	86840	90091	18.0686	-0.172073	0.357347	0.486496	0.603375	-0.359377	0.516426	12.4282	25.2581	22.7535	16.0951	17.423	14.4537
WBGene00006599	tpa-1	protein_coding	IV	91980	110819	512.04	0.448557	0.129422	0.000329724	0.0011554	0.481473	0.134087	504.898	405.574	375.975	608.596	592.381	584.817
WBGene00015247	B0545.4	protein_coding	IV	109054	109407	48.083	0.408018	0.284854	0.0798653	0.142164	0.610055	0.34831	46.6059	29.5881	39.0061	41.2437	56.4504	75.6037
WBGene00017927	F29C4.4	protein_coding	IV	111677	111862	24.7741	0.0516979	0.328481	0.833365	0.887929	0.0923822	0.439104	29.5171	25.2581	17.336	26.1546	23.6952	26.6837
WBGene00001111	duo-2	pseudogene	IV	112408	118629	9.61086	-0.0785334	0.403376	0.736927	0.815709	-0.233804	0.695999	7.76765	14.4332	8.66802	11.0654	9.05994	6.67092
WBGene00023277	F29C4.3	pseudogene	IV	115521	118340	2.80048	-0.165133	0.468043	0.278274	NA	-1.55941	1.4383	7.76765	1.44332	3.25051	1.00594	0	3.33546
WBGene00017928	tut-1	protein_coding	IV	119256	121707	1064.99	-0.52754	0.112631	1.50944e-06	1.10601e-05	-0.556345	0.115665	1093.69	1379.09	1328.37	862.094	920.629	806.069
WBGene00017929	grld-1	protein_coding	IV	121797	125931	2224.62	-0.299445	0.089428	0.000662923	0.00214194	-0.309549	0.0909243	2293.01	2620.35	2470.39	2008.87	2023.85	1931.23
WBGene00017926	cox-6C	protein_coding	IV	126731	127640	3102.24	0.344641	0.0992676	0.000394353	0.00135173	0.359083	0.101326	2667.41	2901.8	2580.9	3895.02	3130.56	3437.75
WBGene00000897	daf-1	protein_coding	IV	132416	138081	783.685	-0.0315007	0.102746	0.753965	0.829357	-0.032919	0.105033	798.515	768.569	811.543	752.446	774.973	796.063
WBGene00000674	col-99	protein_coding	IV	137974	147919	130.178	0.886489	0.196885	9.22475e-07	7.32168e-06	1.0531	0.214591	104.087	77.2178	74.7617	174.028	163.079	187.898
WBGene00021400	Y38C1AA.9	protein_coding	IV	156066	157909	19.345	0.38516	0.358267	0.119227	0.197943	0.808952	0.519215	21.7494	8.65994	13.002	22.1308	27.1798	23.3482
WBGene00021398	Y38C1AA.7	protein_coding	IV	158962	159836	348.249	0.0368092	0.181745	0.827631	0.884332	0.0425449	0.195392	262.547	363.717	401.979	417.467	395.85	247.936
WBGene00021397	Y38C1AA.6	protein_coding	IV	162830	164801	53.9075	0.3514	0.266915	0.117986	0.196244	0.495472	0.316943	46.6059	49.073	37.9226	54.321	54.3596	81.1628
WBGene00021396	cutl-24	protein_coding	IV	165077	169980	43.6039	0.220978	0.278538	0.337197	0.456935	0.323376	0.33695	32.6241	34.6397	48.7576	49.2913	47.3905	48.9201
WBGene00006561	tcl-2	protein_coding	IV	179083	183254	243.105	-0.161314	0.159391	0.285068	0.400333	-0.179976	0.168359	208.173	271.345	292.546	234.385	220.923	231.259
WBGene00021395	pnc-1	protein_coding	IV	184484	192151	468.248	-0.131102	0.123763	0.273932	0.387664	-0.139845	0.127823	500.237	493.616	477.825	423.503	419.545	494.76
WBGene00021402	Y38C1AA.12	protein_coding	IV	192256	194745	881.553	-0.395969	0.103443	9.06563e-05	0.000370552	-0.414052	0.105778	936.779	1030.53	1051	758.482	727.583	784.945
WBGene00000815	csn-3	protein_coding	IV	194742	202586	1835.81	-0.517917	0.104375	3.84993e-07	3.50982e-06	-0.542017	0.106775	1921.72	2469.52	2134.5	1511.93	1537.4	1439.81
WBGene00044736	gfrp-1	protein_coding	IV	203602	205262	106.682	0.10665	0.207865	0.571843	0.679434	0.129485	0.22904	105.64	116.187	83.4297	100.594	116.385	117.853
WBGene00195063	coa-1	protein_coding	IV	205298	208085	267.674	-0.220739	0.145232	0.111861	0.187793	-0.241532	0.151918	310.706	295.159	265.458	237.403	257.163	240.153
WBGene00021394	Y38C1AA.1	protein_coding	IV	208185	217399	1387.27	-0.372063	0.0975008	9.93138e-05	0.000400973	-0.387082	0.0994492	1544.21	1654.05	1516.9	1108.55	1227.97	1271.92
WBGene00021401	prdx-6	protein_coding	IV	218552	220855	648.212	-0.260489	0.136355	0.0468929	0.0901631	-0.28188	0.141843	619.859	819.807	690.191	690.078	540.112	529.226
WBGene00019821	gtf-2H1	protein_coding	IV	225439	231773	1099.82	-0.379885	0.114624	0.000657335	0.00212597	-0.401411	0.117827	1053.29	1368.27	1329.46	889.255	968.02	990.631
WBGene00019822	ints-13	protein_coding	IV	232473	237450	2097.64	-0.478726	0.0921566	1.24242e-07	1.35411e-06	-0.495916	0.0937965	2240.19	2610.97	2508.31	1790.58	1715.81	1719.99
WBGene00019823	fnta-1	protein_coding	IV	237591	240307	1367.9	-0.372071	0.109014	0.000467086	0.00157037	-0.391038	0.111759	1356.23	1702.4	1591.66	1267.49	1089.98	1199.65
WBGene00019820	cogc-8	protein_coding	IV	240451	244130	2199.31	-0.442167	0.0909315	7.543e-07	6.17702e-06	-0.457611	0.0925058	2344.28	2716.33	2571.15	1901.23	1857.29	1805.6
WBGene00019819	aass-1	protein_coding	IV	245143	251925	3057.22	0.475549	0.10333	2.52712e-06	1.72243e-05	0.497217	0.105658	2810.34	2507.77	2293.77	3821.58	3738.97	3170.91
WBGene00019824	R02D3.7	protein_coding	IV	253619	255429	1593.98	-0.533966	0.0961666	1.51053e-08	2.32946e-07	-0.554911	0.0980346	1708.88	1970.14	2007.73	1303.7	1283.72	1289.71
WBGene00019825	R02D3.8	protein_coding	IV	255966	257203	575.295	-0.426898	0.114811	0.000132098	0.000516526	-0.451171	0.11803	666.465	691.352	633.849	478.83	462.057	519.22
WBGene00001071	dpy-9	protein_coding	IV	257403	259204	48.3643	0.895954	0.295188	0.000156105	0.000597101	1.39046	0.367735	34.1777	31.0314	15.169	51.3032	71.7826	86.7219
WBGene00020647	pqbp-1.1	protein_coding	IV	259989	261683	1167.49	-0.540613	0.112092	7.36098e-07	6.05199e-06	-0.569835	0.115081	1235.06	1587.65	1359.8	931.505	1001.47	889.456
WBGene00003932	pat-6	protein_coding	IV	261886	264232	653.083	0.448328	0.111226	3.52515e-05	0.000163257	0.472169	0.114145	585.681	547.019	510.33	735.345	754.066	786.057
WBGene00020651	T21D12.12	protein_coding	IV	266448	268322	229.647	0.629121	0.190777	0.000351864	0.00122285	0.738881	0.206751	243.904	143.611	133.271	267.581	275.98	313.533
WBGene00020650	T21D12.11	protein_coding	IV	269407	272099	1.7552	0.162015	0.475913	0.215593	NA	2.14375	1.73116	0	0.721661	1.0835	3.01783	3.48459	2.22364
WBGene00005487	srh-282	protein_coding	IV	272280	273399	1.90678	0.0999833	0.473373	0.469867	NA	1.17055	1.6197	1.55353	0	2.167	2.01189	3.48459	2.22364
WBGene00020649	sma-10	protein_coding	IV	274420	279943	430.977	0.652209	0.134208	4.44576e-07	3.96109e-06	0.70396	0.139431	320.027	304.541	359.723	470.782	547.081	583.705
WBGene00206487	best-19	protein_coding	IV	283647	287215	174.162	0.0845723	0.16544	0.587551	0.693156	0.0952081	0.175535	170.888	165.982	169.026	177.046	187.471	174.556
WBGene00045177	T21D12.14	protein_coding	IV	287305	288127	17.5736	0.0187551	0.362509	0.939434	0.960242	0.0404517	0.532386	18.6424	22.3715	10.835	22.1308	18.1199	13.3418
WBGene00020648	T21D12.7	protein_coding	IV	288708	291456	4.48935	0.368028	0.462172	0.0261411	0.0544808	2.87103	1.29087	1.55353	0.721661	1.0835	11.0654	1.39384	11.1182
WBGene00019298	pnp-1	protein_coding	IV	292423	298304	1289.55	0.342434	0.102059	0.000605995	0.00197502	0.357638	0.104301	1194.67	1068.06	1130.09	1455.6	1323.45	1565.44
WBGene00019300	swt-1	protein_coding	IV	307505	311236	266.775	0.357737	0.194936	0.0458802	0.0885565	0.423406	0.212075	310.706	197.735	177.694	296.754	239.74	378.019
WBGene00019299	snai-1	protein_coding	IV	311484	313715	5.53282	0.131841	0.441612	0.508645	0.623239	0.646201	0.977688	4.66059	2.88665	5.41751	2.01189	4.87843	13.3418
WBGene00001099	dsc-4	protein_coding	IV	315056	320544	2142.92	0.578412	0.0921473	1.67284e-10	4.93801e-09	0.599177	0.0937868	1764.81	1698.07	1653.42	2550.07	2786.28	2404.87
WBGene00001735	grl-26	protein_coding	IV	321514	322814	2.05389	0.0708401	0.470362	0.628711	NA	0.730219	1.51015	3.10706	0.721661	1.0835	1.00594	4.18151	2.22364
WBGene00017578	drl-1	protein_coding	IV	325059	330649	181.029	0.421872	0.166993	0.00728285	0.0177694	0.476056	0.177393	141.371	152.271	160.358	220.302	219.529	192.345
WBGene00000675	col-101	protein_coding	IV	325435	327020	27971.1	0.529804	0.125779	1.32979e-05	6.97927e-05	0.566374	0.130047	29046.4	19702.1	18910.4	34758.4	32050.6	33359
WBGene00017577	F18F11.4	protein_coding	IV	330823	334399	4.82497	0.0733338	0.443787	0.70908	0.794686	0.373833	1.00198	4.66059	5.77329	2.167	2.01189	7.6661	6.67092
WBGene00017574	pxmp-4	protein_coding	IV	334796	337178	261.388	0.503074	0.15168	0.000493404	0.00165045	0.555209	0.159345	198.852	226.602	209.116	301.783	348.459	283.514
WBGene00017576	cdh-8	protein_coding	IV	339808	359293	92.9069	0.401354	0.222621	0.0435358	0.0846853	0.503126	0.249254	88.5513	69.2795	74.7617	91.5409	131.021	102.287
WBGene00022048	fln-1	protein_coding	IV	359223	376015	25763.8	-0.318269	0.0819606	8.23171e-05	0.000340943	-0.327241	0.0831078	26647.7	30112.8	29256.7	23195.1	23737.7	21632.7
WBGene00004981	spl-1	protein_coding	IV	379885	383185	2521.2	-0.0161416	0.0948966	0.862407	0.909244	-0.0167575	0.0966901	2384.67	2770.46	2449.8	2396.16	2690.11	2436
WBGene00020295	pqbp-1.2	pseudogene	IV	383699	384936	319.22	-0.46691	0.147211	0.00089365	0.00278386	-0.512215	0.154187	349.544	420.007	355.389	228.349	288.524	273.508
WBGene00004493	rps-24	protein_coding	IV	385887	386606	17909.2	-0.145698	0.0971496	0.126146	0.207405	-0.151535	0.0990766	16711.3	20545.7	19282	18557.7	15569.9	16788.5
WBGene00044789	T07A9.14	protein_coding	IV	386699	387949	1893.99	-0.170362	0.0916052	0.0584332	0.108827	-0.176404	0.0932154	1873.56	2100.03	2052.15	1858.99	1779.23	1699.97
WBGene00020300	ssna-1	protein_coding	IV	388084	388716	561.556	-0.53692	0.127604	1.33131e-05	6.98506e-05	-0.575143	0.132068	612.091	777.229	624.097	424.509	471.117	460.293
WBGene00001338	ears-2	protein_coding	IV	388686	390468	540.747	-0.522804	0.115797	3.42278e-06	2.21141e-05	-0.553072	0.119103	598.109	667.537	662.02	425.514	443.24	448.063
WBGene00020298	T07A9.10	protein_coding	IV	390560	393158	1515.36	-0.314877	0.0999388	0.00129562	0.00385624	-0.328258	0.10204	1536.44	1853.95	1665.34	1304.71	1324.15	1407.56
WBGene00045249	T07A9.15	protein_coding	IV	393156	393546	134.872	-0.282865	0.202898	0.126406	0.207669	-0.339992	0.222445	113.408	181.859	153.857	134.797	105.235	120.077
WBGene00020297	nog-1	protein_coding	IV	393880	396554	6892.86	-0.192678	0.100846	0.0509912	0.0968468	-0.201022	0.103006	6322.87	8106.42	7680.95	6916.87	6192.82	6137.25
WBGene00020296	rrp-8	protein_coding	IV	396545	399095	1221.9	-0.452193	0.106612	1.40286e-05	7.31164e-05	-0.474191	0.109175	1238.16	1558.79	1461.64	991.861	1050.26	1030.66
WBGene00001666	gpa-4	protein_coding	IV	401695	405273	19.9191	0.408871	0.347357	0.0984848	0.168789	0.80559	0.487573	17.0888	13.7116	13.002	22.1308	25.786	27.7955
WBGene00002187	kgb-1	protein_coding	IV	405621	410035	456.762	0.703377	0.123326	3.88319e-09	7.43347e-08	0.749931	0.127342	343.33	361.552	316.383	586.466	584.715	548.127
WBGene00020299	T07A9.12	protein_coding	IV	410867	415616	60.0173	0.278491	0.246178	0.192245	0.29256	0.370016	0.283762	52.82	48.3513	56.3421	64.3804	70.3888	67.821
WBGene00001332	eri-1	protein_coding	IV	415635	419958	1433.4	-0.500503	0.0946769	7.20957e-08	8.5648e-07	-0.519509	0.0964578	1559.74	1770.96	1731.44	1178.97	1154.1	1205.21
WBGene00000913	daf-18	protein_coding	IV	420011	425177	15426.5	-0.475907	0.0781688	7.02303e-10	1.71431e-08	-0.48808	0.0791621	16977	18840.4	18211.5	12731.2	12552.9	13246.2
WBGene00022046	garr-1	protein_coding	IV	426168	427204	4174.51	-0.628672	0.22026	0.00143673	0.00423122	-0.78389	0.245952	4270.66	5801.44	5772.9	2607.41	3934.11	2660.58
WBGene00022047	Y66H1A.5	protein_coding	IV	428070	429133	472.182	0.286013	0.120762	0.0145982	0.0327689	0.304114	0.124525	399.257	426.502	440.985	490.901	537.324	538.121
WBGene00002041	hum-8	protein_coding	IV	429209	440554	951.401	0.364943	0.110559	0.000708043	0.00226642	0.384106	0.113425	879.298	796.714	805.042	995.885	1206.37	1025.1
WBGene00022045	mrpl-55	protein_coding	IV	443985	444786	369.16	-0.289283	0.137037	0.0280312	0.0578829	-0.313296	0.142612	354.205	450.317	419.315	350.069	316.401	324.651
WBGene00022044	dpm-1	protein_coding	IV	445677	448449	621.698	-0.366689	0.12043	0.00169427	0.00489875	-0.389761	0.12416	610.538	751.249	750.867	563.329	544.99	509.213
WBGene00235263	Y66H1A.8	protein_coding	IV	451118	454916	1.96126	0.00579509	0.474915	0.965469	NA	0.0729437	1.68492	0	1.44332	4.33401	0	4.87843	1.11182
WBGene00019772	M04G7.1	protein_coding	IV	455784	457099	50.1344	0.502229	0.289446	0.0324391	0.0656058	0.763199	0.356809	51.2665	38.248	22.7535	82.4874	51.572	54.4792
WBGene00019773	M04G7.2	protein_coding	IV	458017	461029	14.0522	-0.00992106	0.374413	0.967686	0.977969	-0.0231888	0.572415	10.8747	17.3199	14.0855	13.0773	16.726	12.23
WBGene00019774	npr-37	protein_coding	IV	461199	481167	149.67	0.587275	0.195276	0.00106464	0.00324366	0.695525	0.212513	138.264	113.301	92.0977	188.112	156.11	210.134
WBGene00021011	W03G1.5	protein_coding	IV	505069	506484	18.9718	-0.0617172	0.369058	0.801857	0.866159	-0.138975	0.553809	21.7494	23.0932	15.169	7.04161	27.8767	18.9009
WBGene00021012	pig-1	protein_coding	IV	506731	519457	2434.57	-0.529548	0.0917565	4.27936e-09	8.08619e-08	-0.548392	0.0933749	2686.05	3157.99	2826.86	2030	1959.73	1946.8
WBGene00000213	asm-3	protein_coding	IV	520214	523809	358.723	0.785712	0.154877	9.22595e-08	1.06015e-06	0.870982	0.163064	287.403	254.025	222.118	517.055	500.388	371.348
WBGene00021010	W03G1.2	protein_coding	IV	524652	526491	19.0213	-0.0175954	0.363365	0.94315	0.962716	-0.0381593	0.53511	12.4282	19.4849	26.0041	12.0713	28.5737	15.5655
WBGene00021013	W03G1.8	ncRNA	IV	527998	528951	5.17098	-0.243748	0.441102	0.223261	0.330466	-1.18403	0.972189	4.66059	7.93827	8.66802	5.02972	1.39384	3.33546
WBGene00001625	glt-7	protein_coding	IV	532135	535688	11.9054	0.25808	0.388065	0.284024	0.399139	0.669724	0.625138	12.4282	7.93827	7.58452	15.0892	13.9384	14.4537
WBGene00018924	F56A11.4	protein_coding	IV	548300	553299	4.51949	0.173894	0.453549	0.338426	0.458142	1.08403	1.13241	6.21412	2.88665	0	6.03567	9.75686	2.22364
WBGene00001165	efn-4	protein_coding	IV	559234	568147	156.732	-0.0184731	0.176414	0.910765	0.941165	-0.0211611	0.188814	161.567	144.332	167.943	164.975	141.474	160.102
WBGene00018925	F56A11.5	protein_coding	IV	568368	570849	1537.23	-0.285985	0.0928865	0.00172119	0.00496875	-0.296423	0.0945665	1659.17	1779.62	1642.59	1458.62	1343.66	1339.74
WBGene00001579	gex-2	protein_coding	IV	572769	583577	2011.64	-0.0394924	0.0866707	0.643501	0.740526	-0.0407415	0.0880307	2046	2089.93	1984.98	1936.44	2071.24	1941.24
WBGene00018926	F56A11.6	protein_coding	IV	580246	582230	93.3966	-0.0812875	0.213212	0.672695	0.763893	-0.0998054	0.236252	82.3371	98.1459	108.35	97.5766	85.0241	88.9456
WBGene00015996	C18H7.6	protein_coding	IV	589035	592485	9.60528	0.275822	0.426645	0.202279	0.30485	1.07296	0.841481	15.5353	2.88665	1.0835	9.0535	9.05994	20.0128
WBGene00015994	C18H7.4	protein_coding	IV	593329	595236	34.1982	0.367851	0.299055	0.122679	0.202697	0.579314	0.375295	24.8565	31.7531	24.9206	42.2497	36.9367	44.4728
WBGene00015997	C18H7.7	protein_coding	IV	595722	596392	11.4893	-0.281746	0.393975	0.237484	0.346821	-0.768775	0.650788	7.76765	18.0415	17.336	10.0594	9.05994	6.67092
WBGene00044457	C18H7.11	protein_coding	IV	596902	598771	80.8791	1.01927	0.230565	5.85777e-07	5.01343e-06	1.30171	0.260558	55.9271	40.413	45.5071	116.69	117.779	108.958
WBGene00015999	prmt-4	protein_coding	IV	602367	603643	1.54111	0.158791	0.480575	0.16775	NA	2.76772	2.00637	1.55353	0	0	1.00594	5.57535	1.11182
WBGene00002140	inx-18	protein_coding	IV	606355	614062	25.8146	0.364371	0.33818	0.140074	0.226427	0.683342	0.463121	15.5353	28.1448	15.169	30.1783	42.512	23.3482
WBGene00015993	C18H7.1	protein_coding	IV	615544	620936	1.9977	0.0756734	0.470667	0.603521	NA	0.789575	1.52033	1.55353	0.721661	2.167	1.00594	2.09076	4.44728
WBGene00015497	nhr-76	protein_coding	IV	627537	633963	377.893	1.32344	0.143427	5.37384e-22	1.10842e-19	1.44474	0.149856	225.262	195.57	191.78	521.079	630.014	503.654
WBGene00019665	K11H12.9	protein_coding	IV	649665	652182	73.7409	-0.381988	0.240918	0.0695166	0.126304	-0.500571	0.27579	90.1048	80.1044	89.9307	73.4339	65.5103	43.361
WBGene00019658	K11H12.1	protein_coding	IV	652130	653421	242.798	-0.487406	0.16325	0.00156374	0.00456373	-0.546894	0.172926	245.458	319.696	297.963	226.337	197.228	170.108
WBGene00004427	rpl-15	protein_coding	IV	653480	654576	38361.9	0.102107	0.133756	0.427849	0.547749	0.11015	0.138924	32074.2	41178.7	37435	48833.6	29885.3	40764.9
WBGene00044948	K11H12.12	snoRNA	IV	653902	654030	541.682	0.219975	0.436172	0.286085	0.401385	0.984166	0.922584	386.829	544.854	159.275	692.09	142.868	1324.18
WBGene00045051	K11H12.13	snoRNA	IV	654229	654361	241.69	0.0920217	0.407584	0.690708	0.779627	0.285812	0.718311	214.387	313.923	124.603	323.914	80.8426	392.472
WBGene00019664	K11H12.8	protein_coding	IV	655390	658626	2174.8	0.0474386	0.0930086	0.603555	0.70649	0.0491748	0.0946953	1994.73	2255.19	2157.25	2260.36	2058.7	2322.59
WBGene00023106	K11H12.t1	tRNA	IV	658181	658266	13.523	0.0425967	0.393068	0.858485	0.906482	0.115313	0.646723	18.6424	13.7116	6.50101	13.0773	6.96919	22.2364
WBGene00019663	K11H12.7	protein_coding	IV	665525	666917	496.237	0.627072	0.134967	1.37153e-06	1.02082e-05	0.677439	0.140283	461.399	334.851	355.389	582.442	636.287	607.054
WBGene00019662	K11H12.6	protein_coding	IV	667291	668667	12.913	0.0237722	0.393148	0.920725	0.948074	0.064398	0.64708	10.8747	16.5982	9.75152	19.1129	5.57535	15.5655
WBGene00044723	K11H12.11	protein_coding	IV	668911	670555	17.4106	0.26391	0.36903	0.28325	0.398288	0.594161	0.553714	9.32118	12.2682	19.503	24.1427	12.5445	26.6837
WBGene00019659	K11H12.3	protein_coding	IV	671579	673480	13.9242	0.144005	0.382936	0.552856	0.662744	0.358672	0.604347	13.9818	15.1549	7.58452	19.1129	18.8168	8.89456
WBGene00019660	K11H12.4	protein_coding	IV	674035	675883	308.97	1.08637	0.151456	4.9133e-14	3.256e-12	1.19859	0.159086	181.763	202.065	176.611	495.931	380.518	416.932
WBGene00019661	K11H12.5	protein_coding	IV	676580	679230	44.9473	0.332999	0.284822	0.152855	0.242992	0.497833	0.348252	43.4989	31.0314	37.9226	39.2318	50.1781	67.821
WBGene00018256	cutl-28	protein_coding	IV	684497	688340	8.42996	0.18127	0.419026	0.416409	0.536391	0.639706	0.787169	4.66059	6.49495	8.66802	4.02378	16.726	10.0064
WBGene00021950	cutl-26	protein_coding	IV	698699	707735	114.898	0.15729	0.19586	0.381878	0.502942	0.186488	0.213265	110.301	106.806	106.183	115.684	135.899	114.517
WBGene00044460	Y55F3C.10	protein_coding	IV	717925	719451	1.78377	0.0097704	0.474618	0.942195	NA	0.121226	1.6718	4.66059	0.721661	0	1.00594	2.09076	2.22364
WBGene00044459	Y55F3C.9	protein_coding	IV	719766	728195	43.1847	-0.182924	0.286384	0.433557	0.55304	-0.274968	0.351119	45.0524	44.743	52.0081	26.1546	41.1182	50.0319
WBGene00021948	kvs-5	protein_coding	IV	736747	753316	380.098	0.59224	0.173997	0.000277156	0.000993128	0.675739	0.185859	407.025	219.385	257.874	496.937	444.634	454.734
WBGene00196878	Y55F3C.14	ncRNA	IV	743463	743762	2.08303	0.0212346	0.471217	0.882979	NA	0.226557	1.53917	3.10706	0.721661	2.167	3.01783	3.48459	0
WBGene00021947	srt-23	protein_coding	IV	756721	759084	2.46184	-0.0252142	0.465681	0.873089	NA	-0.219451	1.37384	3.10706	0.721661	4.33401	2.01189	3.48459	1.11182
WBGene00001788	gst-40	protein_coding	IV	760502	762419	17.2653	0.136745	0.360745	0.579853	0.686136	0.291662	0.526847	20.1959	10.8249	16.2525	16.0951	20.2106	20.0128
WBGene00000677	col-103	protein_coding	IV	762413	763678	14918.7	0.65103	0.0987709	1.7368e-11	6.92245e-10	0.678028	0.100798	12670.6	11042.9	10722.3	18905.7	20026	16144.7
WBGene00018928	F56B3.2	protein_coding	IV	764061	768584	301.172	-0.0728779	0.136486	0.578558	0.684948	-0.0788749	0.141991	324.688	307.428	296.88	298.765	291.312	287.961
WBGene00018929	F56B3.3	pseudogene	IV	770596	772944	18.2659	-0.210399	0.367438	0.392778	0.513812	-0.468641	0.548381	23.303	26.7015	13.002	17.1011	8.36302	21.1246
WBGene00018933	F56B3.9	protein_coding	IV	771361	772889	7.08546	-0.178676	0.422904	0.416193	0.536175	-0.661674	0.813823	4.66059	9.3816	11.9185	4.02378	6.96919	5.5591
WBGene00018932	mrpl-2	protein_coding	IV	773237	776655	967.53	-0.422464	0.11433	0.000145967	0.000562756	-0.446273	0.117507	941.44	1218.16	1183.18	828.898	795.184	838.312
WBGene00018931	ugt-52	protein_coding	IV	778784	784182	59.1344	-0.0631753	0.272649	0.781303	0.850302	-0.0906917	0.326674	52.82	53.4029	75.8452	72.428	36.9367	63.3737
WBGene00004824	F56B3.4	protein_coding	IV	786234	794275	1019.85	-0.517881	0.112624	2.33334e-06	1.61065e-05	-0.546156	0.115658	1031.54	1330.02	1265.53	861.088	812.607	818.299
WBGene00200616	F56B3.15	ncRNA	IV	787847	787909	2.19181	0.0476825	0.470487	0.744279	NA	0.493951	1.51429	3.10706	1.44332	1.0835	0	4.18151	3.33546
WBGene00018930	F56B3.6	protein_coding	IV	788055	790835	85.4269	-0.467089	0.226063	0.0202027	0.0435451	-0.590192	0.254113	86.9977	107.528	112.684	55.3269	71.0857	78.9392
WBGene00018935	skr-18	protein_coding	IV	794632	795433	1154.55	-0.455951	0.110569	2.33101e-05	0.00011353	-0.479897	0.113436	1155.83	1464.97	1408.55	1024.05	925.508	948.382
WBGene00018934	F56B3.11	protein_coding	IV	795755	796571	1163.37	-0.285108	0.117015	0.0121559	0.0278783	-0.301985	0.120429	1090.58	1444.04	1313.2	1134.71	960.354	1037.33
WBGene00001154	ech-5	protein_coding	IV	797023	799920	1254.64	-0.107241	0.100337	0.275067	0.388969	-0.111836	0.102464	1219.52	1431.78	1253.61	1240.33	1172.91	1209.66
WBGene00021935	mrpl-46	protein_coding	IV	800818	804749	747.144	-0.426177	0.132	0.000808316	0.0025498	-0.458806	0.13696	686.661	1021.15	881.971	617.65	632.802	642.632
WBGene00185088	Y55F3BL.4	protein_coding	IV	805102	806236	137.034	-0.32652	0.195185	0.0687006	0.125056	-0.38664	0.212395	141.371	189.075	134.354	113.672	130.324	113.406
WBGene00021936	zipt-15	protein_coding	IV	807398	824954	2224.66	-0.413807	0.091013	3.73611e-06	2.37571e-05	-0.428287	0.0925916	2435.94	2638.39	2580.9	1752.36	1940.22	2000.16
WBGene00220183	Y55F3BR.19	ncRNA	IV	828004	828129	5.26786	0.0435929	0.446805	0.820644	0.879601	0.23539	1.03826	1.55353	5.05163	7.58452	1.00594	4.18151	12.23
WBGene00021942	madf-1	protein_coding	IV	830358	831896	67.9817	-0.3889	0.249791	0.0713299	0.1292	-0.52178	0.289336	69.9089	90.9293	78.0122	69.4102	41.8151	57.8146
WBGene00044742	Y55F3BR.10	protein_coding	IV	832436	832828	58.4722	-0.364089	0.249635	0.091216	0.158753	-0.488282	0.289092	65.2483	77.2178	61.7596	50.2972	47.3905	48.9201
WBGene00021943	Y55F3BR.6	protein_coding	IV	835033	842126	1519.32	-0.282216	0.0934886	0.00211176	0.00594443	-0.292656	0.0952021	1578.39	1643.22	1796.45	1349.98	1395.93	1351.97
WBGene00021941	lgc-33	protein_coding	IV	845498	848872	28.3434	0.228478	0.316398	0.347732	0.467867	0.386326	0.411424	23.303	24.5365	26.0041	36.214	35.5428	24.46
WBGene00021945	lem-4	protein_coding	IV	849269	854780	1311.53	-0.331733	0.110894	0.0021444	0.00602703	-0.349263	0.113786	1405.95	1596.31	1402.05	1311.75	1033.53	1119.6
WBGene00044757	Y55F3BR.11	protein_coding	IV	855219	856852	34.8898	0.413861	0.330112	0.0924693	0.160479	0.745393	0.443023	10.8747	25.9798	40.0896	33.1962	36.9367	62.2619
WBGene00021939	Y55F3BR.2	protein_coding	IV	858930	874724	384.962	0.00310396	0.138781	0.981411	0.987515	0.00336878	0.14458	323.134	420.007	406.313	415.455	362.398	382.466
WBGene00023183	Y55F3BR.9	snoRNA	IV	867056	867133	1.53876	-0.11079	0.480623	0.335073	NA	-1.93738	2.00984	0	2.88665	4.33401	2.01189	0	0
WBGene00201671	Y55F3BR.17	ncRNA	IV	867080	867215	9.0868	-0.420793	0.417029	0.0610493	0.113112	-1.45012	0.774167	18.6424	15.1549	6.50101	5.02972	6.96919	2.22364
WBGene00021938	Y55F3BR.1	protein_coding	IV	874791	881910	2109.28	-0.482257	0.0990928	6.78995e-07	5.68448e-06	-0.502392	0.10114	2291.46	2728.6	2393.46	1883.13	1657.97	1701.08
WBGene00196995	Y55F3BR.14	ncRNA	IV	877492	877561	2.37124	-0.124886	0.465728	0.42853	NA	-1.08864	1.37505	3.10706	4.32997	2.167	1.00594	1.39384	2.22364
WBGene00007007	mak-2	protein_coding	IV	885344	890200	526.769	0.294546	0.113523	0.00768399	0.0186394	0.310899	0.116632	458.292	477.018	474.574	582.442	586.805	581.482
WBGene00271786	F58H7.11	pseudogene	IV	911474	912677	6.55428	0.270717	0.437384	0.186162	0.285251	1.23505	0.934215	6.21412	0.721661	5.41751	12.0713	10.4538	4.44728
WBGene00019070	F58H7.5	protein_coding	IV	919990	920808	16.1909	0.218633	0.365876	0.374963	0.495734	0.481959	0.543226	9.32118	13.7116	17.336	17.1011	22.9983	16.6773
WBGene00019069	lgc-30	protein_coding	IV	924882	939736	21.4796	0.366193	0.349854	0.138976	0.224916	0.731749	0.494554	24.8565	11.5466	13.002	31.1843	21.6045	26.6837
WBGene00019067	F58H7.1	protein_coding	IV	930410	935825	9.05968	0.595988	0.420443	0.00723049	0.0176573	2.13994	0.79669	4.66059	4.32997	1.0835	14.0832	14.6353	15.5655
WBGene00019068	faah-3	protein_coding	IV	940017	945653	815.214	0.235856	0.122963	0.0476839	0.0914814	0.251368	0.126942	880.852	653.825	704.276	822.863	895.54	933.929
WBGene00004047	plx-1	protein_coding	IV	959521	984395	4761.71	-0.308919	0.07953	8.30442e-05	0.000343695	-0.317106	0.0805769	5412.5	5412.46	5023.12	4249.11	4159.21	4313.86
WBGene00043705	egrh-2	protein_coding	IV	984384	990452	322.89	-0.485408	0.138407	0.000259389	0.000935523	-0.52658	0.144158	347.991	409.904	384.643	253.498	282.252	259.054
WBGene00002278	lep-2	protein_coding	IV	992283	997644	2148.19	-0.231261	0.0898836	0.00888647	0.0212054	-0.239146	0.0914032	2178.05	2470.25	2324.11	2033.01	1899.1	1984.6
WBGene00021923	Y55F3AM.5	protein_coding	IV	999214	1003626	366.427	-0.30842	0.134972	0.0175457	0.0384594	-0.333194	0.140288	397.704	430.832	394.395	337.997	288.524	349.111
WBGene00021925	immp-2	protein_coding	IV	1003595	1005861	297.482	-0.231394	0.150117	0.105747	0.179261	-0.254832	0.157536	278.082	342.789	346.721	294.742	239.043	283.514
WBGene00021926	Y55F3AM.9	protein_coding	IV	1006083	1009734	1008.05	-0.207912	0.10069	0.0349477	0.0699505	-0.216887	0.102841	1016.01	1155.38	1077	953.635	945.718	900.574
WBGene00021922	atg-3	protein_coding	IV	1010512	1012502	1132.87	-0.315337	0.103772	0.00188484	0.00538838	-0.329834	0.106131	1151.17	1352.39	1277.45	1076.36	960.354	979.513
WBGene00021921	rbm-39	protein_coding	IV	1012624	1019558	3488.78	-0.414407	0.0957814	1.03397e-05	5.65703e-05	-0.430528	0.0976266	3610.41	4407.91	3993.79	3135.53	2993.27	2791.78
WBGene00021927	abhd-14	protein_coding	IV	1027787	1030039	79.7765	0.460449	0.233037	0.0251171	0.0526496	0.59157	0.264141	66.8018	50.5163	74.7617	84.4993	97.5686	104.511
WBGene00219762	linc-159	lincRNA	IV	1033999	1035986	2.40554	-0.0060493	0.469199	0.967716	NA	-0.0596146	1.47292	3.10706	4.32997	0	1.00594	4.87843	1.11182
WBGene00021928	Y55F3AM.11	protein_coding	IV	1038667	1044387	102.302	-1.32288	0.218916	1.60991e-11	6.46354e-10	-1.64456	0.244086	142.925	182.58	138.688	57.3388	46.6935	45.5846
WBGene00005903	srx-12	protein_coding	IV	1045983	1049506	10.5373	-0.499814	0.401911	0.0331284	0.0668033	-1.46698	0.688553	18.6424	11.5466	16.2525	7.04161	4.18151	5.5591
WBGene00219399	Y55F3AM.21	protein_coding	IV	1049522	1051686	50.4843	-0.293097	0.271725	0.196882	0.29816	-0.419521	0.325087	46.6059	56.2896	69.3441	44.2616	34.149	52.2555
WBGene00021929	dcap-1	protein_coding	IV	1052524	1054794	2459.5	-0.366148	0.105643	0.000388683	0.00133479	-0.383622	0.108134	2515.17	3144.28	2688.17	2350.89	1977.16	2081.33
WBGene00021930	Y55F3AM.13	protein_coding	IV	1055023	1056313	2624.35	-0.24666	0.110095	0.0215623	0.046043	-0.259498	0.112924	2381.56	3222.94	2968.8	2548.06	2374.4	2250.32
WBGene00021920	mrps-25	protein_coding	IV	1056892	1057619	927.177	-0.508916	0.12959	4.72045e-05	0.000210122	-0.546365	0.134273	907.262	1239.09	1152.85	831.916	782.64	649.303
WBGene00021931	znf-782	protein_coding	IV	1058076	1067525	62.067	0.568733	0.275251	0.0129167	0.0294025	0.823327	0.331178	24.8565	59.1762	47.6741	95.5647	60.6319	84.4983
WBGene00000816	csn-4	protein_coding	IV	1077463	1087013	1824.6	-0.524941	0.0991518	6.52301e-08	7.87104e-07	-0.546885	0.101203	1909.29	2321.58	2263.44	1536.08	1460.74	1456.48
WBGene00021934	cct-8	protein_coding	IV	1087108	1093920	9725.36	-0.384194	0.10163	0.000112176	0.000446672	-0.401103	0.103842	9397.31	12283.4	11519.8	8859.35	8441.77	7850.56
WBGene00196098	Y55F3AR.4	ncRNA	IV	1094087	1094209	3.7814	0.0616474	0.456311	0.727357	NA	0.410552	1.17757	1.55353	0.721661	7.58452	5.02972	5.57535	2.22364
WBGene00021933	Y55F3AR.2	protein_coding	IV	1094541	1097342	1699.14	-0.259126	0.102324	0.00964484	0.0227938	-0.270693	0.104583	1652.96	2085.6	1830.04	1499.86	1546.46	1579.9
WBGene00021932	cox-18	protein_coding	IV	1097453	1102980	580.808	-0.308594	0.122697	0.00942854	0.0223278	-0.328797	0.12665	559.271	718.775	657.686	532.145	501.084	515.884
WBGene00044462	C44B12.9	protein_coding	IV	1103520	1104618	15.9183	-0.290587	0.374564	0.235342	0.344119	-0.679931	0.572955	23.303	14.4332	21.67	6.03567	16.726	13.3418
WBGene00016637	C44B12.3	protein_coding	IV	1104766	1105130	19.388	0.111369	0.367858	0.650928	0.746315	0.248761	0.54978	24.8565	16.5982	11.9185	11.0654	17.423	34.4664
WBGene00003893	ost-1	protein_coding	IV	1107396	1110872	8828.22	0.830686	0.103024	1.67102e-16	1.68131e-14	0.868301	0.10533	7410.34	5642.67	5703.56	11357.1	11388.3	11467.3
WBGene00005904	srx-13	protein_coding	IV	1114697	1118666	3.80137	0.227009	0.462499	0.168337	NA	1.78816	1.29805	0	0.721661	4.33401	11.0654	5.57535	1.11182
WBGene00016638	perm-4	protein_coding	IV	1121494	1125107	26162.1	0.208732	0.0948641	0.0249685	0.0523737	0.216692	0.0966558	27379.4	22835.5	22392.7	28340.5	26172.1	29852.4
WBGene00016636	perm-2	protein_coding	IV	1126790	1128865	19818.7	0.331931	0.0885838	0.000139773	0.000541789	0.342914	0.0900373	18757.3	16781.5	16886.4	23214.2	20044.8	23228.1
WBGene00016639	C44B12.6	protein_coding	IV	1128841	1136758	13.6327	-0.342038	0.380312	0.159981	0.252158	-0.834916	0.594189	17.0888	15.1549	20.5865	9.0535	13.2415	6.67092
WBGene00016797	C50A2.3	protein_coding	IV	1145673	1158028	152.014	0.652881	0.211926	0.000652137	0.00211164	0.799424	0.234508	130.497	103.919	100.766	225.332	223.711	127.859
WBGene00016796	cec-2	protein_coding	IV	1170708	1177776	1701.35	-0.616718	0.0948857	3.53413e-11	1.26227e-09	-0.640245	0.0966787	1890.65	2225.6	2097.66	1323.82	1315.09	1355.31
WBGene00022426	Y104H12D.2	protein_coding	IV	1178022	1182864	701.425	-0.349786	0.11272	0.00143818	0.00423471	-0.368917	0.115761	719.285	861.664	786.623	617.65	589.593	633.737
WBGene00022428	rmif-2	protein_coding	IV	1182592	1186625	255.446	-0.510605	0.155436	0.000540152	0.00178654	-0.566463	0.163717	265.654	344.232	302.297	226.337	195.137	199.016
WBGene00198533	Y104H12D.8	ncRNA	IV	1183198	1183304	2.65868	-0.0211965	0.466169	0.892423	NA	-0.187512	1.38652	3.10706	2.16498	3.25051	6.03567	1.39384	0
WBGene00007020	mdt-20	protein_coding	IV	1187802	1192978	420.001	-0.271769	0.141319	0.0447918	0.0867836	-0.295888	0.147457	380.615	545.576	458.321	386.283	375.639	373.571
WBGene00022427	spl-3	protein_coding	IV	1193065	1201901	1849.17	0.0178996	0.0884589	0.837056	0.890712	0.0184901	0.0899063	1887.54	1891.47	1733.6	1876.09	1885.16	1821.16
WBGene00001104	dsl-2	protein_coding	IV	1202651	1204970	62.164	-0.557618	0.278128	0.0153641	0.0341998	-0.814902	0.336225	97.8724	60.6195	79.0957	36.214	31.3613	67.821
WBGene00023163	W09G12.3	pseudogene	IV	1205866	1206377	11.838	-0.453875	0.395968	0.0561027	0.105151	-1.26055	0.65989	21.7494	17.3199	10.835	8.04756	4.18151	8.89456
WBGene00001103	dsl-1	protein_coding	IV	1207218	1208080	13.1183	-0.0669279	0.388071	0.781143	0.850185	-0.173688	0.625163	7.76765	15.8765	17.336	14.0832	6.96919	16.6773
WBGene00021123	W09G12.9	protein_coding	IV	1216590	1218527	213.76	0.0585501	0.161963	0.702044	0.788793	0.0655704	0.171398	184.87	237.427	202.615	220.302	232.771	204.575
WBGene00044463	W09G12.10	protein_coding	IV	1219338	1221287	8.1702	0.434044	0.421974	0.0490953	0.0939163	1.58848	0.807254	3.10706	6.49495	2.167	16.0951	11.1507	10.0064
WBGene00021122	W09G12.8	protein_coding	IV	1226182	1227668	1.38429	-0.111709	0.480397	0.334565	NA	-1.92368	1.99354	0	4.32997	2.167	0	0.696919	1.11182
WBGene00021121	W09G12.7	protein_coding	IV	1229080	1230793	79.1027	0.946734	0.237756	5.62628e-06	3.36618e-05	1.23067	0.271075	54.3736	38.9697	49.8411	129.767	98.2655	103.399
WBGene00021120	W09G12.6	protein_coding	IV	1231889	1232866	9.68242	-0.515636	0.436532	0.0122225	0.0280117	-2.32023	0.925997	32.6241	2.16498	14.0855	1.00594	4.87843	3.33546
WBGene00009521	F38A1.8	protein_coding	IV	1232825	1239852	2524.61	-0.270472	0.0984153	0.00504328	0.0128703	-0.281604	0.10042	2496.52	3010.77	2800.85	2188.94	2469.18	2181.39
WBGene00044908	F38A1.15	protein_coding	IV	1241332	1243395	1.71956	-0.0885401	0.476256	0.495052	NA	-1.19258	1.74789	0	2.88665	4.33401	1.00594	2.09076	0
WBGene00009522	F38A1.9	protein_coding	IV	1244389	1245344	8.21834	0.291128	0.419379	0.191255	0.291296	1.03181	0.789521	9.32118	5.05163	2.167	11.0654	8.36302	13.3418
WBGene00009523	clec-165	protein_coding	IV	1245171	1246886	19.15	0.498016	0.393329	0.0370152	0.0736244	1.35123	0.647887	24.8565	7.93827	1.0835	22.1308	35.5428	23.3482
WBGene00009518	clec-166	protein_coding	IV	1249192	1251342	75.7816	1.13029	0.246405	1.22963e-07	1.3455e-06	1.50267	0.28411	31.0706	46.1863	40.0896	107.636	135.202	94.5047
WBGene00009517	clec-167	protein_coding	IV	1253137	1255732	2.86579	0.0953108	0.465296	0.548171	NA	0.819122	1.36406	0	0.721661	5.41751	2.01189	3.48459	5.5591
WBGene00009520	clec-168	protein_coding	IV	1256969	1259344	2.13849	0.0481875	0.468969	0.74808	NA	0.470789	1.46585	1.55353	0.721661	3.25051	2.01189	4.18151	1.11182
WBGene00009526	clec-169	protein_coding	IV	1261324	1264622	24.2241	0.163613	0.335745	0.507201	0.621839	0.303034	0.456927	31.0706	18.7632	16.2525	28.1664	29.9675	21.1246
WBGene00009515	clec-170	protein_coding	IV	1266866	1274425	142.086	0.436489	0.212314	0.0228548	0.04853	0.5349	0.235033	97.8724	105.363	145.189	195.153	188.865	120.077
WBGene00007476	C09E9.1	protein_coding	IV	1274868	1277062	362.559	-0.3288	0.140263	0.0145112	0.0325913	-0.357507	0.146258	382.169	461.142	375.975	289.712	320.583	345.776
WBGene00022425	plst-1	protein_coding	IV	1289627	1296897	3308.61	-0.503742	0.0861644	2.90408e-09	5.83945e-08	-0.519483	0.0875003	3622.83	4117.8	3950.45	2725.1	2796.04	2639.46
WBGene00018776	ddx-46	protein_coding	IV	1297222	1309650	2949.29	-0.381147	0.0877299	1.01275e-05	5.5612e-05	-0.393508	0.0891412	3147.45	3526.04	3370.78	2408.23	2631.56	2611.66
WBGene00018778	F53H1.4	protein_coding	IV	1310166	1328243	5058.81	-0.472123	0.089559	8.31686e-08	9.685e-07	-0.488102	0.0910619	5292.88	6404.02	6016.69	4233.01	4166.88	4239.37
WBGene00018777	F53H1.3	protein_coding	IV	1329162	1339376	1029.02	-0.258414	0.107828	0.0140688	0.0317058	-0.271288	0.110482	1009.8	1161.87	1200.52	1003.93	871.845	926.146
WBGene00023291	F53H1.2	pseudogene	IV	1335896	1336434	31.1485	-0.210146	0.310497	0.38482	0.505728	-0.346483	0.398692	27.9636	36.8047	39.0061	32.1902	20.9076	30.0191
WBGene00004338	rfc-2	protein_coding	IV	1347314	1352977	1402.37	-0.505038	0.105304	9.184e-07	7.29446e-06	-0.528979	0.107771	1482.07	1868.38	1614.42	1191.04	1127.61	1130.72
WBGene00000678	col-104	protein_coding	IV	1353636	1355305	413.18	1.22047	0.144157	8.76135e-19	1.17537e-16	1.33358	0.15069	231.476	274.231	195.03	588.477	550.566	639.296
WBGene00022423	nhr-41	protein_coding	IV	1386215	1399353	258.76	0.468751	0.152339	0.00122072	0.00365243	0.517797	0.160111	248.565	190.519	202.615	298.765	299.675	312.421
WBGene00022314	spp-31	protein_coding	IV	1405087	1408131	65.2619	0.422572	0.27721	0.0657686	0.120556	0.615673	0.334605	69.9089	36.0831	49.8411	89.5291	49.4812	96.7283
WBGene00022309	rpc-11	protein_coding	IV	1408608	1410041	225.81	-0.559244	0.161988	0.000258624	0.000933207	-0.626322	0.171428	239.244	314.644	265.458	189.118	165.17	181.227
WBGene00022310	Y77E11A.7	protein_coding	IV	1411014	1419849	2036.29	-0.463035	0.0909804	2.24754e-07	2.23426e-06	-0.479225	0.0925574	2226.21	2468.8	2415.13	1799.63	1628	1679.96
WBGene00002180	jtr-1	protein_coding	IV	1420929	1421790	465.041	-0.440786	0.132278	0.000544105	0.00179889	-0.474686	0.13727	501.79	593.206	523.332	402.378	341.49	428.051
WBGene00022311	Y77E11A.8	protein_coding	IV	1422934	1425062	2.59269	-0.178569	0.466016	0.255636	NA	-1.57158	1.3825	6.21412	2.16498	3.25051	1.00594	0.696919	2.22364
WBGene00022312	clec-171	protein_coding	IV	1425113	1427383	2.93985	0.06229	0.472744	0.656636	NA	0.709084	1.59502	6.21412	0.721661	0	0	0.696919	10.0064
WBGene00235266	Y77E11A.22	pseudogene	IV	1427569	1429063	3.75951	-0.215743	0.455192	0.227619	NA	-1.39803	1.15874	9.32118	5.05163	2.167	1.00594	2.78767	2.22364
WBGene00235267	Y77E11A.23	protein_coding	IV	1429041	1430367	13.2548	-0.309992	0.383347	0.201161	0.303494	-0.774581	0.60597	21.7494	12.2682	16.2525	10.0594	6.96919	12.23
WBGene00000546	clp-6	protein_coding	IV	1431190	1435039	64.6099	-0.558265	0.253144	0.0102783	0.0241117	-0.755995	0.294583	73.0159	99.5893	69.3441	53.3151	39.0274	53.3674
WBGene00000547	clp-7	protein_coding	IV	1435465	1445966	2010.15	-0.547969	0.0884679	3.06701e-10	8.39284e-09	-0.566051	0.0899157	2313.21	2510.66	2373.95	1633.65	1679.57	1549.88
WBGene00022308	Y77E11A.3	ncRNA	IV	1447594	1448318	2.74054	-0.165155	0.467219	0.284408	NA	-1.5146	1.41489	3.10706	7.93827	1.0835	0	2.09076	2.22364
WBGene00022307	nadk-1	protein_coding	IV	1457075	1459521	502.321	0.314907	0.139411	0.0185657	0.0404532	0.342039	0.145293	534.415	409.904	387.894	583.448	498.994	599.271
WBGene00000680	col-106	protein_coding	IV	1459896	1460786	24943	0.674026	0.117871	3.91578e-09	7.47851e-08	0.714545	0.121362	23610.6	16572.2	16495.2	30622	32661.1	29696.7
WBGene00022313	Y77E11A.12	protein_coding	IV	1461898	1475109	99.378	0.800945	0.2233	5.84295e-05	0.000252791	1.0056	0.250207	83.8907	62.0629	54.1751	154.915	128.93	112.294
WBGene00044464	Y77E11A.16	protein_coding	IV	1485424	1489839	1.82882	0.110943	0.472802	0.427939	NA	1.2662	1.59728	1.55353	0.721661	1.0835	3.01783	3.48459	1.11182
WBGene00003806	npp-20	protein_coding	IV	1490653	1496022	1274.16	-0.202916	0.107545	0.0532402	0.100494	-0.212969	0.110177	1230.4	1562.4	1305.62	1185	1159.67	1201.88
WBGene00022306	hxk-3	protein_coding	IV	1497626	1510027	1676.56	-0.0929747	0.08827	0.284414	0.39955	-0.0960285	0.0897079	1743.06	1740.65	1711.93	1615.55	1560.4	1687.74
WBGene00019368	txt-4	protein_coding	IV	1510564	1515457	293.788	0.124488	0.17017	0.435956	0.55556	0.141174	0.181215	330.902	292.273	216.7	363.146	301.766	257.942
WBGene00044719	clec-172	protein_coding	IV	1515453	1516627	8.11756	-0.124454	0.428132	0.562446	0.671217	-0.494107	0.853067	7.76765	15.8765	4.33401	13.0773	2.09076	5.5591
WBGene00019369	K03H6.4	protein_coding	IV	1517969	1521324	1.9646	0.0960312	0.474268	0.479381	NA	1.17177	1.65668	3.10706	0.721661	0	1.00594	1.39384	5.5591
WBGene00019367	K03H6.1	protein_coding	IV	1523718	1526643	9.26092	0.192748	0.417498	0.390112	0.511258	0.66792	0.777181	7.76765	12.2682	1.0835	11.0654	11.1507	12.23
WBGene00019370	K03H6.5	protein_coding	IV	1527114	1536416	20.4565	0.215249	0.353546	0.384355	0.505277	0.43943	0.50515	15.5353	23.8148	11.9185	29.1724	16.726	25.5719
WBGene00016427	C34H4.5	protein_coding	IV	1545296	1550231	240.669	-0.653566	0.154377	8.357e-06	4.73066e-05	-0.723989	0.162481	274.975	326.191	297.963	171.011	199.319	174.556
WBGene00000681	col-107	protein_coding	IV	1548721	1549714	703.732	1.25954	0.108386	1.05075e-32	4.81623e-30	1.32297	0.111081	407.025	391.862	408.48	981.802	1042.59	990.631
WBGene00044073	tag-244	protein_coding	IV	1550878	1553119	95.8121	0.822	0.21283	1.88691e-05	9.38674e-05	1.00844	0.235733	62.1412	58.4546	70.4276	132.785	119.87	131.195
WBGene00016425	C34H4.2	protein_coding	IV	1553752	1555567	290.108	0.77748	0.146872	2.9693e-08	4.12428e-07	0.85254	0.153798	220.601	181.859	221.034	381.253	386.79	349.111
WBGene00016424	C34H4.1	protein_coding	IV	1555579	1558065	161.231	0.432949	0.202648	0.0191959	0.0416341	0.520128	0.222115	173.995	90.9293	136.521	187.106	185.38	193.457
WBGene00021520	Y41D4B.18	pseudogene	IV	1558053	1559633	42.615	-0.230903	0.301194	0.334014	0.453477	-0.366666	0.379547	38.8383	44.743	59.5926	25.1486	30.6644	56.7028
WBGene00021519	Y41D4B.17	protein_coding	IV	1560104	1561811	43.9771	-0.20431	0.27699	0.373463	0.494187	-0.297458	0.33422	59.0342	42.578	44.4236	38.2259	36.2398	43.361
WBGene00021518	hpo-6	protein_coding	IV	1562184	1564076	473.31	0.587139	0.130492	3.09482e-06	2.03294e-05	0.630993	0.135278	411.686	332.686	374.892	571.376	624.439	524.779
WBGene00021517	Y41D4B.15	protein_coding	IV	1564081	1567716	48.3514	-0.505352	0.274324	0.0268879	0.0558154	-0.729377	0.329566	59.0342	54.1246	67.1771	39.2318	27.1798	43.361
WBGene00003794	npp-8	protein_coding	IV	1567921	1595824	10238.5	-0.484323	0.0847452	6.60386e-09	1.16675e-07	-0.498949	0.0860153	10901.1	12788.6	12280.4	8609.88	8597.88	8253.04
WBGene00021516	Y41D4B.14	protein_coding	IV	1577031	1578896	36.4659	0.0850245	0.289346	0.717223	0.801062	0.129159	0.356622	32.6241	36.8047	34.6721	40.2378	35.5428	38.9137
WBGene00000416	ced-2	protein_coding	IV	1597318	1601621	1861.41	-0.383798	0.0974295	5.87349e-05	0.000253713	-0.399267	0.0993735	1946.57	2356.22	2044.57	1629.63	1607.09	1584.34
WBGene00021515	set-23	protein_coding	IV	1601657	1605610	290.662	-0.598341	0.149551	2.704e-05	0.000129165	-0.658446	0.156883	310.706	404.13	351.055	211.248	241.134	225.699
WBGene00021514	Y41D4B.11	protein_coding	IV	1605712	1608901	1134.4	-0.489451	0.105053	1.8634e-06	1.33173e-05	-0.512538	0.107502	1169.81	1395.69	1432.39	927.481	941.537	939.488
WBGene00001105	dsl-3	protein_coding	IV	1610273	1612924	20.9201	-0.350745	0.358271	0.155952	0.246964	-0.736692	0.519229	27.9636	20.9282	29.2546	24.1427	7.6661	15.5655
WBGene00003712	nhr-122	protein_coding	IV	1613892	1616774	143.461	0.126819	0.197618	0.483963	0.600956	0.150867	0.215541	146.032	136.394	124.603	144.856	119.87	189.009
WBGene00021521	nhr-287	pseudogene	IV	1617462	1619178	3.29432	0.015443	0.459416	0.928043	NA	0.111461	1.23425	4.66059	0.721661	4.33401	1.00594	3.48459	5.5591
WBGene00003682	nhr-92	protein_coding	IV	1620094	1623753	51.1739	0.430153	0.268766	0.0566633	0.106069	0.609995	0.320056	37.2847	50.5163	32.5051	65.3864	55.7535	65.5974
WBGene00003677	nhr-87	protein_coding	IV	1624029	1626705	59.8357	0.208515	0.255576	0.340752	0.460504	0.284313	0.298434	48.1595	51.9596	61.7596	50.2972	74.5703	72.2683
WBGene00045255	nhr-146	protein_coding	IV	1626805	1630756	88.1121	0.435239	0.220283	0.0273598	0.0566525	0.542727	0.245984	74.5695	68.5578	72.5947	86.5112	110.81	115.629
WBGene00021513	Y41D4B.6	protein_coding	IV	1633745	1637433	10.6003	-0.161453	0.401006	0.492217	0.608486	-0.469784	0.684032	18.6424	10.8249	7.58452	8.04756	6.27227	12.23
WBGene00021522	nhr-274	protein_coding	IV	1637954	1645298	893.753	-0.367915	0.1032	0.000267223	0.000961082	-0.384634	0.105519	944.547	1078.88	1009.82	759.488	771.489	798.287
WBGene00220154	Y41D4B.35	ncRNA	IV	1651899	1651954	6.71999	-0.104038	0.429518	0.62601	0.726325	-0.421165	0.864193	3.10706	8.65994	10.835	6.03567	2.78767	8.89456
WBGene00004497	rps-28	protein_coding	IV	1659691	1659997	10111.4	-0.00211702	0.12904	0.986442	0.991368	-0.00227139	0.133662	8294.3	11425.3	10631.3	12231.3	8374.17	9711.75
WBGene00021512	Y41D4B.4	protein_coding	IV	1660110	1670294	2344.98	-0.488667	0.0959946	2.11325e-07	2.12238e-06	-0.507765	0.0978524	2493.42	2939.33	2822.52	2077.28	1851.71	1885.65
WBGene00021511	Y41D4B.1	protein_coding	IV	1672698	1676366	16.7162	0.24827	0.380763	0.307509	0.425403	0.608109	0.595915	23.303	12.9899	4.33401	16.0951	25.786	17.7891
WBGene00021524	Y41D4B.24	protein_coding	IV	1676615	1682166	4.49677	0.218933	0.445424	0.259765	0.372179	1.15091	1.02126	3.10706	2.16498	3.25051	7.04161	6.96919	4.44728
WBGene00044618	bus-2	protein_coding	IV	1699899	1702856	9.56625	0.161604	0.411861	0.479319	0.596789	0.525264	0.742529	10.8747	9.3816	3.25051	7.04161	9.05994	17.7891
WBGene00019538	K08D12.4	protein_coding	IV	1707296	1708691	25.4432	0.106557	0.340865	0.666382	0.758657	0.202664	0.470089	20.1959	36.8047	13.002	26.1546	26.4829	30.0191
WBGene00003947	pbs-1	protein_coding	IV	1708814	1709745	6000.19	-0.220654	0.107236	0.0350565	0.0701428	-0.231521	0.109845	5468.43	7330.64	6635.37	6028.62	5180.2	5357.86
WBGene00019537	K08D12.3	protein_coding	IV	1710265	1711127	8745.14	-0.365514	0.103076	0.000288354	0.00102856	-0.382083	0.105386	8752.59	11428.9	9503.4	7873.53	7937.9	6974.45
WBGene00019536	rpi-2	protein_coding	IV	1711262	1714897	63.5003	-0.445192	0.250535	0.0393627	0.0776386	-0.598525	0.290493	85.4442	84.4344	59.5926	43.2556	51.572	56.7028
WBGene00019540	epic-2	protein_coding	IV	1720790	1723072	39108.1	0.762414	0.103902	6.14013e-14	4.00468e-12	0.797556	0.106269	30989.8	27327.9	27384.4	53854.2	53601.4	41490.9
WBGene00044293	epic-3	protein_coding	IV	1723148	1724383	3.01584	-0.152377	0.459907	0.370207	NA	-1.1146	1.24385	3.10706	5.05163	4.33401	1.00594	3.48459	1.11182
WBGene00195004	K08D12.8	protein_coding	IV	1726188	1727980	5.2123	0.307453	0.447915	0.106795	0.180723	1.69729	1.05241	4.66059	2.88665	0	11.0654	4.87843	7.78274
WBGene00021507	ptpn-22	protein_coding	IV	1727930	1740262	4393.98	-0.181824	0.0852822	0.0304341	0.0621038	-0.187386	0.0865768	4405.81	4932.55	4693.73	4349.7	3982.89	3999.22
WBGene00021508	Y41D4A.6	protein_coding	IV	1740447	1745503	1037.82	-0.418515	0.118806	0.000284784	0.00101763	-0.444099	0.122383	998.92	1369.71	1214.61	927.481	846.756	869.443
WBGene00021506	Y41D4A.4	protein_coding	IV	1746001	1751459	4373.24	-0.215347	0.0859725	0.0109751	0.025525	-0.222045	0.0872994	4486.6	5065.34	4571.3	4227.98	3996.83	3891.37
WBGene00021509	Y41D4A.7	protein_coding	IV	1751701	1761570	191.402	0.298876	0.184427	0.0807574	0.14354	0.347055	0.198737	200.405	167.425	138.688	179.058	204.894	257.942
WBGene00021505	Y41D4A.3	protein_coding	IV	1753781	1755766	17.9816	0.0950542	0.368967	0.699149	0.786304	0.213911	0.553501	12.4282	19.4849	17.336	11.0654	15.3322	32.2428
WBGene00021504	Y41D4A.1	protein_coding	IV	1772143	1774738	3.31589	0.16345	0.462174	0.323246	NA	1.27518	1.29092	4.66059	1.44332	0	5.02972	2.09076	6.67092
WBGene00021510	frpr-19	protein_coding	IV	1775181	1781659	278.216	0.316873	0.146306	0.0233826	0.0494853	0.347207	0.153149	228.369	251.86	252.456	291.724	296.887	348
WBGene00198094	Y38C1BA.5	ncRNA	IV	1789565	1789712	5.15197	-0.170853	0.43728	0.404375	0.52512	-0.778135	0.933202	7.76765	6.49495	5.41751	3.01783	4.87843	3.33546
WBGene00021410	Y38C1BA.1	protein_coding	IV	1802106	1803982	86.867	-0.260354	0.219099	0.185109	0.283927	-0.323795	0.244339	88.5513	109.693	91.0142	72.428	85.0241	74.4919
WBGene00004913	snn-1	protein_coding	IV	1805027	1815118	47.3163	0.401607	0.285491	0.085068	0.149665	0.601804	0.349478	51.2665	37.5264	24.9206	69.4102	52.9658	47.8083
WBGene00000683	col-109	protein_coding	IV	1817392	1820253	324.658	1.62059	0.149302	4.9816e-30	1.95718e-27	1.78279	0.156595	121.175	152.271	161.442	521.079	462.754	529.226
WBGene00000553	cmk-1	protein_coding	IV	1824481	1834247	75.7418	0.445595	0.25411	0.0410162	0.0804671	0.605056	0.296108	88.5513	44.743	49.8411	102.606	91.9933	76.7156
WBGene00019462	ccm-2	protein_coding	IV	1834628	1847961	205.568	-0.115312	0.159293	0.444527	0.564024	-0.128634	0.168244	228.369	224.437	191.78	201.189	198.622	189.009
WBGene00001173	egl-4	protein_coding	IV	1848071	1880596	9445.93	-0.10278	0.0796091	0.190843	0.290913	-0.105509	0.0806591	9723.55	10100.4	9549.99	8601.83	9595.17	9104.69
WBGene00001186	egl-18	protein_coding	IV	1902322	1917840	550.377	-0.322823	0.12422	0.00725916	0.0177247	-0.344521	0.128327	638.501	607.639	600.26	547.234	427.211	481.418
WBGene00198086	F55A8.5	ncRNA	IV	1905347	1905405	1.61863	0.00777374	0.475618	0.952945	NA	0.101327	1.71714	3.10706	0.721661	1.0835	2.01189	2.78767	0
WBGene00195510	F55A8.3	ncRNA	IV	1906974	1907171	2.60405	-0.140138	0.464443	0.382937	NA	-1.17175	1.34299	4.66059	2.88665	3.25051	3.01783	0.696919	1.11182
WBGene00196527	F55A8.4	ncRNA	IV	1908586	1908702	3.52185	0.123456	0.463425	0.448327	NA	1.00005	1.31897	1.55353	2.16498	3.25051	12.0713	2.09076	0
WBGene00001253	elt-6	protein_coding	IV	1917977	1921643	66.1358	-0.030999	0.248827	0.885411	0.92487	-0.0414816	0.28784	79.2301	65.6712	56.3421	72.428	50.8751	72.2683
WBGene00018681	denn-4	protein_coding	IV	1924001	1948080	4475.97	-0.385403	0.0915551	1.84037e-05	9.21635e-05	-0.399055	0.0931627	4545.63	5551.74	5170.47	3944.31	3873.47	3770.18
WBGene00018680	tsen-54	protein_coding	IV	1948191	1953317	337.692	-0.634916	0.135902	1.18236e-06	8.99081e-06	-0.68668	0.141334	389.936	427.223	430.15	266.575	237.649	274.619
WBGene00018679	F52C12.2	protein_coding	IV	1953579	1956710	941.218	-0.533046	0.10909	5.45788e-07	4.72015e-06	-0.560259	0.11184	994.26	1207.34	1160.43	795.702	768.004	721.571
WBGene00138717	F52C12.6	protein_coding	IV	1956711	1959760	478.763	-0.485429	0.137839	0.000245663	0.000892702	-0.526237	0.143516	458.292	650.938	581.841	381.253	388.881	411.373
WBGene00018678	tdpo-1	protein_coding	IV	1959854	1963240	1363.55	-0.514222	0.097388	7.22836e-08	8.58095e-07	-0.534929	0.0993296	1595.48	1697.35	1546.16	1198.08	1091.37	1052.89
WBGene00006738	ulp-3	protein_coding	IV	1963634	1964724	305.137	-0.525344	0.145019	0.000151342	0.000580975	-0.574671	0.151674	321.581	389.697	382.476	267.581	246.012	223.476
WBGene00021655	Y48A5A.1	protein_coding	IV	1965481	1969634	922.923	-0.706851	0.116336	4.07677e-10	1.07633e-08	-0.748179	0.119688	1033.1	1241.26	1195.1	755.464	706.675	605.942
WBGene00044466	Y48A5A.3	protein_coding	IV	1969737	1970280	191.294	-0.511145	0.175391	0.00183001	0.00525075	-0.584536	0.187561	194.191	245.365	248.122	174.028	158.201	127.859
WBGene00022298	Y76B12C.4	protein_coding	IV	1970681	1972371	53.9103	-0.376978	0.258472	0.0872353	0.152907	-0.518307	0.303074	73.0159	63.5062	54.1751	48.2853	41.1182	43.361
WBGene00022297	Y76B12C.3	protein_coding	IV	1973705	1975682	790.57	-0.163002	0.107047	0.118848	0.197474	-0.171	0.109642	828.032	883.313	800.708	705.167	792.396	733.801
WBGene00022302	Y76B12C.8	protein_coding	IV	1979988	1980357	12.9942	-0.182174	0.381449	0.453614	0.572342	-0.448556	0.598552	17.0888	13.7116	14.0855	12.0713	7.6661	13.3418
WBGene00022300	Y76B12C.6	protein_coding	IV	1981396	1993064	2805.69	-0.453748	0.0934422	7.62104e-07	6.22548e-06	-0.470516	0.0951531	3006.08	3383.87	3381.61	2406.22	2162.54	2493.81
WBGene00022296	xpc-1	protein_coding	IV	1993089	2009027	6074.08	-0.439921	0.0911649	9.12894e-07	7.2596e-06	-0.455368	0.0927516	6229.66	7542.8	7295.22	5129.31	4953	5294.49
WBGene00022301	cpsf-1	protein_coding	IV	2009038	2032996	3195.4	-0.488211	0.0842369	4.06597e-09	7.73848e-08	-0.502772	0.0854839	3501.66	3927.28	3807.43	2627.53	2665.71	2642.8
WBGene00022303	Y76B12C.9	protein_coding	IV	2034950	2037074	5.08337	0.264865	0.453681	0.144322	0.23184	1.6562	1.13448	1.55353	4.32997	1.0835	18.107	2.09076	3.33546
WBGene00022295	cng-2	protein_coding	IV	2037191	2043549	9.28223	0.343512	0.425905	0.113453	0.190001	1.32303	0.835849	10.8747	0.721661	5.41751	8.04756	19.5137	11.1182
WBGene00044467	R05C11.4	protein_coding	IV	2051495	2057079	78.1589	0.457845	0.245068	0.0315331	0.0640404	0.606518	0.282065	85.4442	55.5679	46.5906	108.642	81.5395	91.1692
WBGene00019874	R05C11.2	protein_coding	IV	2057378	2059111	1.91937	0.046893	0.470322	0.749079	NA	0.482599	1.50881	1.55353	2.16498	1.0835	1.00594	3.48459	2.22364
WBGene00019873	arrd-26	protein_coding	IV	2066195	2072019	16.5751	0.474018	0.373222	0.0531706	0.100374	1.09861	0.568187	4.66059	10.1033	16.2525	21.1248	19.5137	27.7955
WBGene00019875	mca-2	protein_coding	IV	2084034	2091919	1851.19	0.648081	0.102243	9.27409e-11	2.94292e-09	0.676965	0.104497	1621.89	1377.65	1280.7	2325.74	2318.65	2182.5
WBGene00044649	C23H5.11	protein_coding	IV	2091867	2099871	10.6352	0.431739	0.41149	0.0590579	0.109866	1.39763	0.740364	7.76765	6.49495	3.25051	21.1248	6.27227	18.9009
WBGene00219423	C23H5.15	protein_coding	IV	2100151	2102893	23.2808	0.438059	0.341692	0.0764039	0.136978	0.836828	0.472266	15.5353	14.4332	20.5865	23.1367	40.4213	25.5719
WBGene00000487	che-6	protein_coding	IV	2104056	2111408	3.34221	0.222745	0.464124	0.16734	NA	1.84384	1.33534	3.10706	1.44332	0	2.01189	3.48459	10.0064
WBGene00016027	C23H5.8	protein_coding	IV	2111890	2113412	2329.12	0.415158	0.0888132	2.01796e-06	1.42423e-05	0.428968	0.0902783	2105.03	2022.09	1831.12	2680.84	2681.74	2653.91
WBGene00016025	xbx-4	protein_coding	IV	2114637	2115829	15.643	0.316436	0.381309	0.193089	0.293494	0.77831	0.598012	20.1959	5.77329	9.75152	25.1486	17.423	15.5655
WBGene00016024	glb-7	protein_coding	IV	2122788	2126145	16.3785	0.261308	0.387414	0.278519	0.392774	0.674495	0.622428	18.6424	8.65994	10.835	19.1129	7.6661	33.3546
WBGene00016023	prmt-6	protein_coding	IV	2130965	2133029	100.71	0.511146	0.222992	0.010243	0.0240391	0.641301	0.249775	88.5513	73.6095	75.8452	101.6	156.807	107.847
WBGene00077523	C23H5.12	protein_coding	IV	2133481	2134708	2.0241	-0.082702	0.472423	0.557517	NA	-0.928394	1.58285	4.66059	2.16498	1.0835	2.01189	0	2.22364
WBGene00016918	test-1	protein_coding	IV	2136951	2146467	1566.62	0.700048	0.105531	1.12367e-11	4.65871e-10	0.733383	0.108014	1362.45	1097.65	1077	2008.87	1915.83	1937.9
WBGene00235274	C54E4.12	protein_coding	IV	2137951	2140643	9.4603	0.146741	0.407114	0.526281	0.639435	0.453563	0.715746	3.10706	11.5466	8.66802	10.0594	11.1507	12.23
WBGene00016920	C54E4.5	protein_coding	IV	2146672	2149297	207.745	0.790728	0.178517	2.04397e-06	1.4395e-05	0.908957	0.191398	169.335	129.899	135.438	285.688	218.136	307.974
WBGene00001557	gcy-37	protein_coding	IV	2150647	2159169	13.611	0.51017	0.38476	0.0350611	0.0701435	1.28903	0.611594	9.32118	7.21661	7.58452	19.1129	25.0891	13.3418
WBGene00016919	C54E4.4	protein_coding	IV	2161197	2168614	15.5609	0.197808	0.378411	0.417423	0.53741	0.476012	0.587017	21.7494	9.3816	8.66802	13.0773	16.0291	24.46
WBGene00016917	C54E4.1	protein_coding	IV	2175591	2177586	4.77475	0.0876293	0.445202	0.652465	0.747818	0.458719	1.01861	3.10706	6.49495	2.167	10.0594	3.48459	3.33546
WBGene00022134	hrpu-2	protein_coding	IV	2177896	2198937	3680.08	-0.365879	0.100398	0.00019792	0.000739557	-0.381577	0.102529	3528.07	4458.42	4499.79	3205.94	3199.55	3188.7
WBGene00220196	Y71G10AR.5	snoRNA	IV	2193994	2194122	3.83384	0.0888144	0.46254	0.589723	NA	0.700446	1.29896	0	2.16498	6.50101	0	7.6661	6.67092
WBGene00044650	Y71G10AR.4	protein_coding	IV	2199041	2209646	2376.78	-0.270994	0.0868093	0.00151987	0.00444669	-0.279594	0.0881759	2546.24	2731.49	2537.56	2118.52	2075.42	2251.44
WBGene00235277	T04C4.3	protein_coding	IV	2216558	2216856	4.35483	-0.186126	0.446155	0.335415	0.455005	-0.992334	1.03018	6.21412	7.93827	3.25051	3.01783	3.48459	2.22364
WBGene00020208	fnip-2	protein_coding	IV	2222828	2236978	4664.97	-0.50627	0.0881221	5.27149e-09	9.61158e-08	-0.522842	0.0895527	5156.17	5919.07	5421.85	3956.38	3590.52	3945.85
WBGene00202285	T04C4.2	ncRNA	IV	2226976	2227029	1.72046	0.103462	0.481398	0.355673	NA	1.91087	2.06885	1.55353	0.721661	0	8.04756	0	0
WBGene00019785	M70.3	protein_coding	IV	2237663	2242449	97.3275	-0.0573998	0.234556	0.78109	0.850183	-0.0740211	0.26636	71.4624	103.198	124.603	84.4993	121.264	78.9392
WBGene00019783	M70.1	protein_coding	IV	2245865	2252376	38.3359	-0.186585	0.3116	0.440906	0.560508	-0.309065	0.401036	40.3918	41.8564	45.5071	46.2734	40.4213	15.5655
WBGene00019786	M70.4	protein_coding	IV	2253003	2263664	930.738	-0.356559	0.107382	0.000670228	0.00216047	-0.374168	0.110002	955.421	1136.62	1055.33	799.726	775.67	861.66
WBGene00019787	M70.5	protein_coding	IV	2264305	2275622	683.653	-0.307244	0.113202	0.00530316	0.0134544	-0.3242	0.116283	680.446	806.096	789.873	603.567	588.199	633.737
WBGene00002990	lin-1	protein_coding	IV	2275861	2300286	270.719	0.476798	0.165817	0.00227491	0.00635595	0.537069	0.175985	265.654	204.952	193.947	299.771	280.858	379.131
WBGene00021416	mksr-2	protein_coding	IV	2304292	2306547	6.77857	-0.264227	0.430527	0.213584	0.318599	-1.08518	0.872495	4.66059	12.2682	10.835	3.01783	7.6661	2.22364
WBGene00006920	vha-11	protein_coding	IV	2307815	2314567	4925.62	0.302022	0.0795303	0.000119299	0.000471567	0.310026	0.0805772	4430.67	4449.04	4316.67	5595.06	5587.89	5174.41
WBGene00006912	vha-3	protein_coding	IV	2315460	2315945	4890.96	0.407231	0.0922945	7.0869e-06	4.11643e-05	0.421899	0.093942	4259.78	4426.67	3857.27	5575.95	6063.89	5162.18
WBGene00219413	Y38F2AL.12	protein_coding	IV	2316573	2318832	27.88	-0.748594	0.327604	0.00230207	0.0064264	-1.33212	0.437017	34.1777	46.1863	39.0061	10.0594	16.726	21.1246
WBGene00021415	nsy-4	protein_coding	IV	2323271	2326739	95.2479	0.662069	0.230691	0.00117961	0.00354871	0.845781	0.26074	79.2301	64.2279	62.8431	115.684	156.11	93.3929
WBGene00021417	nhr-236	protein_coding	IV	2327126	2329640	11.3166	-0.348151	0.396835	0.142158	0.229147	-0.974515	0.663928	15.5353	16.5982	13.002	11.0654	8.36302	3.33546
WBGene00021418	Y38F2AL.6	pseudogene	IV	2330193	2331009	58.7971	-0.47633	0.265983	0.0337155	0.0678214	-0.669709	0.315386	49.713	82.2694	83.4297	57.3388	41.1182	38.9137
WBGene00021425	ppgn-1	protein_coding	IV	2333837	2348912	1625.45	-0.316265	0.0988384	0.0010924	0.00331964	-0.329398	0.10087	1687.13	2007.66	1732.52	1446.55	1487.92	1390.89
WBGene00021423	tftc-1	protein_coding	IV	2349271	2383041	3764.33	-0.497023	0.0860139	4.41967e-09	8.30627e-08	-0.512498	0.0873428	4088.89	4627.29	4559.38	3039.96	3221.85	3048.61
WBGene00021421	Y38F2AR.3	protein_coding	IV	2384013	2388089	823.944	-0.318473	0.119142	0.00588678	0.0147469	-0.338059	0.122751	798.515	1061.56	894.973	704.161	726.189	758.261
WBGene00021427	sec-61.B	protein_coding	IV	2388185	2388675	4569.38	0.189324	0.0947852	0.0418442	0.0818967	0.196531	0.0965723	3785.95	4687.91	4295	5145.41	4810.13	4691.88
WBGene00021420	trap-3	protein_coding	IV	2389445	2390259	7321.22	0.205706	0.0909436	0.0213872	0.0457342	0.212892	0.0925185	6448.71	7104.76	6788.14	8746.69	7394.31	7444.75
WBGene00021419	eri-5	protein_coding	IV	2390821	2396263	763.258	-0.686534	0.131408	5.99695e-08	7.3573e-07	-0.738589	0.136299	824.925	1046.41	988.154	679.012	512.932	528.114
WBGene00021428	Y38F2AR.10	protein_coding	IV	2396241	2399520	19.3467	-0.757172	0.366328	0.00211629	0.00595411	-1.67412	0.544711	31.0706	33.9181	23.8371	12.0713	11.8476	3.33546
WBGene00021430	Y38F2AR.12	protein_coding	IV	2399484	2412420	1086.28	0.453735	0.113244	3.85738e-05	0.000176415	0.478796	0.116329	984.939	959.088	781.205	1194.06	1368.75	1229.67
WBGene00023467	Y38F2AR.14	snoRNA	IV	2408508	2408635	4368.73	0.231719	0.397252	0.328198	0.44794	0.651066	0.665882	3697.4	4332.13	2168.09	6065.84	1732.54	8216.35
WBGene00016671	C45G7.4	protein_coding	IV	2432993	2436462	21.8806	0.00580773	0.35317	0.981275	0.987439	0.0118303	0.504054	20.1959	19.4849	26.0041	10.0594	29.9675	25.5719
WBGene00000402	cdh-10	protein_coding	IV	2436498	2463369	63.1608	0.927277	0.281833	6.27402e-05	0.000268903	1.3721	0.342831	41.9453	29.5881	34.6721	68.4042	67.6011	136.754
WBGene00235340	C45G7.13	protein_coding	IV	2441318	2451333	67.1099	0.680109	0.241659	0.00126071	0.00375709	0.892947	0.276902	49.713	51.9596	39.0061	85.5053	86.4179	90.0574
WBGene00016670	ilys-3	protein_coding	IV	2464456	2465443	4.91804	0.309889	0.452458	0.0912321	0.158753	1.88441	1.11574	3.10706	2.16498	1.0835	2.01189	5.57535	15.5655
WBGene00016669	ilys-2	protein_coding	IV	2467678	2468879	9.98178	0.479783	0.420914	0.0302966	0.0619101	1.73275	0.799905	0	9.3816	3.25051	16.0951	11.1507	20.0128
WBGene00001705	grd-16	protein_coding	IV	2476686	2480316	5.38068	-0.362024	0.440573	0.0714309	0.129327	-1.74244	0.96656	9.32118	5.77329	9.75152	2.01189	2.09076	3.33546
WBGene00044468	Y69A2AL.2	protein_coding	IV	2482255	2484218	221.612	0.259413	0.162922	0.0917545	0.159473	0.290932	0.172535	226.815	207.838	164.692	252.492	248.8	229.035
WBGene00235299	Y69A2AR.48	ncRNA	IV	2487275	2487483	14.4444	-0.822936	0.385095	0.000670538	0.00216105	-2.08484	0.612945	24.8565	22.3715	22.7535	4.02378	4.87843	7.78274
WBGene00022090	Y69A2AR.19	protein_coding	IV	2488820	2494186	601.82	-0.682788	0.12247	8.71225e-09	1.46452e-07	-0.727312	0.1264	672.679	736.095	839.714	444.627	428.605	489.201
WBGene00022092	ccdc-12	protein_coding	IV	2494516	2495174	865.873	-0.536021	0.111252	7.63053e-07	6.23015e-06	-0.56454	0.114173	974.064	1142.39	978.403	707.179	651.619	741.584
WBGene00022089	Y69A2AR.18	protein_coding	IV	2495735	2497675	13621.3	0.0550982	0.0845326	0.508281	0.622885	0.0567534	0.085793	12366.1	14315.6	13372.6	14631.5	13694.4	13347.4
WBGene00022087	Y69A2AR.16	protein_coding	IV	2497803	2530296	3535.72	-0.388562	0.0896079	1.03802e-05	5.67539e-05	-0.401728	0.0911133	3680.31	4361	4027.38	3142.57	2968.87	3034.16
WBGene00022093	Y69A2AR.22	protein_coding	IV	2504633	2507924	132.429	0.294857	0.214463	0.127139	0.208624	0.363001	0.237958	155.353	86.5994	108.35	134.797	133.808	175.668
WBGene00022086	sprr-3	protein_coding	IV	2542301	2549952	3.092	0.102051	0.459708	0.549332	NA	0.74243	1.23994	4.66059	1.44332	1.0835	3.01783	2.78767	5.5591
WBGene00022094	Y69A2AR.23	protein_coding	IV	2549926	2551684	9.35099	-0.0399794	0.405346	0.863554	0.910163	-0.121373	0.706266	9.32118	7.21661	13.002	8.04756	11.8476	6.67092
WBGene00022085	Y69A2AR.14	pseudogene	IV	2551872	2557106	21.3757	-0.0194411	0.345512	0.937368	0.959226	-0.0379147	0.48251	24.8565	15.8765	24.9206	25.1486	22.9983	14.4537
WBGene00022096	Y69A2AR.25	protein_coding	IV	2565787	2568367	12.9426	-0.00299652	0.39719	0.989913	0.993663	-0.00841469	0.665593	6.21412	10.8249	21.67	21.1248	11.1507	6.67092
WBGene00022083	Y69A2AR.12	protein_coding	IV	2568614	2572158	31.6045	0.016318	0.319952	0.946707	0.964654	0.0280291	0.41933	37.2847	23.8148	33.5886	44.2616	30.6644	20.0128
WBGene00022082	Y69A2AR.11	pseudogene	IV	2584777	2587690	9.76532	0.118195	0.408672	0.608232	0.710896	0.371283	0.724316	12.4282	5.77329	7.58452	8.04756	6.96919	17.7891
WBGene00022079	Y69A2AR.8	pseudogene	IV	2592395	2596786	50.0266	0.0968958	0.266702	0.666274	0.758586	0.136533	0.316586	46.6059	49.7946	46.5906	62.3686	53.6627	41.1373
WBGene00022078	epg-9	protein_coding	IV	2601141	2607464	892.704	0.114395	0.120906	0.329211	0.448655	0.121654	0.124683	887.066	837.849	838.631	933.516	784.033	1075.13
WBGene00022077	vamp-7	protein_coding	IV	2608051	2610200	849.564	-0.239635	0.102674	0.0170409	0.0374873	-0.250409	0.104957	876.191	969.191	920.977	801.738	755.46	773.827
WBGene00022101	Y69A2AR.32	protein_coding	IV	2610436	2612441	472.558	-0.279579	0.141511	0.0392338	0.0774398	-0.304464	0.147674	481.595	595.371	485.409	481.847	357.519	433.61
WBGene00022099	Y69A2AR.28	protein_coding	IV	2612432	2613061	708.123	-0.253325	0.12933	0.0424339	0.0828579	-0.271887	0.133984	657.144	925.891	735.698	675.995	625.833	628.178
WBGene00022076	daao-1	protein_coding	IV	2614194	2617147	271.295	0.146647	0.197408	0.417898	0.537846	0.174384	0.215269	233.03	212.89	317.466	262.551	210.469	391.361
WBGene00004878	smf-3	protein_coding	IV	2618869	2625503	135.491	0.244079	0.214572	0.206846	0.310363	0.300559	0.238107	80.7836	114.022	167.943	152.904	150.534	146.76
WBGene00003595	ngn-1	protein_coding	IV	2626062	2628271	3.17403	0.0176386	0.461946	0.915347	NA	0.136696	1.28599	1.55353	2.16498	5.41751	5.02972	4.87843	0
WBGene00003161	mdf-2	protein_coding	IV	2636227	2641125	1585.45	-0.513024	0.102666	3.25406e-07	3.04222e-06	-0.536087	0.104948	1662.28	2087.04	1875.54	1338.91	1272.57	1276.37
WBGene00022075	Y69A2AR.3	protein_coding	IV	2641310	2642113	773.285	0.104527	0.125044	0.38762	0.508475	0.111653	0.129236	716.178	863.829	646.851	878.189	787.518	747.143
WBGene00004367	ric-8	protein_coding	IV	2642973	2650111	1323.55	-0.427987	0.0991804	1.05998e-05	5.7706e-05	-0.445889	0.101233	1458.77	1579.72	1536.41	1166.9	1020.99	1178.53
WBGene00022100	Y69A2AR.31	protein_coding	IV	2650383	2664003	199.205	0.706887	0.169094	8.66584e-06	4.87871e-05	0.80028	0.179918	175.549	136.394	126.77	241.427	251.588	263.501
WBGene00195436	Y69A2AR.37	ncRNA	IV	2664753	2665339	2.54349	0.0573674	0.469458	0.699867	NA	0.570922	1.48099	0	3.60831	2.167	1.00594	0.696919	7.78274
WBGene00022074	Y69A2AR.1	protein_coding	IV	2667050	2672203	2739.74	-0.404135	0.0933085	1.03257e-05	5.65124e-05	-0.419025	0.0950119	2860.05	3396.86	3143.24	2464.56	2336.77	2236.98
WBGene00022377	gpx-4	protein_coding	IV	2672962	2675015	56.8245	-0.160948	0.266471	0.473548	0.591076	-0.226627	0.316202	48.1595	76.4961	57.4256	64.3804	41.1182	53.3674
WBGene00022376	Y94H6A.3	protein_coding	IV	2676512	2678162	649.644	-0.436812	0.113173	7.34836e-05	0.000308302	-0.460906	0.116252	795.408	751.249	710.778	582.442	508.751	549.239
WBGene00235346	Y94H6A.16	ncRNA	IV	2678231	2678622	210.516	-0.393108	0.169365	0.0135047	0.0305681	-0.445234	0.180244	209.727	251.86	264.375	157.933	167.957	211.246
WBGene00235348	Y94H6A.17	ncRNA	IV	2679497	2679668	169.765	-0.414473	0.181076	0.0139161	0.0314173	-0.478509	0.194562	195.745	163.095	235.12	136.808	142.171	145.648
WBGene00044651	egrh-3	protein_coding	IV	2680098	2688766	1307.92	-0.329132	0.0994304	0.000727373	0.00232109	-0.342971	0.101499	1340.7	1521.26	1521.24	1140.74	1098.34	1225.23
WBGene00022378	Y94H6A.5	protein_coding	IV	2688913	2703977	1747.84	-0.454682	0.117228	6.54676e-05	0.000278566	-0.4817	0.120661	1646.74	2195.29	2265.6	1457.61	1552.04	1369.76
WBGene00006705	ubc-8	protein_coding	IV	2704741	2707238	248.008	0.262701	0.167138	0.0949516	0.164041	0.296507	0.177567	254.779	215.055	198.281	274.623	225.105	320.204
WBGene00022382	Y94H6A.10	protein_coding	IV	2710121	2710666	1482.76	0.640621	0.0969849	1.6288e-11	6.52349e-10	0.666197	0.0989019	1138.74	1110.64	1189.69	1976.68	1718.6	1762.23
WBGene00050885	Y94H6A.12	protein_coding	IV	2711950	2713035	141.887	-0.219666	0.185392	0.201286	0.303604	-0.255509	0.199945	135.157	173.199	152.774	139.826	119.173	131.195
WBGene00022379	Y94H6A.7	protein_coding	IV	2713174	2716574	259.363	-0.262041	0.155568	0.0760099	0.136345	-0.290761	0.163872	273.421	298.768	282.794	196.159	234.862	270.172
WBGene00022380	Y94H6A.8	protein_coding	IV	2716687	2719834	1377.77	0.131864	0.106971	0.206753	0.310334	0.138324	0.10956	1222.63	1393.53	1314.29	1618.56	1301.15	1416.46
WBGene00022381	ubxn-2	protein_coding	IV	2720313	2725819	2274.25	-0.322934	0.0922286	0.000365442	0.00126286	-0.334548	0.0938725	2333.4	2682.42	2589.57	2125.56	1938.83	1975.7
WBGene00022375	Y94H6A.2	protein_coding	IV	2730292	2732422	6.12867	0.150202	0.438801	0.459464	0.577563	0.70146	0.948267	6.21412	0.721661	7.58452	8.04756	9.75686	4.44728
WBGene00022374	nhr-277	protein_coding	IV	2742994	2747485	7.77356	0.00745492	0.421153	0.973125	0.981434	0.0270037	0.801548	10.8747	10.1033	2.167	8.04756	7.6661	7.78274
WBGene00044485	Y54G2A.41	protein_coding	IV	2751868	2753463	31.5244	0.224214	0.333265	0.362865	0.483654	0.410131	0.450734	23.303	33.1964	24.9206	29.1724	58.5412	20.0128
WBGene00021876	Y54G2A.11	protein_coding	IV	2765715	2771792	954.355	0.349806	0.244928	0.100278	0.171542	0.463226	0.281852	1011.35	668.98	728.114	1052.22	857.907	1407.56
WBGene00021877	Y54G2A.12	protein_coding	IV	2777223	2782843	414.428	-1.04616	0.126139	9.74852e-18	1.16565e-15	-1.11881	0.130445	532.861	596.092	572.089	256.516	259.951	269.06
WBGene00219424	Y54G2A.72	protein_coding	IV	2778141	2778571	8.44057	-0.340371	0.413231	0.134589	0.218824	-1.12315	0.750647	7.76765	15.8765	10.835	5.02972	5.57535	5.5591
WBGene00044486	Y54G2A.42	pseudogene	IV	2779111	2780666	50.4767	-0.704466	0.287876	0.00262808	0.0072349	-1.06454	0.353879	54.3736	67.8362	81.2627	28.1664	22.3014	48.9201
WBGene00021868	atln-1	protein_coding	IV	2788689	2796813	3749.38	-0.161159	0.083683	0.0507067	0.0964842	-0.165901	0.0849052	3750.22	4237.6	3901.69	3538.91	3527.8	3540.03
WBGene00045397	Y54G2A.52	protein_coding	IV	2797061	2798686	88.2268	0.575929	0.234625	0.0053075	0.0134633	0.742827	0.266461	65.2483	74.3311	57.4256	85.5053	104.538	142.313
WBGene00021875	Y54G2A.10	protein_coding	IV	2799689	2801039	45.2615	0.24642	0.297951	0.300343	0.417309	0.386439	0.373119	63.6948	25.9798	30.3381	52.3091	53.6627	45.5846
WBGene00044487	Y54G2A.44	protein_coding	IV	2801858	2803283	1.56041	-0.0971236	0.478735	0.424677	NA	-1.50395	1.88387	0	5.77329	1.0835	0	1.39384	1.11182
WBGene00021894	Y54G2A.32	protein_coding	IV	2803952	2804913	29.1353	0.231355	0.335972	0.348401	0.468576	0.428994	0.457498	37.2847	21.6498	16.2525	22.1308	28.5737	48.9201
WBGene00044488	Y54G2A.45	protein_coding	IV	2805857	2809034	508.381	0.256178	0.141703	0.0591848	0.110053	0.279048	0.147893	568.592	440.213	373.808	564.335	570.776	532.562
WBGene00235268	Y54G2A.76	protein_coding	IV	2809410	2812857	4.54423	0.311009	0.45239	0.0902646	0.157397	1.88835	1.11472	1.55353	2.88665	1.0835	10.0594	2.78767	8.89456
WBGene00021878	Y54G2A.13	protein_coding	IV	2814568	2819733	55.7736	-0.087831	0.285972	0.706705	0.792642	-0.131835	0.350361	46.6059	38.9697	89.9307	58.3448	58.5412	42.2492
WBGene00043062	clec-80	protein_coding	IV	2823746	2828069	185.262	0.666244	0.176748	5.44859e-05	0.000238016	0.763608	0.189223	128.943	147.941	134.354	266.575	242.528	191.233
WBGene00044491	Y54G2A.48	protein_coding	IV	2831477	2832687	5.14637	0.0846803	0.437395	0.6792	0.769322	0.386395	0.934326	3.10706	5.77329	4.33401	4.02378	6.96919	6.67092
WBGene00044489	pudl-1	protein_coding	IV	2832906	2833379	20.311	0.0300849	0.452869	0.869275	0.913876	0.18465	1.12195	48.1595	7.21661	2.167	23.1367	16.726	24.46
WBGene00044490	pudl-2	protein_coding	IV	2834816	2835286	8.12881	0.220803	0.422055	0.316661	0.435399	0.808906	0.807821	10.8747	5.05163	2.167	11.0654	6.27227	13.3418
WBGene00021873	clec-82	protein_coding	IV	2835664	2838723	14.1285	0.209579	0.380385	0.38921	0.510319	0.511868	0.594469	12.4282	15.8765	6.50101	13.0773	20.2106	16.6773
WBGene00043702	Y54G2A.7	protein_coding	IV	2838608	2839432	51.2976	0.685502	0.264106	0.00214841	0.00603626	0.958329	0.31227	40.3918	32.4748	32.5051	63.3745	68.9949	70.0446
WBGene00021879	clec-83	protein_coding	IV	2839371	2841472	870.007	0.732542	0.10547	1.17071e-12	6.05578e-11	0.767383	0.107949	689.768	603.309	642.517	1150.8	1071.86	1061.79
WBGene00021895	clec-84	protein_coding	IV	2842462	2845605	726.668	0.646002	0.121177	3.83328e-08	5.10516e-07	0.687187	0.12498	640.055	539.081	496.244	930.499	938.052	816.076
WBGene00021880	Y54G2A.15	protein_coding	IV	2843203	2843982	40.5519	0.168183	0.292266	0.475842	0.59361	0.258202	0.362132	41.9453	33.1964	36.8391	41.2437	57.8442	32.2428
WBGene00044495	Y54G2A.40	protein_coding	IV	2846476	2851282	32.3584	0.0845193	0.312679	0.727325	0.808515	0.14064	0.403343	38.8383	26.7015	27.0876	42.2497	23.6952	35.5782
WBGene00021872	clec-85	protein_coding	IV	2850886	2855456	830.609	0.714366	0.101901	7.84441e-13	4.24396e-11	0.745982	0.104131	633.841	622.794	605.678	1005.94	1055.83	1059.56
WBGene00044492	Y54G2A.49	protein_coding	IV	2851691	2853264	12.3603	0.356126	0.388918	0.138796	0.224669	0.930691	0.628723	4.66059	11.5466	8.66802	18.107	16.726	14.4537
WBGene00021881	Y54G2A.16	protein_coding	IV	2855595	2864843	36.8041	0.153184	0.292558	0.516264	0.630467	0.235426	0.362688	27.9636	31.0314	42.2566	40.2378	40.4213	38.9137
WBGene00021882	nprt-1	protein_coding	IV	2872023	2890451	1820.77	-0.329652	0.100774	0.000834256	0.00262161	-0.343907	0.10293	1806.76	2140.45	2158.34	1723.18	1541.58	1554.32
WBGene00021871	dml-1	protein_coding	IV	2886955	2889251	86.2814	-0.115521	0.218378	0.55555	0.664862	-0.143441	0.24334	85.4442	92.3726	93.1812	73.4339	78.7518	94.5047
WBGene00195623	Y54G2A.58	ncRNA	IV	2890642	2890843	2.17201	0.041724	0.470235	0.776284	NA	0.427944	1.50597	1.55353	2.88665	1.0835	4.02378	3.48459	0
WBGene00235102	dib-1	protein_coding	IV	2890882	2891636	1283.3	-0.221019	0.112334	0.04336	0.084393	-0.23302	0.115344	1241.27	1547.24	1365.21	1277.55	1054.44	1214.11
WBGene00021883	Y54G2A.18	protein_coding	IV	2891560	2892495	3299.92	0.15965	0.0977061	0.0955583	0.164921	0.166123	0.0996671	2954.82	3280.67	3091.23	3938.27	3312.45	3222.05
WBGene00021884	Y54G2A.19	protein_coding	IV	2893814	2894730	247.611	-0.149812	0.147208	0.286461	0.401742	-0.164348	0.154185	267.207	257.633	260.041	248.468	218.832	233.482
WBGene00021885	Y54G2A.20	pseudogene	IV	2896968	2900638	23.5373	-0.424431	0.358764	0.0859548	0.151	-0.894165	0.520731	27.9636	38.9697	23.8371	12.0713	8.36302	30.0191
WBGene00021898	Y54G2A.36	protein_coding	IV	2897694	2901651	145.9	-0.141325	0.20909	0.455848	0.574354	-0.172019	0.230682	132.05	145.054	185.279	106.63	124.052	182.338
WBGene00021886	Y54G2A.21	pseudogene	IV	2902436	2914816	229.195	-0.344873	0.188501	0.0478553	0.0917782	-0.403373	0.203862	226.815	242.478	312.049	156.927	175.623	261.278
WBGene00044493	Y54G2A.50	protein_coding	IV	2918029	2919784	289.762	-0.270761	0.144137	0.0495771	0.0947281	-0.295847	0.150666	293.617	358.666	303.381	261.546	257.86	263.501
WBGene00021887	fbxc-45	protein_coding	IV	2919827	2922243	460.659	-0.556825	0.129707	8.65227e-06	4.8744e-05	-0.597879	0.134404	483.148	614.855	562.338	374.211	349.156	380.242
WBGene00006708	ubc-13	protein_coding	IV	2922591	2925691	2714.8	-0.384841	0.106984	0.000229351	0.000841755	-0.4037	0.109574	2581.97	3394.69	3294.93	2427.34	2375.1	2214.75
WBGene00021888	manf-1	protein_coding	IV	2927517	2928421	2409.71	-0.0584139	0.0920096	0.518196	0.632265	-0.0605045	0.0936416	2411.08	2680.97	2285.11	2444.44	2320.74	2315.92
WBGene00021870	samt-1	protein_coding	IV	2931403	2936843	415.908	-0.221753	0.136604	0.0912343	0.158753	-0.240035	0.142123	448.97	472.688	429.067	443.621	368.67	332.434
WBGene00021889	Y54G2A.24	pseudogene	IV	2937990	2939862	6.41547	0.084134	0.432661	0.688927	0.778256	0.356549	0.890679	1.55353	7.21661	7.58452	5.02972	4.87843	12.23
WBGene00021897	ser-6	protein_coding	IV	2960098	2964401	31.0122	0.290959	0.310717	0.228997	0.33666	0.480168	0.399159	27.9636	31.0314	18.4195	34.2021	35.5428	38.9137
WBGene00002243	lad-2	protein_coding	IV	2964334	2978484	61.5874	0.645186	0.248729	0.00269777	0.0074082	0.863131	0.287688	43.4989	48.3513	39.0061	82.4874	85.0241	71.1565
WBGene00189961	Y54G2A.57	protein_coding	IV	2969940	2973466	2.9397	0.17022	0.465539	0.281849	NA	1.47458	1.3702	0	2.16498	2.167	3.01783	1.39384	8.89456
WBGene00021890	Y54G2A.26	protein_coding	IV	2986050	2995472	2988.72	-0.157483	0.083288	0.0550895	0.10344	-0.162071	0.0844927	3038.71	3281.39	3145.41	2752.26	2784.89	2929.65
WBGene00197842	Y54G2A.62	ncRNA	IV	2995005	2995146	8.23226	-0.0853872	0.410186	0.709956	0.79526	-0.272557	0.732846	9.32118	10.1033	7.58452	8.04756	7.6661	6.67092
WBGene00200008	Y54G2A.66	ncRNA	IV	2997357	2997652	10.5704	0.0876583	0.408832	0.703697	0.790449	0.275822	0.725209	15.5353	9.3816	4.33401	15.0892	14.6353	4.44728
WBGene00200823	Y54G2A.68	ncRNA	IV	2998720	2998868	3.37003	0.107133	0.457064	0.541451	NA	0.72707	1.19071	1.55353	3.60831	2.167	3.01783	2.09076	7.78274
WBGene00201650	Y54G2A.69	ncRNA	IV	2998769	2998917	3.28282	0.0151608	0.45803	0.93043	NA	0.105472	1.2081	3.10706	4.32997	2.167	2.01189	6.96919	1.11182
WBGene00219425	Y54G2A.73	protein_coding	IV	3000541	3008892	937.013	-0.377403	0.107868	0.000337209	0.00117771	-0.396219	0.110524	984.939	1158.99	1047.75	865.112	807.032	758.261
WBGene00021892	Y54G2A.28	protein_coding	IV	3009461	3012421	8.83337	-0.190143	0.407678	0.410865	0.531103	-0.59114	0.718823	7.76765	10.8249	13.002	8.04756	5.57535	7.78274
WBGene00021869	vrp-1	protein_coding	IV	3012587	3014440	1143.2	-0.00341092	0.101634	0.972645	0.981271	-0.00356105	0.103846	1121.65	1202.29	1107.34	1058.25	1131.1	1238.57
WBGene00003008	lin-22	protein_coding	IV	3019738	3023304	12.3978	0.379396	0.395422	0.110695	0.186157	1.04856	0.657371	10.8747	9.3816	4.33401	16.0951	23.6952	10.0064
WBGene00021893	ndnf-1	protein_coding	IV	3023403	3028942	245.85	0.332302	0.21246	0.0833269	0.147261	0.40735	0.235231	239.244	183.302	211.283	264.563	174.23	402.479
WBGene00022069	eel-1	protein_coding	IV	3032713	3050104	62182.3	-0.277191	0.0805176	0.000484677	0.00162455	-0.284725	0.0816045	63217.8	72593.4	69079.8	57258.4	56768.9	54175.6
WBGene00235353	Y67D8C.23	pseudogene	IV	3051756	3052358	26.1306	-0.0104941	0.321416	0.965756	0.976766	-0.0181449	0.422642	24.8565	25.9798	28.1711	21.1248	29.9675	26.6837
WBGene00022067	ivph-3	protein_coding	IV	3053728	3062053	579.49	-0.584639	0.123231	9.65828e-07	7.60722e-06	-0.62327	0.127237	669.572	758.466	676.105	461.728	406.304	504.766
WBGene00022070	Y67D8C.6	protein_coding	IV	3062524	3063389	17.651	-0.716931	0.37967	0.00324961	0.00871332	-1.74157	0.591749	37.2847	15.1549	29.2546	13.0773	5.57535	5.5591
WBGene00022071	Y67D8C.7	protein_coding	IV	3065514	3066934	2.626	-0.130384	0.466531	0.402953	NA	-1.16767	1.39614	4.66059	2.16498	4.33401	0	3.48459	1.11182
WBGene00022072	cpg-9	protein_coding	IV	3067869	3070210	1321.89	0.634246	0.108448	2.0475e-09	4.28753e-08	0.666226	0.111149	1155.83	967.026	948.065	1770.46	1553.43	1536.53
WBGene00235279	Y67D8C.22	protein_coding	IV	3070153	3076307	2.7718	0.0232186	0.460844	0.890197	NA	0.174332	1.26277	3.10706	3.60831	1.0835	2.01189	3.48459	3.33546
WBGene00022073	Y67D8C.9	protein_coding	IV	3077466	3086925	114	0.462666	0.214336	0.0166315	0.0366747	0.569438	0.237785	122.729	80.8261	74.7617	143.85	142.868	118.965
WBGene00003153	mca-3	protein_coding	IV	3103157	3133149	13878.1	-0.103787	0.074487	0.158715	0.250425	-0.106192	0.075345	14089	14849.6	14225.3	13684.9	13422.7	12997.2
WBGene00023187	Y67D8C.12	ncRNA	IV	3115242	3115766	32.7529	-0.186973	0.31157	0.439942	0.559584	-0.309667	0.400972	51.2665	28.1448	30.3381	24.1427	29.2706	33.3546
WBGene00197431	Y67D8C.15	ncRNA	IV	3132022	3132136	9.76825	0.0227672	0.40129	0.922798	0.949439	0.0664262	0.685447	7.76765	7.93827	13.002	8.04756	11.8476	10.0064
WBGene00197636	Y67D8C.16	ncRNA	IV	3135091	3135240	2.78566	0.0646207	0.463199	0.692333	NA	0.519846	1.31377	3.10706	0.721661	3.25051	1.00594	4.18151	4.44728
WBGene00020729	T23E1.2	pseudogene	IV	3139833	3146723	32.7629	-0.801137	0.321109	0.00104412	0.00318878	-1.38329	0.421944	37.2847	41.1347	62.8431	20.1189	11.8476	23.3482
WBGene00020730	T23E1.3	protein_coding	IV	3145887	3148885	15.1036	-0.614482	0.37619	0.011961	0.0274738	-1.45476	0.578827	24.8565	15.8765	26.0041	7.04161	9.05994	7.78274
WBGene00020728	T23E1.1	protein_coding	IV	3151361	3156062	5.66319	-0.13927	0.434393	0.503654	0.618731	-0.60595	0.906093	6.21412	6.49495	7.58452	6.03567	2.09076	5.5591
WBGene00199115	T23E1.5	ncRNA	IV	3162345	3162463	7.6501	-0.0409642	0.415441	0.856078	0.904388	-0.138592	0.764145	6.21412	7.93827	9.75152	9.0535	6.27227	6.67092
WBGene00201211	T23E1.7	ncRNA	IV	3166157	3166306	4.36733	0.0367997	0.447279	0.847677	0.899057	0.200581	1.04424	1.55353	2.88665	7.58452	4.02378	3.48459	6.67092
WBGene00200723	T23E1.6	ncRNA	IV	3168800	3168949	6.94096	-0.149084	0.424947	0.493886	0.60998	-0.566931	0.828676	13.9818	5.77329	5.41751	6.03567	4.87843	5.5591
WBGene00022061	Y67D8B.1	protein_coding	IV	3169946	3172610	3.42146	0.0360732	0.454445	0.841266	NA	0.229631	1.14658	3.10706	2.16498	4.33401	2.01189	5.57535	3.33546
WBGene00022063	nlp-81	protein_coding	IV	3173540	3176117	21.1371	-0.0552186	0.34294	0.823309	0.881426	-0.106192	0.475578	17.0888	23.0932	24.9206	20.1189	16.0291	25.5719
WBGene00022062	Y67D8B.2	protein_coding	IV	3186011	3191566	5.04813	0.184705	0.44003	0.359353	0.48002	0.880731	0.960869	4.66059	2.88665	3.25051	9.0535	4.87843	5.5591
WBGene00004240	puf-4	pseudogene	IV	3204559	3210582	21.9214	0.185711	0.341045	0.452453	0.571139	0.353548	0.470562	13.9818	23.8148	19.503	23.1367	29.9675	21.1246
WBGene00019766	slmp-1	protein_coding	IV	3213760	3220303	3132.94	-0.357481	0.0873294	3.20043e-05	0.000149562	-0.368966	0.0887211	3319.9	3736.76	3532.22	2857.89	2605.78	2745.08
WBGene00022059	Y67D8A.2	protein_coding	IV	3222440	3252604	3761.77	-0.380642	0.0875564	1.0006e-05	5.51177e-05	-0.392937	0.0889592	3955.29	4606.36	4245.16	3326.66	3147.28	3289.87
WBGene00201731	Y67D8A.9	ncRNA	IV	3231685	3231763	4.18658	-0.286891	0.450575	0.124044	0.204608	-1.67395	1.08838	6.21412	8.65994	4.33401	2.01189	2.78767	1.11182
WBGene00196015	Y67D8A.6	ncRNA	IV	3233162	3233303	10.2397	-0.0542333	0.399236	0.818251	0.877753	-0.155194	0.675359	13.9818	10.8249	7.58452	12.0713	6.96919	10.0064
WBGene00003286	mir-58.1	miRNA	IV	3233254	3233350	2.58284	-0.0352753	0.470333	0.809821	NA	-0.363194	1.50917	4.66059	0	4.33401	3.01783	3.48459	0
WBGene00197023	Y67D8A.7	ncRNA	IV	3233519	3233663	6.72744	-0.0650011	0.428201	0.762186	0.834933	-0.258313	0.853612	10.8747	5.05163	6.50101	8.04756	7.6661	2.22364
WBGene00022060	dmd-9	protein_coding	IV	3253261	3254543	285.64	-0.292679	0.159742	0.0528958	0.099958	-0.326705	0.168772	287.403	295.159	369.474	226.337	234.165	301.303
WBGene00003363	mir-270	miRNA	IV	3258455	3258549	6.04064	-0.270333	0.434136	0.194875	0.295604	-1.17154	0.903764	4.66059	7.21661	13.002	3.01783	2.78767	5.5591
WBGene00020831	T26C12.1	protein_coding	IV	3258910	3263489	4073.69	-0.00597114	0.0841229	0.942579	0.962469	-0.00614874	0.0853648	3987.91	4382.65	3872.44	4131.41	3994.04	4073.71
WBGene00020832	T26C12.2	protein_coding	IV	3263766	3265757	7.41076	-0.30662	0.422268	0.164015	0.257434	-1.12633	0.809321	9.32118	9.3816	11.9185	2.01189	6.27227	5.5591
WBGene00044469	clec-173	protein_coding	IV	3266404	3267681	309.079	0.571208	0.145706	4.09573e-05	0.000185822	0.625399	0.152462	270.314	251.86	208.032	401.372	358.216	364.677
WBGene00020833	T26C12.3	protein_coding	IV	3269463	3273395	10.0992	0.0887134	0.411598	0.697999	0.785386	0.287522	0.740994	18.6424	5.05163	4.33401	9.0535	9.05994	14.4537
WBGene00001548	gcy-23	protein_coding	IV	3282885	3289337	22.9741	-0.284766	0.34526	0.249722	0.360459	-0.55459	0.481823	18.6424	23.0932	40.0896	24.1427	17.423	14.4537
WBGene00021089	W08E12.8	protein_coding	IV	3292371	3294659	30.7765	0.13351	0.323872	0.585675	0.691421	0.233457	0.428272	34.1777	28.8665	21.67	45.2675	20.2106	34.4664
WBGene00021088	W08E12.7	protein_coding	IV	3295135	3297225	19142.4	-0.394975	0.101482	6.99234e-05	0.000295167	-0.412306	0.103684	18845.9	24224.7	22501.1	18023.5	15911.3	15347.6
WBGene00021087	W08E12.6	protein_coding	IV	3298600	3299810	8.30538	0.161694	0.418273	0.46972	0.587668	0.56549	0.782213	9.32118	6.49495	4.33401	6.03567	6.96919	16.6773
WBGene00021084	idpp-12	protein_coding	IV	3303990	3304569	4.96446	0.205607	0.451129	0.268076	0.381337	1.2141	1.09625	4.66059	4.32997	0	2.01189	7.6661	11.1182
WBGene00021083	W08E12.2	protein_coding	IV	3305875	3306639	5.60718	0.283305	0.44783	0.137513	0.222854	1.56133	1.05132	7.76765	1.44332	0	7.04161	6.27227	11.1182
WBGene00021082	zip-11	protein_coding	IV	3311276	3313189	229.247	-0.406793	0.155756	0.00593217	0.0148442	-0.451499	0.164092	245.458	293.716	253.54	208.23	188.865	185.674
WBGene00018325	F42A6.3	pseudogene	IV	3320013	3324950	10.9206	0.0937557	0.391868	0.695342	0.783411	0.25119	0.641419	7.76765	10.1033	11.9185	12.0713	12.5445	11.1182
WBGene00018328	F42A6.6	protein_coding	IV	3334042	3336873	332.094	-0.590348	0.138808	9.39029e-06	5.21715e-05	-0.640736	0.144611	393.043	381.037	438.818	257.522	239.74	282.402
WBGene00001999	hrpa-1	protein_coding	IV	3336920	3338867	9495.3	-0.462694	0.0881825	9.69746e-08	1.10739e-06	-0.47786	0.0896161	9906.87	11698.1	11552.3	8022.41	8189.49	7602.62
WBGene00018324	F42A6.2	protein_coding	IV	3341470	3341975	4.52091	-0.30604	0.459537	0.0731149	0.131976	-2.21612	1.2366	15.5353	1.44332	5.41751	0	1.39384	3.33546
WBGene00018330	elks-1	protein_coding	IV	3342515	3350027	573.301	0.0145901	0.120948	0.900998	0.934643	0.0155165	0.124729	549.95	625.68	534.167	570.37	623.742	535.897
WBGene00018323	F42A6.1	protein_coding	IV	3355057	3357551	2.22027	0.0249942	0.469433	0.866673	NA	0.248506	1.4802	1.55353	4.32997	0	2.01189	2.09076	3.33546
WBGene00021953	Y55H10A.2	protein_coding	IV	3363521	3366102	2.34089	-0.0167297	0.468585	0.911773	NA	-0.161135	1.45425	3.10706	4.32997	0	2.01189	3.48459	1.11182
WBGene00021952	vha-19	protein_coding	IV	3369197	3373485	7734.65	0.230095	0.077077	0.0025101	0.00694738	0.235813	0.0780288	6916.32	7362.39	7029.76	8659.17	8260.58	8179.66
WBGene00015249	otub-4	protein_coding	IV	3373387	3378130	1639.18	-0.448743	0.0964384	2.09469e-06	1.46895e-05	-0.466449	0.0983226	1775.69	1954.26	1970.89	1436.49	1269.09	1428.69
WBGene00015250	B0546.3	protein_coding	IV	3378485	3382841	859.431	-0.439066	0.110489	4.56802e-05	0.000204107	-0.46209	0.113349	869.977	1068.06	1045.58	732.328	715.735	724.907
WBGene00015251	B0546.4	protein_coding	IV	3382949	3384147	316.348	-0.333492	0.145948	0.0167879	0.0369877	-0.365245	0.152738	372.847	381.037	313.132	268.587	252.285	310.198
WBGene00015248	mai-2	protein_coding	IV	3385910	3386901	3872.32	0.238489	0.0957875	0.0111568	0.0258901	0.247768	0.097633	3383.59	3943.88	3288.43	4496.57	3971.04	4150.42
WBGene00015414	C04C3.4	protein_coding	IV	3394366	3394527	8.33158	-0.435682	0.416559	0.0528332	0.0998625	-1.49321	0.771175	12.4282	14.4332	9.75152	5.02972	2.78767	5.5591
WBGene00219410	C04C3.14	protein_coding	IV	3395881	3396533	2.78658	-0.251834	0.466968	0.103934	NA	-2.2895	1.40799	7.76765	2.88665	3.25051	1.00594	0.696919	1.11182
WBGene00001119	dyf-3	protein_coding	IV	3396581	3399231	370.509	-1.55626	0.15484	3.61855e-26	1.08563e-23	-1.72507	0.163022	515.772	627.845	562.338	212.254	165.867	138.977
WBGene00015413	pdhb-1	protein_coding	IV	3399672	3403908	5345.73	-0.0751594	0.0870784	0.380597	0.501564	-0.0775597	0.088458	5199.67	5878.65	5385.01	5567.9	5042.21	5000.97
WBGene00015412	lgc-9	protein_coding	IV	3415683	3419234	6.85872	0.18997	0.42887	0.374992	0.495734	0.762028	0.858952	9.32118	2.16498	4.33401	9.0535	6.27227	10.0064
WBGene00015416	C04C3.6	protein_coding	IV	3419813	3422616	3.17855	-0.00141101	0.458203	0.993505	NA	-0.00986061	1.21128	6.21412	1.44332	2.167	2.01189	2.78767	4.44728
WBGene00015417	C04C3.7	protein_coding	IV	3430385	3433487	2.67714	0.120952	0.463117	0.459401	NA	0.970585	1.3119	3.10706	1.44332	1.0835	4.02378	4.18151	2.22364
WBGene00001702	grd-13	protein_coding	IV	3438312	3439507	145.592	0.844812	0.211644	1.007e-05	5.53886e-05	1.03382	0.234125	118.068	105.363	63.9266	233.379	174.927	177.891
WBGene00001692	grd-3	protein_coding	IV	3439655	3440453	2440	0.712509	0.1042	2.65932e-12	1.28308e-10	0.745548	0.106588	1896.86	1852.5	1721.69	3462.46	3033.69	2672.81
WBGene00001699	grd-10	protein_coding	IV	3441055	3441841	258.73	0.752044	0.169282	2.27161e-06	1.57231e-05	0.851653	0.180144	172.442	195.57	185.279	367.17	378.427	253.495
WBGene00017281	F09D12.2	protein_coding	IV	3442303	3444201	14.8592	-0.0458571	0.380532	0.850536	0.901064	-0.112124	0.595029	18.6424	20.2065	7.58452	17.1011	16.726	8.89456
WBGene00219706	linc-158	lincRNA	IV	3450370	3450735	2.48952	0.149249	0.470559	0.306631	NA	1.55056	1.51672	3.10706	0	1.0835	1.00594	4.18151	5.5591
WBGene00019048	F58E2.4	protein_coding	IV	3463387	3466337	22.3701	0.197452	0.347303	0.424924	0.544681	0.388919	0.487423	20.1959	16.5982	21.67	36.214	25.0891	14.4537
WBGene00019047	F58E2.3	protein_coding	IV	3467428	3469830	38.135	0.352256	0.31519	0.147215	0.235547	0.592497	0.408777	43.4989	16.5982	32.5051	52.3091	32.7552	51.1437
WBGene00015655	C09G12.5	protein_coding	IV	3479335	3479758	22.2896	-0.26363	0.462303	0.110524	0.185946	-2.06462	1.29375	82.3371	7.21661	18.4195	1.00594	6.96919	17.7891
WBGene00015651	ceh-53	protein_coding	IV	3498209	3503915	2.24106	-0.0706209	0.472995	0.612466	NA	-0.812898	1.60475	0	5.05163	3.25051	0	0.696919	4.44728
WBGene00023462	srz-83	protein_coding	IV	3504444	3506115	1.81656	0.032791	0.476397	0.799841	NA	0.444959	1.7549	1.55353	2.88665	0	2.01189	0	4.44728
WBGene00000424	ced-10	protein_coding	IV	3506328	3509527	1573.93	-0.17106	0.100264	0.0814723	0.144525	-0.178379	0.102387	1534.89	1783.23	1693.51	1398.26	1605	1428.69
WBGene00015658	tsg-101	protein_coding	IV	3509631	3514567	2131.69	-0.353067	0.0880639	4.61706e-05	0.00020602	-0.364608	0.0894917	2283.69	2489.73	2421.63	1948.51	1793.17	1853.4
WBGene00201640	C09G12.19	ncRNA	IV	3513761	3513967	2.53367	-0.0489542	0.469372	0.742541	NA	-0.485611	1.47831	0	4.32997	4.33401	0	2.09076	4.44728
WBGene00006769	unc-33	protein_coding	IV	3516886	3526602	2608.79	0.0538033	0.0870306	0.530008	0.642768	0.0555196	0.0884078	2507.4	2672.31	2494.22	2497.76	2732.62	2748.42
WBGene00220034	M57.3	ncRNA	IV	3521958	3522027	2.98289	0.140898	0.462781	0.390834	NA	1.11925	1.30433	3.10706	0.721661	2.167	2.01189	7.6661	2.22364
WBGene00019778	M57.2	protein_coding	IV	3527354	3532473	2086.77	-0.279694	0.0895526	0.00149507	0.00438348	-0.289158	0.0910552	2202.91	2387.98	2290.52	1977.69	1773.66	1887.87
WBGene00019777	M57.1	protein_coding	IV	3532467	3539065	239.401	0.125012	0.161296	0.412336	0.532501	0.139863	0.170609	257.886	186.91	241.621	237.403	250.194	262.389
WBGene00015037	B0212.3	protein_coding	IV	3540172	3543603	338.069	-0.263429	0.146076	0.0591026	0.109937	-0.28856	0.152885	327.795	390.419	394.395	267.581	296.887	351.335
WBGene00015038	nstp-6	protein_coding	IV	3543628	3547600	95.2567	0.287858	0.227343	0.154034	0.244466	0.364815	0.255934	105.64	72.1661	74.7617	94.5588	131.021	93.3929
WBGene00003889	osm-9	protein_coding	IV	3551090	3557431	34.1146	0.141135	0.323683	0.56439	0.67271	0.246576	0.427837	49.713	28.1448	17.336	33.1962	47.3905	28.9073
WBGene00015035	otpl-1	protein_coding	IV	3568979	3577770	37.0894	0.308951	0.300035	0.195433	0.296374	0.488398	0.377237	37.2847	36.0831	19.503	42.2497	47.3905	40.0255
WBGene00021375	Y37E11B.2	protein_coding	IV	3578455	3579537	65.9592	0.240172	0.252528	0.268811	0.382251	0.324678	0.293612	59.0342	51.9596	65.0101	53.3151	75.2672	91.1692
WBGene00021374	Y37E11B.1	protein_coding	IV	3579621	3580992	39.5852	-0.0809153	0.285517	0.728642	0.809379	-0.121262	0.349525	34.1777	43.2997	45.5071	35.2081	34.8459	44.4728
WBGene00021376	blos-7	protein_coding	IV	3580970	3582906	359.838	-0.394256	0.142165	0.00378906	0.00998455	-0.429702	0.148418	354.205	474.853	406.313	324.92	294.1	304.639
WBGene00006383	taf-2	protein_coding	IV	3584400	3593613	2109.87	-0.329263	0.0909506	0.000230556	0.000845425	-0.340768	0.0925259	2232.42	2517.15	2319.78	1958.57	1800.14	1831.17
WBGene00021377	Y37E11B.5	protein_coding	IV	3593954	3598552	1256.76	-0.395495	0.112523	0.000307046	0.0010852	-0.417047	0.115548	1222.63	1641.06	1442.14	1055.24	1073.25	1106.26
WBGene00021378	Y37E11B.6	protein_coding	IV	3598656	3599306	278.56	-0.550541	0.146818	8.61803e-05	0.000354629	-0.603649	0.153736	315.367	373.099	318.55	208.23	234.862	221.252
WBGene00021379	Y37E11B.7	protein_coding	IV	3599497	3600164	127.933	0.634091	0.190847	0.000317075	0.00111724	0.744813	0.206839	97.8724	94.5376	94.2647	175.034	143.565	162.326
WBGene00021380	Y37E11B.9	pseudogene	IV	3601735	3603401	3.23399	0.0367187	0.460154	0.828556	NA	0.270427	1.24878	0	2.16498	6.50101	5.02972	3.48459	2.22364
WBGene00021381	Y37E11B.10	protein_coding	IV	3603550	3606466	135.107	-0.124224	0.225035	0.535406	0.64766	-0.156589	0.252655	121.175	141.446	165.776	125.743	174.23	82.2747
WBGene00002188	kgb-2	protein_coding	IV	3606784	3609229	31.8258	0.560875	0.312711	0.0206778	0.0444315	0.933422	0.403412	17.0888	28.8665	18.4195	42.2497	37.6336	46.6964
WBGene00022610	ltah-1.2	protein_coding	IV	3609218	3613072	1866.3	0.111929	0.110932	0.300522	0.417523	0.117848	0.113828	1721.31	2027.87	1619.84	1904.25	2166.72	1757.79
WBGene00000481	cha-1	protein_coding	IV	3613931	3624697	44.9747	0.301232	0.303599	0.209023	0.312871	0.482899	0.384395	62.1412	31.7531	20.5865	45.2675	57.8442	52.2555
WBGene00006756	unc-17	protein_coding	IV	3618259	3624699	79.4754	0.349033	0.2528	0.108295	0.182792	0.472202	0.294041	97.8724	47.6296	57.4256	96.5707	101.75	75.6037
WBGene00022609	ZC416.2	protein_coding	IV	3633619	3635474	31.6849	0.104612	0.302872	0.662335	0.755718	0.167219	0.382922	27.9636	33.1964	28.1711	31.1843	36.2398	33.3546
WBGene00022608	madf-9	protein_coding	IV	3637079	3640466	180.324	0.358148	0.172367	0.0266538	0.0553922	0.407571	0.183876	169.335	151.549	146.273	193.141	234.862	186.786
WBGene00016987	CC8.2	protein_coding	IV	3645166	3648684	1537.57	-0.103795	0.0917234	0.249503	0.360292	-0.107486	0.0933399	1589.26	1619.41	1576.5	1536.08	1519.98	1384.22
WBGene00021362	fmil-1	protein_coding	IV	3658874	3668703	42.0653	0.216845	0.287935	0.354513	0.475209	0.327749	0.35399	41.9453	44.0213	26.0041	39.2318	52.2689	48.9201
WBGene00021360	Y37E11AL.4	pseudogene	IV	3663636	3664410	3.30471	-0.0627089	0.455137	0.725964	NA	-0.405816	1.15782	3.10706	2.88665	5.41751	2.01189	4.18151	2.22364
WBGene00003129	map-1	protein_coding	IV	3683537	3686865	1418.05	-0.268196	0.110634	0.0128795	0.02933	-0.282298	0.113506	1376.43	1770.96	1516.9	1378.14	1273.97	1191.87
WBGene00021363	taf-6.2	protein_coding	IV	3687307	3694733	2820.71	-0.404139	0.0924494	8.5963e-06	4.84618e-05	-0.418747	0.0941054	2888.01	3472.63	3315.52	2449.47	2384.86	2413.76
WBGene00021359	Y37E11AL.3	protein_coding	IV	3694935	3698436	2126.61	-0.520588	0.0956868	2.93724e-08	4.09821e-07	-0.540797	0.0975264	2320.97	2629.01	2606.91	1867.03	1616.85	1718.87
WBGene00021358	Y37E11AL.2	protein_coding	IV	3698501	3699722	43.583	-0.339223	0.288834	0.148121	0.236746	-0.514361	0.355664	46.6059	41.8564	65.0101	45.2675	27.1798	35.5782
WBGene00195010	Y37E11AL.12	protein_coding	IV	3701324	3701992	3.09355	0.00610495	0.45751	0.972111	NA	0.0419058	1.19866	3.10706	2.88665	3.25051	4.02378	4.18151	1.11182
WBGene00021357	Y37E11AL.1	protein_coding	IV	3709500	3715523	11.3432	0.48372	0.40346	0.0384968	0.0761452	1.44128	0.69643	3.10706	7.21661	7.58452	23.1367	18.1199	8.89456
WBGene00021367	Y37E11AM.3	protein_coding	IV	3715780	3719157	974.019	-0.125995	0.0998541	0.19765	0.299048	-0.13134	0.10195	963.189	1048.57	1040.16	907.362	910.873	973.954
WBGene00302986	Y37E11AM.4	protein_coding	IV	3717690	3722790	532.469	-0.224079	0.124012	0.0619787	0.114577	-0.239086	0.128097	557.718	630.732	539.584	531.139	492.025	443.616
WBGene00021366	Y37E11AM.2	protein_coding	IV	3722862	3725461	640.874	-0.220183	0.111441	0.0425763	0.083093	-0.231939	0.114377	636.948	728.156	708.61	581.436	581.927	608.165
WBGene00021365	smgl-2	protein_coding	IV	3726164	3735496	2900.41	-0.62187	0.0919581	5.88721e-12	2.62554e-10	-0.644101	0.0935873	3201.83	3793.77	3613.48	2225.15	2359.07	2209.19
WBGene00021370	nape-2	protein_coding	IV	3735470	3738925	364.621	0.383161	0.129133	0.00211473	0.00595176	0.411144	0.133765	298.278	308.871	331.552	415.455	424.423	409.15
WBGene00021371	nape-1	protein_coding	IV	3739520	3740880	66.7881	0.490251	0.237693	0.0187034	0.0407102	0.637182	0.270981	54.3736	49.7946	53.0916	76.4518	83.6302	83.3865
WBGene00021369	siah-1	protein_coding	IV	3744048	3747351	1331.5	0.31197	0.142594	0.0223315	0.0475378	0.340203	0.148906	1480.51	1024.04	1024.99	1489.8	1236.33	1733.33
WBGene00220141	Y37E11AR.9	ncRNA	IV	3747547	3747610	47.3278	-0.118886	0.292813	0.614559	0.715983	-0.182885	0.363173	68.3554	29.5881	54.1751	46.2734	35.5428	50.0319
WBGene00021372	ugt-45	protein_coding	IV	3748210	3751101	355.008	-0.0415002	0.131559	0.743502	0.820583	-0.0446546	0.136467	349.544	360.831	371.641	329.95	375.639	342.44
WBGene00021373	Y37E11AR.7	protein_coding	IV	3752583	3755455	4.25948	0.170101	0.458101	0.326942	0.446595	1.18557	1.20941	1.55353	5.77329	0	9.0535	1.39384	7.78274
WBGene00021368	best-20	protein_coding	IV	3756221	3759940	268.101	0.36423	0.150521	0.0110825	0.0257421	0.401344	0.158004	260.993	237.427	196.114	302.789	306.644	304.639
WBGene00006869	vab-2	protein_coding	IV	3761195	3766826	58.2115	-0.168994	0.268721	0.453951	0.572675	-0.239616	0.319981	86.9977	54.1246	49.8411	58.3448	59.935	40.0255
WBGene00019546	glct-6	protein_coding	IV	3784210	3794049	145.059	-0.0223133	0.191416	0.899412	0.933685	-0.0262369	0.207564	163.121	130.621	146.273	120.713	137.293	172.332
WBGene00019545	K09B3.1	protein_coding	IV	3794737	3796318	21.9807	-0.607115	0.34584	0.0141372	0.0318426	-1.18616	0.483405	32.6241	23.0932	35.7556	15.0892	9.75686	15.5655
WBGene00003884	osm-3	protein_coding	IV	3796300	3801052	176.504	-0.541621	0.200715	0.00315671	0.00849864	-0.648204	0.219578	200.405	194.849	249.206	151.898	94.7809	167.885
WBGene00019725	algn-14	protein_coding	IV	3800872	3803426	869.077	-0.407276	0.115157	0.000276371	0.000990529	-0.430581	0.118405	866.87	1132.29	989.238	748.423	728.28	749.367
WBGene00019724	M02B7.2	protein_coding	IV	3803581	3804949	352.72	-0.661055	0.131304	1.77369e-07	1.83496e-06	-0.711093	0.136183	427.221	440.213	445.319	285.688	254.375	263.501
WBGene00219715	anr-18	antisense_RNA	IV	3805237	3806561	4.46435	-0.344765	0.453402	0.0580495	0.108247	-2.14195	1.13012	4.66059	10.8249	6.50101	2.01189	2.78767	0
WBGene00019723	fbxc-47	protein_coding	IV	3805519	3806712	45.5549	-0.704428	0.284252	0.00246925	0.00684331	-1.05104	0.347212	59.0342	49.7946	75.8452	22.1308	32.0583	34.4664
WBGene00044690	M02B7.7	protein_coding	IV	3806666	3807192	85.0801	-0.334475	0.237581	0.108544	0.183194	-0.434597	0.270816	111.854	84.4344	97.5152	96.5707	57.8442	62.2619
WBGene00019726	bris-1	protein_coding	IV	3807870	3819328	2626.82	-0.289281	0.0890176	0.000954627	0.00294836	-0.29895	0.090493	2698.48	3106.75	2883.2	2402.2	2275.44	2394.86
WBGene00017907	F28F9.3	protein_coding	IV	3826890	3836004	7.71362	0.171561	0.424155	0.432646	0.552219	0.645667	0.822849	4.66059	3.60831	9.75152	5.02972	7.6661	15.5655
WBGene00000287	cal-3	protein_coding	IV	3829493	3835165	13.9935	0.451658	0.38674	0.0613214	0.11354	1.15946	0.619643	12.4282	8.65994	5.41751	12.0713	26.4829	18.9009
WBGene00006970	zag-1	protein_coding	IV	3855843	3861569	60.0093	0.265561	0.298985	0.265068	0.378201	0.418109	0.375156	93.2118	31.0314	32.5051	74.4399	59.935	68.9328
WBGene00000009	aat-8	protein_coding	IV	3862033	3865044	15.6293	0.187664	0.375049	0.443242	0.562913	0.440637	0.574697	17.0888	12.2682	10.835	26.1546	17.423	10.0064
WBGene00018144	F37C4.4	protein_coding	IV	3867309	3871842	136.749	0.596518	0.186756	0.000562626	0.00184938	0.695528	0.20166	118.068	102.476	94.2647	163.969	180.502	161.214
WBGene00018145	F37C4.5	protein_coding	IV	3871831	3873806	6055.52	0.86711	0.0962779	4.24383e-20	6.60636e-18	0.901205	0.0981525	4753.8	4078.83	3844.27	8412.71	7835.46	7408.06
WBGene00018146	F37C4.6	protein_coding	IV	3875402	3878333	516.158	0.552795	0.119413	1.8406e-06	1.31936e-05	0.586956	0.123047	411.686	441.657	383.56	617.65	645.347	597.047
WBGene00018148	F37C4.8	protein_coding	IV	3878526	3881219	6.01273	-0.100582	0.432463	0.632592	0.73216	-0.424995	0.888959	3.10706	10.8249	6.50101	6.03567	6.27227	3.33546
WBGene00018143	oac-23	protein_coding	IV	3881441	3884688	8.86618	-0.0655987	0.414958	0.771836	0.842778	-0.220714	0.761152	4.66059	6.49495	17.336	11.0654	6.96919	6.67092
WBGene00018142	oac-22	protein_coding	IV	3885669	3888836	3.52842	-0.0433718	0.4567	0.805473	NA	-0.291662	1.18431	4.66059	5.77329	1.0835	6.03567	1.39384	2.22364
WBGene00044471	F56D6.9	protein_coding	IV	3892327	3893326	7.18367	0.471762	0.454543	0.00875096	0.020917	3.01003	1.14815	3.10706	0	2.167	9.0535	2.09076	26.6837
WBGene00044292	F56D6.8	protein_coding	IV	3894058	3894430	14.3786	0.735486	0.410916	0.0013256	0.00393484	2.36616	0.737035	10.8747	2.16498	2.167	17.1011	13.9384	40.0255
WBGene00044472	dct-8	protein_coding	IV	3895070	3895506	16.5261	0.725564	0.398666	0.00213646	0.00600787	2.0653	0.67261	12.4282	4.32997	3.25051	22.1308	12.5445	44.4728
WBGene00219307	F56D6.17	pseudogene	IV	3895963	3897997	72.1146	0.44537	0.233131	0.03034	0.0619834	0.572329	0.264279	57.4806	61.3412	55.2586	83.4934	96.1748	78.9392
WBGene00219304	F56D6.16	pseudogene	IV	3898478	3899806	59.8535	0.571526	0.259903	0.00977067	0.0230388	0.789075	0.305388	46.6059	36.8047	48.7576	61.3626	71.0857	94.5047
WBGene00235359	F56D6.22	protein_coding	IV	3907292	3907606	3.4095	-0.0711554	0.459349	0.677567	NA	-0.512644	1.23295	4.66059	2.16498	5.41751	0	4.87843	3.33546
WBGene00044474	F56D6.12	protein_coding	IV	3908138	3908509	7.60465	-0.180715	0.42899	0.398438	0.519323	-0.726122	0.859912	15.5353	7.93827	5.41751	1.00594	9.05994	6.67092
WBGene00044475	F56D6.13	protein_coding	IV	3909414	3909755	16.0549	-0.302798	0.367804	0.218632	0.324837	-0.676103	0.549599	12.4282	21.6498	24.9206	14.0832	13.2415	10.0064
WBGene00235297	F56D6.20	protein_coding	IV	3912898	3913086	9.03497	-0.0379073	0.40923	0.869213	0.913876	-0.119778	0.727437	4.66059	10.1033	13.002	9.0535	6.27227	11.1182
WBGene00235293	F56D6.19	protein_coding	IV	3914762	3914932	5.37933	0.0398885	0.443906	0.839053	0.892088	0.203787	1.00336	1.55353	6.49495	6.50101	2.01189	3.48459	12.23
WBGene00044476	F56D6.14	protein_coding	IV	3917705	3917977	1.72416	-2.32956e-05	0.47908	0.999846	NA	-0.000368432	1.90524	0	5.05163	0	0	4.18151	1.11182
WBGene00018971	clec-67	protein_coding	IV	3922165	3925039	236.534	0.961869	0.175546	4.62296e-09	8.63913e-08	1.10026	0.18775	132.05	124.847	195.03	347.051	323.37	296.856
WBGene00018970	clec-68	protein_coding	IV	3926417	3929105	1.44907	0.086014	0.479217	0.473473	NA	1.37195	1.91389	0	2.16498	0	4.02378	1.39384	1.11182
WBGene00021581	clec-70	protein_coding	IV	3932708	3936307	13.6184	-0.00916116	0.383994	0.969841	0.979397	-0.0230076	0.608534	18.6424	7.93827	15.169	18.107	11.8476	10.0064
WBGene00021582	clec-71	protein_coding	IV	3937458	3939979	3.82327	0.133282	0.454646	0.458452	NA	0.852471	1.14982	3.10706	2.88665	2.167	1.00594	4.87843	8.89456
WBGene00021583	clec-72	protein_coding	IV	3944816	3947362	49.8835	0.537796	0.272557	0.0180897	0.0395415	0.77181	0.326516	34.1777	38.9697	36.8391	80.4756	54.3596	54.4792
WBGene00021579	clec-73	protein_coding	IV	3954030	3956195	110.678	-0.100356	0.225937	0.617627	0.718721	-0.126768	0.253933	91.6583	115.466	139.772	111.66	131.021	74.4919
WBGene00021585	clec-74	protein_coding	IV	3957005	3960185	8.73235	0.170252	0.422948	0.43843	0.558108	0.63083	0.814135	13.9818	2.88665	4.33401	14.0832	4.87843	12.23
WBGene00271795	Y46C8AM.1	protein_coding	IV	3962884	3964385	5.89397	0.283208	0.441051	0.157185	0.248535	1.37449	0.971642	1.55353	2.88665	5.41751	5.02972	16.0291	4.44728
WBGene00021587	clec-76	protein_coding	IV	3965246	3969193	2.58516	0.14938	0.473248	0.281486	NA	1.73903	1.61471	3.10706	0.721661	0	0	2.78767	8.89456
WBGene00018548	clec-79	protein_coding	IV	3973349	3975721	77.8616	-0.260494	0.231736	0.203329	0.306125	-0.333617	0.262252	74.5695	80.8261	105.1	61.3626	75.2672	70.0446
WBGene00018547	clec-78	protein_coding	IV	3989102	4014235	49.0048	0.678908	0.27635	0.00306478	0.00828098	0.986354	0.333097	45.0524	25.9798	29.2546	62.3686	61.3288	70.0446
WBGene00018550	F47C12.7	protein_coding	IV	3994866	3995484	2.9193	-0.195689	0.473413	0.156877	NA	-2.29524	1.62133	12.4282	0	2.167	0	0.696919	2.22364
WBGene00219377	F47C12.12	pseudogene	IV	3996302	3996875	2.0468	-0.0223743	0.475725	0.864803	NA	-0.29323	1.72221	4.66059	0	2.167	1.00594	0	4.44728
WBGene00020929	W02C12.2	protein_coding	IV	4005477	4007973	25.7812	0.414012	0.347747	0.0943337	0.163166	0.817504	0.488655	34.1777	13.7116	9.75152	36.214	34.149	26.6837
WBGene00020930	hlh-30	protein_coding	IV	4014793	4034951	2108.66	0.442065	0.099968	6.32848e-06	3.72286e-05	0.460863	0.102071	1997.84	1615.8	1716.27	2527.94	2310.29	2483.81
WBGene00220113	W02C12.4	ncRNA	IV	4019990	4020060	4.50327	0.228496	0.449041	0.2265	0.333852	1.29078	1.06726	4.66059	1.44332	2.167	3.01783	9.05994	6.67092
WBGene00219934	F35F11.4	ncRNA	IV	4027728	4027811	8.39787	0.243558	0.4216	0.270216	0.383589	0.887172	0.804644	7.76765	8.65994	1.0835	10.0594	8.36302	14.4537
WBGene00018065	F35F11.2	protein_coding	IV	4040284	4041544	16.9971	-0.127411	0.359426	0.606152	0.708993	-0.269523	0.522763	15.5353	20.2065	19.503	17.1011	11.8476	17.7891
WBGene00018064	cdc-73	protein_coding	IV	4042575	4047572	1984.82	-0.42578	0.0952335	5.21312e-06	3.15213e-05	-0.442147	0.0970466	2136.1	2460.87	2259.1	1802.65	1650.3	1599.91
WBGene00003955	pcn-1	protein_coding	IV	4047937	4049448	7387.44	-0.461426	0.0949082	7.28058e-07	6.00985e-06	-0.479037	0.0967024	7699.3	9585.83	8516.33	6546.69	5865.96	6110.56
WBGene00006951	wrt-5	protein_coding	IV	4050006	4051639	202.419	0.328561	0.180408	0.0504957	0.0961493	0.378894	0.193734	217.494	145.054	167.943	222.314	199.319	262.389
WBGene00020981	W03D2.6	pseudogene	IV	4056586	4058243	141.282	0.746537	0.210725	9.03177e-05	0.00036926	0.911787	0.232882	136.711	89.486	71.5112	164.975	204.894	180.115
WBGene00271791	W03D2.15	ncRNA	IV	4071094	4071822	1.35805	-0.0404161	0.481502	0.717278	NA	-0.752135	2.07715	0	5.05163	0	1.00594	2.09076	0
WBGene00004157	pqn-75	protein_coding	IV	4072327	4077645	132.958	0.609923	0.237111	0.00338515	0.00903565	0.79156	0.270119	153.8	70.0011	72.5947	137.814	181.199	182.338
WBGene00016437	C35B1.8	protein_coding	IV	4077642	4079001	6.96502	-0.256206	0.431397	0.225811	0.33307	-1.06564	0.879809	18.6424	5.77329	4.33401	3.01783	5.57535	4.44728
WBGene00016434	C35B1.4	protein_coding	IV	4079814	4080146	885.193	0.236855	0.148426	0.0943754	0.163204	0.260256	0.155585	652.483	987.954	772.537	1047.19	1081.62	769.379
WBGene00016433	C35B1.3	protein_coding	IV	4081151	4081309	5.73168	-0.307563	0.462806	0.060965	0.112968	-2.44505	1.3049	26.41	1.44332	1.0835	1.00594	0	4.44728
WBGene00016435	C35B1.5	protein_coding	IV	4083603	4084209	1516.58	0.389071	0.1072	0.000201113	0.000749787	0.408219	0.109807	1407.5	1364.66	1140.93	1636.67	1883.07	1666.62
WBGene00016432	C35B1.2	protein_coding	IV	4086212	4102907	930.58	-0.403364	0.10316	6.39166e-05	0.000272882	-0.42168	0.105476	1050.19	1130.84	1013.07	834.934	756.157	798.287
WBGene00006701	ubc-1	protein_coding	IV	4103020	4106263	1382.59	-0.148587	0.0916192	0.0988817	0.169398	-0.153858	0.0932302	1451	1416.62	1500.65	1341.93	1260.03	1325.29
WBGene00016436	C35B1.7	protein_coding	IV	4109067	4110471	9.91714	-0.105514	0.400443	0.653962	0.748961	-0.305381	0.681251	13.9818	11.5466	7.58452	7.04161	10.4538	8.89456
WBGene00044477	F49F1.14	protein_coding	IV	4110455	4112487	6.52855	0.538955	0.442256	0.00665839	0.0164255	2.67204	0.984735	3.10706	1.44332	1.0835	13.0773	10.4538	10.0064
WBGene00235365	F49F1.15	protein_coding	IV	4114468	4114626	9.55351	-0.164693	0.478678	0.17651	0.272893	-2.54152	1.88041	37.2847	0.721661	10.835	0	0.696919	7.78274
WBGene00235364	F49F1.4	protein_coding	IV	4115576	4115734	3.84192	-0.189292	0.461719	0.255318	NA	-1.45729	1.2811	7.76765	1.44332	7.58452	0	0.696919	5.5591
WBGene00018643	drd-50	protein_coding	IV	4117732	4119179	152.251	0.262211	0.204625	0.159338	0.251288	0.316258	0.224727	178.656	133.507	97.5152	152.904	193.046	157.878
WBGene00018645	F49F1.5	protein_coding	IV	4119460	4120415	11.4922	0.395672	0.395642	0.0960699	0.16563	1.09569	0.658382	4.66059	9.3816	7.58452	13.0773	20.9076	13.3418
WBGene00018646	mul-1	protein_coding	IV	4121342	4123166	34.5467	0.113926	0.305478	0.63552	0.7347	0.18401	0.38823	43.4989	31.7531	22.7535	31.1843	42.512	35.5782
WBGene00018647	F49F1.7	protein_coding	IV	4123525	4125757	55.7633	0.417471	0.261562	0.0601098	0.111572	0.579203	0.308089	57.4806	41.8564	35.7556	72.428	59.2381	67.821
WBGene00018648	F49F1.8	pseudogene	IV	4130503	4134631	41.6961	-0.335085	0.297664	0.158851	0.250593	-0.524911	0.372556	55.9271	49.7946	42.2566	19.1129	39.7244	43.361
WBGene00235367	F49F1.17	protein_coding	IV	4135279	4135844	5.02842	0.0568139	0.439506	0.778697	0.848193	0.268499	0.955453	6.21412	4.32997	3.25051	3.01783	5.57535	7.78274
WBGene00018649	F49F1.9	protein_coding	IV	4136817	4137572	6.51782	-0.477507	0.467585	0.00185435	0.00531226	-4.43602	1.42517	27.9636	2.16498	7.58452	0	1.39384	0
WBGene00235368	F49F1.18	protein_coding	IV	4139662	4140365	10.1418	-0.351822	0.433453	0.0927788	0.160898	-1.50888	0.89765	35.7312	2.16498	7.58452	2.01189	5.57535	7.78274
WBGene00018651	F49F1.11	protein_coding	IV	4140636	4141411	2.64745	-0.139556	0.472203	0.324373	NA	-1.55179	1.5746	10.8747	0	1.0835	1.00594	0.696919	2.22364
WBGene00018652	F49F1.12	protein_coding	IV	4141704	4143086	3.52603	-0.0607797	0.455403	0.733395	NA	-0.395872	1.16224	6.21412	2.88665	3.25051	1.00594	5.57535	2.22364
WBGene00019932	R07C12.2	pseudogene	IV	4148141	4150055	217.131	0.464971	0.162002	0.0023859	0.00663126	0.520751	0.171444	189.531	155.157	192.863	234.385	271.798	259.054
WBGene00019934	R07C12.4	pseudogene	IV	4150572	4152251	6.03757	0.132483	0.430041	0.53384	0.646193	0.540324	0.868473	4.66059	5.77329	4.33401	5.02972	9.75686	6.67092
WBGene00019931	R07C12.1	protein_coding	IV	4152456	4154077	3.44248	0.205511	0.457582	0.238887	NA	1.41327	1.19995	1.55353	2.88665	1.0835	3.01783	7.6661	4.44728
WBGene00219216	K08D10.14	protein_coding	IV	4154941	4157185	60.5264	0.567293	0.273185	0.0127673	0.0291388	0.81578	0.327597	40.3918	54.1246	35.7556	107.636	58.5412	66.7092
WBGene00019532	K08D10.9	pseudogene	IV	4157634	4161789	14.8131	0.233676	0.382382	0.335862	0.455505	0.579521	0.602179	20.1959	5.77329	10.835	18.107	19.5137	14.4537
WBGene00019531	scrm-5	protein_coding	IV	4162421	4164480	35.4502	-0.232745	0.296314	0.3268	0.446439	-0.362735	0.369919	37.2847	33.9181	48.7576	32.1902	32.7552	27.7955
WBGene00019530	scrm-8	protein_coding	IV	4164692	4166230	23.3605	-0.028134	0.339614	0.90934	0.9404	-0.053158	0.466825	13.9818	25.2581	31.4216	28.1664	20.2106	21.1246
WBGene00235369	K08D10.18	pseudogene	IV	4166541	4168120	3.59214	-0.00906825	0.455088	0.959596	NA	-0.0586161	1.15702	1.55353	5.05163	4.33401	1.00594	6.27227	3.33546
WBGene00019529	K08D10.5	pseudogene	IV	4168038	4169891	1.80168	-0.138912	0.475376	0.29436	NA	-1.78879	1.70588	1.55353	5.77329	1.0835	1.00594	1.39384	0
WBGene00004385	rnp-2	protein_coding	IV	4172076	4174016	934.9	-0.512378	0.11986	1.05333e-05	5.74009e-05	-0.544293	0.123537	925.904	1278.78	1118.17	753.452	771.489	761.597
WBGene00004386	rnp-3	protein_coding	IV	4174089	4176279	1302.44	-0.347131	0.119934	0.00285215	0.00777907	-0.368782	0.123618	1199.33	1624.46	1575.41	1241.34	1117.86	1056.23
WBGene00001033	dnj-15	protein_coding	IV	4176388	4178364	551.02	-0.265135	0.114728	0.0175168	0.0384112	-0.280188	0.11794	598.109	621.35	591.592	505.99	467.632	521.443
WBGene00019535	tsen-34	protein_coding	IV	4178457	4179537	193.556	-0.622123	0.178055	0.000180636	0.000680052	-0.714588	0.190828	211.28	282.891	224.285	160.951	124.052	157.878
WBGene00019534	K08D10.11	protein_coding	IV	4185550	4186199	2.48761	-0.0132731	0.466833	0.931842	NA	-0.120107	1.4043	1.55353	2.88665	3.25051	0	2.78767	4.44728
WBGene00235370	K08D10.15	pseudogene	IV	4186113	4186620	2.32851	0.126538	0.467233	0.412014	NA	1.16105	1.4153	1.55353	0.721661	2.167	2.01189	4.18151	3.33546
WBGene00019439	K06B9.2	pseudogene	IV	4188673	4195894	33.2756	-0.367231	0.337426	0.136877	0.222042	-0.686031	0.461191	20.1959	38.248	63.9266	15.0892	24.3921	37.8019
WBGene00019441	K06B9.4	pseudogene	IV	4189939	4192931	378.901	-0.208665	0.133806	0.105284	0.178665	-0.225116	0.138981	414.793	416.399	392.228	370.188	307.341	372.46
WBGene00044478	K06B9.6	protein_coding	IV	4196138	4196829	7.0922	-0.165363	0.426214	0.445462	0.564864	-0.63954	0.838189	4.66059	14.4332	6.50101	8.04756	5.57535	3.33546
WBGene00003938	pax-2	protein_coding	IV	4198973	4204375	1.75125	0.143333	0.476668	0.264554	NA	1.97321	1.7686	1.55353	0.721661	0	5.02972	2.09076	1.11182
WBGene00017934	F30B5.4	protein_coding	IV	4207388	4218265	1703.86	-0.0761126	0.0998648	0.436476	0.55606	-0.0793421	0.101962	1609.46	1887.14	1753.11	1698.03	1755.54	1519.86
WBGene00017936	zipt-2.2	protein_coding	IV	4229135	4235365	64.9731	0.481097	0.249169	0.0254455	0.053223	0.644382	0.28837	62.1412	40.413	50.9246	85.5053	69.6919	81.1628
WBGene00001074	dpy-13	protein_coding	IV	4235614	4236710	1183.16	1.56662	0.130029	8.81739e-36	5.19628e-33	1.68274	0.134762	422.56	663.928	589.425	1862	1733.24	1827.83
WBGene00219689	linc-41	lincRNA	IV	4241224	4241765	10.1584	0.284118	0.403061	0.2246	0.331852	0.843252	0.694385	3.10706	9.3816	8.66802	13.0773	11.1507	15.5655
WBGene00219688	linc-21	lincRNA	IV	4242086	4242466	30.9089	0.611029	0.329507	0.0129551	0.0294655	1.09729	0.441564	18.6424	29.5881	9.75152	48.2853	36.9367	42.2492
WBGene00000611	col-34	protein_coding	IV	4243545	4244610	249.695	0.731973	0.16137	1.60153e-06	1.16675e-05	0.819021	0.170696	189.531	150.827	204.782	308.825	348.459	295.744
WBGene00018085	ttr-20	protein_coding	IV	4246793	4247490	35.4922	0.475227	0.30842	0.0488369	0.0934545	0.776822	0.394323	40.3918	20.2065	19.503	42.2497	43.9059	46.6964
WBGene00000123	ama-1	protein_coding	IV	4248070	4258169	14265.1	-0.333449	0.0864343	8.92754e-05	0.000365451	-0.343936	0.087783	14795.8	17272.2	15799.6	13302.6	12491.6	11928.7
WBGene00000610	col-33	protein_coding	IV	4263293	4265223	14.0518	0.192052	0.395668	0.419193	0.53901	0.531954	0.658505	10.8747	3.60831	20.5865	12.0713	21.6045	15.5655
WBGene00018084	F36A4.5	protein_coding	IV	4265524	4266598	32.4178	0.570676	0.317389	0.0191229	0.0415029	0.969136	0.413608	15.5353	23.8148	26.0041	47.2794	52.9658	28.9073
WBGene00018083	F36A4.4	protein_coding	IV	4267620	4268236	20.3873	-0.11534	0.351964	0.64117	0.738627	-0.233296	0.500566	10.8747	25.2581	29.2546	18.107	18.8168	20.0128
WBGene00018082	F36A4.3	protein_coding	IV	4269608	4270227	9.5253	-0.386623	0.412721	0.089723	0.15659	-1.26858	0.747603	9.32118	10.8249	20.5865	4.02378	9.05994	3.33546
WBGene00018081	F36A4.2	protein_coding	IV	4271225	4271820	10.6502	0.147719	0.397976	0.532472	0.645014	0.417809	0.669313	10.8747	10.1033	6.50101	16.0951	12.5445	7.78274
WBGene00018080	F36A4.1	protein_coding	IV	4272467	4273028	1.6516	0.0603145	0.475142	0.650641	NA	0.767669	1.69511	0	1.44332	2.167	1.00594	4.18151	1.11182
WBGene00003668	nhr-78	protein_coding	IV	4274341	4277875	98.5188	-0.357808	0.212903	0.0626571	0.115697	-0.43903	0.235832	93.2118	113.301	133.271	82.4874	89.9025	78.9392
WBGene00017487	F15E6.6	protein_coding	IV	4278825	4284120	394.491	0.456267	0.145376	0.00102585	0.00313997	0.499339	0.152083	324.688	353.614	302.297	515.044	495.509	375.795
WBGene00017488	dct-7	protein_coding	IV	4290218	4290572	21.5238	-0.135545	0.368736	0.581627	0.68784	-0.304556	0.552723	24.8565	23.0932	22.7535	14.0832	7.6661	36.6901
WBGene00017485	F15E6.4	protein_coding	IV	4291474	4291875	181.532	0.29843	0.225411	0.136993	0.222207	0.376511	0.253187	229.923	106.084	140.855	210.242	151.928	250.159
WBGene00044479	F15E6.10	protein_coding	IV	4292869	4293611	21.843	-0.0425799	0.362031	0.86307	0.909827	-0.0915588	0.530876	29.5171	19.4849	18.4195	24.1427	8.36302	31.131
WBGene00017489	F15E6.9	protein_coding	IV	4293574	4299083	24.8382	0.00225781	0.356673	0.992716	0.995491	0.00469622	0.514399	45.0524	19.4849	10.835	19.1129	22.3014	32.2428
WBGene00017484	F15E6.3	protein_coding	IV	4294895	4295689	337.999	0.165119	0.169444	0.299671	0.416656	0.187037	0.180339	320.027	256.19	372.725	305.807	324.067	449.175
WBGene00017483	lgc-22	protein_coding	IV	4301306	4304448	307.086	0.651509	0.291831	0.00571039	0.0143792	0.998634	0.361305	315.367	157.322	144.106	433.562	376.336	415.821
WBGene00235372	F15E6.12	ncRNA	IV	4306275	4306578	2.45712	-0.0679923	0.468622	0.652279	NA	-0.655793	1.45538	3.10706	0.721661	5.41751	2.01189	3.48459	0
WBGene00017482	set-9	protein_coding	IV	4307896	4317140	7981.87	-0.431295	0.0829919	1.35345e-07	1.4521e-06	-0.443771	0.0841837	8558.4	9911.3	9125.26	6856.52	6792.17	6647.57
WBGene00021287	Y24D9B.1	protein_coding	IV	4317358	4321921	47.7126	-0.206313	0.269249	0.361154	0.481883	-0.293011	0.320873	41.9453	57.7329	57.4256	44.2616	45.9966	38.9137
WBGene00020972	trpl-2	protein_coding	IV	4326654	4332083	64.5795	0.491601	0.252951	0.0237598	0.0501934	0.66536	0.294278	51.2665	57.0112	41.1731	97.5766	75.9641	64.4855
WBGene00020973	W03B1.3	protein_coding	IV	4332657	4336239	96.2099	0.285189	0.42543	0.189716	0.289647	1.09146	0.83227	86.9977	60.6195	36.8391	185.094	26.4829	181.227
WBGene00020976	oac-51	protein_coding	IV	4336801	4341306	8.11645	0.160722	0.422479	0.465328	0.583241	0.591974	0.810809	3.10706	6.49495	9.75152	12.0713	13.9384	3.33546
WBGene00020977	oac-52	protein_coding	IV	4342262	4346612	8.18427	-0.0324126	0.427079	0.880663	0.921719	-0.126833	0.844827	3.10706	5.05163	17.336	3.01783	8.36302	12.23
WBGene00220117	W03B1.17	snoRNA	IV	4347632	4347831	342.472	0.174819	0.427219	0.417804	0.537768	0.685387	0.845909	253.226	412.79	121.352	505.99	101.053	660.421
WBGene00020978	W03B1.9	protein_coding	IV	4352580	4356979	9.18798	-0.302824	0.42431	0.165768	0.259422	-1.14198	0.823983	20.1959	4.32997	14.0855	7.04161	8.36302	1.11182
WBGene00005662	sars-2	protein_coding	IV	4357636	4359947	1230.3	-0.471713	0.101365	1.99053e-06	1.40788e-05	-0.492361	0.103559	1328.27	1571.06	1412.89	1006.95	1069.77	992.855
WBGene00050916	F55F10.3	protein_coding	IV	4359953	4360657	9.12673	0.0264565	0.405602	0.909398	0.940401	0.0805263	0.707623	9.32118	8.65994	8.66802	13.0773	8.36302	6.67092
WBGene00018898	F55F10.1	protein_coding	IV	4360837	4386531	17138.1	-0.423258	0.0892662	1.43151e-06	1.05878e-05	-0.437487	0.0907542	17617	21032.8	20496.6	15051.9	14900.1	13729.9
WBGene00021286	tald-1	protein_coding	IV	4386651	4388880	3982.32	0.128808	0.0912147	0.150789	0.240102	0.133336	0.092804	3554.48	4089.65	3746.75	4465.39	4152.94	3884.7
WBGene00004419	rpl-7A	protein_coding	IV	4389143	4390590	37292.5	-0.136633	0.102848	0.174418	0.270316	-0.142798	0.105142	33368.3	42233.8	41801.5	39179.5	34200.6	32971
WBGene00196315	Y24D9A.11	ncRNA	IV	4389808	4389957	23.0749	-0.141013	0.346388	0.568754	0.676885	-0.276342	0.484906	24.8565	29.5881	21.67	25.1486	27.1798	10.0064
WBGene00044952	Y24D9A.9	snoRNA	IV	4390088	4390308	27624.2	0.286929	0.38028	0.238518	0.347807	0.700229	0.594069	25561.8	26132.1	11452.6	45405.3	10756.2	46437.4
WBGene00021282	set-21	protein_coding	IV	4390844	4393406	824.667	-0.479418	0.103332	2.09414e-06	1.46895e-05	-0.501263	0.10566	918.137	991.563	987.071	704.161	654.407	692.664
WBGene00021281	ell-1	protein_coding	IV	4394410	4415623	6157.49	0.0866373	0.0754615	0.245367	0.355688	0.0886988	0.0763541	5942.26	6081.44	5880.17	6467.22	6339.87	6233.97
WBGene00235373	Y24D9A.14	ncRNA	IV	4394410	4397925	49.9058	-0.104383	0.277633	0.64973	0.745666	-0.152295	0.33535	68.3554	45.4647	44.4236	38.2259	41.8151	61.1501
WBGene00021284	Y24D9A.6	protein_coding	IV	4399879	4400400	61.3493	0.0506081	0.246864	0.813031	0.874507	0.0673637	0.284814	66.8018	51.9596	61.7596	69.4102	59.2381	58.9264
WBGene00021285	Y24D9A.7	protein_coding	IV	4404938	4405171	28.9631	-0.129524	0.313346	0.593361	0.697816	-0.21614	0.404778	37.2847	28.1448	28.1711	27.1605	22.9983	30.0191
WBGene00019950	clec-175	protein_coding	IV	4422329	4426566	17.9754	-0.00860811	0.373287	0.971988	0.981085	-0.0199598	0.568417	6.21412	17.3199	30.3381	21.1248	19.5137	13.3418
WBGene00019949	R08C7.5	protein_coding	IV	4430229	4432394	34.0599	0.0454291	0.317276	0.852016	0.902085	0.0771107	0.41336	18.6424	31.7531	48.7576	34.2021	43.209	27.7955
WBGene00019951	R08C7.8	protein_coding	IV	4433049	4434541	9.40434	0.262444	0.414942	0.246026	0.356394	0.882868	0.761057	1.55353	5.05163	13.002	11.0654	14.6353	11.1182
WBGene00019952	fbxb-74	protein_coding	IV	4437758	4439290	3.30439	-0.0435823	0.463818	0.787885	NA	-0.357337	1.3281	9.32118	0	2.167	4.02378	2.09076	2.22364
WBGene00019956	fbxb-75	protein_coding	IV	4439824	4441177	7.05878	-0.0776189	0.43267	0.711882	0.796717	-0.328985	0.89076	17.0888	2.88665	4.33401	7.04161	7.6661	3.33546
WBGene00019953	wapl-1	protein_coding	IV	4442362	4445740	4489.88	-0.416772	0.085343	7.13188e-07	5.9167e-06	-0.429541	0.0866405	4749.14	5507	5198.64	3888.98	3767.54	3828
WBGene00019947	htz-1	protein_coding	IV	4446216	4446999	7624.76	-0.357276	0.0905956	6.03619e-05	0.000259992	-0.369659	0.0921523	7933.88	9345.51	8502.24	6998.36	6153.09	6815.46
WBGene00019946	chat-1	protein_coding	IV	4447331	4449897	2070.69	-0.0359288	0.096583	0.704473	0.791052	-0.0373508	0.0984759	1988.52	2262.41	2035.9	1980.7	1931.86	2224.75
WBGene00019955	R08C7.12	protein_coding	IV	4449739	4460130	160.183	0.446472	0.17454	0.00626499	0.0155738	0.509869	0.186521	136.711	135.672	124.603	198.171	195.834	170.108
WBGene00019945	R08C7.1	protein_coding	IV	4451876	4452019	4.09527	0.0306804	0.448237	0.87182	0.91533	0.170481	1.05661	1.55353	4.32997	5.41751	6.03567	2.78767	4.44728
WBGene00019954	R08C7.11	protein_coding	IV	4454773	4454937	1.53177	-0.111726	0.479484	0.348005	NA	-1.81231	1.93114	1.55353	4.32997	1.0835	0	0	2.22364
WBGene00019718	M01H9.2	protein_coding	IV	4460071	4463232	33.0997	0.11954	0.302317	0.617515	0.718692	0.190663	0.381802	31.0706	32.4748	29.2546	27.1605	39.7244	38.9137
WBGene00196280	M01H9.7	ncRNA	IV	4465345	4465466	3.48099	-0.0813724	0.453856	0.653255	NA	-0.510888	1.13721	3.10706	3.60831	5.41751	4.02378	1.39384	3.33546
WBGene00019721	M01H9.5	protein_coding	IV	4465484	4468487	17.6905	-0.049895	0.36079	0.839918	0.892663	-0.10645	0.526986	24.8565	13.7116	17.336	17.1011	20.9076	12.23
WBGene00019719	M01H9.3	protein_coding	IV	4468500	4477059	4726.05	-0.0623896	0.0959643	0.507518	0.622181	-0.0648262	0.0978203	4741.38	4749.97	5001.45	4682.67	4055.37	5125.49
WBGene00195363	M01H9.6	ncRNA	IV	4470962	4471169	45.0613	0.245917	0.287137	0.293059	0.409291	0.37064	0.352509	52.82	37.5264	28.1711	45.2675	43.209	63.3737
WBGene00271788	M01H9.10	protein_coding	IV	4479633	4480127	26.1643	0.0759696	0.331872	0.757676	0.832048	0.138008	0.447304	37.2847	23.0932	15.169	27.1605	26.4829	27.7955
WBGene00019720	M01H9.4	protein_coding	IV	4480116	4482909	92.1329	0.131608	0.211123	0.490692	0.607193	0.160875	0.233421	82.3371	88.7643	89.9307	93.5528	105.932	92.281
WBGene00019717	trx-3	protein_coding	IV	4487028	4489000	51.2551	0.810604	0.277248	0.00041661	0.00141855	1.18117	0.334673	20.1959	29.5881	43.3401	77.4577	66.9042	70.0446
WBGene00022675	gbb-2	protein_coding	IV	4488929	4506748	158.238	0.680327	0.201008	0.000212468	0.000786789	0.814675	0.219962	152.246	93.0943	102.933	167.993	228.589	204.575
WBGene00045248	ZK180.7	protein_coding	IV	4490542	4495819	3.82567	0.2092	0.457443	0.23125	NA	1.43353	1.19745	0	3.60831	2.167	2.01189	6.27227	8.89456
WBGene00022677	rfth-1	protein_coding	IV	4508496	4511309	579.019	-0.441201	0.11688	0.000102473	0.000412115	-0.467253	0.120282	619.859	694.96	697.775	510.014	452.3	499.207
WBGene00195011	ZK180.8	protein_coding	IV	4511419	4511724	7.61185	0.216928	0.43183	0.304058	0.421477	0.908036	0.883501	10.8747	4.32997	1.0835	14.0832	4.18151	11.1182
WBGene00022678	sar-1	protein_coding	IV	4511893	4513319	4237.59	-0.195158	0.0867204	0.0222671	0.0474226	-0.201338	0.0880828	4200.75	4925.34	4467.28	3940.28	3984.98	3906.93
WBGene00022679	ZK180.5	protein_coding	IV	4515044	4517166	932.343	1.25011	0.128208	5.80481e-24	1.45129e-21	1.34001	0.132738	560.825	583.824	439.902	1336.9	1501.86	1170.75
WBGene00022680	ZK180.6	protein_coding	IV	4520181	4525043	383.39	1.42592	0.158331	1.99423e-21	3.87139e-19	1.58844	0.16711	130.497	212.168	225.368	572.382	578.442	581.482
WBGene00022683	ZK185.3	protein_coding	IV	4528759	4530432	147.294	0.47839	0.190413	0.00649207	0.0160608	0.561479	0.206287	139.818	115.466	104.016	180.064	196.531	147.872
WBGene00044480	ZK185.4	protein_coding	IV	4530974	4533125	2.14149	0.147981	0.477299	0.241868	NA	2.10859	1.8017	0	2.16498	0	3.01783	7.6661	0
WBGene00022682	ZK185.2	protein_coding	IV	4536547	4541786	41.6539	0.278784	0.28391	0.230632	0.338397	0.415468	0.34659	43.4989	36.8047	27.0876	49.2913	43.209	50.0319
WBGene00220238	ZK185.9	snoRNA	IV	4538702	4538916	46292.8	0.0572297	0.342884	0.816984	0.876873	0.110027	0.47543	41569.4	59038.4	32976.4	70607.2	19299.8	54265.7
WBGene00044481	ZK185.5	protein_coding	IV	4541693	4545918	216.37	0.378194	0.156337	0.0107843	0.0251273	0.420102	0.164771	194.191	175.364	186.362	237.403	236.952	267.949
WBGene00022681	ZK185.1	protein_coding	IV	4548553	4552788	366.211	-0.37555	0.131684	0.00309129	0.00834714	-0.404155	0.136607	380.615	438.048	430.15	321.902	299.675	326.875
WBGene00017901	igeg-1	protein_coding	IV	4562649	4565893	68.3031	0.341308	0.24374	0.107644	0.18195	0.450558	0.280045	65.2483	59.8979	48.7576	87.5172	85.0241	63.3737
WBGene00017902	F28E10.4	protein_coding	IV	4565961	4567443	18.3173	-0.543781	0.376534	0.0260898	0.0544052	-1.29061	0.580082	23.303	23.0932	32.5051	7.04161	19.5137	4.44728
WBGene00017900	F28E10.1	protein_coding	IV	4568841	4590297	153.553	0.545751	0.198237	0.00266017	0.0073159	0.650008	0.216345	153.8	90.9293	118.102	174.028	207.682	176.779
WBGene00235292	F28E10.16	pseudogene	IV	4591013	4592756	4.13465	-0.0525608	0.446054	0.785764	0.853637	-0.279681	1.02894	3.10706	5.05163	5.41751	3.01783	4.87843	3.33546
WBGene00044302	F28E10.5	pseudogene	IV	4594132	4596678	14.4495	0.240208	0.388061	0.318702	0.437768	0.623327	0.625122	7.76765	12.2682	14.0855	20.1189	25.786	6.67092
WBGene00017593	F19C7.3	protein_coding	IV	4597124	4599219	16.3951	-0.186845	0.375476	0.445053	0.564518	-0.440063	0.576234	12.4282	13.7116	30.3381	9.0535	13.9384	18.9009
WBGene00017592	F19C7.2	protein_coding	IV	4599954	4602778	129.969	0.488315	0.189108	0.0052035	0.0132341	0.571771	0.204631	113.408	106.806	94.2647	159.945	163.079	142.313
WBGene00017594	F19C7.4	protein_coding	IV	4602865	4605672	52.2558	0.542084	0.264724	0.0153744	0.0342182	0.759247	0.313294	48.1595	31.7531	37.9226	62.3686	65.5103	67.821
WBGene00017591	nspg-10	protein_coding	IV	4605786	4608217	4309.65	0.656621	0.0836162	1.62173e-15	1.42341e-13	0.675909	0.0848354	3344.75	3409.85	3198.5	5649.38	5102.14	5153.28
WBGene00000684	col-110	protein_coding	IV	4608201	4609668	55.1375	0.745746	0.260754	0.000766305	0.00243029	1.03219	0.306771	27.9636	37.5264	42.2566	78.4637	74.5703	70.0446
WBGene00017597	F19C7.8	protein_coding	IV	4610575	4638095	36.5266	0.917294	0.30141	0.000124715	0.00049033	1.45786	0.379981	21.7494	21.6498	15.169	56.3329	56.4504	47.8083
WBGene00020084	R105.1	protein_coding	IV	4633693	4634480	71.0452	-0.253303	0.243876	0.232642	0.340866	-0.334503	0.280252	73.0159	75.7744	88.8472	80.4756	59.2381	48.9201
WBGene00017923	F29B9.8	protein_coding	IV	4647685	4649746	903.407	0.513421	0.114427	3.99206e-06	2.50468e-05	0.542408	0.117613	736.374	736.095	734.615	1217.19	1060.01	936.152
WBGene00017922	F29B9.7	protein_coding	IV	4649760	4650654	22.146	-0.218296	0.345039	0.37757	0.498342	-0.424624	0.481224	17.0888	20.9282	37.9226	18.107	18.8168	20.0128
WBGene00006706	ubc-9	protein_coding	IV	4651044	4652447	5182.67	-0.55385	0.0912842	6.69228e-10	1.64085e-08	-0.57335	0.0928773	5609.8	6667.43	6315.73	4428.17	4114.61	3960.3
WBGene00017921	F29B9.5	protein_coding	IV	4652415	4653168	17.6662	0.180698	0.35768	0.464879	0.582945	0.378159	0.517434	10.8747	17.3199	17.336	24.1427	17.423	18.9009
WBGene00004205	psr-1	protein_coding	IV	4653262	4655850	1403.22	-0.462603	0.0980982	1.50071e-06	1.10061e-05	-0.481515	0.100083	1469.64	1726.94	1705.43	1164.88	1180.58	1171.86
WBGene00000685	col-111	protein_coding	IV	4655791	4657974	103.653	0.780112	0.220428	7.72917e-05	0.000322414	0.973087	0.246186	51.2665	82.2694	73.6782	118.701	135.899	160.102
WBGene00017924	mrps-21	protein_coding	IV	4659049	4659517	349.433	-0.409091	0.162963	0.00784804	0.0189697	-0.458824	0.172585	313.813	427.945	468.073	344.033	248.103	294.632
WBGene00017925	F29B9.11	protein_coding	IV	4659631	4660201	4731.76	0.21554	0.105284	0.0361555	0.0720446	0.225753	0.107749	3936.65	4733.38	4410.94	5868.68	4681.2	4759.7
WBGene00017920	jmjd-1.2	protein_coding	IV	4660991	4665212	3953.01	-0.370501	0.0862203	1.27786e-05	6.74749e-05	-0.382095	0.0875588	4115.3	4799.05	4500.87	3430.27	3428.14	3444.42
WBGene00017919	F29B9.1	protein_coding	IV	4665379	4667289	421.088	-0.461273	0.129959	0.000234686	0.000858561	-0.495425	0.134684	453.631	535.473	485.409	367.17	321.279	363.565
WBGene00195370	F29B9.13	ncRNA	IV	4669216	4669336	6.74989	-0.138917	0.432173	0.509692	0.624197	-0.58445	0.886448	3.10706	12.9899	7.58452	4.02378	2.78767	10.0064
WBGene00044482	F29B9.12	protein_coding	IV	4669542	4672084	10.1534	0.204702	0.401091	0.383796	0.504703	0.596106	0.684453	7.76765	8.65994	7.58452	10.0594	9.05994	17.7891
WBGene00020678	kin-36	protein_coding	IV	4679018	4685732	167.204	0.496054	0.202104	0.00717116	0.0175306	0.595298	0.2214	186.424	105.363	111.601	186.1	190.259	223.476
WBGene00044620	bus-4	protein_coding	IV	4688269	4691936	17.665	0.612108	0.363269	0.0131143	0.0297824	1.32666	0.534804	10.8747	10.8249	8.66802	23.1367	31.3613	21.1246
WBGene00020675	T22B11.1	protein_coding	IV	4692763	4696972	10.7297	-0.057032	0.400765	0.808417	0.870964	-0.165567	0.682836	4.66059	13.7116	15.169	7.04161	10.4538	13.3418
WBGene00020679	ogdh-1	protein_coding	IV	4696979	4704011	14446	0.089155	0.0783179	0.248953	0.359781	0.0914443	0.0793171	13438	14352.4	14170	15715.9	14288.9	14710.5
WBGene00220012	K08F11.8	snoRNA	IV	4705843	4705967	5.38669	-0.259839	0.443826	0.186063	0.285151	-1.32554	1.00244	12.4282	3.60831	7.58452	2.01189	5.57535	1.11182
WBGene00019543	cif-1	protein_coding	IV	4706854	4710755	4663.08	-0.258928	0.111904	0.0175326	0.0384357	-0.272874	0.114878	4301.73	5662.88	5337.33	4792.32	3913.89	3970.31
WBGene00006968	yars-2	protein_coding	IV	4710861	4712624	1124.99	-0.436738	0.0974315	4.83192e-06	2.9585e-05	-0.454341	0.0993757	1225.74	1379.09	1294.79	933.516	967.323	949.494
WBGene00019544	miro-1	protein_coding	IV	4712825	4715807	2153.33	-0.41952	0.0907308	2.55771e-06	1.73969e-05	-0.434105	0.0922946	2272.82	2639.12	2508.31	1856.97	1823.84	1818.94
WBGene00019541	K08F11.1	protein_coding	IV	4724862	4725313	15.0892	-0.0769019	0.369741	0.754406	0.829676	-0.173976	0.556127	12.4282	20.9282	14.0855	16.0951	12.5445	14.4537
WBGene00023323	K08F11.6	pseudogene	IV	4725964	4727963	140.344	-0.73385	0.190399	2.97279e-05	0.000140114	-0.861286	0.206269	200.405	190.519	151.69	104.618	89.2056	105.623
WBGene00017118	E04A4.3	pseudogene	IV	4730636	4732750	1.99731	0.0555281	0.477544	0.658535	NA	0.802109	1.81499	0	0	4.33401	0	2.09076	5.5591
WBGene00017117	fbxb-80	pseudogene	IV	4734305	4735876	1.71423	0.003141	0.476758	0.98045	NA	0.0434517	1.77324	3.10706	0	2.167	0	2.78767	2.22364
WBGene00017116	fbxb-78	protein_coding	IV	4737558	4738862	4.82262	-0.192702	0.455327	0.280544	0.394953	-1.2528	1.16097	15.5353	2.88665	2.167	0	2.78767	5.5591
WBGene00001983	hoe-1	protein_coding	IV	4739490	4744267	3021.58	-0.465879	0.0963798	8.30309e-07	6.68338e-06	-0.484238	0.0982604	3082.21	3676.86	3807.43	2535.99	2447.58	2579.42
WBGene00017119	timm-17B.1	protein_coding	IV	4744377	4745492	2392	-0.304576	0.0880505	0.000439473	0.00148632	-0.314529	0.0894776	2526.04	2750.25	2677.33	2215.09	2176.48	2006.83
WBGene00017120	tctn-1	protein_coding	IV	4745823	4747832	24.816	-0.010694	0.340811	0.965488	0.976618	-0.0203336	0.46995	12.4282	28.8665	32.5051	25.1486	18.8168	31.131
WBGene00017121	cyc-2.1	protein_coding	IV	4747895	4749012	8345.88	0.158145	0.0942398	0.087381	0.153098	0.164093	0.0959957	7405.68	8455.71	7747.04	9614.82	7875.18	8976.83
WBGene00004432	rpl-20	protein_coding	IV	4749123	4749778	27041.7	-0.078441	0.111802	0.47139	0.589006	-0.082658	0.114768	23376	30965	29100.7	30152.2	24205.4	24451.1
WBGene00021202	Y17G9B.5	protein_coding	IV	4750240	4751491	957.283	-0.283869	0.109067	0.00762416	0.0185118	-0.298354	0.111815	930.565	1162.6	1069.42	877.184	835.605	868.331
WBGene00021201	Y17G9B.4	protein_coding	IV	4752119	4753227	190.8	-0.49738	0.172522	0.00209886	0.00591516	-0.566157	0.184064	229.923	231.653	219.951	150.892	128.93	183.45
WBGene00021204	fbxb-77	protein_coding	IV	4754199	4756157	15.43	-0.243095	0.369754	0.322707	0.441871	-0.550002	0.556169	18.6424	13.7116	22.7535	10.0594	11.8476	15.5655
WBGene00194835	Y17G9B.11	protein_coding	IV	4756605	4756942	3.21732	0.0635567	0.463619	0.69555	NA	0.517913	1.32345	0	6.49495	1.0835	1.00594	6.27227	4.44728
WBGene00021205	Y17G9B.8	protein_coding	IV	4757177	4758840	352.036	-0.347251	0.136521	0.00813977	0.0196165	-0.375842	0.14203	358.866	425.78	407.397	295.748	333.127	291.297
WBGene00003216	memi-1	protein_coding	IV	4758982	4760428	2007.41	-0.342321	0.092434	0.000163428	0.000621564	-0.35469	0.0940892	2106.59	2428.39	2219.01	1714.13	1737.42	1838.95
WBGene00021200	cyp-31A3	protein_coding	IV	4761049	4762885	1629.19	-0.439859	0.101457	9.44553e-06	5.2443e-05	-0.459149	0.103657	1713.54	2038.69	1900.46	1437.49	1260.73	1424.24
WBGene00021199	Y17G9B.2	protein_coding	IV	4764144	4764622	5.80939	0.308786	0.437598	0.131088	0.214055	1.41367	0.93631	3.10706	5.05163	1.0835	9.0535	7.6661	8.89456
WBGene00021198	npp-26	protein_coding	IV	4764722	4767956	55.6729	0.317592	0.25329	0.14445	0.231978	0.430254	0.294812	49.713	44.0213	48.7576	63.3745	59.2381	68.9328
WBGene00220042	R11E3.18	ncRNA	IV	4769344	4769440	4.82897	-0.119362	0.444233	0.542412	0.653882	-0.613524	1.00715	7.76765	5.77329	4.33401	3.01783	6.96919	1.11182
WBGene00020004	R11E3.2	protein_coding	IV	4772092	4775133	75.6219	0.309737	0.24389	0.144443	0.231978	0.409042	0.280273	57.4806	79.3827	56.3421	71.4221	80.1456	108.958
WBGene00235374	R11E3.19	protein_coding	IV	4775208	4776101	4.34752	0.227081	0.448785	0.230349	0.338046	1.27605	1.06385	4.66059	2.16498	1.0835	7.04161	5.57535	5.5591
WBGene00020006	set-15	protein_coding	IV	4776364	4780229	248.022	-0.220848	0.158059	0.140364	0.226784	-0.245924	0.166791	320.027	258.355	230.786	227.343	218.136	233.482
WBGene00003694	nhr-104	protein_coding	IV	4784469	4788692	113.122	0.526574	0.207376	0.00516632	0.0131537	0.638677	0.228386	108.747	72.8878	86.6802	126.749	149.141	134.53
WBGene00020003	R11E3.1	protein_coding	IV	4789745	4791983	51.3449	0.0281385	0.272688	0.901597	0.934971	0.0403994	0.32674	37.2847	46.1863	68.2606	49.2913	59.2381	47.8083
WBGene00001324	eor-1	protein_coding	IV	4793194	4799178	1912.88	-0.401253	0.0937202	1.29905e-05	6.83315e-05	-0.416173	0.0954466	2041.34	2258.8	2255.85	1592.41	1566.67	1762.23
WBGene00001060	dpf-7	protein_coding	IV	4799384	4802594	1795.99	-0.451786	0.100708	4.60675e-06	2.8396e-05	-0.471295	0.102859	1896.86	2315.09	2044.57	1576.31	1525.55	1417.57
WBGene00001058	dpf-5	protein_coding	IV	4802702	4806586	5759.68	-0.499533	0.0895401	1.40766e-08	2.21007e-07	-0.516432	0.0910421	6217.23	7466.31	6650.54	4905.99	4725.11	4592.93
WBGene00044483	H06H21.11	protein_coding	IV	4806697	4807319	577.358	-0.355034	0.124702	0.00326148	0.00873664	-0.379095	0.128858	554.61	712.28	686.94	494.925	485.055	530.338
WBGene00019163	ubxn-6	protein_coding	IV	4807426	4809497	2000.89	-0.425211	0.0978411	9.2756e-06	5.16386e-05	-0.4425	0.0998104	2204.46	2479.63	2232.01	1617.56	1862.86	1608.8
WBGene00302995	H06H21.37	protein_coding	IV	4808352	4809974	492.239	-0.378696	0.132333	0.00298015	0.00808276	-0.407847	0.137332	473.827	609.804	595.926	451.669	387.487	434.722
WBGene00019162	eif-1.A	protein_coding	IV	4810934	4811983	5453.88	-0.262951	0.10456	0.010085	0.0237021	-0.275233	0.106974	5100.24	6747.53	6065.45	4954.28	5272.89	4582.92
WBGene00019164	H06H21.8	protein_coding	IV	4817386	4821131	741.809	0.450074	0.107413	1.76758e-05	8.92225e-05	0.472316	0.110036	574.806	642.279	644.684	831.916	884.39	872.779
WBGene00019165	mpz-4	protein_coding	IV	4825488	4827319	30.3821	0.206739	0.316717	0.395662	0.516507	0.350057	0.412125	24.8565	23.0932	32.5051	42.2497	36.2398	23.3482
WBGene00019166	tat-2	protein_coding	IV	4827853	4846893	216.742	0.482733	0.16619	0.00204441	0.00578048	0.544064	0.176432	191.084	170.312	170.11	230.361	301.766	236.818
WBGene00021195	Y17G9A.2	protein_coding	IV	4854388	4856295	8.53277	0.0907126	0.417024	0.686363	0.776103	0.312593	0.774135	13.9818	5.05163	4.33401	13.0773	6.96919	7.78274
WBGene00021196	Y17G9A.3	protein_coding	IV	4856833	4858673	2.47106	0.0196837	0.465118	0.901549	NA	0.168189	1.35959	3.10706	0.721661	3.25051	3.01783	1.39384	3.33546
WBGene00021197	Y17G9A.4	protein_coding	IV	4860323	4861549	14.8299	0.104227	0.389294	0.664657	0.75752	0.273237	0.630314	20.1959	6.49495	14.0855	11.0654	10.4538	26.6837
WBGene00006216	str-172	protein_coding	IV	4864890	4867710	2.74942	0.0322805	0.468153	0.831861	NA	0.306056	1.44151	0	0.721661	6.50101	3.01783	0.696919	5.5591
WBGene00206375	T08B6.64	snoRNA	IV	4880738	4880850	1924.87	0.462009	0.443206	0.0192275	0.0416808	2.33023	0.995359	632.287	920.118	362.973	3200.92	397.94	6034.96
WBGene00020354	sgnh-1	protein_coding	IV	4889913	4890686	4.76556	-0.130409	0.445561	0.501616	0.616457	-0.687355	1.02293	6.21412	5.77329	5.41751	2.01189	1.39384	7.78274
WBGene00020356	T08B6.9	protein_coding	IV	4890843	4894085	22.9046	0.000558236	0.346269	0.9982	0.998959	0.00109325	0.484578	20.1959	18.7632	30.3381	19.1129	33.4521	15.5655
WBGene00020352	T08B6.2	pseudogene	IV	4894370	4897043	7.62889	-0.090862	0.437218	0.657559	0.751696	-0.413409	0.932604	21.7494	2.88665	2.167	10.0594	5.57535	3.33546
WBGene00020353	T08B6.4	protein_coding	IV	4905695	4908500	211.889	-0.236282	0.166203	0.13123	0.214188	-0.266306	0.176447	219.048	228.045	248.122	202.195	216.045	157.878
WBGene00021178	Y9C9A.8	protein_coding	IV	4930345	4932285	15.6463	0.21298	0.370529	0.386001	0.506997	0.484436	0.558819	12.4282	15.8765	10.835	14.0832	25.0891	15.5655
WBGene00006212	str-168	protein_coding	IV	4938964	4941523	8.83134	-0.00599227	0.409228	0.979235	0.986016	-0.0189338	0.727425	9.32118	5.77329	11.9185	7.04161	11.1507	7.78274
WBGene00021180	Y9C9A.13	protein_coding	IV	4966097	4969519	2.39577	-0.0527056	0.471322	0.714324	NA	-0.564772	1.54286	7.76765	0	1.0835	3.01783	1.39384	1.11182
WBGene00021181	srz-27	pseudogene	IV	4969840	4971145	2.28852	0.0326745	0.476153	0.801679	NA	0.437761	1.74286	6.21412	0	0	0	4.18151	3.33546
WBGene00021183	Y9C9A.16	protein_coding	IV	4973521	4976125	5.59794	0.294385	0.437748	0.149673	0.23861	1.35106	0.937786	3.10706	2.16498	4.33401	10.0594	8.36302	5.5591
WBGene00017112	E03H12.5	protein_coding	IV	4977226	4978084	121.728	-0.180823	0.213421	0.347714	0.467867	-0.222116	0.236537	107.194	130.621	154.941	138.82	114.295	84.4983
WBGene00017114	E03H12.7	protein_coding	IV	4987707	4988631	36.5583	-0.109862	0.292099	0.641301	0.738716	-0.168562	0.361814	35.7312	44.0213	35.7556	40.2378	31.3613	32.2428
WBGene00006051	ssq-2	protein_coding	IV	4996142	4997559	710.892	-0.494962	0.163475	0.00133785	0.00396478	-0.555559	0.173194	686.661	803.209	1049.91	579.424	713.645	432.498
WBGene00006040	ssp-11	protein_coding	IV	4999485	4999814	22.9841	-0.467214	0.350931	0.0590501	0.109866	-0.939395	0.497608	27.9636	36.0831	27.0876	17.1011	22.9983	6.67092
WBGene00003976	pes-1	protein_coding	IV	5002748	5005486	38.2618	-0.491643	0.29798	0.0388019	0.076679	-0.771089	0.373177	45.0524	39.6914	59.5926	33.1962	20.9076	31.131
WBGene00005638	srm-1	protein_coding	IV	5012541	5014842	5.37417	0.0434455	0.437268	0.832093	0.88707	0.197831	0.933089	4.66059	7.93827	2.167	7.04161	4.87843	5.5591
WBGene00020905	T28H11.7	protein_coding	IV	5015276	5017175	68.0974	-0.467774	0.267614	0.0377278	0.0749062	-0.66098	0.318115	77.6765	78.6611	95.3482	52.3091	74.5703	30.0191
WBGene00006053	ssq-4	protein_coding	IV	5016479	5017766	189.625	-0.422054	0.202747	0.0224964	0.047849	-0.507138	0.222246	181.763	212.168	275.21	132.785	209.076	126.747
WBGene00020906	T28H11.8	protein_coding	IV	5017989	5020633	35.8365	0.440633	0.300358	0.0649416	0.119279	0.697436	0.377879	37.2847	25.2581	20.5865	42.2497	47.3905	42.2492
WBGene00220250	C09B9.85	protein_coding	IV	5021126	5025746	3.53945	0.0820945	0.456213	0.642777	NA	0.545407	1.1759	0	5.05163	3.25051	4.02378	5.57535	3.33546
WBGene00015628	best-6	protein_coding	IV	5026513	5029078	4.68989	-0.117507	0.449856	0.531218	0.64395	-0.675207	1.07835	4.66059	4.32997	8.66802	1.00594	8.36302	1.11182
WBGene00015627	C09B9.2	protein_coding	IV	5029291	5031046	55.3473	-0.0731974	0.262063	0.741973	0.819479	-0.101706	0.308909	45.0524	58.4546	68.2606	47.2794	64.1165	48.9201
WBGene00015629	C09B9.4	protein_coding	IV	5031596	5033376	52.6025	0.0225652	0.272159	0.920929	0.948107	0.0323431	0.325831	45.0524	49.7946	61.7596	49.2913	69.6919	40.0255
WBGene00015626	C09B9.1	protein_coding	IV	5037789	5040498	4.323	-0.0764364	0.445708	0.693379	0.781626	-0.404015	1.02471	7.76765	2.88665	4.33401	3.01783	3.48459	4.44728
WBGene00044484	hot-9	protein_coding	IV	5040845	5045489	16.3685	0.364948	0.366638	0.138443	0.224163	0.808562	0.545731	9.32118	15.1549	10.835	17.1011	25.786	20.0128
WBGene00003448	msp-55	protein_coding	IV	5055631	5056014	112.964	-0.457065	0.199576	0.0123277	0.0282332	-0.545793	0.218089	147.585	120.517	135.438	98.5826	93.3871	82.2747
WBGene00015630	C09B9.7	protein_coding	IV	5056912	5061084	36.9641	-0.137284	0.296176	0.56292	0.671637	-0.213846	0.36965	41.9453	39.6914	37.9226	41.2437	37.6336	23.3482
WBGene00003450	msp-57	protein_coding	IV	5062578	5062961	258.175	-0.187951	0.179158	0.260428	0.372934	-0.216285	0.192188	215.941	285.056	330.468	278.647	254.375	184.562
WBGene00004845	sls-2.13	snRNA	IV	5063422	5063531	1.40994	-0.0120206	0.481332	0.914733	NA	-0.220954	2.06364	0	4.32997	0	3.01783	0	1.11182
WBGene00003446	msp-53	protein_coding	IV	5064678	5065061	118.017	-0.121686	0.220303	0.537355	0.649494	-0.151745	0.246013	94.7654	124.847	151.69	144.856	99.6594	92.281
WBGene00020071	ttbk-2.2	protein_coding	IV	5065673	5066987	11.4313	0.0242653	0.392891	0.919123	0.947002	0.0655872	0.645934	9.32118	15.1549	8.66802	16.0951	10.4538	8.89456
WBGene00020072	R13H9.6	protein_coding	IV	5067320	5068641	2.46078	-0.0343924	0.464504	0.830307	NA	-0.288133	1.34448	1.55353	4.32997	2.167	1.00594	3.48459	2.22364
WBGene00020070	rmd-6	protein_coding	IV	5068845	5069861	14.1514	-0.0144486	0.386144	0.952309	0.968368	-0.0369128	0.617199	7.76765	17.3199	17.336	23.1367	10.4538	8.89456
WBGene00015331	C02B10.6	protein_coding	IV	5070893	5072263	1.76573	0.0102381	0.474289	0.939863	NA	0.125053	1.6576	3.10706	0	2.167	1.00594	2.09076	2.22364
WBGene00015330	C02B10.5	protein_coding	IV	5083303	5086907	2943.68	-0.344567	0.0972901	0.000303722	0.00107496	-0.358414	0.0992257	2936.17	3591.71	3389.2	2752.26	2525.63	2467.13
WBGene00015326	ivd-1	protein_coding	IV	5086856	5088864	5760.02	0.0120755	0.0882384	0.889388	0.926867	0.0124719	0.0896747	5358.13	6213.5	5629.88	5968.27	5969.11	5421.23
WBGene00015327	snpn-1	protein_coding	IV	5090243	5091043	900.048	-0.471734	0.120045	5.10902e-05	0.000224991	-0.501214	0.123739	902.601	1166.2	1090	807.773	673.223	760.485
WBGene00015329	C02B10.4	protein_coding	IV	5091586	5092807	2676.72	-0.438974	0.096347	3.40037e-06	2.20037e-05	-0.456261	0.0982257	2875.59	3404.08	3006.72	2381.07	2302.62	2090.22
WBGene00015328	C02B10.3	protein_coding	IV	5092800	5103279	245.142	0.520585	0.158512	0.000526746	0.00174745	0.580072	0.167323	211.28	189.075	191.78	285.688	337.309	255.719
WBGene00014997	AC7.3	protein_coding	IV	5111833	5112917	6.81625	0.025942	0.422614	0.90614	0.93806	0.0957135	0.811762	6.21412	5.05163	8.66802	7.04161	8.36302	5.5591
WBGene00006428	tkr-3	protein_coding	IV	5112929	5122095	19.4597	0.376127	0.358777	0.128081	0.209877	0.792466	0.520772	6.21412	18.0415	17.336	27.1605	20.2106	27.7955
WBGene00004929	soc-2	protein_coding	IV	5127041	5152491	635.381	0.381835	0.109615	0.000354112	0.00122911	0.401526	0.112406	554.61	562.896	525.499	714.221	751.278	703.782
WBGene00016056	C24D10.5	protein_coding	IV	5150093	5151213	91.38	-0.605681	0.22143	0.0022252	0.00623185	-0.757215	0.247585	113.408	116.187	114.851	51.3032	72.4795	80.051
WBGene00016057	C24D10.6	protein_coding	IV	5159427	5160248	1090.85	-0.498006	0.110036	3.4507e-06	2.22248e-05	-0.523896	0.11286	1106.11	1399.3	1351.13	916.415	911.569	860.549
WBGene00016055	C24D10.4	protein_coding	IV	5160522	5161385	898.094	-0.501153	0.11431	6.60724e-06	3.86892e-05	-0.529386	0.117486	980.278	1169.81	1029.33	819.845	695.525	693.776
WBGene00016058	nspd-3	protein_coding	IV	5162826	5163041	58.4227	-0.261099	0.265955	0.244409	0.354753	-0.367068	0.31534	46.6059	83.7127	66.0936	58.3448	55.7535	40.0255
WBGene00016054	C24D10.2	protein_coding	IV	5163339	5164351	35.5551	0.250587	0.305768	0.297344	0.414363	0.405214	0.388826	18.6424	30.3098	42.2566	41.2437	45.2997	35.5782
WBGene00043147	nspd-6	protein_coding	IV	5165511	5165726	52.528	0.0334446	0.282487	0.88536	0.92487	0.0495988	0.34401	41.9453	46.908	66.0936	70.4161	56.4504	33.3546
WBGene00016053	ptp-5.1	protein_coding	IV	5166330	5168438	36.0366	-0.0933001	0.293201	0.692874	0.781324	-0.143731	0.363916	29.5171	41.1347	42.2566	32.1902	35.5428	35.5782
WBGene00002247	lam-1	protein_coding	IV	5173332	5183746	4892.68	0.523963	0.112291	1.65917e-06	1.2029e-05	0.552392	0.115297	4826.82	3497.89	3586.39	5562.87	5998.38	5883.75
WBGene00020994	W03F8.4	protein_coding	IV	5184123	5185243	1996.38	-0.344811	0.102003	0.000551221	0.00181902	-0.360103	0.10424	1983.86	2478.91	2263.44	1705.08	1680.27	1866.75
WBGene00020995	W03F8.6	protein_coding	IV	5185649	5186580	50.4862	-0.122276	0.26729	0.586769	0.692482	-0.172608	0.317572	59.0342	43.2997	58.5091	48.2853	40.4213	53.3674
WBGene00020993	mtrf-1L	protein_coding	IV	5187155	5189095	867.119	-0.611223	0.104624	2.27134e-09	4.67324e-08	-0.639807	0.107043	974.064	1126.51	1065.08	672.977	672.526	691.552
WBGene00020997	gpa-18	protein_coding	IV	5189007	5195631	7.03403	-0.181737	0.422121	0.409718	0.53013	-0.666341	0.808284	12.4282	7.21661	6.50101	6.03567	5.57535	4.44728
WBGene00020992	W03F8.2	pseudogene	IV	5190444	5192546	43.2403	0.323809	0.275801	0.157395	0.248796	0.469602	0.332136	38.8383	35.3614	34.6721	48.2853	46.6935	55.591
WBGene00006586	tni-4	protein_coding	IV	5204591	5207124	509.001	0.642437	0.134827	7.34e-07	6.04378e-06	0.693922	0.140126	464.506	362.996	344.554	579.424	678.799	623.731
WBGene00195093	Y59E9AL.36	protein_coding	IV	5207109	5209481	1468.07	-0.367179	0.0982334	0.000136912	0.000532326	-0.382234	0.100227	1590.82	1778.17	1613.33	1357.02	1287.21	1181.86
WBGene00043064	nbet-1	protein_coding	IV	5209501	5210690	636.316	-0.0762933	0.113048	0.488187	0.604909	-0.0804918	0.116117	596.556	702.176	659.853	636.763	607.713	614.836
WBGene00021994	Y59E9AL.4	protein_coding	IV	5210903	5215192	151.94	0.259481	0.189963	0.139079	0.225039	0.3043	0.205715	142.925	145.776	120.269	167.993	197.925	136.754
WBGene00021993	nsph-4.2	protein_coding	IV	5218796	5220169	52.538	0.0196421	0.27308	0.931276	0.955259	0.0282363	0.327416	40.3918	59.1762	56.3421	50.2972	68.9949	40.0255
WBGene00021995	Y59E9AL.5	pseudogene	IV	5221284	5222133	3.74308	-0.0136997	0.455384	0.938815	NA	-0.0891867	1.16191	4.66059	5.77329	1.0835	7.04161	2.78767	1.11182
WBGene00021996	cylc-1	protein_coding	IV	5224894	5225772	110.151	-0.19417	0.209117	0.30563	0.423386	-0.236356	0.230718	108.747	112.579	136.521	115.684	107.325	80.051
WBGene00043743	nsph-4.1	protein_coding	IV	5226852	5228236	26.3302	-0.117891	0.319624	0.62906	0.728992	-0.202201	0.418592	24.8565	31.0314	28.1711	27.1605	22.3014	24.46
WBGene00018124	F36H12.10	protein_coding	IV	5253407	5254778	3.3492	-0.0879178	0.46207	0.59567	NA	-0.683809	1.28866	6.21412	4.32997	2.167	0	6.27227	1.11182
WBGene00018123	F36H12.9	protein_coding	IV	5257031	5258352	2.047	0.0447299	0.471877	0.753591	NA	0.490526	1.56265	0	0.721661	4.33401	4.02378	2.09076	1.11182
WBGene00018122	ttbk-2.1	protein_coding	IV	5258685	5259992	17.0699	-0.570621	0.36338	0.0207426	0.0445436	-1.23763	0.535158	20.1959	25.2581	26.0041	11.0654	7.6661	12.23
WBGene00003426	msp-19	protein_coding	IV	5260589	5260972	142.529	0.0525545	0.220527	0.790092	0.856816	0.0655695	0.246325	86.9977	152.992	175.527	180.064	137.293	122.3
WBGene00018127	F36H12.14	pseudogene	IV	5262786	5264433	14.1932	0.356669	0.383209	0.141437	0.228273	0.890252	0.605425	4.66059	8.65994	16.2525	19.1129	20.9076	15.5655
WBGene00004851	sls-2.19	pseudogene	IV	5264907	5265021	2.6012	0.219126	0.472722	0.117995	NA	2.49214	1.59421	1.55353	0	1.0835	1.00594	4.18151	7.78274
WBGene00018121	F36H12.5	protein_coding	IV	5266774	5267605	22.4879	-0.0265305	0.36205	0.914423	0.943823	-0.0570549	0.530937	7.76765	29.5881	30.3381	14.0832	20.9076	32.2428
WBGene00018130	F36H12.17	protein_coding	IV	5267853	5277852	23.7048	0.191613	0.341171	0.438232	0.558054	0.365029	0.470894	29.5171	12.2682	21.67	26.1546	29.2706	23.3482
WBGene00018120	F36H12.4	protein_coding	IV	5269103	5269626	21.2717	0.215793	0.356549	0.382914	0.504022	0.44851	0.514028	9.32118	17.3199	27.0876	17.1011	33.4521	23.3482
WBGene00018119	F36H12.3	protein_coding	IV	5272818	5274156	16.9526	0.05846	0.358903	0.813027	0.874507	0.123266	0.521158	12.4282	16.5982	19.503	18.107	19.5137	15.5655
WBGene00018118	F36H12.2	protein_coding	IV	5274531	5276114	244.57	-0.743136	0.161035	1.05963e-06	8.20742e-06	-0.831102	0.1703	310.706	316.809	310.965	144.856	172.836	211.246
WBGene00018117	nlp-47	protein_coding	IV	5290847	5293654	107.639	0.0259749	0.201956	0.887968	0.926368	0.0311624	0.221205	114.961	93.816	111.601	116.69	103.144	105.623
WBGene00003444	msp-51	protein_coding	IV	5294957	5295340	110.012	0.103962	0.242922	0.623296	0.72399	0.136946	0.278808	55.9271	111.858	144.106	131.779	99.6594	116.741
WBGene00022707	ZK354.6	protein_coding	IV	5295918	5297536	29.0964	0.0968802	0.317003	0.690685	0.779627	0.164246	0.412756	18.6424	30.3098	32.5051	27.1605	29.2706	36.6901
WBGene00003468	msp-113	protein_coding	IV	5297962	5298345	42.8051	-0.130286	0.287202	0.577537	0.684082	-0.19641	0.35263	37.2847	47.6296	52.0081	50.2972	41.8151	27.7955
WBGene00022708	ZK354.7	protein_coding	IV	5302078	5303130	18.2407	0.113537	0.354394	0.646309	0.742981	0.232951	0.507633	12.4282	15.8765	21.67	19.1129	18.1199	22.2364
WBGene00022709	ZK354.8	protein_coding	IV	5303988	5306140	58.3829	-0.262949	0.258127	0.232529	0.34076	-0.361168	0.302519	63.6948	64.2279	69.3441	63.3745	52.9658	36.6901
WBGene00022706	ZK354.3	protein_coding	IV	5310042	5311445	25.8892	0.0711282	0.333533	0.772874	0.843688	0.130281	0.451398	17.0888	23.8148	32.5051	34.2021	18.8168	28.9073
WBGene00003452	msp-59	protein_coding	IV	5312728	5313111	382.599	-0.131529	0.183783	0.440842	0.56047	-0.15256	0.197932	293.617	425.059	487.576	468.77	347.065	273.508
WBGene00022705	ZK354.2	protein_coding	IV	5313405	5315594	100.457	0.00519769	0.221865	0.979092	0.985963	0.00650448	0.248193	105.64	81.5477	114.851	120.713	101.053	78.9392
WBGene00003458	msp-65	protein_coding	IV	5316523	5316906	114.853	-0.308706	0.220304	0.11763	0.195844	-0.384964	0.246014	90.1048	127.734	171.193	110.654	98.2655	91.1692
WBGene00021159	slc-46A	protein_coding	IV	5319253	5325038	290.942	-0.0925399	0.1393	0.488748	0.605241	-0.100499	0.145167	310.706	284.335	309.882	275.629	292.706	272.396
WBGene00021158	Y4C6B.4	protein_coding	IV	5326444	5329672	29.8585	0.461221	0.316925	0.0581513	0.108403	0.781664	0.412584	29.5171	18.0415	19.503	32.1902	43.209	36.6901
WBGene00021157	Y4C6B.3	protein_coding	IV	5332478	5336911	115.679	0.198579	0.244051	0.349655	0.469918	0.262357	0.280518	161.567	76.4961	80.1792	109.648	109.416	156.767
WBGene00021156	Y4C6B.2	protein_coding	IV	5339574	5344206	59.6455	0.519482	0.271434	0.0221004	0.0470978	0.74287	0.32459	60.5877	29.5881	45.5071	69.4102	62.7227	90.0574
WBGene00021160	gba-4	protein_coding	IV	5344592	5350897	1217.94	0.531447	0.107826	4.4174e-07	3.93795e-06	0.557922	0.110479	890.173	1086.82	975.152	1412.35	1577.82	1365.31
WBGene00021161	Y4C6B.7	protein_coding	IV	5351411	5353464	233.368	0.677094	0.180393	5.56244e-05	0.00024232	0.780798	0.193715	219.048	176.807	121.352	285.688	281.555	315.757
WBGene00021155	Y4C6B.1	protein_coding	IV	5354488	5356539	1643.96	-0.596216	0.100056	1.16923e-09	2.62853e-08	-0.621615	0.102165	1772.58	2153.44	2048.9	1325.83	1325.54	1237.46
WBGene00018319	hda-6	protein_coding	IV	5356543	5364306	4259.41	-0.440719	0.0925307	1.24455e-06	9.3859e-06	-0.456677	0.0941911	4351.44	5346.07	5080.54	3599.27	3566.83	3612.3
WBGene00018318	F41H10.5	protein_coding	IV	5360907	5362158	87.5107	-0.22434	0.21605	0.248453	0.35914	-0.277139	0.240131	83.8907	98.1459	105.1	81.4815	80.8426	75.6037
WBGene00018317	F41H10.4	protein_coding	IV	5364559	5366751	973.941	-0.280656	0.101259	0.00463228	0.0119676	-0.292915	0.103447	1014.46	1083.94	1116.01	861.088	839.787	928.37
WBGene00018321	sand-1	protein_coding	IV	5366867	5368865	1547.2	-0.358657	0.095032	0.000120254	0.000474829	-0.372383	0.0968334	1587.71	1843.84	1801.86	1349.98	1353.42	1346.41
WBGene00018316	F41H10.3	protein_coding	IV	5369801	5374777	4718.85	-0.319706	0.0870185	0.000189872	0.0007119	-0.329902	0.0883952	4848.57	5545.25	5368.75	4410.06	4010.07	4130.41
WBGene00001243	elo-5	protein_coding	IV	5374616	5377117	3201.98	0.341092	0.0904584	0.000125411	0.000492505	0.352878	0.0920078	2954.82	2866.44	2618.83	3684.77	3762.66	3324.34
WBGene00219694	linc-36	lincRNA	IV	5380408	5381217	2.01791	0.11593	0.471885	0.415809	NA	1.2718	1.56296	0	2.16498	1.0835	3.01783	1.39384	4.44728
WBGene00018314	F41H10.1	protein_coding	IV	5382909	5383930	127.643	-0.0191592	0.225325	0.92392	0.950119	-0.0241671	0.253066	90.1048	128.456	166.859	149.886	139.384	91.1692
WBGene00001244	elo-6	protein_coding	IV	5386629	5388559	6096.54	0.497879	0.113973	7.15537e-06	4.15012e-05	0.525754	0.11712	5369	5204.62	4423.94	6800.18	8533.07	6248.43
WBGene00002032	htp-1	protein_coding	IV	5390189	5391557	1962.32	-0.44997	0.0976341	2.58771e-06	1.7543e-05	-0.468185	0.0995907	2092.61	2501.28	2236.35	1727.21	1662.15	1554.32
WBGene00022775	ZK616.5	protein_coding	IV	5391929	5393578	1833.48	-0.584437	0.102661	5.90554e-09	1.05462e-07	-0.610708	0.104943	1951.23	2415.4	2275.35	1547.14	1376.41	1435.36
WBGene00022776	perm-3	protein_coding	IV	5393843	5394804	1909.37	-0.302523	0.103233	0.00273211	0.00748719	-0.316281	0.105554	1893.75	2402.41	2052.15	1769.46	1701.88	1636.6
WBGene00022774	swsn-6	protein_coding	IV	5395033	5396969	2218.85	-0.437024	0.0898929	7.66076e-07	6.25174e-06	-0.451929	0.091413	2393.99	2686.02	2609.07	1839.87	1967.4	1816.71
WBGene00022773	ZK616.3	protein_coding	IV	5397069	5397751	183.386	-0.577536	0.179886	0.000568541	0.00186594	-0.66542	0.193088	192.638	226.602	254.623	115.684	148.444	162.326
WBGene00022772	ZK616.2	protein_coding	IV	5397839	5398591	71.9163	-0.31928	0.239161	0.12731	0.20886	-0.416517	0.273162	73.0159	79.3827	93.1812	66.3923	49.4812	70.0446
WBGene00022771	ZK616.1	protein_coding	IV	5400909	5405564	12.2949	0.225664	0.388368	0.348656	0.468843	0.587067	0.626406	10.8747	12.9899	5.41751	16.0951	13.9384	14.4537
WBGene00194816	ZK616.61	protein_coding	IV	5405645	5407381	14.5275	-0.0917469	0.379693	0.70644	0.792452	-0.222911	0.591838	10.8747	16.5982	19.503	16.0951	17.423	6.67092
WBGene00235383	ZK616.65	protein_coding	IV	5408386	5411220	20.6876	0.254455	0.354684	0.303711	0.421138	0.522983	0.508487	9.32118	17.3199	23.8371	31.1843	25.786	16.6773
WBGene00022778	ZK616.8	protein_coding	IV	5411428	5412193	14.1612	0.0302221	0.377237	0.901521	0.93495	0.0720988	0.582661	13.9818	13.7116	14.0855	14.0832	20.2106	8.89456
WBGene00004992	spp-7	protein_coding	IV	5412827	5415796	2.43548	0.117662	0.46592	0.454469	NA	1.03222	1.38	1.55353	2.16498	1.0835	2.01189	5.57535	2.22364
WBGene00021152	mgl-3	protein_coding	IV	5439005	5450802	23.2575	0.806353	0.343832	0.00111377	0.00337651	1.55821	0.477966	15.5353	10.8249	9.75152	31.1843	41.1182	31.131
WBGene00021153	Y4C6A.3	protein_coding	IV	5450993	5456099	927.755	-0.64955	0.0994563	2.61134e-11	9.74882e-10	-0.676877	0.101527	1143.4	1114.97	1165.85	693.096	703.191	746.031
WBGene00021154	Y4C6A.4	protein_coding	IV	5452967	5453707	11.7003	0.0126765	0.394442	0.957576	0.971709	0.0347313	0.652896	4.66059	12.2682	17.336	14.0832	11.8476	10.0064
WBGene00235281	Y4C6A.68	pseudogene	IV	5457268	5457721	5.62806	-0.0858847	0.435446	0.678293	0.768663	-0.379855	0.915767	4.66059	3.60831	10.835	6.03567	4.18151	4.44728
WBGene00021151	Y4C6A.1	pseudogene	IV	5458767	5460735	7.74763	-0.115344	0.417885	0.606557	0.709291	-0.401534	0.779686	6.21412	9.3816	10.835	9.0535	7.6661	3.33546
WBGene00021793	Y52D5A.2	protein_coding	IV	5462446	5464503	7.91719	-0.158031	0.416863	0.482015	0.599151	-0.543544	0.773106	7.76765	6.49495	14.0855	7.04161	7.6661	4.44728
WBGene00021792	Y52D5A.1	pseudogene	IV	5467393	5469134	4.6762	0.0839349	0.445042	0.666576	0.758678	0.438042	1.01669	1.55353	3.60831	6.50101	8.04756	2.78767	5.5591
WBGene00004374	rme-2	protein_coding	IV	5470026	5473174	31883.3	-0.533829	0.0828956	6.48868e-11	2.17236e-09	-0.549233	0.0840831	35459.3	41077.7	37097	26901	24995	25769.8
WBGene00020435	T11F8.4	protein_coding	IV	5474131	5476568	23.4946	0.190817	0.347237	0.440648	0.560309	0.375712	0.487242	21.7494	14.4332	26.0041	30.1783	34.149	14.4537
WBGene00020434	T11F8.2	pseudogene	IV	5477214	5478708	134.659	-0.585154	0.197821	0.0012514	0.00373406	-0.696381	0.215805	156.907	189.075	151.69	91.5409	91.9933	126.747
WBGene00020433	T11F8.1	protein_coding	IV	5479589	5480644	252.186	-0.619292	0.160999	4.74689e-05	0.000211123	-0.69256	0.170256	281.189	324.748	326.134	174.028	173.533	233.482
WBGene00235273	T11F8.12	protein_coding	IV	5480558	5482331	2.71511	0.115701	0.464666	0.469946	NA	0.974324	1.34842	1.55353	0.721661	3.25051	6.03567	1.39384	3.33546
WBGene00044499	T11F8.5	protein_coding	IV	5483023	5484053	6.3415	-0.0312885	0.440746	0.876051	0.918405	-0.151048	0.968397	1.55353	5.05163	13.002	7.04161	1.39384	10.0064
WBGene00015098	snpc-3.1	protein_coding	IV	5484039	5486258	238.791	-0.604981	0.153105	3.25024e-05	0.000151847	-0.668986	0.161	271.868	321.139	284.961	173.022	186.077	195.68
WBGene00004243	puf-7	protein_coding	IV	5486713	5490322	2951.98	-0.426625	0.0849603	3.44887e-07	3.19359e-06	-0.439575	0.0862402	3284.16	3531.09	3375.11	2591.31	2373.01	2557.19
WBGene00206473	B0273.115	protein_coding	IV	5490485	5491154	2.37959	-0.0140814	0.466746	0.927796	NA	-0.12704	1.40194	3.10706	2.16498	2.167	5.02972	0.696919	1.11182
WBGene00015097	B0273.1	protein_coding	IV	5493992	5495305	48.7522	0.105025	0.271954	0.643941	0.74093	0.150436	0.325481	45.0524	45.4647	48.7576	43.2556	65.5103	44.4728
WBGene00006745	unc-5	protein_coding	IV	5495664	5528338	267.568	0.515698	0.153579	0.000412155	0.00140516	0.570631	0.161552	257.886	193.405	198.281	329.95	310.129	315.757
WBGene00199932	B0273.112	ncRNA	IV	5506866	5507124	2.66491	-0.0734683	0.467513	0.63239	NA	-0.68078	1.42314	4.66059	0	5.41751	2.01189	2.78767	1.11182
WBGene00001411	fem-1	protein_coding	IV	5533140	5537962	1950.51	-0.30185	0.0884505	0.00052344	0.00173858	-0.311806	0.0898974	2046	2281.89	2149.67	1724.19	1729.05	1772.24
WBGene00001093	drp-1	protein_coding	IV	5538488	5541365	3955.13	-0.349894	0.0820962	1.54722e-05	7.9659e-05	-0.359791	0.0832492	4169.68	4643.17	4520.37	3456.43	3456.72	3484.44
WBGene00020464	tebp-2	protein_coding	IV	5541627	5544748	1564.35	-0.373741	0.107141	0.000352895	0.00122566	-0.392113	0.109743	1511.59	1890.75	1921.05	1361.04	1406.38	1295.27
WBGene00020463	cec-6	protein_coding	IV	5544860	5548459	2116.33	-0.488561	0.0991581	4.92949e-07	4.3152e-06	-0.508987	0.10121	2184.26	2737.26	2531.06	1769.46	1760.42	1715.54
WBGene00020462	ari-2	protein_coding	IV	5551134	5558820	1573.8	-0.472614	0.102441	2.40983e-06	1.65342e-05	-0.493763	0.104708	1668.49	1988.18	1862.54	1202.1	1397.32	1324.18
WBGene00020465	T12E12.6	protein_coding	IV	5567020	5574133	2.44756	0.167287	0.47181	0.240994	NA	1.82937	1.56022	0	0	3.25051	5.02972	4.18151	2.22364
WBGene00219682	linc-50	lincRNA	IV	5582041	5582262	2.32518	0.239963	0.477174	0.0585283	NA	3.39565	1.795	1.55353	0	0	5.02972	0.696919	6.67092
WBGene00001439	fkh-7	protein_coding	IV	5584684	5610378	582.753	0.553633	0.145032	6.53683e-05	0.000278216	0.605626	0.151689	553.057	380.316	457.238	715.226	597.956	792.728
WBGene00167785	21ur-10155	piRNA	IV	5587813	5587833	3.13912	0.286791	0.471292	0.0465108	NA	3.06929	1.54179	0	0.721661	1.0835	2.01189	2.78767	12.23
WBGene00045927	21ur-2239	piRNA	IV	5590895	5590915	1.67289	-0.0995683	0.477001	0.434513	NA	-1.39562	1.78584	0	0.721661	6.50101	1.00594	0.696919	1.11182
WBGene00166127	21ur-14129	piRNA	IV	5591689	5591709	1.49665	-0.0554189	0.478271	0.652918	NA	-0.834758	1.8562	0	1.44332	4.33401	0	2.09076	1.11182
WBGene00172963	21ur-7967	piRNA	IV	5592956	5592976	2.08462	-0.00126916	0.472859	0.992756	NA	-0.0145214	1.59948	3.10706	0	3.25051	1.00594	0.696919	4.44728
WBGene00170929	21ur-14021	piRNA	IV	5593044	5593064	4.53479	-0.0371528	0.446563	0.847062	0.898578	-0.199661	1.03522	7.76765	3.60831	3.25051	2.01189	2.78767	7.78274
WBGene00172042	21ur-7508	piRNA	IV	5593664	5593684	2.07991	-0.0890753	0.469178	0.551333	NA	-0.877137	1.47229	4.66059	1.44332	2.167	1.00594	2.09076	1.11182
WBGene00167000	21ur-8766	piRNA	IV	5594331	5594351	1.76586	0.175086	0.4808	0.125486	NA	3.0994	2.02291	0	0.721661	0	0	2.09076	7.78274
WBGene00046557	21ur-4736	piRNA	IV	5594652	5594672	1.31255	0.039603	0.482213	0.715938	NA	0.777497	2.13661	1.55353	1.44332	0	0	4.87843	0
WBGene00165848	21ur-6647	piRNA	IV	5596479	5596499	1.90222	-0.00659463	0.473127	0.962171	NA	-0.0763573	1.60993	3.10706	0.721661	2.167	4.02378	1.39384	0
WBGene00171354	21ur-5992	piRNA	IV	5597116	5597136	1.74774	0.0386192	0.472943	0.781993	NA	0.443513	1.60273	1.55353	0.721661	2.167	2.01189	0.696919	3.33546
WBGene00196778	F26D12.99	ncRNA	IV	5598629	5598685	3.21156	0.0747653	0.458201	0.666219	NA	0.522467	1.21126	3.10706	3.60831	1.0835	2.01189	2.78767	6.67092
WBGene00050040	21ur-5149	piRNA	IV	5602068	5602088	1.22128	0.0843594	0.483139	0.422006	NA	1.78395	2.22176	0	1.44332	0	1.00594	4.87843	0
WBGene00047350	21ur-3962	piRNA	IV	5603867	5603887	1.78725	-0.129093	0.477229	0.308151	NA	-1.83228	1.79792	4.66059	0.721661	3.25051	0	2.09076	0
WBGene00023252	C39H7.2	pseudogene	IV	5611090	5612090	43.3854	0.513542	0.277735	0.0254955	0.053314	0.749511	0.33553	35.7312	29.5881	32.5051	50.2972	59.935	52.2555
WBGene00016542	C39H7.4	protein_coding	IV	5612117	5614608	279.405	0.527416	0.152782	0.00028419	0.00101657	0.582955	0.160625	242.351	236.705	192.863	366.164	341.49	296.856
WBGene00044125	srsx-16	protein_coding	IV	5615408	5619743	2.46015	0.130136	0.46661	0.403296	NA	1.16859	1.39825	0	2.16498	2.167	4.02378	4.18151	2.22364
WBGene00016541	ttbk-8.2	protein_coding	IV	5631928	5633379	226.786	-0.27034	0.168549	0.0880322	0.153944	-0.305797	0.179261	209.727	274.953	266.542	219.296	222.317	167.885
WBGene00005092	srd-14	pseudogene	IV	5637835	5640190	29.412	0.0597221	0.323301	0.807269	0.870125	0.104156	0.426956	38.8383	25.9798	20.5865	37.2199	21.6045	32.2428
WBGene00000817	csn-5	protein_coding	IV	5649533	5651079	1824.72	-0.268457	0.100193	0.0062187	0.015468	-0.279926	0.102311	1777.24	2123.13	2098.74	1760.4	1618.94	1569.89
WBGene00004804	skn-1	protein_coding	IV	5651039	5660384	6020.37	-0.125567	0.0821784	0.121265	0.200903	-0.129126	0.0833349	6010.61	6466.81	6386.16	5955.19	5394.15	5909.32
WBGene00020585	clec-178	protein_coding	IV	5653949	5655003	111.371	0.183923	0.221613	0.353329	0.473968	0.230033	0.24784	136.711	78.6611	95.3482	99.5885	134.505	123.412
WBGene00199642	T19E7.26	ncRNA	IV	5657318	5657370	4.35538	0.180627	0.450567	0.332908	0.452423	1.05373	1.08826	1.55353	1.44332	5.41751	6.03567	2.78767	8.89456
WBGene00200201	T19E7.27	ncRNA	IV	5657416	5657565	5.81672	-0.0446298	0.436076	0.828746	0.884822	-0.199366	0.921668	10.8747	5.77329	2.167	7.04161	3.48459	5.5591
WBGene00000247	bec-1	protein_coding	IV	5661141	5664425	1161.76	-0.154147	0.0954458	0.0997828	0.170747	-0.160099	0.0972713	1258.36	1167.65	1253.61	1120.62	1060.71	1109.6
WBGene00197238	T19E7.24	ncRNA	IV	5662888	5663110	4.01481	0.0855785	0.452978	0.639337	0.737525	0.526553	1.12361	1.55353	2.88665	5.41751	1.00594	7.6661	5.5591
WBGene00220073	T19E7.29	snoRNA	IV	5664715	5664938	16.3712	-0.185253	0.374469	0.449361	0.568062	-0.433173	0.572616	29.5171	13.7116	14.0855	17.1011	16.0291	7.78274
WBGene00044500	T19E7.6	protein_coding	IV	5667547	5669503	94.1651	0.580705	0.215512	0.00276133	0.00755257	0.716535	0.239393	59.0342	69.2795	84.5132	120.713	113.598	117.853
WBGene00005083	srd-5	protein_coding	IV	5672633	5674535	1.81686	-0.0160508	0.471863	0.910338	NA	-0.175915	1.56214	3.10706	0.721661	2.167	1.00594	2.78767	1.11182
WBGene00016954	C55C3.4	protein_coding	IV	5676158	5678144	23.231	-0.0808973	0.332557	0.742591	0.819906	-0.147458	0.448986	20.1959	23.8148	29.2546	22.1308	25.0891	18.9009
WBGene00043065	C55C3.7	protein_coding	IV	5678829	5682647	24.0184	0.458101	0.351627	0.0641621	0.118097	0.924782	0.499598	17.0888	10.1033	22.7535	30.1783	19.5137	44.4728
WBGene00016956	C55C3.6	protein_coding	IV	5683184	5684727	34.1698	0.393843	0.312464	0.104124	0.177111	0.654757	0.402883	26.41	26.7015	26.0041	52.3091	25.786	47.8083
WBGene00016953	C55C3.3	protein_coding	IV	5685287	5688273	314.83	0.817935	0.141975	1.81194e-09	3.8381e-08	0.891259	0.148202	209.727	216.498	234.036	415.455	370.761	442.504
WBGene00044501	C55C3.8	protein_coding	IV	5691030	5694849	6.12199	0.159284	0.440769	0.427099	0.546917	0.769254	0.968632	0	3.60831	9.75152	4.02378	10.4538	8.89456
WBGene00016955	perm-5	protein_coding	IV	5695769	5703468	2621.1	-0.400416	0.0922675	1.0001e-05	5.51177e-05	-0.41483	0.0939136	2700.04	3235.93	3044.64	2278.46	2218.29	2249.21
WBGene00016951	C55C3.1	protein_coding	IV	5709096	5714500	34.329	0.520243	0.306033	0.0305498	0.0623118	0.842165	0.389371	29.5171	22.3715	22.7535	33.1962	53.6627	44.4728
WBGene00019263	H35B03.1	protein_coding	IV	5725600	5729714	156.747	0.283357	0.177979	0.0879729	0.153873	0.325431	0.190735	158.46	138.559	121.352	170.005	168.654	183.45
WBGene00019264	H35B03.2	protein_coding	IV	5729658	5731674	1049.76	-0.592188	0.103596	5.04141e-09	9.29478e-08	-0.619316	0.105942	1202.43	1377.65	1233.03	867.124	841.181	777.162
WBGene00016667	cpg-18	protein_coding	IV	5735020	5737106	38.8546	0.0487191	0.343445	0.843838	0.895963	0.0939484	0.476927	76.123	19.4849	19.503	34.2021	51.572	32.2428
WBGene00016666	C45E5.3	pseudogene	IV	5739577	5740841	4.50675	0.0240969	0.443218	0.902809	0.935708	0.121563	0.995493	6.21412	3.60831	3.25051	6.03567	3.48459	4.44728
WBGene00016665	chil-11	protein_coding	IV	5741345	5743080	8.10104	-0.189019	0.421225	0.392865	0.513885	-0.685297	0.802048	13.9818	5.77329	10.835	6.03567	9.75686	2.22364
WBGene00016664	C45E5.1	protein_coding	IV	5744403	5747110	197.348	0.262765	0.172937	0.104885	0.178092	0.299299	0.184568	175.549	199.179	156.024	193.141	252.285	207.91
WBGene00003636	nhr-46	protein_coding	IV	5747363	5757862	1127.85	0.124759	0.0935298	0.174348	0.27026	0.129378	0.0952456	1070.38	1077.44	1083.5	1208.14	1156.88	1170.75
WBGene00195267	C45E5.53	ncRNA	IV	5751272	5751401	7.42529	0.074384	0.42185	0.736071	0.815107	0.271802	0.806389	3.10706	7.93827	8.66802	11.0654	4.87843	8.89456
WBGene00170169	21ur-6607	piRNA	IV	5752061	5752081	4.81849	-0.140529	0.441795	0.480593	0.597969	-0.69101	0.979672	3.10706	7.93827	6.50101	3.01783	2.78767	5.5591
WBGene00169862	21ur-10289	piRNA	IV	5753828	5753848	3.89195	-0.00848456	0.450359	0.963787	0.975552	-0.0492772	1.08534	4.66059	2.88665	4.33401	2.01189	2.78767	6.67092
WBGene00173752	21ur-8792	piRNA	IV	5755665	5755685	1.51587	0.104477	0.479594	0.378617	NA	1.7066	1.93834	1.55353	0.721661	0	0	3.48459	3.33546
WBGene00173836	21ur-11773	piRNA	IV	5755869	5755889	2.79741	0.100154	0.461215	0.549729	NA	0.759943	1.27046	3.10706	2.16498	1.0835	4.02378	4.18151	2.22364
WBGene00166211	21ur-10510	piRNA	IV	5756857	5756877	3.96479	0.122482	0.450865	0.510379	0.624899	0.719118	1.09247	4.66059	1.44332	3.25051	3.01783	6.96919	4.44728
WBGene00167225	21ur-14836	piRNA	IV	5759473	5759493	1.82158	0.0372929	0.472017	0.793	NA	0.411407	1.56776	3.10706	0.721661	1.0835	1.00594	2.78767	2.22364
WBGene00045537	21ur-3280	piRNA	IV	5759813	5759833	2.02299	-0.0717563	0.474775	0.593074	NA	-0.897071	1.67869	1.55353	2.88665	3.25051	0	0	4.44728
WBGene00170488	21ur-6302	piRNA	IV	5761057	5761077	2.36506	-0.17589	0.472064	0.215421	NA	-1.94429	1.5695	6.21412	0.721661	4.33401	0	0.696919	2.22364
WBGene00046352	21ur-3433	piRNA	IV	5761176	5761196	2.94418	0.0876129	0.462287	0.595944	NA	0.685809	1.29339	3.10706	3.60831	0	3.01783	3.48459	4.44728
WBGene00172909	21ur-11559	piRNA	IV	5762172	5762192	1.64405	0.0367247	0.480037	0.753767	NA	0.617383	1.96822	0	3.60831	0	0	0.696919	5.5591
WBGene00049190	21ur-1802	piRNA	IV	5767644	5767664	2.6217	-0.14122	0.463734	0.383833	NA	-1.15487	1.32613	4.66059	2.88665	3.25051	2.01189	0.696919	2.22364
WBGene00046220	21ur-3131	piRNA	IV	5770496	5770516	1.4802	0.101714	0.479418	0.393829	NA	1.64298	1.92681	0	0	2.167	1.00594	3.48459	2.22364
WBGene00172840	21ur-9008	piRNA	IV	5776608	5776628	2.04137	-0.112163	0.471904	0.430955	NA	-1.23147	1.56365	4.66059	2.88665	1.0835	0	1.39384	2.22364
WBGene00016287	C31H1.2	protein_coding	IV	5791293	5793457	3.28239	0.179792	0.459183	0.29436	NA	1.28951	1.22974	1.55353	2.88665	1.0835	8.04756	2.78767	3.33546
WBGene00016288	C31H1.5	protein_coding	IV	5794932	5796794	43.9755	-0.0085694	0.273224	0.969996	0.979494	-0.0123245	0.327665	40.3918	43.2997	48.7576	40.2378	46.6935	44.4728
WBGene00016286	C31H1.1	protein_coding	IV	5797453	5800233	31.2441	-0.2202	0.324193	0.368737	0.489386	-0.385617	0.429016	32.6241	20.9282	53.0916	25.1486	27.8767	27.7955
WBGene00016289	lntl-1	protein_coding	IV	5800336	5807093	199.427	0.510863	0.165428	0.00105087	0.00320761	0.575099	0.17552	169.335	148.662	163.609	213.26	234.862	266.837
WBGene00016291	oops-1	protein_coding	IV	5811582	5814142	3165.83	-0.615734	0.0920557	9.93282e-12	4.17052e-10	-0.637793	0.0936902	3472.14	4189.24	3896.27	2459.53	2435.03	2542.73
WBGene00015680	egal-1	protein_coding	IV	5824793	5830200	383.122	0.696017	0.133543	6.21013e-08	7.56262e-07	0.750656	0.138686	324.688	259.076	277.377	480.841	486.449	470.3
WBGene00015539	C06E7.2	protein_coding	IV	5839478	5844002	114.113	0.404904	0.202782	0.0286069	0.0588595	0.486566	0.222292	99.426	87.321	99.6822	111.66	149.837	136.754
WBGene00015540	sams-4	protein_coding	IV	5844061	5846369	1868.99	-0.279243	0.105681	0.00683699	0.0168158	-0.29258	0.108176	1739.95	2270.35	2157.25	1687.97	1668.42	1689.97
WBGene00015538	sams-3	protein_coding	IV	5848657	5850843	2388.84	-0.60902	0.0938693	3.89895e-11	1.37766e-09	-0.63174	0.0956042	2602.16	3108.2	2995.88	1928.4	1846.14	1852.29
WBGene00015541	C06E7.4	protein_coding	IV	5850826	5859976	111.498	0.794932	0.200915	1.49622e-05	7.74439e-05	0.951736	0.219839	68.3554	84.4344	73.6782	143.85	146.353	152.319
WBGene00004973	spe-27	protein_coding	IV	5864529	5865918	8.46489	-0.0269072	0.409973	0.90676	0.938202	-0.0856931	0.731633	7.76765	6.49495	11.9185	8.04756	7.6661	8.89456
WBGene00019154	glf-1	protein_coding	IV	5885835	5889821	36.2999	1.11283	0.314485	4.59908e-06	2.83593e-05	1.86611	0.407243	15.5353	20.9282	9.75152	60.3567	63.4196	47.8083
WBGene00019153	H04M03.3	protein_coding	IV	5891565	5893329	651.772	-0.557225	0.116896	9.3136e-07	7.37092e-06	-0.590138	0.120298	713.071	852.282	780.122	548.24	484.358	532.562
WBGene00019152	nspb-6	protein_coding	IV	5895490	5895888	10.6965	0.165416	0.396608	0.485757	0.602622	0.462063	0.662862	12.4282	9.3816	5.41751	11.0654	12.5445	13.3418
WBGene00019151	pck-3	protein_coding	IV	5896641	5899112	64.4722	0.115128	0.255443	0.598764	0.702467	0.156918	0.298222	48.1595	71.4445	62.8431	58.3448	87.1148	58.9264
WBGene00019156	H04M03.12	protein_coding	IV	5899597	5903355	23.8095	0.10674	0.361695	0.665534	0.758162	0.229033	0.529818	37.2847	12.2682	17.336	13.0773	25.0891	37.8019
WBGene00019257	dhhc-13	protein_coding	IV	5917326	5921598	12.7473	-0.00332424	0.388893	0.988976	0.992947	-0.00868567	0.628616	6.21412	19.4849	11.9185	10.0594	13.2415	15.5655
WBGene00003019	lin-33	protein_coding	IV	5930645	5933326	154.919	0.58499	0.179474	0.000469691	0.00157816	0.673538	0.192579	113.408	134.229	109.434	193.141	201.409	177.891
WBGene00019255	H32C10.1	protein_coding	IV	5934346	5937509	35.1085	-0.319632	0.309185	0.185564	0.284493	-0.524132	0.395925	31.0706	34.6397	58.5091	22.1308	32.0583	32.2428
WBGene00019296	mcu-1	protein_coding	IV	5937447	5939230	1707.35	-0.165561	0.097527	0.083356	0.147292	-0.172248	0.099477	1663.83	1966.53	1791.03	1658.8	1515.1	1648.83
WBGene00019295	pfkb-1.2	protein_coding	IV	5941926	5943998	2136.31	-0.333701	0.0932056	0.00026689	0.000960093	-0.345968	0.0949033	2303.89	2623.96	2241.77	1859.99	1861.47	1926.78
WBGene00002129	inx-7	protein_coding	IV	5943981	5946638	656.318	-0.357817	0.117311	0.00169183	0.00489448	-0.379111	0.120752	683.554	788.776	749.784	620.668	519.204	575.923
WBGene00004494	rps-25	protein_coding	IV	5947093	5947605	25922.3	-0.192927	0.0946751	0.0378842	0.0751716	-0.200253	0.0964559	24662.3	31133.9	27353	25385	24243.7	22755.6
WBGene00200257	B0350.75	ncRNA	IV	5972576	5972721	1.78148	0.118922	0.475246	0.370765	NA	1.52147	1.69988	0	1.44332	1.0835	3.01783	0.696919	4.44728
WBGene00006780	unc-44	protein_coding	IV	5975557	6004857	7286.1	0.665848	0.112902	1.38465e-09	3.04641e-08	0.702391	0.115959	6795.14	4839.46	5015.53	9013.26	9303.17	8750.02
WBGene00201166	B0350.79	ncRNA	IV	5980619	5980754	1.49195	0.116011	0.481068	0.305743	NA	2.09257	2.04314	0	1.44332	0	4.02378	3.48459	0
WBGene00219785	B0350.85	ncRNA	IV	5981716	5981795	2.62685	0.0524378	0.466585	0.736391	NA	0.470478	1.39759	3.10706	1.44332	2.167	0	3.48459	5.5591
WBGene00044502	C46G7.5	protein_coding	IV	6010192	6011645	125.474	-0.148206	0.204013	0.425261	0.545027	-0.178535	0.223917	113.408	128.456	156.024	122.725	95.4778	136.754
WBGene00016722	C46G7.2	protein_coding	IV	6015195	6017803	1343.83	0.675745	0.109475	2.46243e-10	6.88686e-09	0.7105	0.112255	1163.59	970.634	928.561	1790.58	1542.98	1666.62
WBGene00016721	C46G7.1	protein_coding	IV	6018003	6019716	803.484	0.462265	0.106264	8.42842e-06	4.76292e-05	0.484599	0.108801	663.358	714.445	629.515	977.778	924.114	911.692
WBGene00004112	pqn-22	protein_coding	IV	6019672	6033639	4574.45	0.498119	0.227635	0.0137286	0.0310365	0.631724	0.256352	4823.71	2748.81	3196.33	5584	5275.67	5818.15
WBGene00019205	kcc-2	protein_coding	IV	6040976	6074507	1415.63	0.379008	0.109105	0.000368897	0.0012732	0.398362	0.111856	1416.82	1126.51	1127.93	1518.98	1685.85	1617.7
WBGene00019515	ugt-19	protein_coding	IV	6076686	6079952	159.138	0.440204	0.177735	0.00796103	0.0192195	0.505362	0.190435	136.711	139.281	118.102	173.022	179.805	207.91
WBGene00019516	ugt-20	protein_coding	IV	6080895	6083600	44.0838	0.273512	0.282392	0.238277	0.34761	0.405491	0.343839	37.2847	34.6397	42.2566	61.3626	52.2689	36.6901
WBGene00019517	K08B4.5	pseudogene	IV	6086350	6089404	48.2633	-0.206414	0.271957	0.363675	0.484498	-0.295666	0.325486	43.4989	60.6195	55.2586	41.2437	52.2689	36.6901
WBGene00023486	K08B4.7	protein_coding	IV	6091486	6092413	36.3923	0.26017	0.319029	0.286153	0.401447	0.445047	0.417258	51.2665	20.2065	22.7535	52.3091	36.2398	35.5782
WBGene00000535	cpi-1	protein_coding	IV	6092603	6093680	1071.92	0.565626	0.127762	4.59505e-06	2.8345e-05	0.605999	0.132243	983.385	861.664	709.694	1156.84	1474.68	1245.24
WBGene00002245	lag-1	protein_coding	IV	6095407	6110655	3196.9	-0.475246	0.0889412	5.57947e-08	6.9642e-07	-0.491102	0.0904127	3436.41	4005.94	3761.92	2600.37	2758.4	2618.34
WBGene00201291	K08B4.41	ncRNA	IV	6098209	6098429	19.6653	-0.577402	0.352766	0.0196323	0.0424856	-1.17338	0.502883	18.6424	32.4748	30.3381	11.0654	13.2415	12.23
WBGene00019750	M03D4.3	protein_coding	IV	6110647	6112391	8.07139	0.140989	0.419528	0.526572	0.639647	0.500593	0.790517	7.76765	2.88665	9.75152	6.03567	9.75686	12.23
WBGene00006974	zen-4	protein_coding	IV	6118215	6121777	4831.24	-0.466363	0.089411	1.13797e-07	1.26279e-06	-0.482093	0.0909064	5101.8	6162.99	5622.29	4083.13	3972.44	4044.8
WBGene00019751	M03D4.4	protein_coding	IV	6121773	6127302	12.3222	0.173273	0.411307	0.448922	0.567724	0.559804	0.739296	23.303	4.32997	3.25051	15.0892	9.05994	18.9009
WBGene00019176	H10D12.2	pseudogene	IV	6143183	6149923	55.8693	0.386525	0.252502	0.0751149	0.134974	0.522488	0.293572	41.9453	47.6296	47.6741	63.3745	68.9949	65.5974
WBGene00015701	C11D2.3	protein_coding	IV	6151813	6154677	9.1792	-0.0303106	0.408111	0.895578	0.930927	-0.0946579	0.721206	9.32118	6.49495	13.002	7.04161	12.5445	6.67092
WBGene00015703	C11D2.7	protein_coding	IV	6154558	6155396	760.069	-0.33792	0.123601	0.00475161	0.0122453	-0.360391	0.127644	793.854	946.098	821.295	760.494	657.194	581.482
WBGene00015702	C11D2.4	protein_coding	IV	6155492	6156960	1234.99	-0.390836	0.112052	0.00034235	0.00119298	-0.411946	0.115038	1227.29	1597.04	1402.05	989.849	1118.55	1075.13
WBGene00006809	unc-77	protein_coding	IV	6157306	6183857	92.5272	0.146164	0.220386	0.458887	0.577185	0.182303	0.246129	90.1048	97.4243	72.5947	108.642	105.235	81.1628
WBGene00015700	asp-9	protein_coding	IV	6185889	6189324	1.95567	-0.0830885	0.474542	0.538143	NA	-1.02716	1.66849	6.21412	0.721661	1.0835	3.01783	0.696919	0
WBGene00016761	tkr-2	protein_coding	IV	6202069	6205891	4.20216	-0.0720993	0.455428	0.686105	0.775865	-0.46988	1.16265	6.21412	2.88665	5.41751	4.02378	0	6.67092
WBGene00016764	C49A9.10	protein_coding	IV	6205784	6206344	281.58	-0.458876	0.148152	0.00116977	0.00352362	-0.504028	0.15527	313.813	329.078	346.721	267.581	213.257	219.028
WBGene00016762	ugt-24	protein_coding	IV	6206821	6210720	32.8942	0.315794	0.306743	0.189606	0.289559	0.512678	0.390837	26.41	28.1448	27.0876	32.1902	50.1781	33.3546
WBGene00016760	C49A9.6	protein_coding	IV	6210936	6213181	141.075	0.198239	0.195974	0.270646	0.384067	0.23509	0.213413	138.264	125.569	126.77	122.725	187.471	145.648
WBGene00016759	C49A9.5	protein_coding	IV	6213673	6216378	73.2676	0.310079	0.260386	0.16144	0.254046	0.428716	0.306172	85.4442	65.6712	37.9226	79.4696	101.053	70.0446
WBGene00016763	C49A9.9	protein_coding	IV	6217372	6219447	146.46	0.58689	0.183908	0.000587616	0.0019231	0.680883	0.198088	116.515	102.476	120.269	172.016	200.713	166.773
WBGene00016758	C49A9.4	protein_coding	IV	6219693	6222097	105.038	0.581089	0.213638	0.00256742	0.0070809	0.714117	0.236833	77.6765	84.4344	76.9287	128.761	156.807	105.623
WBGene00016757	C49A9.3	protein_coding	IV	6222089	6225009	67.0179	0.42391	0.263305	0.0572664	0.10704	0.5912	0.31095	31.0706	67.8362	59.5926	88.5231	90.5994	64.4855
WBGene00016756	C49A9.2	protein_coding	IV	6225443	6227995	306.174	0.41813	0.15172	0.00378813	0.0099837	0.461487	0.159393	247.011	292.994	231.869	359.122	395.85	310.198
WBGene00016755	C49A9.1	protein_coding	IV	6228190	6230022	3.35075	0.100795	0.457154	0.565267	NA	0.68561	1.19229	1.55353	2.88665	3.25051	5.02972	6.27227	1.11182
WBGene00019058	F58F9.4	protein_coding	IV	6231023	6232607	35.132	0.317688	0.31744	0.192122	0.292401	0.539629	0.413722	24.8565	36.0831	24.9206	32.1902	62.7227	30.0191
WBGene00019057	F58F9.3	protein_coding	IV	6233240	6235619	97.8354	0.494357	0.224768	0.0135643	0.0306988	0.622771	0.252277	59.0342	79.3827	92.0977	114.678	142.868	98.952
WBGene00019059	F58F9.6	protein_coding	IV	6235935	6237608	3.09108	-0.221532	0.470309	0.130858	NA	-2.27878	1.5084	12.4282	0.721661	2.167	1.00594	0	2.22364
WBGene00044306	F58F9.8	protein_coding	IV	6238177	6239474	6.24467	-0.460429	0.450817	0.0133814	0.0303223	-2.70051	1.0918	17.0888	2.88665	13.002	1.00594	3.48459	0
WBGene00019060	acox-3	protein_coding	IV	6245358	6248492	575.046	0.286396	0.121722	0.0152069	0.0339101	0.30483	0.125578	563.932	474.131	509.246	573.388	661.376	668.204
WBGene00019055	F58F9.1	protein_coding	IV	6249841	6254205	20.9303	0.291738	0.359856	0.237722	0.346983	0.618789	0.524087	21.7494	10.8249	17.336	26.1546	13.9384	35.5782
WBGene00003754	nlp-16	protein_coding	IV	6255049	6259832	89.166	0.594402	0.272099	0.00892107	0.0212619	0.851803	0.325729	110.301	46.908	36.8391	96.5707	114.295	130.083
WBGene00000005	aat-4	protein_coding	IV	6272529	6275721	221.76	0.521154	0.171555	0.00120134	0.00360489	0.592303	0.182891	192.638	185.467	153.857	291.724	293.403	213.469
WBGene00020468	T13A10.1	protein_coding	IV	6276081	6277136	4.03225	0.276466	0.45279	0.130705	0.213583	1.69383	1.12076	1.55353	2.88665	1.0835	5.02972	6.96919	6.67092
WBGene00006416	sams-5	protein_coding	IV	6277433	6279522	160.216	-0.220643	0.19983	0.22748	0.335057	-0.263606	0.21842	152.246	163.095	210.199	150.892	177.017	107.847
WBGene00005743	srv-32	protein_coding	IV	6279960	6282243	8.67822	0.0676652	0.424876	0.756242	0.830974	0.257074	0.82815	7.76765	9.3816	6.50101	1.00594	11.8476	15.5655
WBGene00005735	srv-24	protein_coding	IV	6288364	6290841	2.11038	-0.0267665	0.473365	0.846612	NA	-0.31326	1.6194	0	5.77329	1.0835	3.01783	2.78767	0
WBGene00001853	hil-2	protein_coding	IV	6294240	6295217	1774.8	-0.22489	0.104873	0.0282197	0.0581921	-0.23546	0.107309	1698.01	2105.09	1949.22	1780.52	1552.73	1563.22
WBGene00000820	csp-2	protein_coding	IV	6307739	6315719	75.2868	0.856956	0.265874	0.000132806	0.000518928	1.20446	0.315206	41.9453	30.3098	65.0101	87.5172	91.2963	135.642
WBGene00022236	Y73B6BL.12	protein_coding	IV	6317047	6317457	89.2187	-0.006101	0.232559	0.976292	0.983868	-0.00782923	0.263446	93.2118	104.641	69.3441	78.4637	77.358	112.294
WBGene00022250	Y73B6BL.29	protein_coding	IV	6321929	6323567	370.022	-0.597147	0.148773	2.57192e-05	0.000123514	-0.656449	0.155986	360.419	532.586	461.572	291.724	283.646	290.185
WBGene00022235	sqd-1	protein_coding	IV	6324174	6326422	21658.6	-0.286699	0.0874898	0.000870457	0.00272292	-0.295945	0.0888894	21423.2	25748.9	24439.5	20043.4	19658	18638.5
WBGene00003082	lsm-8	protein_coding	IV	6326526	6329472	1224.03	-0.49979	0.107137	1.76857e-06	1.27655e-05	-0.524355	0.109739	1258.36	1559.51	1511.49	991.861	1057.92	965.06
WBGene00004783	seu-1	protein_coding	IV	6329639	6333565	2842.23	-0.257947	0.0873208	0.00269026	0.00739003	-0.266232	0.0887121	2978.12	3243.87	3084.73	2730.13	2437.12	2579.42
WBGene00022251	blos-2	protein_coding	IV	6334215	6335168	800.508	-0.402227	0.106535	0.000110565	0.000440889	-0.421764	0.109091	854.442	969.913	923.144	719.25	678.102	658.197
WBGene00003237	mif-4	protein_coding	IV	6335230	6335994	25.3783	0.0462864	0.327403	0.850485	0.901064	0.0822875	0.436539	21.7494	26.7015	24.9206	22.1308	22.3014	34.4664
WBGene00022233	ipla-6	protein_coding	IV	6337653	6340098	1684.44	-0.242229	0.0910298	0.00678625	0.0167059	-0.250708	0.0926093	1769.47	1900.86	1817.03	1528.03	1469.1	1622.15
WBGene00219218	Y73B6BL.288	protein_coding	IV	6341432	6342531	117.764	-0.646761	0.206532	0.000569332	0.00186807	-0.783095	0.227259	153.8	163.095	131.104	86.5112	103.144	68.9328
WBGene00022237	Y73B6BL.14	protein_coding	IV	6342471	6342976	45.3492	-0.280937	0.275062	0.219257	0.325532	-0.40645	0.330849	43.4989	47.6296	63.9266	39.2318	41.1182	36.6901
WBGene00189951	linc-29	lincRNA	IV	6354024	6357243	61.8566	-0.191824	0.248984	0.372709	0.493327	-0.256801	0.288083	63.6948	62.7845	75.8452	65.3864	57.8442	45.5846
WBGene00045250	Y73B6BL.47	protein_coding	IV	6361968	6369018	3.98106	-0.065006	0.447868	0.733203	0.812803	-0.358525	1.0518	4.66059	4.32997	4.33401	4.02378	2.09076	4.44728
WBGene00004881	smg-3	protein_coding	IV	6362395	6373093	3069.79	-0.590736	0.0947562	2.12885e-10	6.03576e-09	-0.613208	0.0965416	3293.49	4047.8	3792.26	2389.12	2501.24	2394.86
WBGene00198597	Y73B6BL.276	ncRNA	IV	6366450	6366598	4.38926	-0.295138	0.452619	0.107205	0.181268	-1.80123	1.11816	4.66059	5.77329	9.75152	1.00594	0.696919	4.44728
WBGene00022253	hrpf-2	protein_coding	IV	6373134	6376523	3146.97	-0.496216	0.0949341	1.00496e-07	1.14128e-06	-0.515166	0.0967298	3279.5	3946.04	3878.94	2464.56	2651.08	2661.7
WBGene00000256	bli-6	protein_coding	IV	6377065	6378168	973.809	1.10373	0.109728	5.9963e-25	1.64908e-22	1.16078	0.112527	554.61	635.784	612.179	1423.41	1404.99	1211.88
WBGene00022240	shl-1	protein_coding	IV	6378285	6384070	56.0369	0.307631	0.267299	0.171498	0.266748	0.434271	0.317588	66.8018	41.1347	36.8391	55.3269	68.298	67.821
WBGene00022242	sfrp-1	protein_coding	IV	6396574	6402436	21.4635	0.625861	0.350615	0.0114445	0.0264518	1.25609	0.49671	7.76765	15.1549	14.0855	33.1962	22.9983	35.5782
WBGene00022254	nlp-71	protein_coding	IV	6409557	6413582	21.9274	0.48236	0.359566	0.0509397	0.0967937	1.02127	0.523195	26.41	8.65994	9.75152	28.1664	22.9983	35.5782
WBGene00022232	exos-2	protein_coding	IV	6415478	6417460	879.833	-0.523384	0.115119	2.94477e-06	1.95855e-05	-0.553312	0.118365	913.476	1171.98	1048.83	747.417	674.617	722.683
WBGene00022243	Y73B6BL.22	protein_coding	IV	6416141	6416653	8.74013	-0.437349	0.413221	0.0545435	0.102508	-1.443	0.750588	12.4282	13.7116	11.9185	6.03567	2.78767	5.5591
WBGene00022244	Y73B6BL.23	protein_coding	IV	6417696	6419081	1949.72	-0.549844	0.11046	3.28088e-07	3.05918e-06	-0.578661	0.113317	1993.18	2484.68	2524.56	1733.24	1503.95	1458.71
WBGene00002033	htp-2	protein_coding	IV	6419522	6420898	1220.59	-0.462833	0.113684	2.87624e-05	0.000136147	-0.488606	0.116806	1269.23	1589.82	1413.97	1110.56	1034.92	905.021
WBGene00022257	puf-11	protein_coding	IV	6421585	6423497	9955.93	-0.322703	0.0850424	0.000117212	0.00046407	-0.332518	0.086326	10226.9	12118.1	10943.4	8932.79	8689.88	8824.51
WBGene00022245	acp-6	protein_coding	IV	6424600	6426139	10811.7	0.468955	0.226904	0.0200462	0.0432677	0.593717	0.255309	11505.4	7528.37	6822.81	13062.2	14155.1	11796.4
WBGene00166047	21ur-5970	piRNA	IV	6426900	6426920	2.2385	0.132174	0.47219	0.350738	NA	1.46892	1.57414	0	2.16498	1.0835	1.00594	1.39384	7.78274
WBGene00022246	acp-7	protein_coding	IV	6428305	6431682	203.531	0.414139	0.17518	0.011482	0.0265208	0.473438	0.187302	215.941	154.436	144.106	254.504	226.499	225.699
WBGene00043067	dlc-5	protein_coding	IV	6438204	6440032	17.6436	0.0654064	0.36395	0.790891	0.857425	0.142383	0.536982	17.0888	15.8765	17.336	10.0594	18.8168	26.6837
WBGene00022252	Y73B6BL.31	protein_coding	IV	6441901	6446556	567.276	0.269167	0.129289	0.0310239	0.0631305	0.288875	0.133939	574.806	497.946	463.739	579.424	707.372	580.37
WBGene00022247	lgc-10	protein_coding	IV	6446542	6457572	21.0211	0.195874	0.363589	0.42724	0.547054	0.425405	0.535827	9.32118	25.9798	17.336	14.0832	21.6045	37.8019
WBGene00043066	acr-25	protein_coding	IV	6464305	6468479	5.41214	0.0676377	0.449105	0.720197	0.803243	0.382601	1.06814	9.32118	0	5.41751	6.03567	8.36302	3.33546
WBGene00022255	tmed-13	protein_coding	IV	6469767	6471384	5.87576	0.242787	0.433832	0.245108	0.355439	1.04728	0.901032	4.66059	3.60831	3.25051	7.04161	5.57535	11.1182
WBGene00022248	Y73B6BL.27	protein_coding	IV	6472131	6473240	105.877	0.24248	0.205474	0.194583	0.295247	0.292963	0.225852	90.1048	95.981	99.6822	122.725	128.93	97.8401
WBGene00022231	tyr-6	protein_coding	IV	6480521	6486956	190.961	0.416997	0.166841	0.00793735	0.0191735	0.470445	0.177211	142.925	169.59	166.859	223.32	241.831	201.239
WBGene00022249	Y73B6BL.28	pseudogene	IV	6483208	6483626	3.7311	0.109073	0.461895	0.511254	NA	0.844014	1.28487	7.76765	0.721661	0	4.02378	2.09076	7.78274
WBGene00044350	Y73B6BL.44	protein_coding	IV	6493599	6497411	99.7336	0.155864	0.214804	0.420588	0.540424	0.192027	0.238424	108.747	82.991	88.8472	125.743	97.5686	94.5047
WBGene00004169	pqn-89	protein_coding	IV	6506724	6511113	323.896	0.594424	0.146459	2.14822e-05	0.00010572	0.651458	0.153324	295.171	230.21	235.12	385.277	430.696	366.901
WBGene00015309	C01G5.7	protein_coding	IV	6518159	6520003	4.28686	-0.00653337	0.444656	0.973321	0.981469	-0.0338491	1.01211	4.66059	5.05163	3.25051	3.01783	4.18151	5.5591
WBGene00015311	C01G5.9	protein_coding	IV	6519893	6522306	17.3791	-0.0101481	0.35754	0.967262	0.977709	-0.0212193	0.517009	15.5353	17.3199	19.503	22.1308	15.3322	14.4537
WBGene00015308	ddi-1	protein_coding	IV	6522867	6524571	2309.57	-0.423768	0.0902433	1.78921e-06	1.28812e-05	-0.438338	0.0917816	2536.92	2888.81	2544.06	1931.41	1982.73	1973.48
WBGene00015307	C01G5.5	protein_coding	IV	6524610	6526524	454.465	-0.58298	0.143724	2.24648e-05	0.00011003	-0.636656	0.150195	433.435	614.134	608.928	330.956	373.548	365.789
WBGene00004179	prg-2	pseudogene	IV	6526962	6529802	5708.3	-0.4723	0.085737	2.2286e-08	3.23592e-07	-0.486908	0.0870528	6549.69	7170.43	6263.73	4993.51	4585.03	4687.43
WBGene00015306	C01G5.4	protein_coding	IV	6531750	6535679	43.6261	0.131237	0.28453	0.572975	0.6805	0.196001	0.347719	27.9636	43.2997	49.8411	55.3269	45.2997	40.0255
WBGene00015305	C01G5.3	protein_coding	IV	6536208	6537671	11.9905	0.19987	0.386715	0.407666	0.528221	0.512984	0.619539	9.32118	9.3816	10.835	12.0713	12.5445	17.7891
WBGene00235291	C01G5.25	protein_coding	IV	6541684	6548650	8.50474	0.0304131	0.413206	0.893653	0.929478	0.100329	0.750499	7.76765	7.21661	9.75152	4.02378	11.1507	11.1182
WBGene00015310	fan-1	protein_coding	IV	6548686	6552511	1708.22	-0.517606	0.0948393	2.68629e-08	3.80158e-07	-0.537332	0.0966295	1892.2	2201.07	1971.97	1365.07	1437.05	1381.99
WBGene00016610	paqr-1	protein_coding	IV	6552425	6555438	2698.12	-0.307063	0.0852414	0.000255276	0.000922741	-0.316447	0.0865342	2909.76	3154.38	2910.29	2438.41	2316.56	2459.35
WBGene00006621	try-3	protein_coding	IV	6557155	6560955	43.4026	0.25991	0.276118	0.256728	0.368925	0.377324	0.332691	37.2847	38.9697	36.8391	42.2497	49.4812	55.591
WBGene00016613	best-9	protein_coding	IV	6560734	6565270	21.2634	0.105294	0.346802	0.670461	0.762025	0.206818	0.486042	24.8565	18.7632	16.2525	15.0892	29.2706	23.3482
WBGene00016611	bicd-1	protein_coding	IV	6565377	6572338	594.208	0.731307	0.1216	5.4989e-10	1.38742e-08	0.778277	0.125444	452.077	429.388	434.484	713.215	846.756	689.328
WBGene00016612	C43G2.3	protein_coding	IV	6578214	6579402	27.2761	-0.515996	0.320147	0.0345767	0.0693426	-0.887089	0.419769	38.8383	38.248	29.2546	21.1248	19.5137	16.6773
WBGene00018160	odr-8	protein_coding	IV	6579836	6582704	2401.04	-0.386173	0.10182	0.000106368	0.000426117	-0.403235	0.104045	2398.65	3020.87	2778.1	2215.09	2007.82	1985.71
WBGene00018161	F38A5.2	protein_coding	IV	6582739	6585400	2135.07	-0.183006	0.0985485	0.0580985	0.108326	-0.19056	0.100562	2033.57	2463.03	2326.28	2116.51	1987.61	1883.42
WBGene00001029	dnj-11	protein_coding	IV	6585871	6588186	5696.28	-0.39623	0.104305	0.000101905	0.00041023	-0.414642	0.106701	5407.84	7113.42	7001.59	4971.38	5022.69	4660.75
WBGene00002274	lec-11	protein_coding	IV	6588184	6590154	179.702	0.625578	0.167668	7.32469e-05	0.000307465	0.70666	0.178203	147.585	140.002	122.436	225.332	216.045	226.811
WBGene00018168	irld-7	protein_coding	IV	6590360	6594529	3.82124	-0.207888	0.457453	0.234139	NA	-1.4249	1.19764	6.21412	6.49495	4.33401	1.00594	4.87843	0
WBGene00018169	nspb-2	protein_coding	IV	6591696	6592080	3.23764	0.0418493	0.460341	0.804635	NA	0.309817	1.25253	6.21412	0.721661	2.167	5.02972	4.18151	1.11182
WBGene00018162	nspb-3	protein_coding	IV	6594553	6594971	4.10756	0.30304	0.46293	0.0644387	0.11849	2.41806	1.30767	4.66059	0	0	7.04161	6.27227	6.67092
WBGene00235391	F38A5.22	protein_coding	IV	6595476	6595940	33.4045	0.396889	0.321342	0.104418	0.177537	0.686014	0.422473	41.9453	22.3715	14.0855	38.2259	45.9966	37.8019
WBGene00018163	F38A5.6	protein_coding	IV	6596103	6597398	12.1399	-0.0663375	0.395916	0.780116	0.849347	-0.184152	0.659646	10.8747	18.0415	9.75152	15.0892	14.6353	4.44728
WBGene00018165	F38A5.8	protein_coding	IV	6599747	6600530	5.70654	0.0493739	0.438501	0.808223	0.870869	0.229431	0.945254	7.76765	2.88665	5.41751	11.0654	4.87843	2.22364
WBGene00018164	sup-36	protein_coding	IV	6601674	6602443	489.434	0.308416	0.13195	0.0153031	0.0340844	0.33201	0.136904	399.257	484.235	412.814	616.644	506.66	516.996
WBGene00017481	F15B10.3	protein_coding	IV	6602676	6603977	28.6276	0.192729	0.333956	0.434288	0.553759	0.353756	0.452447	40.3918	18.7632	17.336	25.1486	27.8767	42.2492
WBGene00017480	nstp-2	protein_coding	IV	6603998	6606188	1681.8	0.13004	0.0932012	0.155411	0.246343	0.13482	0.0948986	1542.66	1677.86	1585.16	1867.03	1655.88	1762.23
WBGene00001090	drh-1	protein_coding	IV	6607376	6613353	1843.27	-0.467994	0.102938	3.35155e-06	2.17561e-05	-0.489149	0.105238	1851.81	2337.46	2263.44	1529.04	1504.65	1573.23
WBGene00001091	drh-2	pseudogene	IV	6613918	6618498	647.923	0.610674	0.121087	1.97888e-07	2.00697e-06	0.649544	0.124881	568.592	445.265	504.912	839.964	780.549	748.255
WBGene00015278	C01B10.3	protein_coding	IV	6619468	6621352	323.562	0.577503	0.136428	1.06476e-05	5.79282e-05	0.624981	0.141925	265.654	253.303	245.955	365.158	413.273	398.031
WBGene00194839	C01B10.44	protein_coding	IV	6623690	6624558	3.23868	0.0264471	0.461808	0.873586	NA	0.204134	1.28301	1.55353	2.16498	5.41751	4.02378	6.27227	0
WBGene00015284	cest-5.2	protein_coding	IV	6624528	6627925	136.689	0.444758	0.203229	0.0163913	0.0361934	0.534933	0.222881	130.497	101.033	106.183	160.951	195.834	125.636
WBGene00015279	cest-5.1	protein_coding	IV	6628285	6631754	94.5226	0.360302	0.212365	0.0603448	0.111945	0.441585	0.235102	83.8907	79.3827	78.0122	114.678	117.779	93.3929
WBGene00015283	C01B10.9	protein_coding	IV	6632222	6634986	1469.51	-0.458839	0.0914042	3.26051e-07	3.04653e-06	-0.475038	0.0930037	1624.99	1781.06	1718.43	1243.35	1202.88	1246.35
WBGene00015282	C01B10.8	protein_coding	IV	6635089	6638155	2166.42	-0.463563	0.101968	3.38758e-06	2.19727e-05	-0.484107	0.104203	2174.94	2756.75	2642.66	1868.04	1793.87	1762.23
WBGene00015281	C01B10.7	protein_coding	IV	6638556	6639298	3.42967	0.214835	0.458019	0.216088	NA	1.49416	1.2079	1.55353	0.721661	3.25051	5.02972	5.57535	4.44728
WBGene00015280	C01B10.6	protein_coding	IV	6640180	6645200	3197.56	0.738724	0.0956083	3.4112e-15	2.76388e-13	0.767352	0.0974433	2207.57	2426.23	2461.72	4474.44	3758.48	3856.9
WBGene00001858	hil-7	protein_coding	IV	6646312	6646972	7.25914	0.13898	0.423554	0.526026	0.639172	0.518988	0.818486	9.32118	3.60831	5.41751	5.02972	9.05994	11.1182
WBGene00044294	C01B10.11	protein_coding	IV	6657981	6660437	372.222	0.592144	0.141361	1.2372e-05	6.56432e-05	0.644728	0.147504	295.171	277.118	301.214	472.794	504.569	382.466
WBGene00022228	Y73B6A.1	protein_coding	IV	6661204	6667998	14.0788	0.114655	0.382315	0.636814	0.735704	0.2842	0.601916	6.21412	15.1549	16.2525	20.1189	16.726	10.0064
WBGene00220203	Y73B6A.14	snoRNA	IV	6664399	6664555	3.1718	0.129846	0.459382	0.447845	NA	0.936303	1.23358	1.55353	3.60831	1.0835	4.02378	2.09076	6.67092
WBGene00044503	Y73B6A.6	pseudogene	IV	6704925	6707052	36.5288	-0.258931	0.293023	0.272899	0.386433	-0.398629	0.363576	48.1595	33.9181	43.3401	29.1724	33.4521	31.131
WBGene00022229	Y73B6A.2	pseudogene	IV	6732980	6736110	4.42692	-0.00127893	0.445191	0.994756	0.996568	-0.00669346	1.01847	1.55353	5.05163	6.50101	3.01783	4.87843	5.5591
WBGene00022230	Y73B6A.3	protein_coding	IV	6738727	6740290	5.99103	0.032832	0.43163	0.876509	0.918595	0.137027	0.881794	7.76765	4.32997	5.41751	6.03567	9.05994	3.33546
WBGene00004885	smg-7	protein_coding	IV	6740531	6742443	640.416	-0.584805	0.114941	1.68741e-07	1.75862e-06	-0.618137	0.118172	705.303	844.344	774.704	492.913	522.689	502.543
WBGene00003030	lin-45	protein_coding	IV	6742537	6748572	5376.35	-0.365945	0.0804051	3.97809e-06	2.50162e-05	-0.375862	0.0814873	5696.8	6245.26	6272.39	4757.11	4637.99	4648.52
WBGene00019259	H34C03.2	protein_coding	IV	6757311	6762602	8937.47	-0.565598	0.0884542	8.09337e-11	2.62891e-09	-0.584256	0.0899013	9742.19	11656.3	10766.8	7189.48	7442.39	6827.69
WBGene00198296	H34C03.19	ncRNA	IV	6759289	6759500	3.9382	-0.0496555	0.455113	0.781416	0.850313	-0.321156	1.15743	4.66059	4.32997	4.33401	0	6.96919	3.33546
WBGene00004954	spd-3	protein_coding	IV	6762716	6765200	363.936	-0.542591	0.138837	4.66993e-05	0.000208098	-0.588924	0.144643	379.062	491.451	438.818	280.658	304.553	289.073
WBGene00015938	anat-1	protein_coding	IV	6770833	6780020	1968.39	-0.656262	0.0925105	5.15471e-13	2.89114e-11	-0.680015	0.0941698	2226.21	2575.61	2467.13	1531.05	1547.16	1463.15
WBGene00174803	21ur-12996	piRNA	IV	6777677	6777697	2.85954	-0.102913	0.463333	0.527865	NA	-0.831275	1.31683	0	4.32997	6.50101	2.01189	2.09076	2.22364
WBGene00015927	dyci-1	protein_coding	IV	6779845	6785272	3181.71	-0.284758	0.0891916	0.00117126	0.00352683	-0.294314	0.0906758	3166.1	3702.84	3641.65	2871.97	2869.21	2838.48
WBGene00199434	C17H12.34	ncRNA	IV	6785415	6785536	6.57668	-0.164281	0.42928	0.442085	0.561704	-0.6628	0.862261	4.66059	13.7116	5.41751	7.04161	4.18151	4.44728
WBGene00015928	C17H12.2	protein_coding	IV	6786788	6790488	3101.39	-0.411249	0.0931525	6.95331e-06	4.04572e-05	-0.426349	0.0948472	3187.85	3866.66	3610.23	2581.25	2734.01	2628.34
WBGene00006917	vha-8	protein_coding	IV	6791074	6792455	7914.77	0.182503	0.0821749	0.024312	0.0512027	0.187676	0.0833313	7102.74	7694.35	7403.57	8540.47	8861.32	7886.14
WBGene00219822	C17H12.36	snoRNA	IV	6792974	6793200	211.705	0.0566672	0.312278	0.815076	0.875737	0.0941338	0.402484	194.191	238.148	180.945	251.486	116.385	289.073
WBGene00015929	C17H12.3	protein_coding	IV	6793912	6795629	58.8602	-0.023038	0.259018	0.916872	0.945463	-0.0317252	0.303955	49.713	64.9495	62.8431	75.4458	50.1781	50.0319
WBGene00015937	C17H12.12	protein_coding	IV	6795924	6798789	105.722	-0.0831888	0.207309	0.658559	0.752481	-0.100885	0.228297	104.087	105.363	119.185	115.684	106.629	83.3865
WBGene00015930	cest-4	protein_coding	IV	6798911	6802337	394.054	0.238101	0.135593	0.0678734	0.123782	0.257418	0.140985	326.241	356.501	392.228	391.312	418.848	479.194
WBGene00015936	C17H12.11	protein_coding	IV	6802387	6805316	68.7423	0.220227	0.255919	0.314738	0.433185	0.300575	0.298982	43.4989	82.2694	57.4256	66.3923	90.5994	72.2683
WBGene00236786	C17H12.37	protein_coding	IV	6805115	6805960	3.09295	-0.0443391	0.458704	0.797008	NA	-0.313972	1.22063	1.55353	2.16498	6.50101	4.02378	2.09076	2.22364
WBGene00015935	C17H12.10	protein_coding	IV	6806799	6809630	14.7665	0.44723	0.384358	0.0648022	0.119063	1.12641	0.609984	15.5353	5.77329	7.58452	13.0773	24.3921	22.2364
WBGene00015934	ceh-48	protein_coding	IV	6812108	6815607	23.2405	0.114683	0.337852	0.642315	0.739574	0.214713	0.462282	24.8565	23.8148	16.2525	19.1129	32.0583	23.3482
WBGene00015931	C17H12.5	protein_coding	IV	6815911	6817654	54.1661	-0.133898	0.275606	0.558628	0.667675	-0.194061	0.331796	62.1412	45.4647	67.1771	57.3388	60.6319	32.2428
WBGene00015933	C17H12.8	protein_coding	IV	6818703	6820575	1047.77	1.17172	0.102451	1.43419e-31	6.22779e-29	1.22416	0.104719	584.128	639.392	657.686	1556.2	1440.53	1408.68
WBGene00015932	C17H12.6	protein_coding	IV	6821065	6822506	51.2002	0.811286	0.273455	0.00037191	0.00128226	1.16766	0.328063	43.4989	28.8665	23.8371	70.4161	73.8734	66.7092
WBGene00019215	H20E11.3	protein_coding	IV	6824816	6826964	116.285	-0.0272801	0.218666	0.889401	0.926867	-0.0338948	0.243739	88.5513	147.941	114.851	94.5588	137.293	114.517
WBGene00019214	H20E11.2	protein_coding	IV	6827777	6829645	59.7736	0.31626	0.272175	0.164177	0.25759	0.453323	0.32586	48.1595	43.2997	60.6761	85.5053	78.7518	42.2492
WBGene00019213	H20E11.1	protein_coding	IV	6830145	6833464	135.311	0.667557	0.212759	0.000510834	0.00170151	0.81884	0.235637	119.622	87.321	89.9307	155.921	222.317	136.754
WBGene00003043	lip-1	protein_coding	IV	6842958	6846011	2629.67	-0.540583	0.0968418	1.25465e-08	1.99259e-07	-0.562099	0.0987502	2928.41	3260.47	3212.58	2322.73	1915.83	2138.03
WBGene00020069	R13H7.2	protein_coding	IV	6846065	6859370	20.3667	0.286003	0.400267	0.224527	0.331798	0.826378	0.680383	35.7312	5.77329	4.33401	11.0654	39.7244	25.5719
WBGene00006608	tre-2	protein_coding	IV	6876731	6883442	1807.71	0.140661	0.0891302	0.10863	0.183245	0.145375	0.0906113	1826.95	1674.98	1651.26	1876.09	1887.95	1929.01
WBGene00198985	T05A12.7	ncRNA	IV	6881228	6881359	1.54429	0.0587532	0.47573	0.654767	NA	0.770184	1.72243	0	2.16498	1.0835	1.00594	2.78767	2.22364
WBGene00020234	T05A12.3	protein_coding	IV	6883576	6887651	1963.4	-0.276351	0.0875725	0.00134474	0.00398233	-0.28528	0.088976	2064.64	2146.94	2258.02	1717.15	1798.05	1795.59
WBGene00020235	T05A12.4	protein_coding	IV	6887948	6897783	1785.13	1.62484	0.0928721	5.72743e-71	1.89017e-67	1.68412	0.0945513	781.426	888.365	866.802	2669.78	2796.04	2708.39
WBGene00020686	T22D1.8	protein_coding	IV	6900314	6906348	5.88855	-0.212067	0.43378	0.310123	0.428265	-0.914043	0.900567	9.32118	4.32997	9.75152	3.01783	5.57535	3.33546
WBGene00020684	T22D1.5	protein_coding	IV	6903950	6905546	4856.64	-0.551768	0.0858059	6.60884e-11	2.20754e-09	-0.568863	0.087125	5414.05	6251.75	5734.98	4059.99	3823.3	3855.79
WBGene00195050	T22D1.17	protein_coding	IV	6905997	6906390	3.41494	-0.0263607	0.458728	0.878426	NA	-0.186784	1.22109	6.21412	0.721661	4.33401	1.00594	4.87843	3.33546
WBGene00004458	rpn-1	protein_coding	IV	6906420	6909913	14067	-0.398739	0.091056	8.38633e-06	4.74401e-05	-0.412705	0.0926369	14342.2	17379	16469.2	12846.9	11801.6	11562.9
WBGene00020683	ribo-1	protein_coding	IV	6910683	6912865	9454.15	-0.0589563	0.0899628	0.50513	0.620082	-0.0609703	0.0914865	8660.93	10353	9941.13	9820.03	8946.34	9003.52
WBGene00020682	T22D1.3	protein_coding	IV	6913538	6917112	3698.73	-0.298201	0.105617	0.00385271	0.010128	-0.312425	0.108107	3582.44	4590.49	4116.23	3511.75	3440.69	2950.77
WBGene00020687	ruvb-2	protein_coding	IV	6917111	6919406	2919.98	-0.489515	0.100793	7.0281e-07	5.85711e-06	-0.510691	0.10295	2934.62	3767.79	3586.39	2458.53	2398.79	2373.74
WBGene00020688	cest-6	protein_coding	IV	6926122	6928517	70.6921	0.542723	0.260673	0.0143195	0.0321915	0.751005	0.306639	68.3554	46.1863	45.5071	106.63	99.6594	57.8146
WBGene00020689	npr-12	protein_coding	IV	6928928	6937648	39.2152	0.605216	0.331368	0.0139463	0.0314683	1.09674	0.446074	48.1595	18.0415	10.835	45.2675	47.3905	65.5974
WBGene00002178	jnk-1	protein_coding	IV	6957641	6963719	34.5453	0.466075	0.308999	0.0535133	0.100928	0.763682	0.395535	23.303	35.3614	17.336	40.2378	48.7843	42.2492
WBGene00015202	B0478.3	protein_coding	IV	6963716	6964608	4.39062	0.0130888	0.458386	0.939685	0.960367	0.0919087	1.21467	7.76765	4.32997	1.0835	2.01189	11.1507	0
WBGene00044352	ZK381.8	protein_coding	IV	6968194	6970371	2.2131	-0.110698	0.472089	0.435381	NA	-1.22495	1.57041	3.10706	0.721661	5.41751	0	0.696919	3.33546
WBGene00022726	nhr-249	protein_coding	IV	6971898	6972527	5.02657	0.00677331	0.440147	0.973166	0.981434	0.0323618	0.962085	6.21412	3.60831	5.41751	5.02972	7.6661	2.22364
WBGene00003992	pgl-1	protein_coding	IV	6974441	6977318	12229.6	-0.539894	0.0995169	3.05536e-08	4.22957e-07	-0.562637	0.101591	12431.4	15956.7	15360.8	10331	10040.5	9257.01
WBGene00001862	him-3	protein_coding	IV	6977508	6978765	1901.55	-0.549303	0.103521	5.75693e-08	7.14472e-07	-0.574428	0.105862	2005.61	2574.89	2240.68	1545.13	1563.19	1479.83
WBGene00022727	prkl-1	protein_coding	IV	6978742	6986935	62.6073	0.746116	0.255756	0.000655885	0.00212211	1.01786	0.298721	55.9271	32.4748	37.9226	85.5053	81.5395	82.2747
WBGene00016085	C25A8.5	protein_coding	IV	6999506	7001526	27.425	-0.0751553	0.321772	0.758559	0.832578	-0.130158	0.423452	29.5171	28.8665	28.1711	23.1367	34.8459	20.0128
WBGene00016084	cht-3	protein_coding	IV	7003623	7009268	7559.3	-0.0253372	0.0956529	0.787179	0.854611	-0.0263201	0.0974905	8603.45	7275.07	7011.34	7007.41	7507.9	7950.62
WBGene00016083	C25A8.2	protein_coding	IV	7009831	7010781	16.4599	0.0130609	0.361763	0.957814	0.971831	0.0280369	0.530033	17.0888	15.8765	16.2525	17.1011	20.2106	12.23
WBGene00016082	C25A8.1	protein_coding	IV	7011135	7011248	2.59883	0.172321	0.46772	0.260318	NA	1.60855	1.42901	0	1.44332	2.167	5.02972	1.39384	5.5591
WBGene00015553	trxr-1	protein_coding	IV	7011954	7016586	3144.75	-0.126508	0.0960807	0.179528	0.276652	-0.131461	0.0979436	2942.39	3638.62	3277.59	2864.93	3120.8	3024.15
WBGene00015552	C06G3.6	protein_coding	IV	7017624	7020210	459.023	0.345508	0.121479	0.00334727	0.00894901	0.367652	0.125312	377.508	409.904	413.898	489.895	535.93	527.003
WBGene00015551	adah-1	protein_coding	IV	7024211	7028147	1220.62	0.460213	0.0984986	1.86408e-06	1.33173e-05	0.479188	0.100509	1031.54	1075.28	952.399	1413.35	1491.41	1359.76
WBGene00015550	C06G3.4	pseudogene	IV	7028173	7030967	1.75489	-0.0600507	0.476432	0.642117	NA	-0.816407	1.75669	0	4.32997	2.167	0	0.696919	3.33546
WBGene00015554	C06G3.8	protein_coding	IV	7031559	7032559	414.686	-0.350559	0.143951	0.0109192	0.0254095	-0.382947	0.150454	403.918	507.328	492.994	324.92	333.127	425.827
WBGene00015555	ufl-1	protein_coding	IV	7032696	7036859	2432.03	-0.293864	0.0864433	0.0005553	0.00182858	-0.303108	0.0877925	2540.02	2787.78	2729.34	2093.37	2228.05	2213.63
WBGene00015549	C06G3.3	protein_coding	IV	7036123	7036471	24.7257	0.24283	0.326731	0.322479	0.441668	0.43033	0.43495	17.0888	23.8148	21.67	28.1664	26.4829	31.131
WBGene00000585	cogc-2	protein_coding	IV	7036957	7039580	2252.28	-0.422511	0.0992793	1.39876e-05	7.29486e-05	-0.440221	0.101339	2269.71	2797.16	2708.76	1828.81	1981.34	1927.9
WBGene00002228	klp-18	protein_coding	IV	7040211	7043694	5562.26	-0.428977	0.083194	1.68817e-07	1.75862e-06	-0.441447	0.0843946	5981.09	6848.57	6385.08	4665.57	4667.96	4825.3
WBGene00006572	tin-9.1	protein_coding	IV	7044058	7044602	467.39	-0.247132	0.142774	0.070643	0.128097	-0.269559	0.149112	461.399	564.339	502.745	493.919	350.55	431.386
WBGene00174884	21ur-10311	piRNA	IV	7049407	7049427	2.0701	0.0662255	0.472218	0.639918	NA	0.736897	1.57519	3.10706	0.721661	1.0835	4.02378	3.48459	0
WBGene00003695	nhr-105	protein_coding	IV	7050156	7053450	409.284	0.573355	0.13558	1.0972e-05	5.93409e-05	0.61986	0.140971	380.615	307.428	283.878	502.972	492.721	488.089
WBGene00235272	Y43B11AL.5	pseudogene	IV	7063324	7064644	6.54958	-0.254655	0.431565	0.22824	0.335727	-1.06181	0.881239	13.9818	5.05163	7.58452	5.02972	2.09076	5.5591
WBGene00021542	Y43B11AL.1	protein_coding	IV	7065322	7068116	15.4691	-0.192837	0.392917	0.419686	0.539469	-0.521339	0.646049	31.0706	17.3199	6.50101	7.04161	9.75686	21.1246
WBGene00021543	Y43B11AR.1	protein_coding	IV	7081514	7082266	424.376	0.00723412	0.172157	0.964252	0.975847	0.00822963	0.18362	341.777	487.843	438.818	467.764	508.751	301.303
WBGene00021544	Y43B11AR.3	protein_coding	IV	7082217	7083716	226.942	-0.578999	0.161155	0.000144791	0.000558616	-0.64765	0.170441	270.314	255.468	304.464	196.159	154.019	181.227
WBGene00004473	rps-4	protein_coding	IV	7083696	7084682	50827.1	-0.114024	0.106235	0.2718	0.385307	-0.11953	0.10877	44603.4	58307.3	55877.3	54200.3	47076.8	44897.5
WBGene00045086	Y43B11AR.7	snoRNA	IV	7083872	7083930	6.9247	0.0783006	0.424077	0.720336	0.80333	0.294384	0.822279	7.76765	3.60831	7.58452	10.0594	6.96919	5.5591
WBGene00000942	deb-1	protein_coding	IV	7085215	7094266	2754.84	0.58829	0.1184	3.10085e-07	2.92217e-06	0.623993	0.12194	2658.09	1810.65	2044.57	3395.06	3210.7	3409.95
WBGene00201699	ZC477.19	ncRNA	IV	7088201	7088350	1.46322	-0.0369778	0.478631	0.761844	NA	-0.569008	1.87754	1.55353	3.60831	0	0	1.39384	2.22364
WBGene00022620	rde-8	protein_coding	IV	7101379	7103261	1014.01	-0.632555	0.108796	2.52433e-09	5.12979e-08	-0.664666	0.111523	1115.44	1386.31	1224.36	816.827	761.732	779.386
WBGene00022618	ZC477.3	protein_coding	IV	7103492	7105096	1548.12	-0.477353	0.0993409	9.34276e-07	7.39045e-06	-0.497387	0.101404	1623.44	1931.17	1879.88	1278.56	1341.57	1234.12
WBGene00022622	ZC477.10	pseudogene	IV	7105169	7107733	8.89339	-0.109131	0.408902	0.635788	0.734929	-0.343642	0.725601	6.21412	11.5466	11.9185	5.02972	9.75686	8.89456
WBGene00022617	ZC477.2	protein_coding	IV	7108193	7109940	11.0216	-0.217822	0.3996	0.355657	0.476239	-0.625441	0.677125	10.8747	10.8249	18.4195	4.02378	9.75686	12.23
WBGene00022621	ZC477.7	protein_coding	IV	7110457	7111454	60.2578	-0.349553	0.250232	0.105439	0.178905	-0.469556	0.290022	60.5877	71.4445	78.0122	50.2972	57.8442	43.361
WBGene00006052	ssq-3	protein_coding	IV	7111604	7112885	123.259	-0.242936	0.219932	0.21758	0.323478	-0.302695	0.245497	102.533	130.621	175.527	96.5707	138.687	95.6165
WBGene00003527	nas-8	protein_coding	IV	7114899	7119926	34.9139	0.551323	0.299078	0.0206975	0.0444642	0.868334	0.375341	27.9636	23.8148	22.7535	38.2259	46.6935	50.0319
WBGene00016402	C34D4.10	protein_coding	IV	7119916	7121413	278.212	-0.61714	0.146773	1.06903e-05	5.81028e-05	-0.676632	0.153685	307.599	368.769	347.804	226.337	198.622	220.14
WBGene00016403	grsp-3	protein_coding	IV	7130655	7131928	18.6039	0.0216612	0.356584	0.930206	0.954501	0.0450305	0.514131	17.0888	14.4332	23.8371	14.0832	24.3921	17.7891
WBGene00000888	cyn-12	protein_coding	IV	7132132	7133217	771.74	-0.279269	0.13676	0.0336082	0.0676387	-0.302349	0.142299	680.446	1007.44	862.468	723.274	611.894	744.919
WBGene00016404	mutd-1	protein_coding	IV	7133448	7134083	429.105	-0.397963	0.133164	0.00191632	0.00546605	-0.429013	0.138262	422.56	551.349	499.495	360.128	357.519	383.578
WBGene00016405	hecd-1	protein_coding	IV	7134345	7144720	24612.7	-0.235575	0.0808795	0.00315375	0.00849217	-0.242037	0.0819813	24502.3	28339.6	27169.9	22729.3	22599.7	22335.3
WBGene00016400	C34D4.4	protein_coding	IV	7149361	7150696	1291.05	-0.456612	0.105051	8.67111e-06	4.88001e-05	-0.478149	0.1075	1359.34	1611.47	1536.41	992.867	1161.07	1085.14
WBGene00000687	col-113	protein_coding	IV	7150663	7152509	82.5486	0.87049	0.258974	8.0063e-05	0.000332608	1.19858	0.303884	77.6765	38.248	37.9226	96.5707	141.474	103.399
WBGene00016399	C34D4.3	protein_coding	IV	7153662	7154193	91.1228	-0.346467	0.226925	0.0858032	0.150771	-0.438663	0.255339	80.7836	107.528	125.686	88.5231	80.8426	63.3737
WBGene00016398	C34D4.2	protein_coding	IV	7154656	7156010	30.9106	0.0380668	0.321702	0.876272	0.918405	0.0659053	0.423293	21.7494	41.1347	27.0876	22.1308	41.1182	32.2428
WBGene00016397	maph-9	protein_coding	IV	7156628	7160156	7.62364	-0.0932524	0.417888	0.677146	0.767786	-0.324639	0.779706	12.4282	7.93827	5.41751	6.03567	8.36302	5.5591
WBGene00004411	rpc-1	protein_coding	IV	7160135	7165748	5824.88	-0.523694	0.0947669	1.79914e-08	2.68424e-07	-0.54362	0.0965529	6074.31	7443.21	7207.46	4828.53	4925.12	4470.63
WBGene00206380	C42D4.18	protein_coding	IV	7166783	7167930	42.8685	0.215309	0.285048	0.355527	0.476103	0.32214	0.348666	52.82	32.4748	30.3381	45.2675	47.3905	48.9201
WBGene00004822	skr-16	protein_coding	IV	7168710	7169255	205.576	0.589152	0.173419	0.000286552	0.00102339	0.671587	0.185155	166.228	153.714	156.024	208.23	244.618	304.639
WBGene00006251	str-220	protein_coding	IV	7169931	7171322	1.53979	0.0535995	0.478467	0.6619	NA	0.81674	1.86773	0	2.16498	1.0835	0	4.87843	1.11182
WBGene00235295	C42D4.19	protein_coding	IV	7175646	7176276	4.00352	0.340329	0.466091	0.0300893	0.0615474	3.00281	1.38447	0	2.16498	0	5.02972	3.48459	13.3418
WBGene00006109	str-44	protein_coding	IV	7177187	7178423	1.92421	0.0151417	0.470099	0.918059	NA	0.154473	1.50151	3.10706	1.44332	1.0835	2.01189	2.78767	1.11182
WBGene00016596	C42D4.3	protein_coding	IV	7179239	7180484	106.47	0.976738	0.232771	1.98767e-06	1.40682e-05	1.25407	0.263755	79.2301	38.9697	73.6782	147.874	140.081	158.99
WBGene00016595	cest-10	protein_coding	IV	7180557	7182993	307.472	0.475802	0.149528	0.000843898	0.00264938	0.523582	0.156856	254.779	212.89	291.462	343.027	373.548	369.124
WBGene00016598	C42D4.13	protein_coding	IV	7187189	7188130	4.66746	0.362869	0.457341	0.0380544	0.0754367	2.48005	1.19562	0	3.60831	0	10.0594	7.6661	6.67092
WBGene00016594	C42D4.1	protein_coding	IV	7189287	7190333	4555.42	0.602631	0.0954612	1.24601e-10	3.80045e-09	0.625911	0.0972876	3851.2	3247.48	3653.57	5193.69	5340.49	6046.08
WBGene00020043	R13A1.5	protein_coding	IV	7191056	7191845	9.52462	0.263422	0.422712	0.231017	0.338845	0.973119	0.81246	10.8747	8.65994	0	14.0832	14.6353	8.89456
WBGene00020046	best-16	protein_coding	IV	7193359	7195834	8.39849	0.166026	0.42728	0.441482	0.561141	0.651456	0.846384	13.9818	2.16498	4.33401	4.02378	12.5445	13.3418
WBGene00006748	unc-8	protein_coding	IV	7197153	7203660	6.49527	0.334867	0.433986	0.108613	0.183237	1.4479	0.90242	1.55353	4.32997	4.33401	11.0654	13.2415	4.44728
WBGene00020042	R13A1.3	protein_coding	IV	7203996	7205295	8.58484	-0.0708262	0.407989	0.759159	0.832849	-0.220905	0.720533	9.32118	10.8249	7.58452	8.04756	9.05994	6.67092
WBGene00006504	kcc-1	protein_coding	IV	7206269	7218002	3207.37	0.207335	0.0813819	0.00979927	0.0230988	0.213096	0.0825046	3113.28	2880.87	2922.21	3416.19	3448.35	3463.32
WBGene00020045	glb-23	protein_coding	IV	7218049	7219498	5.55641	0.0746348	0.436924	0.716234	0.800608	0.337964	0.929759	7.76765	5.05163	2.167	8.04756	6.96919	3.33546
WBGene00044504	R13A1.10	protein_coding	IV	7225358	7227172	12.5132	-0.149915	0.387155	0.534295	0.646648	-0.386148	0.621353	18.6424	9.3816	15.169	9.0535	13.9384	8.89456
WBGene00017053	D2024.5	protein_coding	IV	7227271	7228308	996.887	-0.299857	0.1056	0.00365532	0.00965991	-0.314156	0.108089	1019.12	1154.66	1136.59	939.552	817.485	913.916
WBGene00000292	cap-1	protein_coding	IV	7228422	7230223	2096.47	-0.120638	0.0975248	0.207046	0.310588	-0.12551	0.0994746	2032.02	2361.28	2164.84	2186.92	1926.98	1906.77
WBGene00017052	D2024.4	protein_coding	IV	7231235	7232822	3.44198	0.274576	0.465028	0.0848124	NA	2.33926	1.35734	1.55353	0	2.167	7.04161	7.6661	2.22364
WBGene00198124	D2024.14	ncRNA	IV	7235559	7235759	1.514	-0.0268209	0.480683	0.815131	NA	-0.470953	2.01424	0	5.05163	0	0	0.696919	3.33546
WBGene00001241	elo-3	protein_coding	IV	7237718	7240488	2902.65	0.0420374	0.0943074	0.649781	0.745674	0.0436208	0.0960672	2776.16	2904.69	2892.95	3297.49	2758.4	2786.22
WBGene00017054	gstk-2	protein_coding	IV	7240445	7242270	39.192	-0.0332472	0.292388	0.887931	0.926368	-0.0510654	0.362365	41.9453	35.3614	43.3401	33.1962	50.1781	31.131
WBGene00017051	afmd-1	protein_coding	IV	7244228	7245502	51.566	0.293252	0.269857	0.194879	0.295604	0.417277	0.321904	43.4989	38.9697	50.9246	54.321	73.8734	47.8083
WBGene00000688	col-114	protein_coding	IV	7245460	7246653	1.66797	0.0326485	0.480209	0.779202	NA	0.55517	1.98021	0	0.721661	3.25051	6.03567	0	0
WBGene00017050	D2024.1	protein_coding	IV	7247543	7249590	5.46604	-0.0862981	0.441322	0.665879	0.758346	-0.420819	0.974547	4.66059	7.21661	6.50101	3.01783	1.39384	10.0064
WBGene00044505	D2024.10	pseudogene	IV	7251541	7252428	1.43601	-0.0512412	0.478973	0.671531	NA	-0.805067	1.89853	0	4.32997	1.0835	0	2.09076	1.11182
WBGene00015532	C06E4.3	protein_coding	IV	7260875	7262138	9.51926	0.102615	0.408307	0.656626	0.750923	0.321113	0.722288	6.21412	5.05163	14.0855	10.0594	8.36302	13.3418
WBGene00015536	glb-2	protein_coding	IV	7262063	7263237	5.44728	-0.126855	0.440768	0.527079	0.640168	-0.612626	0.968622	9.32118	2.88665	7.58452	3.01783	2.09076	7.78274
WBGene00015531	C06E4.2	protein_coding	IV	7276961	7283234	11.5674	0.394116	0.402155	0.0927771	0.160898	1.15947	0.689782	10.8747	6.49495	4.33401	17.1011	8.36302	22.2364
WBGene00015537	C06E4.8	protein_coding	IV	7284119	7285875	10.235	0.434363	0.408317	0.059846	0.111135	1.3594	0.722346	3.10706	4.32997	9.75152	16.0951	18.1199	10.0064
WBGene00018345	F42C5.3	protein_coding	IV	7286097	7287574	5.3596	0.176006	0.447527	0.357333	0.477926	0.964099	1.04741	0	2.16498	8.66802	5.02972	11.8476	4.44728
WBGene00018346	F42C5.4	protein_coding	IV	7288055	7292127	43.6368	0.37027	0.279997	0.108795	0.183486	0.544499	0.339541	37.2847	29.5881	40.0896	60.3567	46.6935	47.8083
WBGene00018347	F42C5.5	protein_coding	IV	7292534	7294221	26.0474	-0.462684	0.337986	0.0609628	0.112968	-0.866848	0.462624	21.7494	34.6397	44.4236	24.1427	20.2106	11.1182
WBGene00018344	npr-27	protein_coding	IV	7305625	7308451	8.80618	0.232484	0.410511	0.310784	0.428962	0.744681	0.734705	7.76765	5.77329	6.50101	7.04161	14.6353	11.1182
WBGene00018348	F42C5.6	protein_coding	IV	7308445	7309074	5.85683	0.166578	0.445783	0.389945	0.511079	0.88174	1.02562	1.55353	5.05163	5.41751	18.107	2.78767	2.22364
WBGene00001713	grl-4	protein_coding	IV	7309838	7310760	704.178	0.617334	0.12213	1.82836e-07	1.88366e-06	0.657352	0.126026	641.608	488.565	514.664	894.285	815.395	870.555
WBGene00004477	rps-8	protein_coding	IV	7312958	7313860	38635	-0.0678169	0.108128	0.52041	0.634216	-0.0712152	0.110804	34320.6	42567.9	41869.8	43260.6	33176.8	36614.4
WBGene00018349	F42C5.9	protein_coding	IV	7314371	7317103	754.592	0.479132	0.107511	4.98084e-06	3.03841e-05	0.502855	0.11014	657.144	622.794	595.926	880.201	933.174	838.312
WBGene00194997	F42C5.12	snRNA	IV	7316732	7316853	421.613	0.354902	0.431403	0.0933738	0.161794	1.47629	0.879864	192.638	321.861	153.857	572.382	117.082	1171.86
WBGene00198341	F42C5.13	ncRNA	IV	7318632	7318780	1.93616	-0.114021	0.473305	0.410499	NA	-1.33081	1.61699	1.55353	1.44332	5.41751	0	2.09076	1.11182
WBGene00018350	ifo-1	protein_coding	IV	7320734	7326663	1125.75	0.663696	0.105959	1.43293e-10	4.31475e-09	0.69557	0.108473	871.531	834.24	875.47	1467.67	1478.16	1227.45
WBGene00021495	sqst-2	protein_coding	IV	7327771	7328975	99.4381	0.526558	0.231582	0.0100916	0.0237144	0.674115	0.262029	74.5695	85.156	70.4276	129.767	153.322	83.3865
WBGene00003841	ocr-4	protein_coding	IV	7329611	7332795	2.23388	0.250132	0.476182	0.0543366	NA	3.35624	1.74428	1.55353	0	0	5.02972	3.48459	3.33546
WBGene00021496	daf-42	protein_coding	IV	7333638	7346851	3.46862	0.0240706	0.454149	0.893988	NA	0.152161	1.14185	3.10706	1.44332	5.41751	4.02378	3.48459	3.33546
WBGene00021497	Y40C5A.4	protein_coding	IV	7349277	7365111	139.186	-0.073197	0.182806	0.666563	0.758678	-0.0847574	0.196712	139.818	137.116	152.774	123.731	133.808	147.872
WBGene00020446	T12B3.3	protein_coding	IV	7375147	7376635	292.368	0.278519	0.168318	0.0784808	0.140092	0.314936	0.178984	323.134	235.262	227.535	263.557	370.064	334.658
WBGene00020445	T12B3.2	protein_coding	IV	7376811	7378911	201.373	0.276997	0.19067	0.115433	0.192808	0.32526	0.206614	214.387	184.745	139.772	187.106	278.767	203.463
WBGene00020444	T12B3.1	protein_coding	IV	7382054	7384796	6.8479	-0.0215734	0.440123	0.914694	0.944043	-0.103032	0.961834	12.4282	0.721661	8.66802	2.01189	8.36302	8.89456
WBGene00020447	mob-3	protein_coding	IV	7384708	7388943	1177.01	-0.205215	0.10507	0.0456428	0.0881705	-0.214898	0.10752	1129.42	1351.67	1306.7	1125.65	1016.8	1131.83
WBGene00198929	T12B3.8	ncRNA	IV	7390275	7390419	18.714	-0.185274	0.358631	0.453532	0.572326	-0.390005	0.520326	32.6241	16.5982	15.169	18.107	15.3322	14.4537
WBGene00200456	T12B3.9	ncRNA	IV	7392263	7392538	15.5708	-0.203222	0.376555	0.405693	0.526291	-0.482399	0.580157	17.0888	23.0932	14.0855	6.03567	15.3322	17.7891
WBGene00016739	pitr-1	protein_coding	IV	7394085	7397584	7816.79	-0.413511	0.0832591	4.69573e-07	4.1347e-06	-0.425551	0.0844625	8218.18	9421.29	9239.02	6811.25	6518.98	6692.04
WBGene00001187	egl-19	protein_coding	IV	7405582	7418740	700.583	0.631976	0.136146	1.37833e-06	1.0245e-05	0.683701	0.141608	672.679	484.235	461.572	822.863	829.333	932.817
WBGene00015215	B0496.6	protein_coding	IV	7419118	7420075	5.00688	0.187009	0.444332	0.339538	0.459352	0.96301	1.00831	0	4.32997	5.41751	8.04756	5.57535	6.67092
WBGene00006814	unc-82	protein_coding	IV	7424498	7444664	925.008	0.779159	0.136901	3.17222e-09	6.26134e-08	0.843698	0.142458	849.781	567.226	576.423	1122.63	1168.73	1265.25
WBGene00194883	B0496.11	protein_coding	IV	7433544	7433958	2.94379	0.114949	0.464568	0.473435	NA	0.964962	1.34602	0	1.44332	4.33401	2.01189	2.09076	7.78274
WBGene00015216	valv-1	protein_coding	IV	7444639	7445336	59.39	0.241317	0.258337	0.273474	0.387148	0.331656	0.302856	69.9089	48.3513	41.1731	60.3567	73.1764	63.3737
WBGene00015210	B0496.1	protein_coding	IV	7446295	7447466	4.33154	0.048077	0.446363	0.803204	0.867103	0.257363	1.03274	1.55353	5.77329	4.33401	4.02378	6.96919	3.33546
WBGene00015211	B0496.2	protein_coding	IV	7447856	7449169	2.40591	0.0590513	0.464654	0.712336	NA	0.497078	1.34811	1.55353	2.16498	2.167	2.01189	2.09076	4.44728
WBGene00015217	tes-1	protein_coding	IV	7449066	7451445	193.682	-0.0255736	0.178242	0.877772	0.919568	-0.0293837	0.191059	187.977	184.024	214.533	153.909	188.168	233.482
WBGene00017416	F13B6.1	protein_coding	IV	7456525	7458214	16.9358	0.430989	0.366379	0.0802115	0.142749	0.953243	0.544878	10.8747	13.7116	9.75152	15.0892	24.3921	27.7955
WBGene00017417	F13B6.2	protein_coding	IV	7458836	7460325	94.8644	0.531033	0.235018	0.0102468	0.0240447	0.685588	0.267037	93.2118	61.3412	66.0936	84.4993	137.293	126.747
WBGene00017418	F13B6.3	protein_coding	IV	7461966	7465957	167.564	0.751662	0.191305	2.04279e-05	0.000100922	0.883656	0.207423	121.175	108.971	124.603	256.516	230.68	163.438
WBGene00018903	F55G1.7	protein_coding	IV	7466681	7469832	92.8182	-0.109379	0.213667	0.570368	0.678268	-0.134427	0.236872	94.7654	100.311	96.4317	74.4399	97.5686	93.3929
WBGene00004044	plk-3	protein_coding	IV	7470860	7473209	9329.86	-0.451421	0.0943549	1.0955e-06	8.42352e-06	-0.468443	0.0961173	9478.09	11843.9	11165.5	8232.65	7538.57	7720.48
WBGene00018902	F55G1.6	protein_coding	IV	7473517	7474959	1379.15	-0.499952	0.106154	1.42204e-06	1.05319e-05	-0.524055	0.108682	1405.95	1693.02	1778.03	1176.95	1121.34	1099.59
WBGene00018901	slc-25A18.2	protein_coding	IV	7475041	7476182	385.401	-0.757487	0.14323	3.29544e-08	4.49405e-07	-0.826708	0.149631	408.579	554.236	512.497	302.789	264.132	270.172
WBGene00018904	pycr-4	protein_coding	IV	7476163	7477297	670.37	-0.357558	0.126802	0.00353231	0.00937687	-0.382671	0.131179	672.679	809.704	792.04	657.888	589.593	500.319
WBGene00018900	rod-1	protein_coding	IV	7478452	7485327	12522.3	-0.550794	0.0885579	2.5889e-10	7.17974e-09	-0.569007	0.0900102	13320	16021.6	15535.3	9994.06	10433.6	9829.6
WBGene00001935	his-61	protein_coding	IV	7485834	7486217	12907.8	-0.44449	0.113711	5.91064e-05	0.000254984	-0.469255	0.116836	13565.4	16855.1	14538.4	12314.8	8950.53	11222.7
WBGene00001936	his-62	protein_coding	IV	7486545	7486916	22814.4	-0.471013	0.0979996	9.42208e-07	7.44606e-06	-0.490229	0.0999787	23293.6	28689.6	27970.6	20508.2	17298.9	19125.5
WBGene00001934	his-60	protein_coding	IV	7487681	7487992	10521.1	0.000923762	0.321617	0.996985	0.998227	0.00159869	0.423099	9863.37	12804.4	8877.13	14713.9	5583.01	11285
WBGene00001933	his-59	protein_coding	IV	7488249	7488659	26634.4	-0.372652	0.106909	0.000357045	0.00123643	-0.390886	0.109493	26615.1	33011	31028.3	25598.3	19671.9	23881.9
WBGene00018899	F55G1.1	protein_coding	IV	7491764	7493854	8.69502	0.130223	0.411288	0.569323	0.677367	0.420636	0.739191	4.66059	10.8249	6.50101	8.04756	13.2415	8.89456
WBGene00018906	egas-4	protein_coding	IV	7493743	7497850	5.86923	0.171857	0.431763	0.41567	0.535857	0.718665	0.882928	4.66059	4.32997	4.33401	10.0594	6.27227	5.5591
WBGene00018907	F55G1.15	protein_coding	IV	7498053	7501437	49.4985	0.121181	0.275491	0.59649	0.700597	0.175565	0.331596	52.82	45.4647	42.2566	39.2318	68.298	48.9201
WBGene00001624	glt-6	protein_coding	IV	7503622	7506447	40.2532	0.355797	0.316511	0.143715	0.231225	0.601902	0.411671	57.4806	20.2065	20.5865	49.2913	49.4812	44.4728
WBGene00019900	vdac-1	protein_coding	IV	7506427	7507891	17381.9	-0.00653134	0.0954009	0.944377	0.963172	-0.00678332	0.0972237	15359.8	18924.8	17977.5	18778	16979	16272.6
WBGene00019899	R05G6.5	protein_coding	IV	7508367	7509546	43.3292	-0.337553	0.280572	0.144193	0.231699	-0.49735	0.340569	48.1595	62.0629	41.1731	36.214	33.4521	38.9137
WBGene00004039	plc-4	protein_coding	IV	7509524	7512667	1653.16	-0.112589	0.099503	0.248053	0.358637	-0.11733	0.101577	1569.07	1864.05	1724.94	1500.87	1693.51	1566.55
WBGene00019898	R05G6.4	protein_coding	IV	7513233	7514407	681.904	-0.385514	0.115573	0.000602454	0.001966	-0.407743	0.118858	678.893	814.034	836.464	597.531	576.352	588.153
WBGene00019901	R05G6.9	protein_coding	IV	7514366	7516267	1.6185	0.115744	0.478645	0.342618	NA	1.78265	1.87844	0	0	2.167	1.00594	2.09076	4.44728
WBGene00019902	R05G6.10	protein_coding	IV	7517445	7542535	163.436	0.0558458	0.181222	0.740527	0.818504	0.0644901	0.194743	155.353	171.034	151.69	141.838	161.685	199.016
WBGene00019896	R05G6.1	protein_coding	IV	7532660	7542260	13.2092	0.0159256	0.382006	0.94773	0.965101	0.0393813	0.600713	15.5353	8.65994	15.169	16.0951	10.4538	13.3418
WBGene00003914	pam-1	protein_coding	IV	7543976	7550812	11862.6	-0.183598	0.0907151	0.0395167	0.0779144	-0.189979	0.092278	11350.1	13824.1	12747.4	11690.1	10986.2	10577.9
WBGene00000392	cdd-2	protein_coding	IV	7547118	7547893	839.449	-0.342432	0.115137	0.00222808	0.0062378	-0.36202	0.118384	835.8	1024.04	968.651	807.773	701.1	699.335
WBGene00018636	oef-1	protein_coding	IV	7548417	7551519	1899.92	-0.608799	0.0981457	2.473e-10	6.90472e-09	-0.633713	0.100134	2044.45	2444.27	2437.88	1508.92	1436.35	1527.64
WBGene00000996	dif-1	protein_coding	IV	7551560	7553008	2059.47	-0.205948	0.0923938	0.0232744	0.0493195	-0.213383	0.0940467	2069.3	2395.92	2165.92	1927.39	1960.43	1837.84
WBGene00018637	F49E8.6	protein_coding	IV	7553202	7554667	181.861	-0.124179	0.173294	0.444277	0.563899	-0.141525	0.185002	167.781	188.354	214.533	194.147	154.019	172.332
WBGene00018638	F49E8.7	protein_coding	IV	7554492	7556365	1356.63	-0.549924	0.0937351	2.30235e-09	4.73114e-08	-0.570378	0.0954624	1531.78	1710.34	1618.75	1112.57	1076.74	1089.58
WBGene00302976	F49E8.8	protein_coding	IV	7556637	7557347	126.463	-0.437043	0.191176	0.0131976	0.0299351	-0.513667	0.207258	155.353	140.724	150.607	90.535	105.932	115.629
WBGene00018635	nprl-2	protein_coding	IV	7556816	7558761	1258.16	-0.544687	0.096053	7.44457e-09	1.28901e-07	-0.566001	0.0979142	1390.41	1542.91	1569.99	1001.92	1028.65	1015.09
WBGene00002074	ima-3	protein_coding	IV	7558726	7561664	10397.9	-0.345661	0.095228	0.000216516	0.000799985	-0.358946	0.0970408	10374.5	12756.8	11918.5	9704.35	9227.9	8405.36
WBGene00043068	F32E10.9	protein_coding	IV	7562190	7563950	215.106	-1.17504	0.172331	3.50061e-13	2.01267e-11	-1.33712	0.183832	251.672	357.222	313.132	130.773	112.204	125.636
WBGene00017995	F32E10.8	protein_coding	IV	7567607	7568508	6.32337	0.139017	0.442087	0.484479	0.601358	0.687144	0.982875	12.4282	0.721661	2.167	7.04161	5.57535	10.0064
WBGene00017991	clec-180	protein_coding	IV	7568893	7573766	46.188	0.950098	0.292636	5.68462e-05	0.000246847	1.46061	0.362837	13.9818	25.2581	33.5886	56.3329	80.1456	67.821
WBGene00044947	F32E10.10	snoRNA	IV	7574122	7574191	15.4141	0.262775	0.401351	0.263283	0.376435	0.767122	0.685748	9.32118	14.4332	9.75152	18.107	4.18151	36.6901
WBGene00017992	F32E10.5	protein_coding	IV	7574355	7578381	994.677	-0.563509	0.116567	6.55443e-07	5.52091e-06	-0.596595	0.11994	1056.4	1309.09	1223.27	701.143	809.819	868.331
WBGene00017990	cec-4	protein_coding	IV	7575718	7577326	967.419	-0.210349	0.105723	0.0416874	0.0816479	-0.220404	0.10822	947.654	1062.29	1110.59	842.981	894.843	946.159
WBGene00017993	cec-5	protein_coding	IV	7578506	7580112	3252.01	-0.404697	0.0883233	3.21274e-06	2.09954e-05	-0.418006	0.0897639	3408.45	3988.62	3757.59	2846.82	2763.28	2747.31
WBGene00017989	nol-10	protein_coding	IV	7580597	7583726	2840.37	-0.517305	0.0976582	6.54251e-08	7.88014e-07	-0.538257	0.0996163	2959.48	3740.37	3387.03	2353.91	2303.32	2298.13
WBGene00018468	cla-1	protein_coding	IV	7588931	7628238	584.201	0.431775	0.285282	0.0640193	0.117887	0.646538	0.349094	685.107	313.201	370.558	696.114	763.126	677.098
WBGene00018470	F45E4.5	protein_coding	IV	7628166	7629042	46.0137	0.499879	0.283051	0.0313387	0.0637162	0.742761	0.34503	43.4989	28.1448	32.5051	68.4042	44.6028	58.9264
WBGene00018471	F45E4.6	protein_coding	IV	7630718	7632548	16.697	-0.190785	0.362024	0.439665	0.559318	-0.410222	0.530853	13.9818	22.3715	20.5865	16.0951	16.0291	11.1182
WBGene00004046	plp-1	protein_coding	IV	7633360	7634653	5400.1	-0.378492	0.0981401	8.32772e-05	0.000344314	-0.39398	0.100128	5372.11	6921.45	6097.95	4847.65	4495.12	4666.31
WBGene00000190	warf-1	protein_coding	IV	7634786	7635712	21.7161	0.522743	0.342522	0.0345108	0.0692357	1.00304	0.474465	12.4282	14.4332	16.2525	24.1427	28.5737	34.4664
WBGene00018472	nep-16	protein_coding	IV	7635653	7641858	4.86018	0.213055	0.444143	0.277194	0.391339	1.09327	1.0061	4.66059	3.60831	1.0835	6.03567	4.87843	8.89456
WBGene00003758	nlp-20	protein_coding	IV	7642054	7643071	192.304	0.45644	0.182511	0.00713546	0.017452	0.528259	0.196346	206.62	127.012	143.022	227.343	223.014	226.811
WBGene00001975	hmg-5	protein_coding	IV	7644895	7646219	1069.92	-0.52965	0.115906	2.59746e-06	1.75659e-05	-0.560376	0.119221	1057.95	1399.3	1363.05	852.035	848.847	898.35
WBGene00001584	nrde-4	protein_coding	IV	7646320	7654262	2800.41	-0.444228	0.0933011	1.24628e-06	9.39297e-06	-0.460593	0.0950041	2897.33	3482.02	3345.86	2336.81	2308.89	2431.55
WBGene00018473	cima-1	protein_coding	IV	7651459	7654295	214.658	0.0489114	0.155581	0.740522	0.818504	0.0542733	0.163887	217.494	199.179	216.7	207.225	232.771	214.581
WBGene00015619	C08G9.1	protein_coding	IV	7658763	7664166	194.35	0.391278	0.193817	0.0282363	0.0582191	0.462132	0.210636	217.494	117.631	159.275	223.32	204.894	243.489
WBGene00199437	C08G9.6	ncRNA	IV	7663144	7663291	2.7977	-0.0439857	0.462412	0.789758	NA	-0.34558	1.29612	3.10706	5.05163	1.0835	1.00594	2.09076	4.44728
WBGene00015620	C08G9.2	protein_coding	IV	7664157	7672972	56.9156	0.0508431	0.264495	0.8201	0.879188	0.071162	0.312914	60.5877	57.7329	47.6741	71.4221	41.8151	62.2619
WBGene00002173	itr-1	protein_coding	IV	7675174	7696930	3563.86	0.599668	0.0990288	6.39216e-10	1.58374e-08	0.624671	0.101072	2968.8	2772.62	2676.25	4213.9	4873.55	3878.03
WBGene00197002	F33D4.12	ncRNA	IV	7686028	7686237	1.82448	0.0857432	0.47448	0.525803	NA	1.05681	1.66577	1.55353	0	2.167	4.02378	2.09076	1.11182
WBGene00001456	flp-13	protein_coding	IV	7696932	7698420	45.0971	0.347165	0.323205	0.156132	0.247178	0.605194	0.426734	66.8018	23.0932	19.503	41.2437	48.7843	71.1565
WBGene00017996	F33D4.4	protein_coding	IV	7703873	7706905	1659.52	-0.19381	0.0945273	0.0367304	0.0731019	-0.201146	0.0962996	1611.01	1881.37	1827.87	1542.11	1530.43	1564.33
WBGene00017997	mrpl-1	protein_coding	IV	7707574	7709701	1206.46	-0.38044	0.113034	0.000546096	0.00180475	-0.40137	0.116102	1148.06	1533.53	1432.39	1045.18	1024.47	1055.12
WBGene00017999	emc-6	protein_coding	IV	7709192	7709736	186.014	-0.466804	0.167877	0.00311834	0.0084078	-0.527477	0.178454	189.531	229.488	238.371	144.856	152.625	161.214
WBGene00023487	mrps-24	protein_coding	IV	7710045	7710828	575.711	-0.517828	0.121009	1.01873e-05	5.58843e-05	-0.550744	0.124796	599.663	730.321	720.529	483.859	477.389	442.504
WBGene00003607	nhr-8	protein_coding	IV	7710983	7714210	299.005	0.363837	0.144985	0.00867513	0.0207642	0.397982	0.151635	278.082	264.85	232.953	329.95	373.548	314.645
WBGene00017998	F33D4.6	protein_coding	IV	7714164	7718016	103.214	1.89791	0.236435	6.42374e-20	9.72459e-18	2.45895	0.269121	20.1959	31.0314	42.2566	168.999	158.897	197.904
WBGene00016846	C50F7.6	protein_coding	IV	7720562	7723199	132.199	0.478823	0.198283	0.00840014	0.0201704	0.570345	0.216405	121.175	93.816	105.1	157.933	131.718	183.45
WBGene00016845	C50F7.5	protein_coding	IV	7726719	7727639	74.425	1.00911	0.293055	1.93069e-05	9.58147e-05	1.55373	0.363635	66.8018	21.6498	28.1711	102.606	79.4487	147.872
WBGene00016844	sucg-1	protein_coding	IV	7728913	7730650	2880.25	-0.590239	0.103566	5.60449e-09	1.00766e-07	-0.617262	0.10591	3075.99	3860.89	3522.47	2318.7	2439.91	2063.54
WBGene00016847	C50F7.9	protein_coding	IV	7730669	7732060	2.51082	-0.0414894	0.465476	0.793267	NA	-0.358671	1.3686	4.66059	0.721661	3.25051	1.00594	2.09076	3.33546
WBGene00016843	C50F7.3	protein_coding	IV	7732329	7734230	19.6386	-0.167634	0.349551	0.498194	0.61383	-0.334398	0.493697	24.8565	16.5982	24.9206	16.0951	20.9076	14.4537
WBGene00016842	npr-35	protein_coding	IV	7743839	7746086	13.3972	0.427448	0.381905	0.0785164	0.140125	1.05618	0.600318	9.32118	10.1033	6.50101	19.1129	15.3322	20.0128
WBGene00016848	klo-1	protein_coding	IV	7745971	7748225	171.661	0.709258	0.179918	2.32084e-05	0.000113068	0.817229	0.193128	155.353	110.414	110.517	223.32	220.226	210.134
WBGene00016700	C46A5.4	protein_coding	IV	7748096	7757345	15.5539	-0.423461	0.368648	0.0851905	0.149864	-0.950913	0.552428	23.303	18.0415	20.5865	11.0654	12.5445	7.78274
WBGene00000603	col-14	protein_coding	IV	7753408	7754656	471.101	1.28089	0.132227	8.97484e-24	2.21035e-21	1.37931	0.137214	285.85	274.231	226.452	661.911	736.643	641.52
WBGene00016701	dsb-3	protein_coding	IV	7757510	7759627	412.34	-0.553457	0.129413	9.38978e-06	5.21715e-05	-0.594065	0.134077	456.738	545.576	484.326	318.884	344.975	323.54
WBGene00016702	C46A5.6	protein_coding	IV	7760003	7763848	1224.46	-0.576934	0.11351	1.77159e-07	1.83394e-06	-0.608958	0.116618	1247.49	1664.15	1520.15	1011.98	934.568	968.395
WBGene00016699	del-7	protein_coding	IV	7760417	7762856	29.709	-0.327237	0.317711	0.179213	0.276321	-0.556512	0.414323	27.9636	30.3098	47.6741	20.1189	24.3921	27.7955
WBGene00016698	C46A5.1	protein_coding	IV	7763931	7767112	70.8699	-0.365021	0.238904	0.0810641	0.143952	-0.475876	0.27278	80.7836	80.8261	86.6802	57.3388	71.7826	47.8083
WBGene00016703	rdl-1	protein_coding	IV	7768227	7770262	45.009	-0.141857	0.293879	0.548589	0.658883	-0.219083	0.365214	46.6059	60.6195	36.8391	33.1962	32.7552	60.0383
WBGene00001827	hcf-1	protein_coding	IV	7770770	7774275	6386.26	-0.487731	0.0884733	2.10709e-08	3.07147e-07	-0.503827	0.0899214	6781.16	8154.05	7530.34	5412.99	5303.55	5135.5
WBGene00016374	swd-2.2	protein_coding	IV	7774411	7776038	1421.58	-0.405734	0.107886	0.000116478	0.000461799	-0.42597	0.110543	1381.09	1737.76	1766.11	1193.05	1208.46	1243.01
WBGene00016373	swd-2.1	protein_coding	IV	7776025	7778022	695.062	-0.613252	0.110407	1.2122e-08	1.93177e-07	-0.645361	0.113261	778.319	858.055	905.808	528.121	546.384	553.686
WBGene00016375	rpap-3	protein_coding	IV	7777939	7778965	579.125	-0.490236	0.116796	1.56513e-05	8.04554e-05	-0.51914	0.12019	638.501	716.61	691.274	472.794	510.841	444.728
WBGene00016376	sec-10	protein_coding	IV	7779381	7782499	1563.98	-0.354727	0.101936	0.000376368	0.001296	-0.370437	0.104169	1558.19	1856.11	1872.29	1291.63	1368.05	1437.58
WBGene00044325	tag-321	protein_coding	IV	7782599	7783851	1059.84	-0.461221	0.102732	4.44299e-06	2.75512e-05	-0.481983	0.105018	1134.08	1273.73	1296.95	852.035	939.446	862.772
WBGene00044326	tag-322	protein_coding	IV	7783967	7785556	995.852	-0.541327	0.121827	4.55228e-06	2.81233e-05	-0.576233	0.125694	960.082	1323.53	1288.28	820.851	800.759	781.609
WBGene00016378	imp-3	protein_coding	IV	7785999	7789613	1335.34	-0.421105	0.0972273	9.99899e-06	5.51177e-05	-0.438005	0.099159	1458.77	1547.96	1600.33	1067.31	1121.34	1216.33
WBGene00004703	rsp-6	protein_coding	IV	7789847	7791229	3580.56	-0.437831	0.0925284	1.4591e-06	1.07533e-05	-0.453684	0.0941887	3728.47	4542.14	4141.15	3106.36	3026.72	2938.54
WBGene00016379	C33H5.13	protein_coding	IV	7791704	7792263	126.266	0.534876	0.192218	0.00253082	0.00699516	0.629859	0.208588	114.961	93.0943	91.0142	160.951	151.928	145.648
WBGene00016380	ntp-1	protein_coding	IV	7792349	7794809	812.195	-0.527123	0.113595	1.86432e-06	1.33173e-05	-0.556429	0.11671	876.191	967.026	1054.25	628.715	626.53	720.459
WBGene00016381	sgo-1	protein_coding	IV	7794857	7796482	1369.48	-0.480558	0.106454	3.79358e-06	2.40761e-05	-0.503864	0.109005	1379.54	1762.3	1671.84	1143.76	1127.61	1131.83
WBGene00002221	klp-10	pseudogene	IV	7797192	7800252	2330.82	-0.55486	0.0904542	4.39768e-10	1.14638e-08	-0.57403	0.0920035	2581.97	3000.67	2778.1	1851.94	1851.02	1921.22
WBGene00016382	C33H5.16	protein_coding	IV	7801818	7803350	19.1912	-0.159191	0.352479	0.520042	0.63384	-0.322961	0.502053	21.7494	25.9798	16.2525	20.1189	18.8168	12.23
WBGene00016383	zgpa-1	protein_coding	IV	7811146	7812809	461.667	-0.512336	0.123409	1.81181e-05	9.10652e-05	-0.546293	0.127433	512.665	566.504	563.421	347.051	381.214	399.143
WBGene00016384	cdgs-1	protein_coding	IV	7812908	7815733	1389	-0.365467	0.097038	0.000122658	0.000482818	-0.380074	0.0989582	1502.26	1609.3	1598.17	1133.7	1181.97	1308.61
WBGene00004363	ric-3	protein_coding	IV	7818251	7821195	96.5326	0.317206	0.247336	0.138719	0.224566	0.422764	0.28554	122.729	68.5578	58.5091	88.5231	105.235	135.642
WBGene00020497	T14A8.2	protein_coding	IV	7821664	7822624	38.6023	0.576362	0.296063	0.0151327	0.0337804	0.897418	0.369431	32.6241	23.8148	24.9206	56.3329	38.3305	55.591
WBGene00015509	C06A6.4	protein_coding	IV	7826323	7829298	2471.75	-0.0831685	0.0941202	0.368087	0.488758	-0.0862884	0.0958692	2324.08	2764.68	2544.06	2463.56	2467.09	2267
WBGene00015508	mvb-12	protein_coding	IV	7830525	7832435	913.352	-0.36681	0.116187	0.00116298	0.00350532	-0.388199	0.119527	932.118	1146	1024.99	879.195	778.458	719.347
WBGene00015510	erp-44.2	protein_coding	IV	7832344	7834675	433.09	0.145316	0.121566	0.217527	0.323429	0.154644	0.125407	428.774	407.739	394.395	464.746	459.269	443.616
WBGene00015511	C06A6.7	protein_coding	IV	7837264	7838526	13.7869	0.1051	0.385672	0.663746	0.756752	0.267491	0.615279	6.21412	11.5466	19.503	20.1189	15.3322	10.0064
WBGene00015507	C06A6.2	protein_coding	IV	7846622	7854409	461.619	0.13713	0.121906	0.24579	0.356177	0.145985	0.12578	466.059	425.78	424.733	515.044	476.692	461.405
WBGene00001453	flp-10	protein_coding	IV	7868907	7870081	141.862	0.478802	0.190139	0.00638317	0.015827	0.561682	0.205939	122.729	94.5376	127.853	168.999	154.716	182.338
WBGene00020289	T06C10.3	protein_coding	IV	7870751	7873069	30.5714	0.333576	0.317328	0.17078	0.265853	0.566336	0.413474	17.0888	31.0314	24.9206	44.2616	38.3305	27.7955
WBGene00002208	kin-26	protein_coding	IV	7875725	7877881	9.75838	0.117096	0.416432	0.60294	0.705961	0.400729	0.77037	9.32118	13.7116	2.167	11.0654	16.726	5.5591
WBGene00020288	srt-73	protein_coding	IV	7879317	7881055	2.04836	0.161736	0.474968	0.226402	NA	2.0411	1.68731	1.55353	0	1.0835	6.03567	1.39384	2.22364
WBGene00016957	atic-1	protein_coding	IV	7882026	7900257	1120.52	0.330636	0.101949	0.00091902	0.0028532	0.345284	0.104183	1090.58	946.098	929.645	1252.4	1291.39	1213
WBGene00016958	ilys-4	protein_coding	IV	7895628	7897543	83.4012	0.450798	0.25445	0.0388801	0.0768152	0.612709	0.296646	94.7654	63.5062	41.1731	82.4874	96.1748	122.3
WBGene00016793	arp-11	protein_coding	IV	7900203	7902271	1182.89	-0.461083	0.102179	3.99117e-06	2.50468e-05	-0.481605	0.104428	1275.45	1426	1433.47	1013.99	1041.2	907.245
WBGene00016792	C49H3.6	protein_coding	IV	7903738	7907095	1631.84	-0.359063	0.0958547	0.000134434	0.00052417	-0.373053	0.0977042	1792.77	1935.5	1792.11	1455.6	1307.42	1507.63
WBGene00016794	npp-27	protein_coding	IV	7907017	7910247	1558.03	-0.373108	0.103156	0.000217191	0.000801941	-0.390049	0.105472	1541.1	1837.35	1918.88	1321.81	1319.27	1409.79
WBGene00003827	ntl-4	protein_coding	IV	7910575	7915189	6191.24	-0.304077	0.0850935	0.000286238	0.00102256	-0.313337	0.0863795	6285.59	7069.39	7222.63	5712.76	5339.09	5517.96
WBGene00016791	C49H3.4	protein_coding	IV	7915291	7916710	205.604	-0.503165	0.177784	0.00242492	0.00673176	-0.577689	0.190496	194.191	287.221	254.623	142.844	167.957	186.786
WBGene00002080	xpo-3	protein_coding	IV	7916689	7924032	4484.05	-0.472467	0.0939878	3.05466e-07	2.89167e-06	-0.490138	0.0957293	4590.68	5694.63	5425.1	3761.23	3775.9	3656.78
WBGene00219436	C49H3.16	protein_coding	IV	7920426	7922012	21.25	0.0954607	0.342961	0.699483	0.786519	0.183603	0.475633	15.5353	20.2065	23.8371	26.1546	25.0891	16.6773
WBGene00016790	C49H3.3	protein_coding	IV	7924350	7924968	1344.85	-0.212034	0.119191	0.0668208	0.122115	-0.225086	0.122805	1202.43	1659.1	1480.06	1326.84	1133.19	1267.47
WBGene00004471	rps-2	protein_coding	IV	7925298	7926391	44224.3	-0.138758	0.102068	0.164736	0.258394	-0.14492	0.10431	39661.6	51911.3	47751	45749.3	40891.7	39380.7
WBGene00016795	C49H3.12	protein_coding	IV	7926748	7927318	10.221	0.451991	0.404028	0.0528103	0.0998308	1.3543	0.699365	6.21412	5.77329	5.41751	11.0654	19.5137	13.3418
WBGene00001535	gcy-8	protein_coding	IV	7928152	7933782	7.31453	-0.00184941	0.4226	0.993294	0.995869	-0.00682217	0.811661	12.4282	5.77329	4.33401	6.03567	9.75686	5.5591
WBGene00000242	bbs-2	protein_coding	IV	7934033	7937749	2.96594	0.0883463	0.461775	0.595231	NA	0.681244	1.28229	1.55353	2.88665	2.167	2.01189	1.39384	7.78274
WBGene00017644	exc-9	protein_coding	IV	7939807	7941019	52.05	-0.0612626	0.259889	0.7818	0.850618	-0.0845785	0.305365	55.9271	49.7946	55.2586	58.3448	47.3905	45.5846
WBGene00017643	czw-1	protein_coding	IV	7943614	7946825	5301.58	-0.574486	0.0901155	8.97121e-11	2.87444e-09	-0.59418	0.0916471	5720.1	6966.92	6441.42	4231	4166.18	4283.84
WBGene00249815	F20D12.12	protein_coding	IV	7947440	7948052	62.7018	-0.288035	0.246109	0.177367	0.273962	-0.382625	0.283656	62.1412	83.7127	66.0936	58.3448	53.6627	52.2555
WBGene00017642	F20D12.2	protein_coding	IV	7948672	7953548	3387.03	-0.40745	0.0895423	3.71542e-06	2.3662e-05	-0.421235	0.0910444	3501.66	4124.29	4003.54	2946.41	2908.94	2837.36
WBGene00000442	ceh-19	protein_coding	IV	7953500	7955949	14.5905	0.249837	0.373945	0.307856	0.425812	0.582007	0.570746	13.9818	9.3816	11.9185	20.1189	13.2415	18.9009
WBGene00017641	csr-1	protein_coding	IV	7957267	7962157	12888.1	-0.417716	0.101548	2.63564e-05	0.00012617	-0.436069	0.103755	12739	16475.5	15242.7	11946.6	10570.2	10354.4
WBGene00019019	frpr-10	protein_coding	IV	7957804	7973690	2.32021	0.0806169	0.470082	0.583985	NA	0.821871	1.50094	3.10706	0	2.167	5.02972	1.39384	2.22364
WBGene00019020	F57H12.5	protein_coding	IV	7967306	7969600	19.7684	0.166842	0.361058	0.499346	0.614644	0.356554	0.527822	9.32118	14.4332	28.1711	22.1308	27.8767	16.6773
WBGene00019021	F57H12.6	protein_coding	IV	7975454	7976310	34.6306	1.05763	0.311208	1.24091e-05	6.57975e-05	1.74899	0.400201	12.4282	18.0415	16.2525	50.2972	47.3905	63.3737
WBGene00003879	ora-1	protein_coding	IV	7977890	7979020	26.273	0.880803	0.342049	0.000367317	0.00126854	1.68582	0.47321	6.21412	15.8765	14.0855	51.3032	39.0274	31.131
WBGene00006761	unc-24	protein_coding	IV	7979870	7982011	19.1146	0.0123437	0.361661	0.960131	0.973523	0.0264802	0.529712	17.0888	10.8249	29.2546	23.1367	18.8168	15.5655
WBGene00195356	F57H12.10	ncRNA	IV	7981988	7982352	2.25169	-0.104464	0.466945	0.500134	NA	-0.948951	1.40736	4.66059	2.16498	2.167	2.01189	1.39384	1.11182
WBGene00000183	arf-5	protein_coding	IV	7982526	7983852	6564.46	-0.0542874	0.0921177	0.548637	0.658883	-0.056235	0.0937555	6256.07	7064.34	6752.39	7131.14	6176.79	6006.05
WBGene00003178	mec-17	protein_coding	IV	7983802	7987183	196.39	0.330344	0.17624	0.0448721	0.086875	0.378303	0.1886	214.387	163.095	137.605	231.367	219.529	212.358
WBGene00000689	col-115	protein_coding	IV	7988685	7991428	27.4498	0.999628	0.333913	5.00418e-05	0.000220727	1.83444	0.452341	10.8747	12.9899	11.9185	32.1902	46.6935	50.0319
WBGene00004371	rig-4	protein_coding	IV	7991410	8004119	8771.27	-0.450952	0.0797485	1.00708e-08	1.64343e-07	-0.46297	0.0808042	9530.91	10607.7	10356.1	7375.58	7188.02	7569.27
WBGene00200816	Y42H9B.8	ncRNA	IV	8002465	8002907	4.5668	-0.0824472	0.446334	0.669187	0.76114	-0.441102	1.03238	7.76765	2.88665	5.41751	6.03567	4.18151	1.11182
WBGene00200233	Y42H9B.7	ncRNA	IV	8005502	8005647	4.28556	-0.340319	0.457642	0.0509866	0.0968468	-2.34392	1.20103	12.4282	5.05163	4.33401	0	2.78767	1.11182
WBGene00201984	Y42H9B.10	ncRNA	IV	8008427	8008572	7.84372	-0.247397	0.421752	0.262453	0.375407	-0.902883	0.805705	7.76765	13.7116	8.66802	7.04161	2.09076	7.78274
WBGene00200948	Y42H9B.9	ncRNA	IV	8009466	8009675	14.6175	-0.336042	0.374538	0.169967	0.264838	-0.786142	0.572861	15.5353	19.4849	20.5865	7.04161	13.9384	11.1182
WBGene00021541	Y42H9B.3	protein_coding	IV	8011031	8012430	1294.87	-0.526367	0.101832	1.27804e-07	1.38411e-06	-0.549629	0.104058	1382.64	1564.56	1666.43	1004.94	1084.41	1066.24
WBGene00016130	C26B2.8	protein_coding	IV	8014149	8015722	68.3885	-0.468836	0.2413	0.0260624	0.0543627	-0.614985	0.276363	71.4624	81.5477	94.2647	60.3567	45.9966	56.7028
WBGene00016129	C26B2.7	protein_coding	IV	8016274	8016882	381.187	-0.468237	0.129767	0.0001847	0.00069377	-0.502794	0.13447	417.9	442.378	479.992	330.956	315.704	300.191
WBGene00016128	elpc-4	protein_coding	IV	8016994	8018221	904.128	-0.544017	0.113872	9.14916e-07	7.27217e-06	-0.574418	0.117011	933.672	1208.06	1098.67	741.381	708.069	734.913
WBGene00016124	dnc-4	protein_coding	IV	8018175	8019808	904.399	-0.426272	0.110981	8.10439e-05	0.000336175	-0.448835	0.11388	921.244	1125.79	1081.34	811.797	762.429	723.795
WBGene00016125	C26B2.2	protein_coding	IV	8021146	8022122	16.626	0.223634	0.36638	0.363999	0.484842	0.494628	0.544881	12.4282	10.8249	18.4195	23.1367	21.6045	13.3418
WBGene00003625	nhr-31	protein_coding	IV	8022655	8029513	575.425	0.487253	0.136811	0.000210668	0.000781176	0.527555	0.142357	464.506	497.946	452.904	638.775	820.273	578.146
WBGene00271646	C26B2.15	ncRNA	IV	8033893	8034288	1.71195	0.0817064	0.47386	0.550779	NA	0.978138	1.63954	0	2.16498	1.0835	2.01189	2.78767	2.22364
WBGene00016126	nhr-258	protein_coding	IV	8044938	8047493	3.06902	0.163454	0.466452	0.294986	NA	1.45988	1.39401	4.66059	0.721661	0	7.04161	4.87843	1.11182
WBGene00004732	sax-7	protein_coding	IV	8062659	8084087	8684.85	-0.24655	0.0797995	0.00174468	0.00503128	-0.253129	0.0808572	8900.18	9873.77	9557.57	7704.53	8201.34	7871.68
WBGene00201634	C18F3.11	ncRNA	IV	8067517	8067735	2.83079	-0.0689137	0.46091	0.681752	NA	-0.518382	1.26412	1.55353	5.05163	3.25051	1.00594	2.78767	3.33546
WBGene00201648	C18F3.12	ncRNA	IV	8070262	8070407	14.367	0.156379	0.373222	0.523555	0.636826	0.362432	0.568186	13.9818	12.9899	10.835	12.0713	17.423	18.9009
WBGene00197272	C18F3.7	ncRNA	IV	8080849	8080965	1.74256	0.0534311	0.476589	0.678068	NA	0.732492	1.76461	0	3.60831	0	1.00594	1.39384	4.44728
WBGene00044508	nsy-7	protein_coding	IV	8083960	8086652	133.659	-0.230788	0.196125	0.199969	0.302003	-0.273768	0.213607	169.335	124.847	147.356	124.737	134.505	101.176
WBGene00021537	Y42H9AR.2	protein_coding	IV	8099901	8101476	13.6314	-0.0790274	0.388157	0.742836	0.820053	-0.205234	0.625524	13.9818	23.0932	6.50101	11.0654	16.0291	11.1182
WBGene00021540	Y42H9AR.5	protein_coding	IV	8102531	8104323	26.6358	0.428607	0.325482	0.0804888	0.143137	0.755103	0.432017	24.8565	18.7632	16.2525	40.2378	28.5737	31.131
WBGene00021538	rabs-5	protein_coding	IV	8104284	8107602	535.582	-0.376252	0.117154	0.00094798	0.00293043	-0.39858	0.12058	615.198	641.557	569.922	438.592	469.026	479.194
WBGene00021539	Y42H9AR.4	protein_coding	IV	8107766	8112218	2079.11	-0.330846	0.100363	0.000761467	0.00241588	-0.345031	0.102492	2021.14	2472.41	2480.14	1857.98	1761.81	1881.2
WBGene00021536	Y42H9AR.1	protein_coding	IV	8113393	8115679	2349.65	-0.161061	0.098798	0.0961757	0.165761	-0.167744	0.100827	2223.1	2690.35	2539.73	2382.08	2170.2	2092.44
WBGene00018360	irld-8	protein_coding	IV	8115762	8118479	14.4532	-0.101755	0.379715	0.676138	0.766906	-0.247269	0.591922	21.7494	15.1549	10.835	13.0773	18.1199	7.78274
WBGene00018359	F42G8.8	protein_coding	IV	8119090	8121362	29.1901	-0.02976	0.313715	0.902392	0.935501	-0.0497399	0.405576	26.41	35.3614	27.0876	30.1783	32.7552	23.3482
WBGene00018358	erp-44.3	protein_coding	IV	8122649	8127324	29.1325	-0.0591993	0.352136	0.810939	0.872884	-0.119861	0.501063	57.4806	17.3199	17.336	31.1843	18.1199	33.3546
WBGene00249817	ceph-41	protein_coding	IV	8127202	8129000	12.0244	-0.190036	0.386205	0.431466	0.551097	-0.48574	0.617451	13.9818	15.1549	13.002	7.04161	11.8476	11.1182
WBGene00018361	F42G8.10	protein_coding	IV	8128940	8130231	2345.22	0.0379592	0.0972356	0.690526	0.779529	0.0394828	0.0991679	2091.05	2575.61	2265.6	2405.21	2290.07	2443.78
WBGene00018357	moc-3	protein_coding	IV	8130561	8132232	599.949	-0.476468	0.130422	0.000152407	0.000584718	-0.512015	0.135199	577.913	772.178	762.786	522.085	506.66	458.07
WBGene00004979	sph-1	protein_coding	IV	8132175	8133558	313.861	0.331797	0.139948	0.0134471	0.0304459	0.360624	0.145901	285.85	291.551	247.039	330.956	363.095	364.677
WBGene00002162	isp-1	protein_coding	IV	8134016	8136055	6627.85	0.0222184	0.0890926	0.799862	0.864343	0.0229623	0.0905718	6035.47	7140.84	6543.27	7062.74	6620.73	6364.06
WBGene00018356	islo-1	protein_coding	IV	8136389	8139092	299.132	0.0447198	0.139847	0.738864	0.817049	0.0485991	0.145787	293.617	282.891	305.548	288.706	292.706	331.322
WBGene00004057	pmk-3	protein_coding	IV	8139219	8143154	1213.39	-0.0432624	0.0984049	0.653727	0.748848	-0.0450426	0.100409	1162.04	1205.9	1328.37	1143.76	1227.27	1213
WBGene00004056	pmk-2	protein_coding	IV	8143500	8148648	607.911	0.190138	0.116932	0.0942441	0.163079	0.201376	0.120338	537.522	532.586	627.348	628.715	680.889	640.408
WBGene00004055	pmk-1	protein_coding	IV	8148794	8151266	950.012	0.0641869	0.108366	0.543821	0.655198	0.0674183	0.11106	818.711	970.634	989.238	952.629	941.537	1027.32
WBGene00015048	faah-2	protein_coding	IV	8152445	8154857	816.754	0.226574	0.132904	0.0767642	0.137474	0.244177	0.137971	664.911	650.217	927.478	922.451	829.333	906.133
WBGene00015049	B0218.5	protein_coding	IV	8155192	8157261	21.4091	0.0642133	0.339721	0.794947	0.860159	0.121397	0.467104	17.0888	20.2065	23.8371	21.1248	19.5137	26.6837
WBGene00015047	faah-1	protein_coding	IV	8159387	8162010	610.783	0.521158	0.129066	2.88177e-05	0.00013637	0.559176	0.13369	582.574	430.11	474.574	784.637	704.585	688.216
WBGene00015050	clec-51	protein_coding	IV	8161953	8163800	304.814	0.522499	0.139776	9.75053e-05	0.000394637	0.567774	0.145706	229.923	247.53	258.957	366.164	386.093	340.217
WBGene00015051	B0218.7	protein_coding	IV	8164590	8166050	87.4689	-0.293648	0.228251	0.147097	0.235381	-0.372952	0.257233	85.4442	89.486	121.352	87.5172	78.7518	62.2619
WBGene00015052	clec-52	protein_coding	IV	8167164	8168760	290.047	0.492184	0.142018	0.000297179	0.00105571	0.536335	0.148251	226.815	233.097	249.206	363.146	317.795	350.223
WBGene00198764	C07G1.11	ncRNA	IV	8171832	8172056	2.64767	-0.0777796	0.475365	0.55722	NA	-1.00099	1.70533	10.8747	0	0	0	2.78767	2.22364
WBGene00197541	C07G1.10	ncRNA	IV	8175041	8175118	4.07295	-0.0189904	0.452649	0.917424	0.945796	-0.115976	1.11861	3.10706	7.21661	2.167	8.04756	2.78767	1.11182
WBGene00003961	pct-1	protein_coding	IV	8176482	8188882	2655.41	-0.304152	0.0916377	0.000731602	0.00233279	-0.314946	0.0932497	2693.82	3100.26	3034.89	2472.61	2393.92	2236.98
WBGene00200005	C07G1.13	ncRNA	IV	8181668	8181763	5.33915	-0.0133521	0.440228	0.947105	0.964822	-0.0638828	0.962931	9.32118	2.16498	5.41751	3.01783	7.6661	4.44728
WBGene00006957	wsp-1	protein_coding	IV	8188904	8198951	2551.61	-0.513274	0.0921558	1.43849e-08	2.24565e-07	-0.531704	0.0937958	2738.87	3142.83	3163.83	2191.95	2041.97	2030.18
WBGene00199304	C07G1.12	ncRNA	IV	8193174	8193373	3.87882	-0.0462841	0.45018	0.804676	0.868181	-0.267788	1.08284	6.21412	4.32997	2.167	4.02378	2.09076	4.44728
WBGene00044608	glrx-22	protein_coding	IV	8200604	8201233	442.83	-0.274272	0.131775	0.0308282	0.0627943	-0.295194	0.136709	461.399	500.833	501.662	439.598	413.273	340.217
WBGene00004101	hgrs-1	protein_coding	IV	8201374	8206048	3678.57	-0.241476	0.0875849	0.00509045	0.0129826	-0.249281	0.088989	3657.01	4267.9	4056.63	3454.41	3333.36	3302.1
WBGene00201991	C07G1.14	ncRNA	IV	8205117	8205400	4.50342	-0.0432295	0.447944	0.820567	0.879575	-0.238789	1.05279	6.21412	2.16498	6.50101	1.00594	5.57535	5.5591
WBGene00006620	svh-1	protein_coding	IV	8206614	8213741	23.8188	0.849062	0.346085	0.00060022	0.00196007	1.66111	0.484075	12.4282	9.3816	13.002	25.1486	41.8151	41.1373
WBGene00015572	C07G1.6	protein_coding	IV	8209156	8210400	27.1471	-0.236485	0.365389	0.337355	0.457073	-0.519651	0.541638	15.5353	32.4748	47.6741	38.2259	22.3014	6.67092
WBGene00015573	C07G1.7	protein_coding	IV	8210906	8211847	8.42566	0.14652	0.417327	0.513818	0.628085	0.506704	0.776078	9.32118	7.21661	4.33401	6.03567	6.96919	16.6773
WBGene00003839	ocr-2	protein_coding	IV	8213788	8220087	28.2829	-0.238999	0.323237	0.328913	0.448433	-0.416696	0.426808	31.0706	29.5881	36.8391	29.1724	28.5737	14.4537
WBGene00020373	gpx-6	protein_coding	IV	8222202	8223461	17.0326	0.520644	0.368252	0.03436	0.0689666	1.16602	0.551097	15.5353	10.1033	6.50101	19.1129	26.4829	24.46
WBGene00020374	serp-1.2	protein_coding	IV	8225674	8226352	705.044	-0.0881316	0.129182	0.479739	0.597131	-0.0945731	0.133819	652.483	777.229	749.784	773.571	570.079	707.117
WBGene00003656	nhr-66	protein_coding	IV	8226331	8236602	2553.17	-0.396975	0.0906109	8.33486e-06	4.72246e-05	-0.410739	0.0921683	2715.57	3062.01	2962.3	2306.63	2213.41	2059.09
WBGene00219729	anr-44	antisense_RNA	IV	8231731	8235014	35.4046	-0.400169	0.294931	0.0911288	0.15862	-0.62044	0.367239	35.7312	44.0213	48.7576	26.1546	29.9675	27.7955
WBGene00020372	T09A12.1	protein_coding	IV	8244412	8246533	22.6824	0.0266153	0.338422	0.914179	0.943689	0.0499769	0.463743	20.1959	16.5982	30.3381	24.1427	23.6952	21.1246
WBGene00019507	K07H8.7	protein_coding	IV	8259191	8260004	6.2416	-0.0255153	0.433581	0.902908	0.935742	-0.109644	0.898797	6.21412	3.60831	9.75152	2.01189	6.96919	8.89456
WBGene00006930	vit-6	protein_coding	IV	8261157	8266459	952607	0.363493	0.0903665	4.29163e-05	0.000192855	0.376026	0.0919111	924455	783650	779383	1.11651e+06	1.00039e+06	1.11126e+06
WBGene00019508	K07H8.8	protein_coding	IV	8266644	8268412	1.42495	0.145544	0.481087	0.198529	NA	2.62887	2.04461	1.55353	0	0	1.00594	4.87843	1.11182
WBGene00019506	K07H8.5	protein_coding	IV	8268324	8272526	14.6673	-0.257948	0.374942	0.291982	0.408097	-0.605199	0.574311	21.7494	18.7632	13.002	12.0713	14.6353	7.78274
WBGene00044510	K07H8.11	protein_coding	IV	8273125	8275332	5.06443	0.296873	0.44387	0.130724	0.213593	1.51571	1.00295	3.10706	3.60831	1.0835	10.0594	6.96919	5.5591
WBGene00044509	K07H8.12	protein_coding	IV	8275413	8276709	31.6989	0.700412	0.31043	0.00377063	0.00994076	1.1545	0.39855	24.8565	16.5982	18.4195	41.2437	44.6028	44.4728
WBGene00019509	K07H8.9	protein_coding	IV	8285175	8286476	480.412	-0.448291	0.135378	0.000576022	0.00188777	-0.484535	0.140744	467.613	622.794	586.175	435.574	370.064	400.255
WBGene00019510	nucl-1	protein_coding	IV	8286587	8289530	16249.3	-0.548262	0.10872	2.35244e-07	2.31885e-06	-0.576053	0.111442	15726.4	21229.8	21391.6	13659.7	13142.5	12345.6
WBGene00000923	daf-31	protein_coding	IV	8290273	8291496	1948.96	-0.392417	0.105187	0.000134604	0.000524586	-0.410976	0.107645	1954.34	2503.44	2211.43	1776.5	1672.6	1575.45
WBGene00019504	K07H8.2	protein_coding	IV	8291532	8294592	3759.21	-0.260031	0.0846173	0.00181504	0.00521412	-0.267859	0.0858814	3817.03	4280.17	4219.16	3389.03	3329.88	3520.02
WBGene00019503	tbce-1	protein_coding	IV	8294690	8297283	1213.29	-0.562479	0.106129	5.75873e-08	7.14472e-07	-0.589582	0.108656	1263.02	1555.18	1551.58	961.683	985.443	962.836
WBGene00018072	nprl-3	protein_coding	IV	8297492	8299843	1225.38	-0.40288	0.100157	4.00016e-05	0.000182137	-0.42008	0.102272	1270.79	1486.62	1445.39	1053.22	1013.32	1082.91
WBGene00018071	F35H10.6	protein_coding	IV	8299936	8300647	420.432	-0.519257	0.133889	5.61523e-05	0.000244284	-0.560248	0.139074	459.845	553.514	488.66	363.146	356.125	301.303
WBGene00018070	F35H10.5	protein_coding	IV	8300768	8301165	181.248	-0.179862	0.166827	0.252153	0.363502	-0.202911	0.177194	191.084	214.333	175.527	170.005	168.654	167.885
WBGene00006914	vha-5	protein_coding	IV	8303968	8307371	2681.97	0.317462	0.100784	0.00129388	0.00385178	0.331193	0.10294	2636.34	2341.07	2155.09	2856.88	3270.64	2831.81
WBGene00018073	F35H10.10	protein_coding	IV	8307315	8312946	939.092	0.777272	0.12709	2.48264e-10	6.91994e-09	0.832129	0.131498	820.264	640.835	572.089	1127.66	1301.84	1171.86
WBGene00018069	F35H10.3	protein_coding	IV	8325967	8327063	7.4923	0.0580987	0.431576	0.783385	0.851782	0.242287	0.881332	10.8747	5.77329	4.33401	1.00594	11.8476	11.1182
WBGene00018068	F35H10.2	protein_coding	IV	8329213	8329956	25.888	0.035356	0.333092	0.885898	0.925261	0.0646174	0.450305	35.7312	23.8148	17.336	20.1189	32.7552	25.5719
WBGene00003099	lys-10	protein_coding	IV	8332826	8333518	2.23649	0.0962107	0.471072	0.505957	NA	1.02043	1.53415	0	2.16498	2.167	1.00594	6.96919	1.11182
WBGene00001905	his-31	protein_coding	IV	8333672	8333983	154.574	0.299229	0.336111	0.225236	0.332524	0.555245	0.45785	138.264	143.611	93.1812	235.391	91.2963	225.699
WBGene00001906	his-32	protein_coding	IV	8334305	8334715	556.114	0.355708	0.163986	0.0215069	0.0459517	0.399563	0.173801	607.431	433.718	399.812	642.798	491.328	761.597
WBGene00017542	F17E9.5	protein_coding	IV	8345818	8346546	357.84	-0.155667	0.158836	0.300774	0.417802	-0.173537	0.167705	301.385	413.512	421.482	369.182	367.973	273.508
WBGene00235282	F17E9.18	protein_coding	IV	8346840	8347151	4.11424	-0.313657	0.468839	0.0369737	0.0735508	-3.0496	1.4619	12.4282	0	9.75152	0	1.39384	1.11182
WBGene00017541	F17E9.4	protein_coding	IV	8348373	8349170	644.128	0.142246	0.132647	0.265675	0.378804	0.153251	0.137682	490.916	643.722	692.358	671.971	738.734	627.066
WBGene00017540	F17E9.3	protein_coding	IV	8354872	8355463	8.09625	-0.618197	0.444843	0.00153094	0.00447749	-3.21412	1.01432	27.9636	7.21661	8.66802	0	1.39384	3.33546
WBGene00000690	col-116	protein_coding	IV	8355906	8357919	13.4596	0.323775	0.380252	0.183512	0.281923	0.789979	0.593961	9.32118	9.3816	10.835	22.1308	14.6353	14.4537
WBGene00044953	D2096.13	protein_coding	IV	8357938	8358592	17.2266	-0.146979	0.375841	0.54787	0.658393	-0.347086	0.577557	9.32118	26.7015	21.67	13.0773	23.6952	8.89456
WBGene00017072	D2096.5	protein_coding	IV	8359124	8359766	12.5351	-0.205376	0.382917	0.397331	0.518425	-0.511456	0.604275	12.4282	14.4332	17.336	8.04756	11.8476	11.1182
WBGene00005019	sqv-1	protein_coding	IV	8361117	8363426	2562.34	-0.482506	0.0867707	1.62174e-08	2.47899e-07	-0.497803	0.0881355	2791.69	3097.37	3108.57	2083.31	2169.51	2123.58
WBGene00017079	D2096.12	protein_coding	IV	8363463	8366376	1553.04	-0.408258	0.10404	5.97699e-05	0.000257577	-0.427129	0.106417	1551.98	1890.03	1898.3	1357.02	1353.42	1267.47
WBGene00017071	aagr-1	protein_coding	IV	8366521	8375371	1166.79	0.448819	0.0989452	3.66597e-06	2.34194e-05	0.467499	0.100983	913.476	1050.74	969.735	1397.26	1357.6	1311.95
WBGene00017073	D2096.6	protein_coding	IV	8368344	8369235	48.9747	0.293815	0.331968	0.232791	0.341023	0.534004	0.447539	68.3554	36.0831	17.336	27.1605	81.5395	63.3737
WBGene00017074	D2096.7	protein_coding	IV	8375722	8377630	745.082	-0.529369	0.124465	1.11101e-05	5.99597e-05	-0.565099	0.128597	739.481	1003.83	918.81	625.697	564.504	618.172
WBGene00017075	nap-1	protein_coding	IV	8377705	8379319	17052.6	-0.288079	0.106381	0.00555787	0.0140402	-0.302029	0.108926	15808.7	21261.6	19417.4	16470.3	15373.3	13984.5
WBGene00044954	D2096.14	snoRNA	IV	8378820	8378941	1011.74	0.482167	0.424622	0.027132	0.0562372	1.82575	0.826274	421.007	590.319	323.967	1774.49	304.553	2656.14
WBGene00017070	praf-3	protein_coding	IV	8379983	8381947	1694.24	-0.183372	0.0945259	0.0481231	0.0922596	-0.190312	0.0962981	1752.38	1911.68	1748.77	1618.56	1471.89	1662.17
WBGene00017076	D2096.9	protein_coding	IV	8381928	8382795	5.20059	-0.134078	0.439583	0.507009	0.621679	-0.634465	0.956236	3.10706	7.93827	7.58452	6.03567	2.09076	4.44728
WBGene00017077	D2096.10	protein_coding	IV	8387626	8389239	96.7721	-0.724051	0.214552	0.000180547	0.000679912	-0.891556	0.238079	133.604	124.126	120.269	78.4637	69.6919	54.4792
WBGene00017078	D2096.11	protein_coding	IV	8388848	8394205	182.829	-0.560314	0.166642	0.000355851	0.00123375	-0.631938	0.176972	223.708	212.89	229.702	156.927	130.324	143.425
WBGene00235276	D2096.16	pseudogene	IV	8393459	8394201	8.75333	-0.117353	0.40814	0.611317	0.713642	-0.366594	0.721365	9.32118	11.5466	8.66802	5.02972	9.05994	8.89456
WBGene00017069	timm-17B.2	protein_coding	IV	8396648	8397954	126.549	-0.621368	0.190585	0.000411369	0.00140306	-0.729519	0.206506	150.692	155.157	166.859	102.606	85.0241	98.952
WBGene00019789	M116.2	pseudogene	IV	8398923	8399762	126.968	-0.642949	0.191505	0.000271703	0.000975708	-0.756129	0.207677	142.925	155.157	179.861	99.5885	91.9933	92.281
WBGene00019792	M116.5	protein_coding	IV	8414265	8421061	1046.58	-0.53303	0.102279	1.00129e-07	1.1379e-06	-0.556803	0.104535	1140.29	1342.29	1251.45	850.023	829.333	866.108
WBGene00020826	T26A8.3	protein_coding	IV	8425054	8426637	16.72	-0.970919	0.422577	1.02305e-05	5.6084e-05	-3.58053	0.811499	60.5877	10.1033	21.67	1.00594	1.39384	5.5591
WBGene00020825	tmem-231	protein_coding	IV	8426785	8428578	3.52241	0.17391	0.459007	0.311392	NA	1.24148	1.22639	3.10706	2.16498	1.0835	1.00594	4.87843	8.89456
WBGene00195245	T26A8.6	snoRNA	IV	8428614	8428739	1018.39	0.345878	0.434945	0.0957418	0.165168	1.51783	0.911139	582.574	715.888	282.794	1251.39	291.312	2986.35
WBGene00020827	T26A8.4	protein_coding	IV	8428957	8432893	2796.94	-0.371402	0.094712	6.46389e-05	0.000275538	-0.385517	0.096495	2860.05	3327.58	3314.43	2563.15	2453.85	2262.55
WBGene00020824	pdtf-1	protein_coding	IV	8433038	8438000	3130.05	-0.450255	0.0854683	8.87224e-08	1.02737e-06	-0.464092	0.0867716	3391.36	3794.5	3699.08	2554.09	2709.62	2631.68
WBGene00020139	eppl-1	protein_coding	IV	8449353	8451759	1732.86	0.377056	0.105759	0.000262728	0.000945739	0.395092	0.108258	1538	1322.08	1633.92	1839.87	1918.62	2144.7
WBGene00006374	syx-4	protein_coding	IV	8457280	8458933	801.417	-0.754524	0.108331	9.46702e-13	5.023e-11	-0.792483	0.111023	949.207	1085.38	1013.07	591.495	616.773	552.574
WBGene00020140	ant-1.4	protein_coding	IV	8459178	8460308	75.7918	0.582872	0.240534	0.00556078	0.0140432	0.763062	0.275214	45.0524	70.0011	52.0081	100.594	105.932	81.1628
WBGene00006220	str-176	protein_coding	IV	8460999	8463816	228.799	0.317776	0.175117	0.0523652	0.0990915	0.363241	0.187226	259.44	185.467	159.275	265.569	266.223	236.818
WBGene00003837	oat-1	protein_coding	IV	8464752	8472593	126.735	0.344255	0.192691	0.0524327	0.0991965	0.405744	0.209193	104.087	109.693	113.768	135.802	165.867	131.195
WBGene00016181	C28C12.11	protein_coding	IV	8474056	8475278	30.8071	-0.100991	0.306097	0.674609	0.765651	-0.163526	0.389504	31.0706	33.1964	33.5886	26.1546	34.149	26.6837
WBGene00004995	spp-10	protein_coding	IV	8477180	8480656	4124.57	0.404756	0.0930524	9.47906e-06	5.25761e-05	0.419585	0.0947416	3950.63	3397.58	3244.01	4640.42	4609.42	4905.35
WBGene00001956	hlh-12	protein_coding	IV	8478595	8479446	9.28267	-0.311538	0.411927	0.172572	0.268107	-1.01333	0.742918	6.21412	12.2682	18.4195	9.0535	4.18151	5.5591
WBGene00004993	spp-8	protein_coding	IV	8481664	8483621	913.541	0.722146	0.108312	8.32349e-12	3.54899e-10	0.758463	0.111002	717.731	705.785	614.346	1185	1191.03	1067.35
WBGene00016180	C28C12.4	protein_coding	IV	8487483	8488490	22.8611	0.639355	0.355868	0.00974331	0.0229908	1.3234	0.511992	23.303	8.65994	8.66802	25.1486	31.3613	40.0255
WBGene00016179	C28C12.3	protein_coding	IV	8490215	8490894	18.5758	-0.195095	0.473351	0.158671	0.250397	-2.28184	1.61884	71.4624	5.77329	15.169	0	3.48459	15.5655
WBGene00005670	sru-7	protein_coding	IV	8492542	8494520	1.44226	0.146033	0.481925	0.184208	NA	2.80443	2.11191	0	0.721661	0	0	3.48459	4.44728
WBGene00016182	C28C12.12	protein_coding	IV	8494550	8496363	1534.87	-0.573642	0.101205	7.02015e-09	1.23103e-07	-0.598669	0.103389	1635.87	1972.3	1935.14	1256.42	1245.39	1164.08
WBGene00001566	acdh-13	protein_coding	IV	8496485	8498823	1493.56	-0.446441	0.101642	7.19167e-06	4.16824e-05	-0.466094	0.103855	1519.35	1858.28	1815.95	1286.6	1242.61	1238.57
WBGene00016178	mesp-1	protein_coding	IV	8499310	8500076	5594.95	-0.535606	0.0947203	8.35818e-09	1.42528e-07	-0.555964	0.0965037	6106.93	7272.9	6593.11	4893.92	4165.48	4537.34
WBGene00016177	C28C12.1	protein_coding	IV	8501682	8502981	40.6397	-0.336296	0.281486	0.146381	0.234417	-0.497032	0.342206	49.713	49.7946	43.3401	29.1724	36.2398	35.5782
WBGene00006450	tag-77	protein_coding	IV	8503492	8510548	2201.18	-0.308266	0.0954385	0.000995611	0.00306161	-0.320169	0.0972635	2168.73	2598.7	2561.4	1983.72	1979.95	1914.55
WBGene00003224	mes-6	protein_coding	IV	8511284	8513469	1625.72	-0.6978	0.0995317	8.24546e-13	4.43187e-11	-0.727203	0.101607	1887.54	2210.45	1977.39	1256.42	1139.46	1283.04
WBGene00044001	C09G4.4	protein_coding	IV	8512979	8513947	435.596	-0.390623	0.124785	0.00121701	0.00364395	-0.417134	0.128949	481.595	487.843	523.332	386.283	344.278	390.249
WBGene00001051	cks-1	protein_coding	IV	8513919	8514725	2731.26	-0.469478	0.0885324	7.05322e-08	8.40933e-07	-0.484994	0.0899834	3038.71	3222.22	3292.76	2336.81	2114.45	2382.63
WBGene00015650	pkg-2	protein_coding	IV	8520894	8538187	1856.19	0.0693941	0.0963843	0.462935	0.581081	0.0721289	0.0982652	1994.73	1690.13	1748.77	1855.97	1849.62	1997.94
WBGene00002043	hyl-1	protein_coding	IV	8539123	8544412	1584.91	-0.515274	0.0970305	6.11167e-08	7.45969e-07	-0.535865	0.0989502	1702.67	2027.15	1892.88	1302.7	1262.12	1321.95
WBGene00022004	npr-22	protein_coding	IV	8559432	8563161	8.78425	0.0114883	0.41711	0.959203	0.972881	0.0396283	0.774686	17.0888	4.32997	5.41751	8.04756	11.1507	6.67092
WBGene00022008	Y59H11AM.4	protein_coding	IV	8569144	8570353	8.3759	-0.118155	0.424744	0.587994	0.693382	-0.448115	0.82717	17.0888	5.05163	7.58452	2.01189	11.8476	6.67092
WBGene00022010	catp-7	protein_coding	IV	8585983	8594616	1974.14	0.436024	0.100669	9.70158e-06	5.35762e-05	0.454837	0.102818	1716.65	1485.18	1797.53	2210.06	2182.75	2452.67
WBGene00044511	clec-181	protein_coding	IV	8596067	8597153	4.06869	-0.128976	0.464672	0.420513	0.54037	-1.0863	1.34855	12.4282	0	4.33401	0	2.09076	5.5591
WBGene00077437	Y59H11AR.6	pseudogene	IV	8597762	8598727	126.565	0.315004	0.201636	0.0871534	0.152796	0.377676	0.220785	99.426	110.414	120.269	111.66	163.079	154.543
WBGene00022012	Y59H11AR.4	protein_coding	IV	8598502	8600762	63.0581	0.580306	0.276814	0.0114461	0.0264518	0.844384	0.33391	65.2483	44.743	27.0876	93.5528	89.9025	57.8146
WBGene00249826	F42A9.18	ncRNA	IV	8605512	8607840	6.71033	0.000471422	0.430218	0.998232	0.998959	0.00192755	0.869935	6.21412	4.32997	9.75152	2.01189	9.05994	8.89456
WBGene00018335	F42A9.6	protein_coding	IV	8609234	8611627	348.844	-0.0914361	0.173204	0.57307	0.6805	-0.104194	0.184893	313.813	362.996	407.397	235.391	402.122	371.348
WBGene00235280	F42A9.17	protein_coding	IV	8611565	8611936	5.22448	0.0428725	0.444807	0.826104	0.88333	0.222754	1.0139	0	6.49495	7.58452	9.0535	4.87843	3.33546
WBGene00018334	cyp-33E2	protein_coding	IV	8612334	8614698	103.747	0.502074	0.213413	0.00912355	0.0216899	0.616715	0.236526	97.8724	74.3311	75.8452	114.678	146.353	113.406
WBGene00018333	cyp-33E3	protein_coding	IV	8614995	8616023	17.9343	0.278209	0.374431	0.255947	0.367955	0.650351	0.57248	7.76765	22.3715	10.835	12.0713	27.8767	26.6837
WBGene00018336	F42A9.7	protein_coding	IV	8616004	8617147	35.291	-0.223723	0.306618	0.352659	0.473377	-0.36302	0.390577	24.8565	39.6914	54.1751	32.1902	34.149	26.6837
WBGene00018332	F42A9.3	protein_coding	IV	8617260	8618190	9.09215	0.0205374	0.403612	0.929957	0.954305	0.0612844	0.697216	7.76765	10.1033	8.66802	10.0594	9.05994	8.89456
WBGene00018337	F42A9.8	protein_coding	IV	8618244	8618785	388.084	-0.821429	0.127919	2.98542e-11	1.08747e-09	-0.880215	0.132417	469.166	526.091	512.497	273.617	278.071	269.06
WBGene00003034	lin-49	protein_coding	IV	8620683	8626162	3407.75	-0.359681	0.0875941	3.01847e-05	0.000141903	-0.371309	0.0889987	3546.71	4073.06	3906.03	3051.03	2851.09	3018.59
WBGene00195046	F42A9.11	protein_coding	IV	8627637	8628242	19.9721	-0.410961	0.357757	0.0964792	0.16618	-0.860448	0.517666	24.8565	17.3199	35.7556	13.0773	18.8168	10.0064
WBGene00219695	linc-126	lincRNA	IV	8628327	8629553	28.1714	-0.327786	0.319859	0.179337	0.276461	-0.562793	0.419119	26.41	31.0314	43.3401	19.1129	25.786	23.3482
WBGene00006483	dgk-4	protein_coding	IV	8631333	8644019	6335.72	-0.403446	0.082568	7.20865e-07	5.97138e-06	-0.414993	0.0837413	6731.45	7722.5	7263.8	5481.39	5467.33	5347.85
WBGene00018338	F42A9.9	protein_coding	IV	8637923	8638861	26.8212	-0.380448	0.334772	0.122875	0.20296	-0.701184	0.454483	23.303	30.3098	45.5071	14.0832	18.8168	28.9073
WBGene00016767	C49C8.3	protein_coding	IV	8644732	8645344	67.2577	-0.484647	0.252221	0.0255366	0.0533798	-0.654614	0.29313	60.5877	104.641	80.1792	45.2675	55.0566	57.8146
WBGene00016768	cyp-33E1	protein_coding	IV	8645521	8648602	117.238	0.438486	0.204391	0.0184967	0.0403188	0.528618	0.224416	110.301	87.321	92.0977	112.666	149.837	151.207
WBGene00016769	C49C8.5	protein_coding	IV	8648666	8653664	505.761	0.452154	0.142205	0.000901704	0.00280577	0.492831	0.148464	521.986	380.316	364.057	539.186	634.196	594.824
WBGene00016766	C49C8.2	protein_coding	IV	8651088	8651869	15.946	0.266752	0.367503	0.278576	0.392817	0.594416	0.548595	13.9818	14.4332	9.75152	14.0832	22.3014	21.1246
WBGene00235271	C49C8.8	protein_coding	IV	8652135	8652963	4.8763	0.142034	0.448019	0.45587	0.574354	0.785751	1.05376	1.55353	3.60831	5.41751	1.00594	7.6661	10.0064
WBGene00016765	C49C8.1	protein_coding	IV	8654578	8656831	18.5226	0.0150937	0.350178	0.95137	0.967673	0.030217	0.49547	20.1959	16.5982	18.4195	21.1248	18.1199	16.6773
WBGene00017235	F08B4.3	pseudogene	IV	8666252	8667177	141.322	-0.444942	0.184271	0.00927882	0.0220112	-0.516527	0.198541	178.656	145.776	175.527	111.66	112.901	123.412
WBGene00000397	cdh-5	protein_coding	IV	8668935	8676619	424.49	2.04502	0.168498	4.07594e-38	3.05714e-35	2.31305	0.1792	110.301	147.941	164.692	564.335	691.343	868.331
WBGene00255375	F08B4.8	protein_coding	IV	8677603	8677974	160.599	-0.180802	0.204098	0.330869	0.450208	-0.217838	0.224029	130.497	189.075	198.281	140.832	188.168	116.741
WBGene00017236	nlp-60	protein_coding	IV	8678696	8679325	3.94503	0.132661	0.452415	0.469839	0.587668	0.805927	1.1151	3.10706	4.32997	1.0835	8.04756	4.87843	2.22364
WBGene00017237	pole-2	protein_coding	IV	8682240	8686610	1502.89	-0.370945	0.103088	0.000234132	0.000856824	-0.387764	0.105399	1489.84	1840.96	1774.78	1358.02	1260.73	1293.05
WBGene00017238	snrp-3	protein_coding	IV	8686756	8687810	1006.92	-0.376846	0.107701	0.000337232	0.00117771	-0.395574	0.110345	1022.22	1151.77	1254.7	856.059	838.393	918.363
WBGene00002028	hst-1	protein_coding	IV	8688276	8691513	1712.46	-0.459563	0.0910678	2.83612e-07	2.71928e-06	-0.475664	0.0926493	1865.79	2082.71	2023.98	1458.62	1388.26	1455.37
WBGene00000994	ints-6	protein_coding	IV	8691745	8696564	1631.36	-0.427513	0.100924	1.51239e-05	7.81859e-05	-0.446056	0.10309	1649.85	2027.87	1962.22	1421.4	1371.54	1355.31
WBGene00019230	ttll-11	protein_coding	IV	8697736	8702701	11.0452	0.413275	0.400952	0.0787873	0.140457	1.2019	0.683764	10.8747	6.49495	3.25051	13.0773	18.1199	14.4537
WBGene00019231	H23L24.4	protein_coding	IV	8702884	8705604	2.39179	-0.0670149	0.465567	0.671669	NA	-0.581081	1.37093	1.55353	3.60831	3.25051	3.01783	0.696919	2.22364
WBGene00004052	parg-2	protein_coding	IV	8712408	8715132	22.7679	0.814414	0.353126	0.000997639	0.00306499	1.65852	0.503926	12.4282	7.21661	14.0855	35.2081	43.209	24.46
WBGene00019229	ipla-5	protein_coding	IV	8715247	8717900	8.55569	-0.0105512	0.408972	0.963471	0.975352	-0.033249	0.725991	7.76765	9.3816	8.66802	6.03567	8.36302	11.1182
WBGene00009006	F21D5.1	protein_coding	IV	8725722	8728060	5650.81	-0.584588	0.0880871	1.53946e-11	6.21093e-10	-0.603707	0.0895159	6313.55	7470.64	6660.29	4598.17	4538.33	4323.87
WBGene00009007	otub-3	protein_coding	IV	8728177	8730510	2610.91	-0.531958	0.0898185	1.71665e-09	3.66922e-08	-0.55007	0.0913347	2933.07	3340.57	3031.64	2019.94	2185.54	2154.71
WBGene00009008	F21D5.3	protein_coding	IV	8730815	8735689	557.484	0.450574	0.119847	0.00010668	0.000427264	0.478633	0.123522	494.023	471.245	434.484	601.555	703.191	640.408
WBGene00009010	F21D5.5	protein_coding	IV	8735695	8739394	871.96	-0.437965	0.111292	5.3752e-05	0.000234957	-0.461285	0.114217	916.583	1104.86	1005.49	680.018	744.309	780.497
WBGene00009009	F21D5.4	protein_coding	IV	8738087	8739101	101.59	-0.0102563	0.205175	0.956195	0.970726	-0.0123841	0.225456	102.533	110.414	93.1812	96.5707	110.113	96.7283
WBGene00009013	mrps-33	protein_coding	IV	8739470	8740026	489.957	-0.286311	0.130989	0.0234161	0.0495435	-0.307872	0.135831	459.845	606.195	555.837	467.764	420.939	429.162
WBGene00009011	F21D5.6	protein_coding	IV	8740140	8741388	1201.97	-0.477898	0.0977233	6.08494e-07	5.17298e-06	-0.49728	0.0996853	1301.86	1488.79	1428.06	976.772	1022.38	993.967
WBGene00009012	F21D5.7	protein_coding	IV	8741495	8743704	3204.84	-0.249136	0.0898967	0.00482888	0.0124018	-0.257634	0.091417	3203.38	3749.03	3514.88	2916.23	3039.26	2806.23
WBGene00008972	F20C5.7	protein_coding	IV	8744411	8745691	13.6172	-0.278399	0.378765	0.253574	0.365162	-0.671717	0.588342	18.6424	18.7632	13.002	8.04756	13.2415	10.0064
WBGene00004051	parg-1	protein_coding	IV	8746252	8752676	2305.64	-0.350204	0.0975642	0.000250945	0.000909676	-0.364359	0.0995165	2283.69	2813.04	2682.75	2042.07	1952.07	2060.2
WBGene00008968	elli-1	protein_coding	IV	8752699	8754827	2421.75	-0.482958	0.0984282	5.53741e-07	4.78141e-06	-0.502842	0.100434	2480.99	3091.6	2941.71	2013.9	2051.03	1951.24
WBGene00303015	F20C5.11	protein_coding	IV	8755035	8761996	55.5058	0.484439	0.25851	0.0279875	0.0578144	0.666127	0.303135	52.82	38.248	39.0061	71.4221	70.3888	61.1501
WBGene00002222	klp-11	protein_coding	IV	8756735	8762066	1.72114	0.0669639	0.474413	0.620774	NA	0.822715	1.66288	1.55353	2.16498	0	2.01189	3.48459	1.11182
WBGene00008969	cdc-50.B	protein_coding	IV	8764867	8767447	90.2947	0.353864	0.219191	0.0717703	0.129841	0.440181	0.244467	93.2118	69.2795	69.3441	104.618	110.81	94.5047
WBGene00008970	F20C5.5	protein_coding	IV	8767885	8769639	6.82862	-0.0644628	0.42127	0.770711	0.841773	-0.233843	0.802359	6.21412	7.21661	8.66802	7.04161	6.27227	5.5591
WBGene00008971	F20C5.6	protein_coding	IV	8771560	8773206	57.1858	-0.444549	0.263	0.0460164	0.0887674	-0.619417	0.310447	62.1412	65.6712	79.0957	39.2318	36.9367	60.0383
WBGene00007902	C33D9.9	pseudogene	IV	8773952	8775274	3.4982	0.0774818	0.456594	0.660322	NA	0.519658	1.18247	3.10706	1.44332	4.33401	4.02378	6.96919	1.11182
WBGene00007900	C33D9.6	protein_coding	IV	8773989	8778145	85.3225	0.132256	0.233043	0.520049	0.63384	0.16992	0.264151	96.3189	66.3928	79.0957	80.4756	77.358	112.294
WBGene00007899	C33D9.5	pseudogene	IV	8778721	8780872	26.6277	0.344024	0.3458	0.164396	0.257911	0.671992	0.483296	29.5171	12.2682	20.5865	31.1843	19.5137	46.6964
WBGene00194651	C33D9.13	protein_coding	IV	8783270	8785277	53.034	0.207152	0.264166	0.353788	0.474469	0.28965	0.31237	57.4806	43.2997	43.3401	69.4102	55.7535	48.9201
WBGene00007901	C33D9.8	protein_coding	IV	8785496	8786752	16.014	0.313212	0.375988	0.200259	0.302385	0.740428	0.578091	13.9818	7.21661	15.169	14.0832	16.726	28.9073
WBGene00007898	C33D9.3	protein_coding	IV	8790738	8792908	172.865	0.724138	0.173122	8.01418e-06	4.57268e-05	0.825065	0.184793	139.818	120.517	115.935	209.236	240.437	211.246
WBGene00001366	exc-5	protein_coding	IV	8799081	8813670	165.822	0.864085	0.178902	2.21763e-07	2.20973e-06	0.993923	0.191873	108.747	123.404	99.6822	229.355	236.952	196.792
WBGene00012118	grsp-2	protein_coding	IV	8816329	8818512	153.73	0.28461	0.2015	0.12201	0.201914	0.341144	0.220606	146.032	116.909	146.273	126.749	211.863	174.556
WBGene00045183	T28C6.10	protein_coding	IV	8817939	8819175	19.8082	0.389158	0.350127	0.115856	0.193418	0.778851	0.495324	12.4282	18.7632	11.9185	23.1367	23.6952	28.9073
WBGene00012119	T28C6.3	protein_coding	IV	8820341	8821265	23.1383	0.0454818	0.335239	0.853699	0.903168	0.084023	0.455654	18.6424	25.2581	22.7535	25.1486	18.1199	28.9073
WBGene00012120	T28C6.5	protein_coding	IV	8821447	8822871	15.1055	-0.267204	0.378988	0.27305	0.386613	-0.645776	0.589176	7.76765	25.2581	21.67	14.0832	11.8476	10.0064
WBGene00000691	col-117	protein_coding	IV	8822962	8824195	24.7511	0.159601	0.337668	0.518003	0.632076	0.298526	0.461809	23.303	23.0932	20.5865	16.0951	37.6336	27.7955
WBGene00000594	col-3	protein_coding	IV	8824783	8826013	45.2475	0.324513	0.288032	0.165942	0.25967	0.490652	0.35417	51.2665	28.8665	34.6721	42.2497	65.5103	48.9201
WBGene00012121	T28C6.7	protein_coding	IV	8827800	8840675	3245.45	0.222901	0.08795	0.0100127	0.0235457	0.230168	0.0893721	3066.67	2986.96	2911.37	3350.8	3805.87	3351.02
WBGene00012122	T28C6.8	protein_coding	IV	8829549	8830727	244.593	0.482467	0.161345	0.00156129	0.00455739	0.539823	0.170666	187.977	228.045	179.861	252.492	298.978	320.204
WBGene00011706	T11B7.1	protein_coding	IV	8840715	8842805	64.9968	-0.206686	0.260077	0.350287	0.470615	-0.285506	0.30567	90.1048	72.1661	53.0916	42.2497	68.9949	63.3737
WBGene00011707	T11B7.2	protein_coding	IV	8843426	8844557	51.4173	0.875357	0.272816	0.000120354	0.000475109	1.2573	0.326961	34.1777	33.9181	22.7535	83.4934	64.1165	70.0446
WBGene00000692	col-118	protein_coding	IV	8848218	8849673	610.75	0.599145	0.113131	5.32705e-08	6.70494e-07	0.632167	0.116207	495.576	487.843	455.071	746.411	779.155	700.446
WBGene00001132	alp-1	protein_coding	IV	8852494	8862246	1784.04	0.664353	0.128228	8.13305e-08	9.5315e-07	0.712144	0.13276	1701.12	1107.75	1256.86	2159.76	2128.39	2350.39
WBGene00011708	T11B7.5	protein_coding	IV	8855296	8856063	54.3706	0.507885	0.293605	0.0316645	0.0642834	0.783579	0.364689	68.3554	28.1448	26.0041	56.3329	71.7826	75.6037
WBGene00007492	C09G9.1	protein_coding	IV	8862131	8865485	2751.48	-0.296953	0.0891826	0.000711479	0.00227478	-0.306916	0.0906664	2884.91	3181.8	3057.64	2619.48	2312.38	2452.67
WBGene00007493	npp-23	protein_coding	IV	8868036	8869679	1697.82	-0.522379	0.114149	2.56276e-06	1.74169e-05	-0.55172	0.117311	1744.62	2374.27	1932.97	1341.93	1465.62	1327.51
WBGene00006409	hdl-2	protein_coding	IV	8874147	8877022	28.9143	-0.0985178	0.312186	0.684263	0.773941	-0.163591	0.402286	24.8565	33.9181	32.5051	29.1724	28.5737	24.46
WBGene00007496	npax-4	protein_coding	IV	8877390	8879910	25.3431	-0.132103	0.333904	0.592003	0.696616	-0.242413	0.452317	29.5171	22.3715	31.4216	21.1248	32.0583	15.5655
WBGene00007497	C09G9.8	protein_coding	IV	8881481	8882240	5.58534	-0.00895316	0.44077	0.964395	0.975847	-0.0432394	0.968642	7.76765	5.05163	4.33401	11.0654	4.18151	1.11182
WBGene00007495	C09G9.5	protein_coding	IV	8886528	8888567	12.0993	0.0980606	0.387985	0.683999	0.773695	0.254303	0.624803	13.9818	10.8249	8.66802	9.0535	16.726	13.3418
WBGene00003864	oma-1	protein_coding	IV	8888976	8890999	7427.76	-0.467296	0.0835325	1.38212e-08	2.17411e-07	-0.480995	0.084748	8016.22	9006.33	8935.64	6430	5921.02	6257.32
WBGene00005007	spr-2	protein_coding	IV	8891462	8892747	2942.84	-0.436251	0.101373	1.0996e-05	5.93955e-05	-0.45535	0.103569	2945.49	3829.13	3430.37	2412.25	2549.33	2490.48
WBGene00007760	C27B7.2	protein_coding	IV	8892858	8893854	349.947	-0.453926	0.143212	0.000928906	0.00287847	-0.495395	0.149611	369.74	466.193	388.977	319.89	266.92	287.961
WBGene00007761	rad-26	protein_coding	IV	8894077	8901389	4177.42	-0.449402	0.0830273	4.0082e-08	5.3086e-07	-0.462412	0.0842206	4499.03	5036.47	4984.11	3558.03	3495.74	3491.11
WBGene00007762	C27B7.5	protein_coding	IV	8901646	8903177	1761.6	-0.350485	0.106394	0.000743377	0.00236713	-0.367462	0.10894	1743.06	2257.36	1947.05	1581.34	1458.65	1582.12
WBGene00007763	C27B7.6	protein_coding	IV	8903167	8906345	25.4276	-0.144062	0.341031	0.560005	0.668981	-0.274239	0.470527	26.41	30.3098	27.0876	30.1783	28.5737	10.0064
WBGene00007764	C27B7.7	protein_coding	IV	8907043	8915452	302.635	0.531576	0.177663	0.00134757	0.00398929	0.610185	0.190347	309.153	184.745	228.619	347.051	311.523	434.722
WBGene00007765	C27B7.9	protein_coding	IV	8915472	8916110	234.501	0.439085	0.182923	0.00978736	0.0230749	0.508535	0.196858	234.583	161.652	186.362	267.581	218.832	337.993
WBGene00004307	rap-1	protein_coding	IV	8916250	8918890	2740.74	-0.384312	0.0887915	1.08445e-05	5.88055e-05	-0.397089	0.0902555	2903.55	3265.52	3174.66	2236.21	2438.52	2425.99
WBGene00165881	21ur-15068	piRNA	IV	8919542	8919562	2.26675	-0.113555	0.470154	0.43995	NA	-1.16097	1.50331	1.55353	1.44332	6.50101	2.01189	2.09076	0
WBGene00197865	D1046.10	ncRNA	IV	8920426	8920489	2.41656	-0.169638	0.471761	0.234881	NA	-1.85125	1.55845	6.21412	0.721661	4.33401	1.00594	0	2.22364
WBGene00219476	D1046.16	protein_coding	IV	8922150	8923096	26.5713	-0.346709	0.323422	0.156748	0.247986	-0.605003	0.427234	31.0706	32.4748	32.5051	15.0892	21.6045	26.6837
WBGene00008363	D1046.2	protein_coding	IV	8924167	8926067	1140.18	-0.316653	0.103625	0.00177803	0.00511941	-0.331168	0.105974	1137.18	1378.37	1291.53	976.772	1020.99	1036.22
WBGene00008362	cfim-2	protein_coding	IV	8926324	8930349	2686.21	-0.322719	0.0961836	0.000625212	0.0020331	-0.335382	0.0980526	2644.11	3237.37	3103.15	2378.05	2296.35	2458.23
WBGene00014724	D1046.t1	pseudogene	IV	8927200	8927273	3.73996	-0.107974	0.455213	0.545874	NA	-0.700028	1.15908	6.21412	6.49495	1.0835	5.02972	1.39384	2.22364
WBGene00045136	D1046.6	snoRNA	IV	8927265	8927393	370.717	0.473493	0.440372	0.0185331	0.0403928	2.27108	0.96445	121.175	189.797	70.4276	750.435	82.9333	1009.53
WBGene00008364	slc-25A26	protein_coding	IV	8930442	8932791	507.359	-0.594809	0.127221	1.31204e-06	9.83196e-06	-0.636881	0.131643	608.984	584.546	662.02	376.223	448.816	363.565
WBGene00008365	D1046.4	protein_coding	IV	8933875	8937465	72.9654	0.499109	0.237931	0.0167478	0.0369064	0.649084	0.271334	45.0524	65.6712	58.5091	81.4815	100.356	86.7219
WBGene00200757	D1046.15	ncRNA	IV	8954378	8954493	1.898	-0.151727	0.473485	0.27166	NA	-1.78543	1.62423	3.10706	3.60831	2.167	0	1.39384	1.11182
WBGene00008366	tpra-1	protein_coding	IV	8956489	8965534	240.248	0.307879	0.154452	0.0358948	0.0716029	0.341089	0.162569	217.494	213.612	204.782	236.397	269.011	300.191
WBGene00219575	anr-8	antisense_RNA	IV	8959570	8960955	76.6015	-0.502381	0.227328	0.0128527	0.0292937	-0.636669	0.255914	94.7654	99.5893	85.5967	56.3329	65.5103	57.8146
WBGene00008272	C53B4.2	protein_coding	IV	8966183	8967998	12.4293	-0.110687	0.388131	0.645858	0.742721	-0.287393	0.625413	9.32118	12.2682	19.503	11.0654	14.6353	7.78274
WBGene00008271	suex-2	protein_coding	IV	8968290	8970565	2.88627	0.223608	0.468195	0.141105	NA	2.12324	1.44272	1.55353	0.721661	1.0835	10.0594	2.78767	1.11182
WBGene00008273	C53B4.3	protein_coding	IV	8970867	8973712	237.022	0.524088	0.166506	0.000830725	0.00261151	0.590958	0.176809	228.369	186.189	156.024	264.563	315.704	271.284
WBGene00008274	pdzd-8	protein_coding	IV	8975526	8984579	7145.47	-0.405175	0.0838823	9.52649e-07	7.52137e-06	-0.417155	0.0851133	7453.84	8582	8472.99	6182.53	6040.89	6140.58
WBGene00000693	col-119	protein_coding	IV	8978926	8979795	70251	0.540983	0.106105	1.79028e-07	1.84981e-06	0.567038	0.10863	68002.7	51335.4	50532.4	84862.5	86054.1	80719.2
WBGene00008275	nstp-1	protein_coding	IV	8984866	8986774	252.758	-0.39265	0.158429	0.00889633	0.0212228	-0.437466	0.167226	262.547	303.819	304.464	180.064	218.832	246.824
WBGene00000266	bre-1	protein_coding	IV	8987266	8990444	339.892	0.41345	0.145192	0.0028953	0.00788241	0.452372	0.151872	268.761	296.603	295.796	411.431	437.665	329.099
WBGene00008277	mltn-12	protein_coding	IV	8993086	9000779	14.7784	0.332148	0.39624	0.161912	0.254715	0.924734	0.661152	21.7494	5.77329	4.33401	27.1605	17.423	12.23
WBGene00006852	unc-129	protein_coding	IV	9002839	9005410	50.7757	0.109066	0.294245	0.644834	0.741802	0.168669	0.365916	65.2483	29.5881	50.9246	41.2437	73.1764	44.4728
WBGene00044241	C53D6.11	protein_coding	IV	9010584	9012342	16.5282	0.0661484	0.36213	0.788745	0.855636	0.142327	0.531188	12.4282	15.1549	19.503	14.0832	20.2106	17.7891
WBGene00008280	acc-2	protein_coding	IV	9016777	9019186	6.5223	0.113343	0.426135	0.601116	0.704625	0.43789	0.837592	4.66059	6.49495	5.41751	9.0535	9.05994	4.44728
WBGene00008281	C53D6.4	protein_coding	IV	9019176	9020940	880.385	-0.529584	0.112234	1.26762e-06	9.53375e-06	-0.558287	0.115235	936.779	1158.27	1045.58	723.274	669.042	749.367
WBGene00005906	srx-15	pseudogene	IV	9021515	9023607	2.94333	0.211014	0.463665	0.193578	NA	1.72199	1.32454	1.55353	1.44332	1.0835	7.04161	2.09076	4.44728
WBGene00008282	C53D6.5	pseudogene	IV	9024738	9027598	2.76982	0.0736842	0.463491	0.650603	NA	0.598081	1.32049	0	2.16498	4.33401	3.01783	4.87843	2.22364
WBGene00008283	C53D6.6	protein_coding	IV	9027634	9032667	155.637	-0.148694	0.175389	0.36461	0.485314	-0.170043	0.187558	172.442	172.477	149.523	136.808	149.141	153.431
WBGene00023424	C53D6.10	protein_coding	IV	9033576	9034440	29.4316	-0.134479	0.332516	0.585089	0.690895	-0.245077	0.448886	27.9636	41.8564	26.0041	31.1843	36.2398	13.3418
WBGene00008284	C53D6.7	protein_coding	IV	9034845	9037163	116.568	0.566524	0.221565	0.00424479	0.0110583	0.708477	0.247773	85.4442	103.198	76.9287	133.791	188.865	111.182
WBGene00013516	Y73F4A.3	protein_coding	IV	9039527	9040493	12.1976	0.251821	0.386246	0.297171	0.414156	0.64388	0.617619	12.4282	7.93827	8.66802	14.0832	16.726	13.3418
WBGene00013515	Y73F4A.2	protein_coding	IV	9042387	9043347	88.3702	0.214563	0.379158	0.378696	0.499469	0.519218	0.589818	124.282	46.908	47.6741	60.3567	97.5686	153.431
WBGene00013514	Y73F4A.1	protein_coding	IV	9043994	9045352	107.516	0.0259469	0.218282	0.894634	0.930216	0.032211	0.243208	86.9977	119.796	111.601	118.701	126.839	81.1628
WBGene00219626	linc-157	lincRNA	IV	9060779	9063687	5.23404	0.225861	0.445717	0.243974	0.354198	1.19402	1.02481	6.21412	3.60831	0	9.0535	6.96919	5.5591
WBGene00003610	nhr-11	protein_coding	IV	9070003	9073622	108.475	0.584343	0.22379	0.00341807	0.00910879	0.734475	0.250897	77.6765	77.2178	88.8472	104.618	121.264	181.227
WBGene00013880	mppb-1	protein_coding	IV	9074673	9076571	1458.6	-0.448763	0.108632	2.29307e-05	0.000112001	-0.471472	0.111347	1444.78	1854.67	1781.28	1250.39	1264.21	1156.29
WBGene00013881	mans-4	protein_coding	IV	9076501	9078569	1080.68	-0.768084	0.101114	8.50352e-15	6.23629e-13	-0.801531	0.103292	1287.88	1467.86	1363.05	803.75	813.304	748.255
WBGene00006663	twk-8	protein_coding	IV	9082355	9087579	219.767	0.801808	0.168125	3.96616e-07	3.60383e-06	0.906373	0.178751	177.103	133.507	151.69	248.468	314.31	293.52
WBGene00013882	msa-1	protein_coding	IV	9088594	9092196	350.178	0.707634	0.178158	2.06938e-05	0.000102087	0.812949	0.190955	347.991	204.952	214.533	373.205	446.725	513.661
WBGene00003066	lpl-1	protein_coding	IV	9092173	9094032	504.65	-0.318008	0.131691	0.012242	0.0280524	-0.342232	0.136615	523.54	609.082	558.004	378.235	462.057	496.983
WBGene00303009	mrpl-42	protein_coding	IV	9093563	9094456	509.462	-0.127747	0.120008	0.272544	0.386129	-0.135725	0.123699	480.041	568.669	548.252	480.841	480.874	498.095
WBGene00002046	icln-1	protein_coding	IV	9094552	9095653	1329.09	-0.419765	0.110426	9.63435e-05	0.000390893	-0.441751	0.11328	1331.38	1704.56	1551.58	1222.22	1071.86	1092.92
WBGene00007223	znf-706	protein_coding	IV	9095754	9096231	1628.11	-0.217455	0.122266	0.0664436	0.121578	-0.231585	0.126176	1385.75	1975.91	1908.05	1609.51	1466.32	1423.13
WBGene00007221	cpna-3	protein_coding	IV	9096842	9099370	2253.01	-0.454282	0.0902061	3.02606e-07	2.87136e-06	-0.469888	0.0917425	2428.17	2745.92	2670.83	1933.43	1802.93	1936.79
WBGene00007222	C01F6.2	protein_coding	IV	9099242	9101592	52.0938	-0.077818	0.264272	0.727653	0.808715	-0.108844	0.312545	40.3918	54.8463	66.0936	51.3032	48.7843	51.1437
WBGene00000374	cyp-31A1	pseudogene	IV	9101773	9103851	172.699	-0.100707	0.174022	0.536464	0.64856	-0.11491	0.185889	184.87	181.137	172.277	144.856	159.594	193.457
WBGene00219207	C01F6.14	protein_coding	IV	9103897	9104121	24.678	0.0481561	0.342781	0.845597	0.897427	0.0925312	0.475155	24.8565	18.7632	28.1711	14.0832	24.3921	37.8019
WBGene00001413	fem-3	protein_coding	IV	9104966	9107607	1101.22	-0.568647	0.11278	2.23941e-07	2.22874e-06	-0.599784	0.115827	1162.04	1465.69	1350.04	798.72	932.477	898.35
WBGene00000120	aly-1	protein_coding	IV	9108931	9109753	264.207	0.173447	0.144912	0.210658	0.314857	0.189707	0.151552	262.547	247.53	230.786	291.724	266.92	285.738
WBGene00006438	nrfl-1	protein_coding	IV	9119092	9130383	1753.66	0.385888	0.108065	0.000253041	0.000916468	0.405201	0.110736	1354.68	1554.46	1616.59	1961.59	2241.29	1793.37
WBGene00235286	C01F6.16	ncRNA	IV	9123278	9123876	7.54248	0.454833	0.427635	0.0346874	0.0695425	1.7934	0.849151	1.55353	5.77329	2.167	13.0773	10.4538	12.23
WBGene00004842	sls-2.10	snRNA	IV	9130721	9130829	6.69581	0.245801	0.442804	0.214196	0.319282	1.23072	0.99083	6.21412	0.721661	5.41751	9.0535	2.09076	16.6773
WBGene00009073	delm-1	protein_coding	IV	9132600	9135477	2.40603	0.00714704	0.473134	0.958999	NA	0.0827806	1.61022	1.55353	0	5.41751	3.01783	0	4.44728
WBGene00000906	daf-10	protein_coding	IV	9136933	9146211	18.7906	0.0855537	0.35126	0.729575	0.810251	0.172344	0.49855	18.6424	15.8765	18.4195	21.1248	15.3322	23.3482
WBGene00001444	flp-1	protein_coding	IV	9144705	9146128	90.756	0.668533	0.277101	0.00359582	0.00952097	0.973682	0.334415	105.64	41.1347	40.0896	94.5588	105.235	157.878
WBGene00009078	rpb-12	protein_coding	IV	9146334	9146869	564.871	-0.295139	0.155637	0.0457554	0.0883465	-0.327519	0.163953	503.344	789.497	588.342	593.507	450.906	463.629
WBGene00000121	aly-2	protein_coding	IV	9147468	9148579	3697.13	-0.540999	0.0899829	9.70916e-10	2.24398e-08	-0.559489	0.0915077	3956.84	4729.05	4524.71	2966.53	3003.72	3001.91
WBGene00009075	F23B2.7	protein_coding	IV	9150475	9152046	17.8512	-0.0664377	0.35875	0.788093	0.855154	-0.139955	0.52069	13.9818	24.5365	17.336	14.0832	21.6045	15.5655
WBGene00003958	pcp-3	protein_coding	IV	9155148	9159019	1898.44	0.810128	0.108281	1.7552e-14	1.22723e-12	0.850845	0.110969	1151.17	1456.31	1449.73	2511.84	2583.48	2238.09
WBGene00003957	pcp-2	protein_coding	IV	9160588	9165127	1480.51	0.622927	0.0898825	1.81995e-12	9.1003e-11	0.644168	0.0914021	1115.44	1169.81	1178.85	1768.45	1812.69	1837.84
WBGene00045121	C46C2.8	snoRNA	IV	9191261	9191333	26.0308	0.191695	0.456817	0.275804	0.389878	1.29289	1.18636	21.7494	20.2065	3.25051	27.1605	4.87843	78.9392
WBGene00008113	C46C2.5	protein_coding	IV	9191639	9192622	141.428	-0.160851	0.211215	0.399755	0.520834	-0.196659	0.233545	114.961	168.869	169.026	108.642	171.442	115.629
WBGene00045078	C46C2.7	protein_coding	IV	9194824	9196076	206.556	-0.347989	0.16561	0.0257632	0.0537989	-0.391853	0.175738	205.066	273.51	222.118	182.076	174.23	182.338
WBGene00006941	wnk-1	protein_coding	IV	9200103	9212242	11120.7	-0.339869	0.0753878	5.07898e-06	3.08572e-05	-0.34794	0.0762776	11929.6	12720	12713.8	9951.81	9809.83	9599.45
WBGene00008114	C46C2.6	protein_coding	IV	9212421	9214402	8.32497	0.168052	0.420686	0.448401	0.567501	0.605211	0.798344	6.21412	5.05163	8.66802	3.01783	12.5445	14.4537
WBGene00008110	C46C2.2	protein_coding	IV	9217726	9220397	1257.38	0.27623	0.099932	0.00476808	0.01228	0.287968	0.102033	1245.93	1101.26	1053.16	1424.42	1340.87	1378.66
WBGene00008111	C46C2.3	protein_coding	IV	9225125	9227781	12.4316	-0.138621	0.391382	0.562905	0.671637	-0.369851	0.639292	10.8747	8.65994	22.7535	9.0535	13.2415	10.0064
WBGene00012426	Y11D7A.1	pseudogene	IV	9228277	9231051	6.73558	0.269065	0.428658	0.209375	0.313255	1.07609	0.857247	4.66059	2.16498	6.50101	7.04161	11.1507	8.89456
WBGene00012428	Y11D7A.3	protein_coding	IV	9233091	9241387	721.571	0.865797	0.148185	9.15255e-10	2.16018e-08	0.951033	0.155308	652.483	409.182	422.566	903.338	1022.38	919.475
WBGene00004281	rab-28	protein_coding	IV	9242074	9244012	7.74	0.246504	0.418668	0.269729	0.383128	0.866179	0.784804	7.76765	3.60831	5.41751	9.0535	8.36302	12.23
WBGene00012429	Y11D7A.5	protein_coding	IV	9244495	9245523	10.8167	0.0224373	0.401439	0.923888	0.950119	0.0655572	0.68619	18.6424	7.21661	6.50101	8.04756	11.1507	13.3418
WBGene00014863	Y11D7A.16	pseudogene	IV	9247156	9248088	1.73869	-0.0672574	0.474429	0.619119	NA	-0.826968	1.66359	3.10706	1.44332	2.167	3.01783	0.696919	0
WBGene00012431	Y11D7A.7	protein_coding	IV	9249519	9250459	610.654	-0.464576	0.111492	1.89593e-05	9.42028e-05	-0.489406	0.114432	705.303	700.011	733.531	490.901	492.721	541.456
WBGene00012432	Y11D7A.8	protein_coding	IV	9251379	9254012	9.3085	0.351574	0.417906	0.116453	0.194277	1.22419	0.779821	6.21412	5.05163	5.41751	7.04161	7.6661	24.46
WBGene00012433	Y11D7A.9	protein_coding	IV	9253974	9256117	30.3942	1.06488	0.320773	1.30738e-05	6.87258e-05	1.83588	0.421183	10.8747	14.4332	14.0855	45.2675	48.7843	48.9201
WBGene00012434	Y11D7A.10	protein_coding	IV	9258921	9259768	966.363	-0.0659352	0.117595	0.563789	0.672236	-0.0698793	0.121061	879.298	1043.52	1042.33	1079.38	869.754	883.897
WBGene00000694	col-120	protein_coding	IV	9260610	9261787	234.13	1.10138	0.168212	3.35731e-12	1.59192e-10	1.24518	0.178856	161.567	127.734	131.104	329.95	374.245	280.179
WBGene00012435	flh-1	protein_coding	IV	9261807	9264270	2497.17	-0.488557	0.0956659	1.93954e-07	1.97679e-06	-0.507514	0.0975043	2623.91	3138.5	3027.31	2150.71	1953.46	2089.11
WBGene00077756	Y11D7A.19	protein_coding	IV	9265782	9266564	4.64178	-0.259316	0.443911	0.186689	0.285924	-1.32495	1.00342	4.66059	8.65994	6.50101	3.01783	2.78767	2.22364
WBGene00012436	flh-3	protein_coding	IV	9270096	9271938	611.011	-0.297683	0.118571	0.00971331	0.0229265	-0.315804	0.122127	654.036	709.393	667.437	487.883	543.596	603.718
WBGene00012437	nmy-3	protein_coding	IV	9274479	9283113	88.1945	0.823574	0.224002	3.73989e-05	0.000171565	1.03567	0.251195	57.4806	47.6296	69.3441	121.719	118.476	114.517
WBGene00009876	F49C12.6	protein_coding	IV	9307338	9309075	31.4417	0.236227	0.319463	0.333012	0.452526	0.404875	0.418231	37.2847	19.4849	26.0041	33.1962	45.9966	26.6837
WBGene00009877	F49C12.7	protein_coding	IV	9308831	9312927	262.346	0.358425	0.148017	0.0111604	0.025894	0.393623	0.155114	245.458	220.828	215.617	270.599	308.038	313.533
WBGene00009878	F49C12.9	protein_coding	IV	9314817	9316215	2432.7	-0.402287	0.0958266	1.87708e-05	9.3548e-05	-0.417952	0.0976744	2536.92	3020.15	2784.6	2195.98	1952.77	2105.79
WBGene00004463	rpn-7	protein_coding	IV	9316631	9318632	6498.23	-0.386838	0.0991344	6.80931e-05	0.0002885	-0.403003	0.101185	6398.99	8189.41	7605.1	5978.33	5418.54	5399
WBGene00009879	F49C12.10	protein_coding	IV	9318148	9319439	35.7676	-0.244023	0.293531	0.301854	0.41902	-0.376382	0.364546	35.7312	42.578	42.2566	34.2021	26.4829	33.3546
WBGene00009880	F49C12.11	protein_coding	IV	9319380	9320143	2413.12	-0.222106	0.106922	0.033379	0.0672675	-0.232977	0.109507	2328.74	3008.61	2480.14	2367.99	2225.26	2067.98
WBGene00009881	F49C12.12	protein_coding	IV	9320122	9321089	1501.67	0.0668451	0.0953929	0.475152	0.592854	0.0694235	0.0972153	1433.91	1578.99	1380.38	1600.46	1499.77	1516.52
WBGene00009882	vha-17	protein_coding	IV	9321801	9322525	2114.56	0.173417	0.0841287	0.0364592	0.0725884	0.178576	0.0853708	1921.72	2031.48	1995.81	2240.24	2232.23	2265.89
WBGene00009883	nspg-11	protein_coding	IV	9322489	9324089	110.078	0.880019	0.215363	5.6711e-06	3.38808e-05	1.08551	0.239189	79.2301	72.8878	60.6761	149.886	177.714	120.077
WBGene00009884	F49C12.15	protein_coding	IV	9324456	9327516	435.152	-0.19876	0.151553	0.168312	0.262691	-0.21932	0.159198	379.062	480.626	543.918	429.538	445.331	332.434
WBGene00011855	clec-183	protein_coding	IV	9328006	9328785	5.86104	-0.20109	0.447797	0.291946	0.408097	-1.10749	1.05089	18.6424	1.44332	4.33401	1.00594	4.18151	5.5591
WBGene00011856	nspg-7.1	protein_coding	IV	9329040	9330855	3561.65	0.522608	0.0797774	3.18837e-11	1.14872e-09	0.536545	0.0808342	2870.92	2977.57	2871.28	4146.5	4343.2	4160.43
WBGene00011857	coa-4	protein_coding	IV	9333297	9335602	550.912	-0.491797	0.123053	3.68865e-05	0.000169497	-0.524193	0.127041	588.788	694.96	665.27	421.491	496.903	438.057
WBGene00303026	T20D3.14	protein_coding	IV	9334351	9335909	224.102	-0.450511	0.16139	0.00314897	0.00848068	-0.504101	0.170719	222.155	293.716	270.876	173.022	195.834	189.009
WBGene00011858	T20D3.5	protein_coding	IV	9337040	9338567	1004.69	-0.446894	0.103197	9.52005e-06	5.2768e-05	-0.467202	0.105516	1101.45	1254.97	1139.84	802.744	888.571	840.536
WBGene00011859	T20D3.6	protein_coding	IV	9338587	9339305	420.059	-0.204804	0.140414	0.128246	0.21009	-0.222727	0.146429	361.973	508.05	483.242	399.36	387.487	380.242
WBGene00006931	vps-26	protein_coding	IV	9339400	9341790	1463	-0.502016	0.10514	1.02775e-06	8.0222e-06	-0.525736	0.107595	1513.14	1896.53	1767.19	1170.92	1268.39	1161.85
WBGene00011860	pigc-1	protein_coding	IV	9341964	9343152	771.863	-0.52514	0.116044	3.23825e-06	2.1137e-05	-0.555681	0.11937	820.264	982.903	949.148	575.4	617.47	685.993
WBGene00007505	pezo-1	protein_coding	IV	9343359	9366511	6568.23	-0.0487421	0.0768919	0.521072	0.634882	-0.0499474	0.0778368	6467.35	6953.93	6621.28	6355.56	6501.55	6509.7
WBGene00201200	C10C5.11	ncRNA	IV	9362301	9362381	2.89199	-0.129672	0.461863	0.435018	NA	-1.00248	1.28419	4.66059	3.60831	3.25051	4.02378	0.696919	1.11182
WBGene00196524	C10C5.10	ncRNA	IV	9362756	9362905	4.67529	-0.135964	0.451415	0.462827	0.58099	-0.807897	1.10038	7.76765	0.721661	9.75152	2.01189	5.57535	2.22364
WBGene00195550	C10C5.9	ncRNA	IV	9366884	9367011	3.89051	-0.283907	0.453286	0.118976	0.197627	-1.75917	1.12833	6.21412	4.32997	7.58452	2.01189	2.09076	1.11182
WBGene00007506	fbxc-58	protein_coding	IV	9371508	9373206	43.3185	0.608924	0.288283	0.00936551	0.0221977	0.921494	0.354637	31.0706	22.3715	36.8391	57.3388	46.6935	65.5974
WBGene00007507	C10C5.3	protein_coding	IV	9374829	9376492	610.45	0.301601	0.138683	0.0234831	0.0496725	0.327293	0.144469	492.469	561.452	566.672	799.726	546.384	695.999
WBGene00007508	C10C5.4	protein_coding	IV	9378552	9380452	667.195	0.0837549	0.115861	0.457149	0.575745	0.0886097	0.119171	615.198	604.752	719.446	718.244	649.528	695.999
WBGene00007509	C10C5.5	protein_coding	IV	9381436	9383189	78.2908	-0.0924221	0.24341	0.66279	0.756009	-0.1219	0.279546	104.087	65.6712	75.8452	78.4637	57.8442	87.8338
WBGene00007511	C10C5.7	protein_coding	IV	9385126	9385715	9.99852	0.0797468	0.408891	0.729294	0.809993	0.251083	0.725537	17.0888	6.49495	4.33401	11.0654	7.6661	13.3418
WBGene00000911	daf-15	protein_coding	IV	9386208	9394979	7374.46	-0.374333	0.0828764	4.61808e-06	2.84339e-05	-0.385129	0.0840631	7663.57	8704.68	8686.44	6483.31	6426.98	6281.78
WBGene00000695	col-121	protein_coding	IV	9394873	9396218	2.109	0.104246	0.473728	0.447813	NA	1.24038	1.63409	0	1.44332	2.167	0	3.48459	5.5591
WBGene00010147	F56D5.2	protein_coding	IV	9396848	9398612	3.24027	0.00935593	0.458055	0.957021	NA	0.0651317	1.20857	1.55353	1.44332	6.50101	2.01189	3.48459	4.44728
WBGene00010148	F56D5.3	protein_coding	IV	9397578	9401297	36.3675	0.152515	0.328762	0.534891	0.64718	0.272907	0.439777	57.4806	19.4849	23.8371	50.2972	40.4213	26.6837
WBGene00010150	F56D5.6	protein_coding	IV	9401922	9412663	359.023	0.61629	0.135255	2.17137e-06	1.51181e-05	0.666018	0.140606	288.957	265.571	280.627	450.663	472.511	395.808
WBGene00014772	F56D5.4	pseudogene	IV	9402576	9404038	642.59	-0.276115	0.111977	0.0113596	0.0263006	-0.291008	0.114958	739.481	728.156	653.352	579.424	554.747	600.383
WBGene00010149	F56D5.5	protein_coding	IV	9407370	9408104	58.169	-0.685235	0.255933	0.00176015	0.00507324	-0.935273	0.299003	73.0159	88.0427	68.2606	39.2318	45.9966	34.4664
WBGene00010152	F56D5.9	protein_coding	IV	9418432	9422508	2.02243	0.13877	0.475735	0.290859	NA	1.81953	1.72265	0	1.44332	1.0835	0	6.27227	3.33546
WBGene00010316	F59B8.1	protein_coding	IV	9428259	9439165	6.7592	0.279687	0.431028	0.186901	0.28617	1.15707	0.876695	4.66059	3.60831	4.33401	4.02378	8.36302	15.5655
WBGene00010317	idh-1	protein_coding	IV	9439078	9441107	8239.58	-0.127953	0.0950631	0.170216	0.265174	-0.132853	0.0968663	8037.97	9240.87	8575.92	8172.29	8457.11	6953.32
WBGene00009544	F38E11.9	protein_coding	IV	9442877	9444040	36.2716	0.0946012	0.304794	0.693644	0.781871	0.152378	0.386829	21.7494	33.1964	47.6741	32.1902	43.9059	38.9137
WBGene00002012	hsp-12.3	protein_coding	IV	9444791	9445507	99.4238	0.215507	0.218238	0.271248	0.384689	0.267509	0.243147	99.426	79.3827	92.0977	106.63	87.8117	131.195
WBGene00002013	hsp-12.6	protein_coding	IV	9446229	9447228	19.7387	0.398041	0.351976	0.107748	0.182036	0.805166	0.500601	15.5353	15.8765	11.9185	24.1427	32.0583	18.9009
WBGene00009541	cutl-17	protein_coding	IV	9449125	9457500	5.87423	0.170271	0.438249	0.403283	0.524136	0.787912	0.942734	1.55353	3.60831	7.58452	3.01783	8.36302	11.1182
WBGene00000775	cpin-1	protein_coding	IV	9450675	9453409	108.819	0.784971	0.214665	4.94494e-05	0.000218523	0.966807	0.238235	60.5877	85.156	73.6782	159.945	156.807	116.741
WBGene00009542	copb-2	protein_coding	IV	9459731	9464020	9613.75	-0.251282	0.0839352	0.00238352	0.00662687	-0.258721	0.0851686	9653.64	11179.3	10583.7	8810.06	9032.76	8423.15
WBGene00009543	F38E11.6	protein_coding	IV	9463957	9467518	20.23	0.124033	0.354894	0.61612	0.717422	0.255244	0.509106	12.4282	28.8665	13.002	22.1308	21.6045	23.3482
WBGene00006949	wrt-3	protein_coding	IV	9473633	9477456	23.1795	0.46375	0.337426	0.0603153	0.111903	0.86634	0.461192	20.1959	16.5982	13.002	28.1664	35.5428	25.5719
WBGene00000563	cng-3	protein_coding	IV	9477522	9481037	1.67486	0.0652374	0.475505	0.621364	NA	0.845522	1.71187	3.10706	0.721661	0	3.01783	2.09076	1.11182
WBGene00197408	F38E11.21	ncRNA	IV	9477546	9477765	12.8652	0.175668	0.40162	0.454278	0.572917	0.514153	0.687093	9.32118	10.1033	11.9185	16.0951	4.18151	25.5719
WBGene00007887	gadr-2	protein_coding	IV	9481981	9485140	23.2156	-0.221203	0.334149	0.369558	0.490081	-0.406414	0.452929	24.8565	26.7015	28.1711	17.1011	25.786	16.6773
WBGene00007885	ugt-21	protein_coding	IV	9500311	9502574	103.93	0.718922	0.217599	0.000234711	0.000858561	0.891139	0.242263	83.8907	62.0629	74.7617	111.66	158.897	132.307
WBGene00007888	ttr-9	protein_coding	IV	9505543	9506351	9.85436	0.0666297	0.414985	0.768332	0.839952	0.224253	0.76132	12.4282	3.60831	11.9185	4.02378	16.0291	11.1182
WBGene00007886	ethe-1	protein_coding	IV	9506936	9508761	115.618	-0.111292	0.204857	0.550656	0.660587	-0.134295	0.225034	132.05	127.734	102.933	94.5588	105.235	131.195
WBGene00007883	C33A12.4	protein_coding	IV	9510100	9510569	35.929	0.45108	0.29755	0.0578293	0.107909	0.70631	0.372332	32.6241	28.8665	20.5865	45.2675	40.4213	47.8083
WBGene00007882	C33A12.3	protein_coding	IV	9510748	9513002	1102.34	-0.362496	0.104745	0.000398728	0.00136502	-0.37949	0.107172	1115.44	1341.57	1279.62	968.724	995.897	912.804
WBGene00045109	smy-2	snoRNA	IV	9511395	9511466	3.289	-0.112022	0.458168	0.518245	NA	-0.782141	1.21064	4.66059	1.44332	6.50101	1.00594	2.78767	3.33546
WBGene00045194	smy-1	snRNA	IV	9511763	9511839	3.04656	0.257933	0.466907	0.0961315	NA	2.33998	1.40632	1.55353	1.44332	0	8.04756	2.78767	4.44728
WBGene00007890	C33A12.19	protein_coding	IV	9516999	9518434	98.8098	0.358378	0.218976	0.0680164	0.123919	0.445582	0.244168	88.5513	91.651	71.5112	104.618	138.687	97.8401
WBGene00007881	nlp-35	protein_coding	IV	9518367	9518926	20.6502	0.143869	0.346222	0.560943	0.669908	0.281679	0.48445	23.303	13.7116	19.503	27.1605	20.2106	20.0128
WBGene00007880	C33A12.1	protein_coding	IV	9523756	9524899	1347.65	0.0140515	0.106255	0.892296	0.928775	0.0147303	0.108791	1247.49	1517.65	1251.45	1420.39	1285.81	1363.09
WBGene00001239	elo-1	protein_coding	IV	9526366	9528336	7836.37	0.156211	0.0866982	0.06724	0.122763	0.161155	0.0880595	7241.01	7682.81	7271.38	9060.54	8078.68	7683.79
WBGene00001245	elo-7	protein_coding	IV	9529947	9531400	12.3069	-0.0512525	0.385952	0.832036	0.88707	-0.130737	0.616416	12.4282	17.3199	8.66802	11.0654	13.2415	11.1182
WBGene00010175	F56H11.2	protein_coding	IV	9531337	9533171	87.6018	0.388845	0.222455	0.0503817	0.0959655	0.48726	0.24902	79.2301	78.6611	60.6761	115.684	91.2963	100.064
WBGene00001403	fbl-1	protein_coding	IV	9540806	9546252	406.291	0.0177301	0.130786	0.888217	0.926413	0.0190608	0.135605	441.203	397.635	374.892	384.271	443.937	395.808
WBGene00011456	T05A1.5	protein_coding	IV	9546286	9560446	13.3469	-0.282964	0.387232	0.240739	0.350241	-0.729308	0.621671	26.41	14.4332	9.75152	8.04756	12.5445	8.89456
WBGene00011454	lron-14	protein_coding	IV	9560782	9566605	26.3401	0.576807	0.339139	0.0195448	0.0423184	1.08715	0.465594	10.8747	25.2581	13.002	29.1724	34.149	45.5846
WBGene00000696	col-122	protein_coding	IV	9563379	9564441	59993.8	0.678639	0.113264	7.50947e-10	1.82268e-08	0.716136	0.116351	55644.4	40513.3	40058.2	78551.2	75458.9	69736.7
WBGene00003808	npr-2	protein_coding	IV	9568828	9580121	20.6052	0.107285	0.348044	0.66464	0.75752	0.212197	0.489478	26.41	15.1549	16.2525	26.1546	17.423	22.2364
WBGene00009186	trcs-1	protein_coding	IV	9587096	9588834	9637.99	-0.573781	0.078191	1.07372e-13	6.76237e-12	-0.588465	0.0791852	10944.6	12204.7	11577.2	7660.27	7729.52	7711.58
WBGene00009185	pei-1	protein_coding	IV	9589795	9592513	62.885	-0.369147	0.269394	0.102388	0.174589	-0.524509	0.321118	55.9271	80.1044	86.6802	59.3507	64.1165	31.131
WBGene00005003	spp-18	protein_coding	IV	9593712	9594413	260.089	0.14966	0.160299	0.323736	0.442986	0.167195	0.16943	239.244	267.736	226.452	329.95	248.103	249.048
WBGene00009183	F27C8.2	protein_coding	IV	9596356	9599087	6.63931	0.0802871	0.43536	0.698331	0.78568	0.35462	0.914971	0	9.3816	7.58452	10.0594	8.36302	4.44728
WBGene00000002	aat-1	protein_coding	IV	9599178	9601695	119.211	0.759401	0.200167	3.35193e-05	0.000155976	0.907866	0.218861	94.7654	72.1661	83.4297	143.85	149.837	171.22
WBGene00001249	elt-1	protein_coding	IV	9614995	9620280	91.8572	-0.020751	0.2195	0.915998	0.944681	-0.0258305	0.244896	114.961	77.2178	87.7637	86.5112	91.2963	93.3929
WBGene00003151	mca-1	protein_coding	IV	9625909	9634948	4338.49	0.210041	0.103282	0.0375774	0.0746527	0.219602	0.105607	4665.25	3659.54	3707.74	4731.96	4371.07	4895.34
WBGene00202037	W09C2.13	ncRNA	IV	9628607	9628706	2.55709	-0.00161232	0.468975	0.991425	NA	-0.0157558	1.46604	1.55353	0.721661	5.41751	0	2.09076	5.5591
WBGene00000953	del-2	protein_coding	IV	9636905	9642025	8.46153	0.229872	0.414729	0.30993	0.428086	0.771422	0.759745	4.66059	7.21661	6.50101	8.04756	7.6661	16.6773
WBGene00010272	amph-1	protein_coding	IV	9644294	9647873	751.315	0.34788	0.10431	0.000645675	0.00209277	0.364047	0.106707	686.661	637.949	649.018	835.94	865.573	832.753
WBGene00010273	srm-3	protein_coding	IV	9648982	9650550	6.37329	-0.0204676	0.425413	0.92502	0.950628	-0.0783152	0.832149	6.21412	7.93827	5.41751	5.02972	6.96919	6.67092
WBGene00044107	F58G6.9	protein_coding	IV	9651394	9652480	310.599	0.249781	0.169424	0.116632	0.194496	0.282928	0.180316	298.278	302.376	240.538	251.486	384.002	386.913
WBGene00010274	F58G6.3	protein_coding	IV	9653535	9654223	223.798	0.326694	0.153696	0.0253438	0.053044	0.361553	0.161688	212.834	192.684	183.112	246.456	245.315	262.389
WBGene00010277	F58G6.7	protein_coding	IV	9654317	9655588	332.431	0.248949	0.138803	0.0616916	0.114146	0.270196	0.144605	334.009	307.428	264.375	369.182	369.367	350.223
WBGene00010275	acc-1	protein_coding	IV	9658053	9664006	5.00638	0.166379	0.44776	0.383374	0.50435	0.91563	1.0504	7.76765	2.16498	1.0835	7.04161	9.75686	2.22364
WBGene00003627	nhr-34	protein_coding	IV	9664360	9675672	596.869	0.3085	0.114792	0.00573074	0.0144209	0.326035	0.118009	526.647	538.359	523.332	610.608	666.254	716.012
WBGene00170345	21ur-14817	piRNA	IV	9668198	9668218	3.78912	-0.0993508	0.453334	0.585183	NA	-0.616283	1.12907	7.76765	5.05163	1.0835	2.01189	3.48459	3.33546
WBGene00194669	ZK1251.15	antisense_RNA	IV	9674271	9675699	19.0761	0.30278	0.351081	0.221172	0.328021	0.609308	0.498038	12.4282	15.1549	17.336	25.1486	18.8168	25.5719
WBGene00002090	ins-7	protein_coding	IV	9682011	9682845	46.3165	0.404448	0.300313	0.0902281	0.157351	0.640051	0.37779	54.3736	25.2581	30.3381	61.3626	37.6336	68.9328
WBGene00014240	htas-1	protein_coding	IV	9682984	9683533	40.0301	-0.0429831	0.309178	0.858704	0.906499	-0.0704817	0.395912	18.6424	51.238	52.0081	43.2556	43.9059	31.131
WBGene00014241	ZK1251.3	protein_coding	IV	9683658	9684555	4.11335	0.128253	0.448648	0.498603	0.614263	0.718663	1.06203	1.55353	4.32997	3.25051	3.01783	6.96919	5.5591
WBGene00014996	ZK1251.5	pseudogene	IV	9687049	9688392	12.4573	0.257546	0.396333	0.278045	0.392287	0.717633	0.661583	4.66059	14.4332	8.66802	15.0892	22.9983	8.89456
WBGene00003463	msp-76	protein_coding	IV	9689015	9689398	420.042	-0.204983	0.182727	0.22741	0.335014	-0.237325	0.196615	332.456	466.193	563.421	482.853	395.153	280.179
WBGene00014242	sdz-36	protein_coding	IV	9690944	9691360	14.2146	0.0971316	0.379491	0.690147	0.77927	0.235635	0.591074	15.5353	10.8249	13.002	9.0535	14.6353	22.2364
WBGene00006664	twk-9	protein_coding	IV	9693174	9697005	12.4187	0.0517052	0.390029	0.82953	0.885265	0.136384	0.633447	4.66059	15.1549	15.169	13.0773	15.3322	11.1182
WBGene00014243	dcaf-1	protein_coding	IV	9696989	9706723	6197.41	-0.50827	0.0914249	1.54266e-08	2.37236e-07	-0.526222	0.0930254	6468.9	7885.59	7586.68	5176.59	5150.23	4916.47
WBGene00010484	dph-3	protein_coding	IV	9707147	9707764	248.937	-0.152215	0.163816	0.324786	0.444128	-0.170937	0.173598	208.173	281.448	297.963	252.492	211.166	242.377
WBGene00010485	ant-1.3	protein_coding	IV	9708168	9709305	105.051	0.209491	0.211194	0.272737	0.386329	0.256116	0.233516	77.6765	104.641	104.016	119.707	127.536	96.7283
WBGene00003629	nhr-38	protein_coding	IV	9710187	9712420	3.11167	0.163582	0.460039	0.335317	NA	1.20094	1.24649	1.55353	2.88665	1.0835	2.01189	5.57535	5.5591
WBGene00010486	K01H12.4	protein_coding	IV	9713082	9714886	76.1958	-0.034496	0.254267	0.874358	0.917331	-0.0468616	0.296356	46.6059	100.311	83.4297	86.5112	78.0549	62.2619
WBGene00003728	nhr-138	protein_coding	IV	9725251	9728576	251.312	0.549599	0.159754	0.000278199	0.000996431	0.613504	0.168786	194.191	182.58	218.867	283.676	273.889	354.671
WBGene00219837	C28D4.17	snoRNA	IV	9725532	9725758	3.20385	-0.153316	0.460092	0.366235	NA	-1.1272	1.24753	6.21412	3.60831	3.25051	1.00594	0.696919	4.44728
WBGene00003690	nhr-100	protein_coding	IV	9728676	9731301	187.348	0.438209	0.166843	0.00527514	0.0133916	0.494377	0.177213	147.585	174.642	143.022	223.32	226.499	209.022
WBGene00000509	cka-1	protein_coding	IV	9731737	9737621	1312.31	-0.266512	0.0934297	0.00367533	0.00970536	-0.276358	0.0951398	1427.69	1504.66	1378.21	1213.17	1152.7	1197.43
WBGene00007796	C28D4.10	protein_coding	IV	9738494	9739312	6.90922	-0.141072	0.425464	0.516465	0.630526	-0.540146	0.832525	4.66059	10.1033	9.75152	3.01783	8.36302	5.5591
WBGene00001607	gln-6	protein_coding	IV	9739261	9740901	14608.2	-0.615402	0.0841246	1.14186e-13	7.13705e-12	-0.633706	0.0853665	16762.6	19148.6	17380.5	11981.8	10835	11540.7
WBGene00007794	C28D4.7	protein_coding	IV	9741875	9743147	29.888	-0.192725	0.311048	0.425734	0.545549	-0.318495	0.399862	37.2847	35.3614	27.0876	30.1783	27.1798	22.2364
WBGene00007792	C28D4.4	protein_coding	IV	9743760	9745005	6.28674	-0.18205	0.43303	0.385471	0.506444	-0.77579	0.893912	7.76765	10.8249	5.41751	2.01189	8.36302	3.33546
WBGene00007793	C28D4.5	protein_coding	IV	9745554	9746862	30.6254	-0.341373	0.31594	0.160436	0.25274	-0.576065	0.410418	31.0706	36.8047	42.2566	30.1783	27.8767	15.5655
WBGene00007795	C28D4.8	protein_coding	IV	9747152	9748442	7.3728	-0.0807155	0.419266	0.717217	0.801062	-0.285675	0.788763	9.32118	8.65994	6.50101	4.02378	9.05994	6.67092
WBGene00003687	nhr-97	protein_coding	IV	9757641	9764499	2582.92	0.447001	0.088386	2.7477e-07	2.653e-06	0.461723	0.0898297	2293.01	2123.85	2107.41	2980.61	3161.92	2830.69
WBGene00011749	ssp-36	protein_coding	IV	9765637	9766350	3.81001	-0.0755405	0.452757	0.679736	NA	-0.462464	1.12025	7.76765	3.60831	2.167	4.02378	4.18151	1.11182
WBGene00003466	msp-79	protein_coding	IV	9766771	9767154	78.0945	-0.232174	0.237169	0.264723	0.377937	-0.30136	0.270206	77.6765	76.4961	105.1	77.4577	77.358	54.4792
WBGene00011748	T13F2.9	pseudogene	IV	9768057	9768984	240.261	0.0719721	0.184929	0.6748	0.76581	0.0836478	0.199366	175.549	212.89	310.965	246.456	276.677	219.028
WBGene00003465	msp-78	protein_coding	IV	9770046	9770429	202.27	-0.292061	0.206919	0.120245	0.199434	-0.353906	0.227776	164.674	213.612	302.297	208.23	195.834	128.971
WBGene00000301	cav-1	protein_coding	IV	9772510	9773559	412.619	-0.504123	0.159528	0.000843191	0.00264767	-0.562556	0.16852	605.877	451.76	419.315	314.861	283.646	400.255
WBGene00011747	sna-2	protein_coding	IV	9774605	9777634	3004.43	-0.568396	0.0909004	2.0027e-10	5.73724e-09	-0.588234	0.0924731	3237.56	3762.74	3821.51	2384.09	2416.91	2403.75
WBGene00011746	T13F2.6	protein_coding	IV	9778321	9781203	3727.91	-0.665482	0.0883537	1.9337e-14	1.34067e-12	-0.687383	0.0897958	4180.55	4854.62	4758.74	2795.52	2829.49	2948.55
WBGene00011745	sre-4	protein_coding	IV	9780955	9784789	3.9923	0.0433648	0.449469	0.817831	0.87744	0.247163	1.07306	1.55353	5.77329	3.25051	5.02972	2.78767	5.5591
WBGene00004031	pis-1	protein_coding	IV	9791933	9796594	3064.91	-0.313613	0.094823	0.000752331	0.00239103	-0.325561	0.0966123	3052.69	3579.44	3589.64	2872.98	2556.3	2738.41
WBGene00011743	T13F2.2	protein_coding	IV	9796688	9797354	1176.35	-0.624104	0.10462	1.03888e-09	2.38422e-08	-0.653289	0.107038	1322.05	1556.62	1434.56	856.059	982.655	906.133
WBGene00001396	fat-4	protein_coding	IV	9799429	9802226	4723.51	0.177853	0.0811293	0.0262652	0.0546879	0.182763	0.0822415	4453.97	4477.19	4343.76	4719.89	5212.95	5133.27
WBGene00001395	fat-3	protein_coding	IV	9803023	9806119	2577.33	0.34619	0.0874777	5.80131e-05	0.000251187	0.357351	0.0888767	2420.4	2192.41	2170.26	2806.58	2876.88	2997.47
WBGene00012340	dct-15	protein_coding	IV	9806406	9810733	5.50983	0.226296	0.436715	0.270981	0.384409	1.02127	0.927751	4.66059	2.16498	4.33401	6.03567	6.96919	8.89456
WBGene00001188	egl-20	protein_coding	IV	9812357	9815532	107.539	0.420359	0.198466	0.0207762	0.04461	0.500883	0.216642	90.1048	89.486	87.7637	123.731	129.627	124.524
WBGene00012341	catp-6	protein_coding	IV	9817412	9824580	4710.65	-0.401744	0.0894929	5.01095e-06	3.05001e-05	-0.41532	0.0909925	4878.09	5818.76	5451.1	4117.33	4125.06	3873.58
WBGene00000697	col-123	protein_coding	IV	9821921	9823156	20.8168	-0.0861862	0.356209	0.727494	0.80861	-0.178764	0.51301	29.5171	22.3715	15.169	11.0654	27.8767	18.9009
WBGene00219229	mir-4934	miRNA	IV	9825312	9825421	3.24738	-0.227136	0.460209	0.180108	NA	-1.67536	1.24987	3.10706	7.21661	4.33401	3.01783	0.696919	1.11182
WBGene00012342	mtr-4	protein_coding	IV	9825694	9830620	3546.2	-0.543661	0.0999849	2.82613e-08	3.96885e-07	-0.566788	0.102089	3621.28	4607.81	4468.36	2887.06	2929.85	2762.87
WBGene00014857	W08D2.9	pseudogene	IV	9832488	9832631	2.42195	0.111191	0.466788	0.473993	NA	1.0046	1.40308	0	1.44332	3.25051	3.01783	3.48459	3.33546
WBGene00002204	kin-21	protein_coding	IV	9832886	9834870	15.7854	-0.311554	0.371323	0.204484	0.307555	-0.712543	0.561553	20.1959	12.9899	26.0041	14.0832	12.5445	8.89456
WBGene00003467	msp-81	protein_coding	IV	9836034	9836417	333.832	-0.222542	0.193128	0.210755	0.314921	-0.262503	0.209752	267.207	355.057	468.073	407.407	260.648	244.6
WBGene00003425	msp-10	protein_coding	IV	9837649	9838032	57.3209	-0.0218438	0.288045	0.925705	0.951125	-0.0330286	0.354195	45.0524	44.743	84.5132	72.428	62.7227	34.4664
WBGene00002206	kin-24	protein_coding	IV	9839057	9841084	15.1275	0.172309	0.377203	0.480515	0.597917	0.410965	0.582536	13.9818	7.21661	18.4195	15.0892	21.6045	14.4537
WBGene00003449	msp-56	protein_coding	IV	9841540	9841923	103.271	-0.0734817	0.231093	0.719171	0.802477	-0.0939623	0.26132	77.6765	99.5893	141.939	120.713	99.6594	80.051
WBGene00045180	K07F5.17	protein_coding	IV	9842371	9843050	4.53325	-0.170028	0.447327	0.374637	0.495383	-0.92764	1.04485	3.10706	7.93827	6.50101	6.03567	1.39384	2.22364
WBGene00010633	nspd-2	protein_coding	IV	9844060	9844272	252.819	-0.172935	0.164442	0.264861	0.377998	-0.194389	0.174344	237.69	264.128	307.715	264.563	251.588	191.233
WBGene00010634	K07F5.6	protein_coding	IV	9844977	9846674	18.5856	-0.021102	0.363568	0.931839	0.955583	-0.0458238	0.535758	15.5353	12.2682	29.2546	14.0832	23.6952	16.6773
WBGene00010636	K07F5.8	protein_coding	IV	9848485	9849724	10.3529	-0.137065	0.400655	0.560173	0.669134	-0.397493	0.682293	7.76765	10.1033	17.336	6.03567	9.75686	11.1182
WBGene00006039	ssp-10	protein_coding	IV	9850702	9851031	203.229	-0.248118	0.169316	0.118881	0.197488	-0.280997	0.180185	194.191	223.715	250.289	207.225	186.077	157.878
WBGene00006050	ssq-1	protein_coding	IV	9852550	9853609	443.937	-0.344492	0.280805	0.136298	0.221233	-0.507973	0.340986	358.866	518.153	686.94	362.14	466.239	271.284
WBGene00010637	K07F5.12	protein_coding	IV	9856012	9858067	324.102	-0.56197	0.146256	5.77178e-05	0.00025004	-0.615727	0.153091	399.257	432.997	344.554	227.343	278.071	262.389
WBGene00003787	npp-1	protein_coding	IV	9858488	9862119	3164.65	-0.530204	0.0888636	1.31927e-09	2.93782e-08	-0.547862	0.0903313	3451.95	4040.58	3779.26	2551.08	2643.41	2521.61
WBGene00010638	K07F5.14	protein_coding	IV	9862221	9864067	1153.71	-0.607477	0.125009	5.10648e-07	4.4442e-06	-0.648863	0.129197	1101.45	1559.51	1561.33	883.219	915.054	901.686
WBGene00010640	K07F5.16	protein_coding	IV	9864117	9864984	48.5524	-0.092105	0.292006	0.696066	0.78398	-0.141269	0.361639	27.9636	46.908	76.9287	46.2734	43.209	50.0319
WBGene00010639	K07F5.15	protein_coding	IV	9865078	9866149	258.941	-0.319369	0.163547	0.0385491	0.0762343	-0.358507	0.173278	264.1	324.026	284.961	199.177	274.586	206.798
WBGene00219551	K07F5.21	ncRNA	IV	9875696	9875916	2.66036	0.0869699	0.464004	0.590401	NA	0.717216	1.33248	1.55353	2.16498	2.167	2.01189	1.39384	6.67092
WBGene00003603	nhr-4	protein_coding	IV	9879329	9882152	278.403	0.0508327	0.159115	0.735833	0.815062	0.0566908	0.168034	281.189	276.396	263.291	290.718	333.127	225.699
WBGene00009320	prp-18	protein_coding	IV	9882093	9884383	706.37	-0.441169	0.116106	9.27731e-05	0.000378455	-0.466855	0.119438	711.517	896.303	847.299	598.537	593.078	591.488
WBGene00009319	mccc-1	protein_coding	IV	9884570	9887151	4881.32	-0.142883	0.0885257	0.100906	0.172491	-0.147604	0.0899764	4829.93	5515.66	5044.79	4590.12	4939.06	4368.34
WBGene00009324	ttbk-3	protein_coding	IV	9887146	9889957	17.8901	-0.588365	0.365677	0.0169711	0.0373487	-1.29531	0.542576	23.303	27.4231	24.9206	8.04756	6.96919	16.6773
WBGene00009321	F32B6.4	protein_coding	IV	9890585	9892038	61.3269	-0.117382	0.26927	0.603395	0.706444	-0.166719	0.320908	59.0342	81.5477	54.1751	53.3151	78.7518	41.1373
WBGene00006056	sss-1	protein_coding	IV	9892739	9893749	298.616	0.028085	0.166842	0.858098	0.906265	0.0316849	0.177213	247.011	292.994	345.637	340.009	330.339	235.706
WBGene00003464	msp-77	protein_coding	IV	9894631	9895014	228.485	-0.273841	0.203763	0.140304	0.22671	-0.329714	0.223587	173.995	266.293	321.8	250.48	210.469	147.872
WBGene00006049	ssp-32	protein_coding	IV	9895388	9896136	3.67825	-0.215584	0.453255	0.236592	NA	-1.33487	1.12786	3.10706	5.05163	7.58452	2.01189	2.09076	2.22364
WBGene00009322	tbc-3	protein_coding	IV	9899012	9902513	2336.36	-0.284872	0.093384	0.00189426	0.0054125	-0.295386	0.0950916	2310.1	2769.01	2639.41	2098.4	2075.42	2125.8
WBGene00009323	best-13	protein_coding	IV	9903908	9905934	142.272	0.0830648	0.192577	0.639625	0.737704	0.0978805	0.209046	160.014	141.446	112.684	142.844	166.564	130.083
WBGene00009133	bed-3	protein_coding	IV	9916524	9921967	42.7349	0.930639	0.288946	7.28344e-05	0.00030589	1.41169	0.355872	23.303	18.0415	29.2546	62.3686	57.8442	65.5974
WBGene00001113	dur-1	protein_coding	IV	9921938	9928230	388.34	0.994766	0.169759	4.42613e-10	1.15198e-08	1.12737	0.18072	334.009	179.694	225.368	512.026	546.384	532.562
WBGene00009131	F25H8.1	protein_coding	IV	9930896	9932213	786.734	-0.710796	0.114095	1.53103e-10	4.57673e-09	-0.750681	0.117253	901.048	1008.88	1051	539.186	643.256	577.034
WBGene00009132	F25H8.2	protein_coding	IV	9932235	9933879	1357.1	-0.657697	0.101905	4.24426e-11	1.48378e-09	-0.686808	0.104136	1482.07	1794.77	1742.27	1015	1065.59	1042.89
WBGene00001650	gon-1	protein_coding	IV	9934206	9953433	1349.2	0.60728	0.11848	1.29841e-07	1.40492e-06	0.644188	0.122027	1244.38	990.841	930.728	1627.62	1802.93	1498.73
WBGene00011762	T13H10.2	protein_coding	IV	9964245	9966650	5.66192	0.0604608	0.439492	0.764918	0.837052	0.285665	0.955306	10.8747	2.88665	2.167	7.04161	7.6661	3.33546
WBGene00002193	kin-5	protein_coding	IV	9967077	9969181	46.8949	0.0551018	0.273594	0.809034	0.871458	0.0793418	0.328303	37.2847	46.1863	53.0916	54.321	51.572	38.9137
WBGene00008154	C47E12.11	protein_coding	IV	9969400	9971258	24.3293	-0.0534283	0.346817	0.829054	0.884936	-0.104953	0.486084	21.7494	23.8148	30.3381	32.1902	27.8767	10.0064
WBGene00008155	C47E12.12	protein_coding	IV	9971993	9972729	7.0887	0.00342249	0.422426	0.987598	0.992245	0.0125972	0.810433	9.32118	5.77329	6.50101	6.03567	10.4538	4.44728
WBGene00008153	C47E12.10	protein_coding	IV	9972800	9974025	10.8782	-0.199982	0.392657	0.402886	0.523812	-0.539442	0.644897	12.4282	12.2682	14.0855	10.0594	9.75686	6.67092
WBGene00008152	C47E12.9	protein_coding	IV	9974692	9975484	11.9387	0.31994	0.38728	0.184662	0.283373	0.824932	0.62187	9.32118	7.93827	8.66802	15.0892	13.9384	16.6773
WBGene00000964	dhp-2	protein_coding	IV	9978122	9980775	156.241	0.675201	0.194649	0.000161445	0.000615103	0.798713	0.211705	153.8	98.8676	93.1812	197.165	196.531	197.904
WBGene00008151	rrp-1	protein_coding	IV	9980734	9982276	862.746	-0.352242	0.132661	0.00585087	0.014677	-0.379502	0.137699	753.462	1060.84	1107.34	800.732	708.069	746.031
WBGene00008150	mam-2	protein_coding	IV	9983195	9989678	19.0674	0.595848	0.366523	0.0155695	0.0345963	1.31913	0.545352	3.10706	14.4332	14.0855	25.1486	32.0583	25.5719
WBGene00006699	uba-1	protein_coding	IV	9989671	9994945	21435.7	-0.292995	0.0887475	0.000791296	0.00250186	-0.302726	0.0902092	21059.7	25603.1	24360.4	19924.7	18988.9	18677.5
WBGene00008149	pyp-1	protein_coding	IV	9995385	9998925	4471.49	-0.16026	0.0857909	0.057863	0.107949	-0.165223	0.0871093	4351.44	5076.89	4747.91	4283.31	4198.93	4170.44
WBGene00008148	C47E12.3	protein_coding	IV	9999160	10001848	1285.21	-0.366211	0.0911973	4.39756e-05	0.000197185	-0.379079	0.0927857	1452.55	1473.63	1433.47	1099.5	1143.64	1108.48
WBGene00008147	C47E12.2	protein_coding	IV	10001970	10003502	1087.98	-0.568317	0.0987998	4.34897e-09	8.20048e-08	-0.591899	0.100829	1253.7	1378.37	1291.53	842.981	912.963	848.319
WBGene00005663	sars-1	protein_coding	IV	10003726	10005578	4965.07	-0.216958	0.102652	0.0307339	0.0626254	-0.226709	0.104933	4523.88	5941.44	5591.96	4758.12	4634.51	4340.54
WBGene00009678	magu-4	protein_coding	IV	10009753	10014207	312.603	0.548976	0.137618	3.28357e-05	0.00015323	0.594966	0.143267	243.904	248.973	254.623	384.271	395.85	348
WBGene00009679	F44D12.2	protein_coding	IV	10013958	10017733	75.3127	0.855026	0.233429	3.26999e-05	0.00015264	1.09956	0.264713	45.0524	52.6813	45.5071	94.5588	112.901	101.176
WBGene00009686	ent-7	protein_coding	IV	10017277	10021444	235.305	0.31366	0.161403	0.039812	0.0784404	0.350978	0.170734	194.191	217.22	208.032	218.29	279.464	294.632
WBGene00009680	msd-1	protein_coding	IV	10022349	10022678	5.26894	-0.165824	0.44142	0.406386	0.527101	-0.810018	0.975608	1.55353	6.49495	11.9185	3.01783	4.18151	4.44728
WBGene00009685	F44D12.8	protein_coding	IV	10023291	10025270	32.3027	-0.125898	0.329174	0.608565	0.711185	-0.225725	0.440763	29.5171	23.8148	52.0081	24.1427	43.209	21.1246
WBGene00009681	gipc-2	protein_coding	IV	10026413	10027666	579.166	-0.120269	0.154499	0.412568	0.532649	-0.133251	0.162624	498.683	619.185	699.942	571.376	659.982	425.827
WBGene00194914	F44D12.16	protein_coding	IV	10029079	10030026	1.70445	-0.0671983	0.475222	0.613222	NA	-0.858704	1.69879	1.55353	0.721661	4.33401	0	1.39384	2.22364
WBGene00009683	F44D12.6	protein_coding	IV	10033353	10034880	10.1188	-0.13487	0.398436	0.568345	0.676544	-0.383087	0.671504	7.76765	14.4332	11.9185	9.0535	9.75686	7.78274
WBGene00014375	F44D12.11	pseudogene	IV	10037452	10039043	5.03481	-0.0281527	0.437954	0.890285	0.927553	-0.129641	0.939809	4.66059	3.60831	7.58452	5.02972	4.87843	4.44728
WBGene00011424	dhs-31	protein_coding	IV	10039758	10040903	19.9274	0.203451	0.353806	0.410937	0.531124	0.415982	0.50591	17.0888	16.5982	17.336	33.1962	15.3322	20.0128
WBGene00001487	frk-1	protein_coding	IV	10043181	10045739	29.384	0.138922	0.318462	0.568796	0.676886	0.237042	0.415991	21.7494	28.8665	30.3381	26.1546	42.512	26.6837
WBGene00011422	T04B2.3	protein_coding	IV	10047408	10050572	90.5482	0.49889	0.236026	0.0161859	0.0357877	0.645705	0.268518	83.8907	72.1661	57.4256	110.654	137.99	81.1628
WBGene00044018	T04B2.8	protein_coding	IV	10050546	10051188	1.99104	0.0695827	0.471028	0.630753	NA	0.736685	1.53263	0	2.16498	2.167	3.01783	3.48459	1.11182
WBGene00011425	T04B2.7	protein_coding	IV	10053990	10056238	16.0359	-0.123764	0.373778	0.613503	0.715486	-0.287973	0.570153	23.303	15.1549	15.169	17.1011	18.8168	6.67092
WBGene00011423	ipla-7	protein_coding	IV	10056591	10062849	825.072	0.563131	0.101105	1.27255e-08	2.01133e-07	0.587649	0.103283	671.125	666.815	640.35	1000.91	991.715	979.513
WBGene00000858	cwn-2	protein_coding	IV	10067816	10070251	31.2289	0.522184	0.314248	0.0314987	0.063994	0.874758	0.406729	18.6424	24.5365	22.7535	41.2437	50.1781	30.0191
WBGene00012170	W01B6.3	protein_coding	IV	10070202	10072627	8.14394	0.105892	0.414963	0.639716	0.737704	0.356307	0.761184	3.10706	7.21661	10.835	9.0535	9.75686	8.89456
WBGene00012169	ttbk-4	protein_coding	IV	10073404	10075134	63.4665	0.0943418	0.268351	0.675668	0.766531	0.133613	0.319355	38.8383	71.4445	70.4276	50.2972	86.4179	63.3737
WBGene00012171	W01B6.4	protein_coding	IV	10075460	10075651	2.70479	0.0337765	0.464702	0.832854	NA	0.284758	1.34929	0	2.88665	4.33401	3.01783	4.87843	1.11182
WBGene00012172	W01B6.5	protein_coding	IV	10076199	10078706	20.187	-0.160792	0.36314	0.514664	0.628932	-0.348205	0.534391	15.5353	20.2065	32.5051	12.0713	28.5737	12.23
WBGene00012173	W01B6.6	protein_coding	IV	10081116	10082624	14.309	-0.254787	0.373205	0.29868	0.415699	-0.590435	0.568125	15.5353	17.3199	18.4195	11.0654	9.05994	14.4537
WBGene00012174	W01B6.8	protein_coding	IV	10083386	10084373	2.61626	-0.193563	0.465107	0.223879	NA	-1.65329	1.35931	3.10706	4.32997	4.33401	1.00594	0.696919	2.22364
WBGene00000593	col-2	protein_coding	IV	10084439	10085451	5.05238	0.0742157	0.441801	0.709503	0.794969	0.364977	0.979742	6.21412	2.88665	4.33401	10.0594	3.48459	3.33546
WBGene00003576	ndc-80	protein_coding	IV	10086137	10088437	2650.68	-0.564054	0.0914189	3.42978e-10	9.26264e-09	-0.583973	0.0930192	2884.91	3407.68	3241.84	2165.8	2063.58	2140.25
WBGene00007304	ttr-39	protein_coding	IV	10088367	10089877	44.1913	0.409492	0.291478	0.0821733	0.145534	0.626863	0.360637	51.2665	28.8665	26.0041	54.321	61.3288	43.361
WBGene00007305	ttbk-5	protein_coding	IV	10090658	10092389	39.9053	0.0171322	0.297073	0.942523	0.962469	0.0267775	0.3714	27.9636	37.5264	53.0916	40.2378	49.4812	31.131
WBGene00014665	C04G2.3	pseudogene	IV	10093061	10093511	48.6102	0.134803	0.299415	0.571809	0.679434	0.21259	0.376006	57.4806	27.4231	52.0081	64.3804	59.2381	31.131
WBGene00007306	C04G2.5	protein_coding	IV	10094197	10095271	16.2531	0.0650185	0.372536	0.790963	0.857425	0.149964	0.565774	21.7494	10.8249	14.0855	24.1427	11.1507	15.5655
WBGene00003432	msp-36	protein_coding	IV	10095433	10095816	421.918	-0.191294	0.167796	0.225592	0.332812	-0.216131	0.178356	338.67	452.482	567.755	446.639	409.091	316.869
WBGene00001001	dis-3	protein_coding	IV	10097202	10106523	3229.75	-0.491035	0.0991578	4.31488e-07	3.86746e-06	-0.511564	0.101209	3296.59	4189.97	3898.44	2667.76	2761.89	2563.86
WBGene00001204	egl-38	protein_coding	IV	10106599	10110517	13.1058	0.0311747	0.3957	0.895667	0.930927	0.0863734	0.65865	20.1959	12.9899	5.41751	20.1189	13.2415	6.67092
WBGene00007307	spch-1	protein_coding	IV	10110818	10111541	253.42	-0.172378	0.163506	0.26401	0.377148	-0.193491	0.17323	226.815	273.51	309.882	265.569	244.618	200.128
WBGene00007308	nsph-3.2	protein_coding	IV	10112870	10114287	858.699	-0.390507	0.128488	0.00164884	0.00478332	-0.418721	0.133049	849.781	1003.83	1093.25	800.732	793.093	611.501
WBGene00255426	C04G2.14	ncRNA	IV	10114525	10115129	71.0611	0.297882	0.231437	0.145377	0.233148	0.381224	0.261819	62.1412	59.1762	63.9266	77.4577	78.0549	85.6101
WBGene00007309	C04G2.10	protein_coding	IV	10115442	10118118	121.12	0.404679	0.197913	0.0256935	0.0536668	0.481686	0.215924	83.8907	109.693	108.35	127.755	154.716	142.313
WBGene00010676	ctf-18	protein_coding	IV	10122537	10126644	2950.07	-0.467982	0.0952638	5.55506e-07	4.79302e-06	-0.485983	0.0970786	3020.06	3690.58	3611.31	2420.3	2481.03	2477.13
WBGene00010677	gtbp-1	protein_coding	IV	10126749	10128956	12412.9	-0.424549	0.0968178	7.77102e-06	4.44932e-05	-0.441437	0.0987247	12462.4	15672.3	14751.9	11194.1	10564.6	9831.82
WBGene00200940	K08F4.14	ncRNA	IV	10129124	10129196	3.95988	-0.218202	0.451167	0.2397	0.349142	-1.28955	1.0968	6.21412	4.32997	6.50101	1.00594	3.48459	2.22364
WBGene00010678	K08F4.3	protein_coding	IV	10129257	10130244	1347.17	-0.588665	0.105854	1.24986e-08	1.98689e-07	-0.616877	0.108361	1485.18	1733.43	1668.59	1149.79	957.566	1088.47
WBGene00001621	glt-3	protein_coding	IV	10130257	10133283	72.9792	0.601835	0.233201	0.00343556	0.00914947	0.773528	0.264381	62.1412	47.6296	53.0916	92.5469	91.2963	91.1692
WBGene00010679	K08F4.5	protein_coding	IV	10134932	10135917	11.6984	-0.0495127	0.406777	0.830839	0.886044	-0.152512	0.713921	13.9818	12.2682	10.835	21.1248	9.75686	2.22364
WBGene00010680	K08F4.12	protein_coding	IV	10138104	10139267	4.16267	0.0638077	0.455791	0.71962	0.802762	0.419533	1.16872	1.55353	5.77329	3.25051	6.03567	8.36302	0
WBGene00001751	gst-3	protein_coding	IV	10139380	10140243	10.0239	0.250072	0.404849	0.283009	0.398051	0.755427	0.70365	6.21412	9.3816	6.50101	19.1129	11.1507	7.78274
WBGene00001750	gst-2	protein_coding	IV	10140330	10142061	7.30961	0.136033	0.433135	0.516437	0.630526	0.580617	0.894844	13.9818	2.16498	2.167	7.04161	6.27227	12.23
WBGene00001752	gst-4	protein_coding	IV	10142225	10143099	372.567	0.79547	0.145064	9.7274e-09	1.59872e-07	0.870211	0.151726	302.939	238.87	253.54	444.627	548.475	446.952
WBGene00000975	dhs-12	protein_coding	IV	10142455	10146225	1168.89	-0.45595	0.105732	1.01392e-05	5.56394e-05	-0.477749	0.10823	1225.74	1496	1357.63	938.546	1037.01	958.389
WBGene00003434	msp-38	protein_coding	IV	10143357	10143740	166.354	0.195388	0.196845	0.279333	0.393729	0.232093	0.21454	135.157	160.209	162.525	235.391	165.867	138.977
WBGene00011777	T14G10.8	protein_coding	IV	10146226	10146985	136.846	-0.129262	0.194485	0.469823	0.587668	-0.152861	0.211494	127.39	152.992	151.69	143.85	142.868	102.287
WBGene00011776	pigs-1	protein_coding	IV	10147097	10149038	1891.39	-0.419275	0.0916291	3.22014e-06	2.10285e-05	-0.434152	0.0932406	2055.32	2334.57	2126.91	1635.67	1554.83	1641.05
WBGene00006638	tsp-12	protein_coding	IV	10149166	10150602	2253.93	-0.542048	0.0880767	3.99885e-10	1.06085e-08	-0.559771	0.0895051	2546.24	2843.35	2663.25	1829.81	1765.29	1875.64
WBGene00200164	T14G10.10	ncRNA	IV	10150762	10150906	7.5275	0.0156222	0.420358	0.943888	0.962971	0.0560335	0.796108	3.10706	7.93827	10.835	10.0594	7.6661	5.5591
WBGene00011775	copg-1	protein_coding	IV	10151947	10155654	5821.5	-0.219015	0.091849	0.0152389	0.033976	-0.226825	0.0934724	5535.23	6801.66	6491.26	5495.47	5304.25	5301.16
WBGene00011774	ttr-54	protein_coding	IV	10155775	10156771	95.8038	0.139942	0.217992	0.474588	0.592284	0.173615	0.242807	105.64	75.7744	89.9307	91.5409	94.084	117.853
WBGene00011773	ttr-53	protein_coding	IV	10158038	10158974	711.457	-0.245082	0.114182	0.0273905	0.0566948	-0.258857	0.117347	736.374	829.189	759.535	609.602	713.645	620.395
WBGene00196695	T14G10.9	ncRNA	IV	10159601	10159690	6.62709	-0.0271426	0.433148	0.896983	0.931826	-0.115873	0.894954	3.10706	4.32997	13.002	4.02378	4.18151	11.1182
WBGene00004091	pps-1	protein_coding	IV	10162006	10164390	2212.25	-0.152255	0.0934199	0.0969924	0.166747	-0.157878	0.0951295	2165.62	2552.52	2277.52	2037.04	2169.51	2071.32
WBGene00004254	pxf-1	protein_coding	IV	10164288	10174341	5498.52	-0.392753	0.086118	3.6344e-06	2.32537e-05	-0.405012	0.0874517	5693.69	6581.55	6515.1	4854.69	4616.39	4729.68
WBGene00195900	K04D7.9	ncRNA	IV	10174395	10174610	1.76732	-0.0264998	0.474208	0.84545	NA	-0.322434	1.65413	0	1.44332	4.33401	3.01783	0.696919	1.11182
WBGene00010556	rack-1	protein_coding	IV	10176680	10178099	52360.9	-0.0421378	0.108858	0.691511	0.78016	-0.0442794	0.11159	44783.6	58595.3	56107	58388	47198.1	49093.5
WBGene00010557	mspn-1	protein_coding	IV	10177968	10180301	1542.06	-0.479566	0.111436	1.00125e-05	5.51177e-05	-0.50517	0.114372	1578.39	2061.79	1784.53	1189.03	1377.81	1260.8
WBGene00001794	gta-1	protein_coding	IV	10180660	10183865	5892.65	0.635177	0.0854088	4.34773e-14	2.90453e-12	0.654669	0.0867094	5007.03	4461.31	4272.25	7207.59	7270.95	7136.77
WBGene00010558	ptp-4	protein_coding	IV	10183842	10194445	50.7355	0.529882	0.273906	0.0202037	0.0435451	0.763751	0.328843	37.2847	38.9697	36.8391	46.2734	79.4487	65.5974
WBGene00001653	gon-4	protein_coding	IV	10197817	10202993	3681.54	-0.460512	0.0879054	1.01879e-07	1.15144e-06	-0.475509	0.0893253	3896.26	4543.58	4403.35	3040.97	3049.72	3155.34
WBGene00010559	K04D7.6	protein_coding	IV	10204173	10206282	7.34155	-0.215081	0.422551	0.328413	0.448048	-0.792915	0.811319	13.9818	6.49495	7.58452	4.02378	4.18151	7.78274
WBGene00000019	abt-1	protein_coding	IV	10206189	10214911	79.2757	-0.271341	0.224554	0.175128	0.27101	-0.341656	0.251975	88.5513	85.8777	92.0977	72.428	76.661	60.0383
WBGene00007698	qns-1	protein_coding	IV	10214986	10219308	2203.42	-0.522639	0.104754	3.31092e-07	3.07621e-06	-0.547144	0.107182	2266.6	2906.13	2673	1733.24	1919.31	1722.21
WBGene00000698	col-124	protein_coding	IV	10216451	10217617	63561.9	0.635943	0.0894226	4.80765e-13	2.71682e-11	0.657398	0.0909186	54193.4	44892.4	48900.6	79448.5	81250.3	72686.3
WBGene00007696	tram-1	protein_coding	IV	10219373	10221287	4733.48	-0.11446	0.0816874	0.15541	0.246343	-0.117665	0.082823	4641.95	5172.15	4961.36	4621.31	4585.72	4418.37
WBGene00202030	C24F3.7	ncRNA	IV	10222036	10222243	12.0377	-0.412331	0.395499	0.0829529	0.146648	-1.14036	0.657724	10.8747	12.9899	26.0041	7.04161	9.75686	5.5591
WBGene00007697	C24F3.2	protein_coding	IV	10222539	10223745	344.39	-0.341275	0.138168	0.0101043	0.0237408	-0.370113	0.143888	338.67	421.45	401.979	287.7	299.675	316.869
WBGene00003531	nas-12	protein_coding	IV	10224023	10226387	5.20508	0.123265	0.43922	0.542773	0.654175	0.579728	0.952522	1.55353	4.32997	6.50101	6.03567	8.36302	4.44728
WBGene00008509	F01G10.6	protein_coding	IV	10226328	10227634	4.19228	0.23253	0.45067	0.212177	0.316645	1.35953	1.08972	1.55353	2.16498	3.25051	3.01783	6.27227	8.89456
WBGene00008508	F01G10.5	protein_coding	IV	10227967	10231071	32.5161	-0.0551963	0.321609	0.821376	0.879876	-0.0955213	0.423081	27.9636	38.248	34.6721	38.2259	40.4213	15.5655
[truncated: 16,675 more rows]

## Sheet: Filtered by >100 BM expression
100BM	Gene	Name	baseMean	100BM Min	pvalue	padj	log2FoldChange_raw
	WBGene00010957	nduo-6	834.567	1	0.00101909	0.00312275	-1.68571
	WBGene00014454	MTCE.7	497923	1	0.0469268	0.0902178	-0.599253
	WBGene00010959	nduo-1	8325.87	1	0.00571403	0.0143862	-0.266165
	WBGene00010960	atp-6	11132.9	1	0.118471	0.196946	-0.708458
	WBGene00010961	nduo-2	704.898	1	0.0692728	0.125903	-0.673233
	WBGene00000829	ctb-1	31921.4	1	0.00396296	0.0103947	-0.364591
	WBGene00010962	ctc-3	24056.1	1	0.131027	0.214003	-0.481203
	WBGene00010963	nduo-4	6440.7	1	0.0805512	0.14323	-0.422913
	WBGene00010964	ctc-1	84350.4	1	0.00277378	0.00758286	-0.394224
	WBGene00010965	ctc-2	13070.4	1	0.111794	0.187739	-0.684942
	WBGene00014472	MTCE.33	202111	1	0.00621042	0.0154497	-1.12988
	WBGene00010966	nduo-3	585.471	1	0.0105995	0.0247596	-0.988812
	WBGene00010967	nduo-5	14969.8	1	0.000334448	0.00116972	-0.927303
	WBGene00001492	frm-5.1	247.305	1	0.334109	0.453569	0.163376
	WBGene00006599	tpa-1	512.04	1	0.000329724	0.0011554	0.481473
	WBGene00017928	tut-1	1064.99	1	1.50944e-06	1.10601e-05	-0.556345
	WBGene00017929	grld-1	2224.62	1	0.000662923	0.00214194	-0.309549
	WBGene00017926	cox-6C	3102.24	1	0.000394353	0.00135173	0.359083
	WBGene00000897	daf-1	783.685	1	0.753965	0.829357	-0.032919
	WBGene00000674	col-99	130.178	1	9.22475e-07	7.32168e-06	1.0531
	WBGene00021398	Y38C1AA.7	348.249	1	0.827631	0.884332	0.0425449
	WBGene00006561	tcl-2	243.105	1	0.285068	0.400333	-0.179976
	WBGene00021395	pnc-1	468.248	1	0.273932	0.387664	-0.139845
	WBGene00021402	Y38C1AA.12	881.553	1	9.06563e-05	0.000370552	-0.414052
	WBGene00000815	csn-3	1835.81	1	3.84993e-07	3.50982e-06	-0.542017
	WBGene00044736	gfrp-1	106.682	1	0.571843	0.679434	0.129485
	WBGene00195063	coa-1	267.674	1	0.111861	0.187793	-0.241532
	WBGene00021394	Y38C1AA.1	1387.27	1	9.93138e-05	0.000400973	-0.387082
	WBGene00021401	prdx-6	648.212	1	0.0468929	0.0901631	-0.28188
	WBGene00019821	gtf-2H1	1099.82	1	0.000657335	0.00212597	-0.401411
	WBGene00019822	ints-13	2097.64	1	1.24242e-07	1.35411e-06	-0.495916
	WBGene00019823	fnta-1	1367.9	1	0.000467086	0.00157037	-0.391038
	WBGene00019820	cogc-8	2199.31	1	7.543e-07	6.17702e-06	-0.457611
	WBGene00019819	aass-1	3057.22	1	2.52712e-06	1.72243e-05	0.497217
	WBGene00019824	R02D3.7	1593.98	1	1.51053e-08	2.32946e-07	-0.554911
	WBGene00019825	R02D3.8	575.295	1	0.000132098	0.000516526	-0.451171
	WBGene00020647	pqbp-1.1	1167.49	1	7.36098e-07	6.05199e-06	-0.569835
	WBGene00003932	pat-6	653.083	1	3.52515e-05	0.000163257	0.472169
	WBGene00020651	T21D12.12	229.647	1	0.000351864	0.00122285	0.738881
	WBGene00020649	sma-10	430.977	1	4.44576e-07	3.96109e-06	0.70396
	WBGene00206487	best-19	174.162	1	0.587551	0.693156	0.0952081
	WBGene00019298	pnp-1	1289.55	1	0.000605995	0.00197502	0.357638
	WBGene00019300	swt-1	266.775	1	0.0458802	0.0885565	0.423406
	WBGene00001099	dsc-4	2142.92	1	1.67284e-10	4.93801e-09	0.599177
	WBGene00017578	drl-1	181.029	1	0.00728285	0.0177694	0.476056
	WBGene00000675	col-101	27971.1	1	1.32979e-05	6.97927e-05	0.566374
	WBGene00017574	pxmp-4	261.388	1	0.000493404	0.00165045	0.555209
	WBGene00022048	fln-1	25763.8	1	8.23171e-05	0.000340943	-0.327241
	WBGene00004981	spl-1	2521.2	1	0.862407	0.909244	-0.0167575
	WBGene00020295	pqbp-1.2	319.22	1	0.00089365	0.00278386	-0.512215
	WBGene00004493	rps-24	17909.2	1	0.126146	0.207405	-0.151535
	WBGene00044789	T07A9.14	1893.99	1	0.0584332	0.108827	-0.176404
	WBGene00020300	ssna-1	561.556	1	1.33131e-05	6.98506e-05	-0.575143
	WBGene00001338	ears-2	540.747	1	3.42278e-06	2.21141e-05	-0.553072
	WBGene00020298	T07A9.10	1515.36	1	0.00129562	0.00385624	-0.328258
	WBGene00045249	T07A9.15	134.872	1	0.126406	0.207669	-0.339992
	WBGene00020297	nog-1	6892.86	1	0.0509912	0.0968468	-0.201022
	WBGene00020296	rrp-8	1221.9	1	1.40286e-05	7.31164e-05	-0.474191
	WBGene00002187	kgb-1	456.762	1	3.88319e-09	7.43347e-08	0.749931
	WBGene00001332	eri-1	1433.4	1	7.20957e-08	8.5648e-07	-0.519509
	WBGene00000913	daf-18	15426.5	1	7.02303e-10	1.71431e-08	-0.48808
	WBGene00022046	garr-1	4174.51	1	0.00143673	0.00423122	-0.78389
	WBGene00022047	Y66H1A.5	472.182	1	0.0145982	0.0327689	0.304114
	WBGene00002041	hum-8	951.401	1	0.000708043	0.00226642	0.384106
	WBGene00022045	mrpl-55	369.16	1	0.0280312	0.0578829	-0.313296
	WBGene00022044	dpm-1	621.698	1	0.00169427	0.00489875	-0.389761
	WBGene00019774	npr-37	149.67	1	0.00106464	0.00324366	0.695525
	WBGene00021012	pig-1	2434.57	1	4.27936e-09	8.08619e-08	-0.548392
	WBGene00000213	asm-3	358.723	1	9.22595e-08	1.06015e-06	0.870982
	WBGene00001165	efn-4	156.732	1	0.910765	0.941165	-0.0211611
	WBGene00018925	F56A11.5	1537.23	1	0.00172119	0.00496875	-0.296423
	WBGene00001579	gex-2	2011.64	1	0.643501	0.740526	-0.0407415
	WBGene00015497	nhr-76	377.893	1	5.37384e-22	1.10842e-19	1.44474
	WBGene00019658	K11H12.1	242.798	1	0.00156374	0.00456373	-0.546894
	WBGene00004427	rpl-15	38361.9	1	0.427849	0.547749	0.11015
	WBGene00044948	K11H12.12	541.682	1	0.286085	0.401385	0.984166
	WBGene00045051	K11H12.13	241.69	1	0.690708	0.779627	0.285812
	WBGene00019664	K11H12.8	2174.8	1	0.603555	0.70649	0.0491748
	WBGene00019663	K11H12.7	496.237	1	1.37153e-06	1.02082e-05	0.677439
	WBGene00019660	K11H12.4	308.97	1	4.9133e-14	3.256e-12	1.19859
	WBGene00021950	cutl-26	114.898	1	0.381878	0.502942	0.186488
	WBGene00021948	kvs-5	380.098	1	0.000277156	0.000993128	0.675739
	WBGene00000677	col-103	14918.7	1	1.7368e-11	6.92245e-10	0.678028
	WBGene00018928	F56B3.2	301.172	1	0.578558	0.684948	-0.0788749
	WBGene00018932	mrpl-2	967.53	1	0.000145967	0.000562756	-0.446273
	WBGene00004824	F56B3.4	1019.85	1	2.33334e-06	1.61065e-05	-0.546156
	WBGene00018935	skr-18	1154.55	1	2.33101e-05	0.00011353	-0.479897
	WBGene00018934	F56B3.11	1163.37	1	0.0121559	0.0278783	-0.301985
	WBGene00001154	ech-5	1254.64	1	0.275067	0.388969	-0.111836
	WBGene00021935	mrpl-46	747.144	1	0.000808316	0.0025498	-0.458806
	WBGene00185088	Y55F3BL.4	137.034	1	0.0687006	0.125056	-0.38664
	WBGene00021936	zipt-15	2224.66	1	3.73611e-06	2.37571e-05	-0.428287
	WBGene00021943	Y55F3BR.6	1519.32	1	0.00211176	0.00594443	-0.292656
	WBGene00021945	lem-4	1311.53	1	0.0021444	0.00602703	-0.349263
	WBGene00021939	Y55F3BR.2	384.962	1	0.981411	0.987515	0.00336878
	WBGene00021938	Y55F3BR.1	2109.28	1	6.78995e-07	5.68448e-06	-0.502392
	WBGene00007007	mak-2	526.769	1	0.00768399	0.0186394	0.310899
	WBGene00019068	faah-3	815.214	1	0.0476839	0.0914814	0.251368
	WBGene00004047	plx-1	4761.71	1	8.30442e-05	0.000343695	-0.317106
	WBGene00043705	egrh-2	322.89	1	0.000259389	0.000935523	-0.52658
	WBGene00002278	lep-2	2148.19	1	0.00888647	0.0212054	-0.239146
	WBGene00021923	Y55F3AM.5	366.427	1	0.0175457	0.0384594	-0.333194
	WBGene00021925	immp-2	297.482	1	0.105747	0.179261	-0.254832
	WBGene00021926	Y55F3AM.9	1008.05	1	0.0349477	0.0699505	-0.216887
	WBGene00021922	atg-3	1132.87	1	0.00188484	0.00538838	-0.329834
	WBGene00021921	rbm-39	3488.78	1	1.03397e-05	5.65703e-05	-0.430528
	WBGene00021928	Y55F3AM.11	102.302	1	1.60991e-11	6.46354e-10	-1.64456
	WBGene00021929	dcap-1	2459.5	1	0.000388683	0.00133479	-0.383622
	WBGene00021930	Y55F3AM.13	2624.35	1	0.0215623	0.046043	-0.259498
	WBGene00021920	mrps-25	927.177	1	4.72045e-05	0.000210122	-0.546365
	WBGene00000816	csn-4	1824.6	1	6.52301e-08	7.87104e-07	-0.546885
	WBGene00021934	cct-8	9725.36	1	0.000112176	0.000446672	-0.401103
	WBGene00021933	Y55F3AR.2	1699.14	1	0.00964484	0.0227938	-0.270693
	WBGene00021932	cox-18	580.808	1	0.00942854	0.0223278	-0.328797
	WBGene00003893	ost-1	8828.22	1	1.67102e-16	1.68131e-14	0.868301
	WBGene00016638	perm-4	26162.1	1	0.0249685	0.0523737	0.216692
	WBGene00016636	perm-2	19818.7	1	0.000139773	0.000541789	0.342914
	WBGene00016797	C50A2.3	152.014	1	0.000652137	0.00211164	0.799424
	WBGene00016796	cec-2	1701.35	1	3.53413e-11	1.26227e-09	-0.640245
	WBGene00022426	Y104H12D.2	701.425	1	0.00143818	0.00423471	-0.368917
	WBGene00022428	rmif-2	255.446	1	0.000540152	0.00178654	-0.566463
	WBGene00007020	mdt-20	420.001	1	0.0447918	0.0867836	-0.295888
	WBGene00022427	spl-3	1849.17	1	0.837056	0.890712	0.0184901
	WBGene00021123	W09G12.9	213.76	1	0.702044	0.788793	0.0655704
	WBGene00009521	F38A1.8	2524.61	1	0.00504328	0.0128703	-0.281604
	WBGene00009515	clec-170	142.086	1	0.0228548	0.04853	0.5349
	WBGene00007476	C09E9.1	362.559	1	0.0145112	0.0325913	-0.357507
	WBGene00022425	plst-1	3308.61	1	2.90408e-09	5.83945e-08	-0.519483
	WBGene00018776	ddx-46	2949.29	1	1.01275e-05	5.5612e-05	-0.393508
	WBGene00018778	F53H1.4	5058.81	1	8.31686e-08	9.685e-07	-0.488102
	WBGene00018777	F53H1.3	1029.02	1	0.0140688	0.0317058	-0.271288
	WBGene00004338	rfc-2	1402.37	1	9.184e-07	7.29446e-06	-0.528979
	WBGene00000678	col-104	413.18	1	8.76135e-19	1.17537e-16	1.33358
	WBGene00022423	nhr-41	258.76	1	0.00122072	0.00365243	0.517797
	WBGene00022309	rpc-11	225.81	1	0.000258624	0.000933207	-0.626322
	WBGene00022310	Y77E11A.7	2036.29	1	2.24754e-07	2.23426e-06	-0.479225
	WBGene00002180	jtr-1	465.041	1	0.000544105	0.00179889	-0.474686
	WBGene00000547	clp-7	2010.15	1	3.06701e-10	8.39284e-09	-0.566051
	WBGene00022307	nadk-1	502.321	1	0.0185657	0.0404532	0.342039
	WBGene00000680	col-106	24943	1	3.91578e-09	7.47851e-08	0.714545
	WBGene00003806	npp-20	1274.16	1	0.0532402	0.100494	-0.212969
	WBGene00022306	hxk-3	1676.56	1	0.284414	0.39955	-0.0960285
	WBGene00019368	txt-4	293.788	1	0.435956	0.55556	0.141174
	WBGene00016427	C34H4.5	240.669	1	8.357e-06	4.73066e-05	-0.723989
	WBGene00000681	col-107	703.732	1	1.05075e-32	4.81623e-30	1.32297
	WBGene00016425	C34H4.2	290.108	1	2.9693e-08	4.12428e-07	0.85254
	WBGene00016424	C34H4.1	161.231	1	0.0191959	0.0416341	0.520128
	WBGene00021518	hpo-6	473.31	1	3.09482e-06	2.03294e-05	0.630993
	WBGene00003794	npp-8	10238.5	1	6.60386e-09	1.16675e-07	-0.498949
	WBGene00000416	ced-2	1861.41	1	5.87349e-05	0.000253713	-0.399267
	WBGene00021515	set-23	290.662	1	2.704e-05	0.000129165	-0.658446
	WBGene00021514	Y41D4B.11	1134.4	1	1.8634e-06	1.33173e-05	-0.512538
	WBGene00003712	nhr-122	143.461	1	0.483963	0.600956	0.150867
	WBGene00021522	nhr-274	893.753	1	0.000267223	0.000961082	-0.384634
	WBGene00004497	rps-28	10111.4	1	0.986442	0.991368	-0.00227139
	WBGene00021512	Y41D4B.4	2344.98	1	2.11325e-07	2.12238e-06	-0.507765
	WBGene00003947	pbs-1	6000.19	1	0.0350565	0.0701428	-0.231521
	WBGene00019537	K08D12.3	8745.14	1	0.000288354	0.00102856	-0.382083
	WBGene00019540	epic-2	39108.1	1	6.14013e-14	4.00468e-12	0.797556
	WBGene00021507	ptpn-22	4393.98	1	0.0304341	0.0621038	-0.187386
	WBGene00021508	Y41D4A.6	1037.82	1	0.000284784	0.00101763	-0.444099
	WBGene00021506	Y41D4A.4	4373.24	1	0.0109751	0.025525	-0.222045
	WBGene00021509	Y41D4A.7	191.402	1	0.0807574	0.14354	0.347055
	WBGene00021510	frpr-19	278.216	1	0.0233826	0.0494853	0.347207
	WBGene00000683	col-109	324.658	1	4.9816e-30	1.95718e-27	1.78279
	WBGene00019462	ccm-2	205.568	1	0.444527	0.564024	-0.128634
	WBGene00001173	egl-4	9445.93	1	0.190843	0.290913	-0.105509
	WBGene00001186	egl-18	550.377	1	0.00725916	0.0177247	-0.344521
	WBGene00018681	denn-4	4475.97	1	1.84037e-05	9.21635e-05	-0.399055
	WBGene00018680	tsen-54	337.692	1	1.18236e-06	8.99081e-06	-0.68668
	WBGene00018679	F52C12.2	941.218	1	5.45788e-07	4.72015e-06	-0.560259
	WBGene00138717	F52C12.6	478.763	1	0.000245663	0.000892702	-0.526237
	WBGene00018678	tdpo-1	1363.55	1	7.22836e-08	8.58095e-07	-0.534929
	WBGene00006738	ulp-3	305.137	1	0.000151342	0.000580975	-0.574671
	WBGene00021655	Y48A5A.1	922.923	1	4.07677e-10	1.07633e-08	-0.748179
	WBGene00044466	Y48A5A.3	191.294	1	0.00183001	0.00525075	-0.584536
	WBGene00022297	Y76B12C.3	790.57	1	0.118848	0.197474	-0.171
	WBGene00022300	Y76B12C.6	2805.69	1	7.62104e-07	6.22548e-06	-0.470516
	WBGene00022296	xpc-1	6074.08	1	9.12894e-07	7.2596e-06	-0.455368
	WBGene00022301	cpsf-1	3195.4	1	4.06597e-09	7.73848e-08	-0.502772
	WBGene00019875	mca-2	1851.19	1	9.27409e-11	2.94292e-09	0.676965
	WBGene00016027	C23H5.8	2329.12	1	2.01796e-06	1.42423e-05	0.428968
	WBGene00016023	prmt-6	100.71	1	0.010243	0.0240391	0.641301
	WBGene00016918	test-1	1566.62	1	1.12367e-11	4.65871e-10	0.733383
	WBGene00016920	C54E4.5	207.745	1	2.04397e-06	1.4395e-05	0.908957
	WBGene00022134	hrpu-2	3680.08	1	0.00019792	0.000739557	-0.381577
	WBGene00044650	Y71G10AR.4	2376.78	1	0.00151987	0.00444669	-0.279594
	WBGene00020208	fnip-2	4664.97	1	5.27149e-09	9.61158e-08	-0.522842
	WBGene00019786	M70.4	930.738	1	0.000670228	0.00216047	-0.374168
	WBGene00019787	M70.5	683.653	1	0.00530316	0.0134544	-0.3242
	WBGene00002990	lin-1	270.719	1	0.00227491	0.00635595	0.537069
	WBGene00006920	vha-11	4925.62	1	0.000119299	0.000471567	0.310026
	WBGene00006912	vha-3	4890.96	1	7.0869e-06	4.11643e-05	0.421899
	WBGene00021425	ppgn-1	1625.45	1	0.0010924	0.00331964	-0.329398
	WBGene00021423	tftc-1	3764.33	1	4.41967e-09	8.30627e-08	-0.512498
	WBGene00021421	Y38F2AR.3	823.944	1	0.00588678	0.0147469	-0.338059
	WBGene00021427	sec-61.B	4569.38	1	0.0418442	0.0818967	0.196531
	WBGene00021420	trap-3	7321.22	1	0.0213872	0.0457342	0.212892
	WBGene00021419	eri-5	763.258	1	5.99695e-08	7.3573e-07	-0.738589
	WBGene00021430	Y38F2AR.12	1086.28	1	3.85738e-05	0.000176415	0.478796
	WBGene00023467	Y38F2AR.14	4368.73	1	0.328198	0.44794	0.651066
	WBGene00044468	Y69A2AL.2	221.612	1	0.0917545	0.159473	0.290932
	WBGene00022090	Y69A2AR.19	601.82	1	8.71225e-09	1.46452e-07	-0.727312
	WBGene00022092	ccdc-12	865.873	1	7.63053e-07	6.23015e-06	-0.56454
	WBGene00022089	Y69A2AR.18	13621.3	1	0.508281	0.622885	0.0567534
	WBGene00022087	Y69A2AR.16	3535.72	1	1.03802e-05	5.67539e-05	-0.401728
	WBGene00022093	Y69A2AR.22	132.429	1	0.127139	0.208624	0.363001
	WBGene00022078	epg-9	892.704	1	0.329211	0.448655	0.121654
	WBGene00022077	vamp-7	849.564	1	0.0170409	0.0374873	-0.250409
	WBGene00022101	Y69A2AR.32	472.558	1	0.0392338	0.0774398	-0.304464
	WBGene00022099	Y69A2AR.28	708.123	1	0.0424339	0.0828579	-0.271887
	WBGene00022076	daao-1	271.295	1	0.417898	0.537846	0.174384
	WBGene00004878	smf-3	135.491	1	0.206846	0.310363	0.300559
	WBGene00003161	mdf-2	1585.45	1	3.25406e-07	3.04222e-06	-0.536087
	WBGene00022075	Y69A2AR.3	773.285	1	0.38762	0.508475	0.111653
	WBGene00004367	ric-8	1323.55	1	1.05998e-05	5.7706e-05	-0.445889
	WBGene00022100	Y69A2AR.31	199.205	1	8.66584e-06	4.87871e-05	0.80028
	WBGene00022074	Y69A2AR.1	2739.74	1	1.03257e-05	5.65124e-05	-0.419025
	WBGene00022376	Y94H6A.3	649.644	1	7.34836e-05	0.000308302	-0.460906
	WBGene00235346	Y94H6A.16	210.516	1	0.0135047	0.0305681	-0.445234
	WBGene00235348	Y94H6A.17	169.765	1	0.0139161	0.0314173	-0.478509
	WBGene00044651	egrh-3	1307.92	1	0.000727373	0.00232109	-0.342971
	WBGene00022378	Y94H6A.5	1747.84	1	6.54676e-05	0.000278566	-0.4817
	WBGene00006705	ubc-8	248.008	1	0.0949516	0.164041	0.296507
	WBGene00022382	Y94H6A.10	1482.76	1	1.6288e-11	6.52349e-10	0.666197
	WBGene00050885	Y94H6A.12	141.887	1	0.201286	0.303604	-0.255509
	WBGene00022379	Y94H6A.7	259.363	1	0.0760099	0.136345	-0.290761
	WBGene00022380	Y94H6A.8	1377.77	1	0.206753	0.310334	0.138324
	WBGene00022381	ubxn-2	2274.25	1	0.000365442	0.00126286	-0.334548
	WBGene00021876	Y54G2A.11	954.355	1	0.100278	0.171542	0.463226
	WBGene00021877	Y54G2A.12	414.428	1	9.74852e-18	1.16565e-15	-1.11881
	WBGene00021868	atln-1	3749.38	1	0.0507067	0.0964842	-0.165901
	WBGene00044488	Y54G2A.45	508.381	1	0.0591848	0.110053	0.279048
	WBGene00043062	clec-80	185.262	1	5.44859e-05	0.000238016	0.763608
	WBGene00021879	clec-83	870.007	1	1.17071e-12	6.05578e-11	0.767383
	WBGene00021895	clec-84	726.668	1	3.83328e-08	5.10516e-07	0.687187
	WBGene00021872	clec-85	830.609	1	7.84441e-13	4.24396e-11	0.745982
	WBGene00021882	nprt-1	1820.77	1	0.000834256	0.00262161	-0.343907
	WBGene00235102	dib-1	1283.3	1	0.04336	0.084393	-0.23302
	WBGene00021883	Y54G2A.18	3299.92	1	0.0955583	0.164921	0.166123
	WBGene00021884	Y54G2A.19	247.611	1	0.286461	0.401742	-0.164348
	WBGene00021898	Y54G2A.36	145.9	1	0.455848	0.574354	-0.172019
	WBGene00021886	Y54G2A.21	229.195	1	0.0478553	0.0917782	-0.403373
	WBGene00044493	Y54G2A.50	289.762	1	0.0495771	0.0947281	-0.295847
	WBGene00021887	fbxc-45	460.659	1	8.65227e-06	4.8744e-05	-0.597879
	WBGene00006708	ubc-13	2714.8	1	0.000229351	0.000841755	-0.4037
	WBGene00021888	manf-1	2409.71	1	0.518196	0.632265	-0.0605045
	WBGene00021870	samt-1	415.908	1	0.0912343	0.158753	-0.240035
	WBGene00021890	Y54G2A.26	2988.72	1	0.0550895	0.10344	-0.162071
	WBGene00219425	Y54G2A.73	937.013	1	0.000337209	0.00117771	-0.396219
	WBGene00021869	vrp-1	1143.2	1	0.972645	0.981271	-0.00356105
	WBGene00021893	ndnf-1	245.85	1	0.0833269	0.147261	0.40735
	WBGene00022069	eel-1	62182.3	1	0.000484677	0.00162455	-0.284725
	WBGene00022067	ivph-3	579.49	1	9.65828e-07	7.60722e-06	-0.62327
	WBGene00022072	cpg-9	1321.89	1	2.0475e-09	4.28753e-08	0.666226
	WBGene00022073	Y67D8C.9	114	1	0.0166315	0.0366747	0.569438
	WBGene00003153	mca-3	13878.1	1	0.158715	0.250425	-0.106192
	WBGene00019766	slmp-1	3132.94	1	3.20043e-05	0.000149562	-0.368966
	WBGene00022059	Y67D8A.2	3761.77	1	1.0006e-05	5.51177e-05	-0.392937
	WBGene00022060	dmd-9	285.64	1	0.0528958	0.099958	-0.326705
	WBGene00020831	T26C12.1	4073.69	1	0.942579	0.962469	-0.00614874
	WBGene00044469	clec-173	309.079	1	4.09573e-05	0.000185822	0.625399
	WBGene00021088	W08E12.7	19142.4	1	6.99234e-05	0.000295167	-0.412306
	WBGene00021082	zip-11	229.247	1	0.00593217	0.0148442	-0.451499
	WBGene00018328	F42A6.6	332.094	1	9.39029e-06	5.21715e-05	-0.640736
	WBGene00001999	hrpa-1	9495.3	1	9.69746e-08	1.10739e-06	-0.47786
	WBGene00018330	elks-1	573.301	1	0.900998	0.934643	0.0155165
	WBGene00021952	vha-19	7734.65	1	0.0025101	0.00694738	0.235813
	WBGene00015249	otub-4	1639.18	1	2.09469e-06	1.46895e-05	-0.466449
	WBGene00015250	B0546.3	859.431	1	4.56802e-05	0.000204107	-0.46209
	WBGene00015251	B0546.4	316.348	1	0.0167879	0.0369877	-0.365245
	WBGene00015248	mai-2	3872.32	1	0.0111568	0.0258901	0.247768
	WBGene00001119	dyf-3	370.509	1	3.61855e-26	1.08563e-23	-1.72507
	WBGene00015413	pdhb-1	5345.73	1	0.380597	0.501564	-0.0775597
	WBGene00001702	grd-13	145.592	1	1.007e-05	5.53886e-05	1.03382
	WBGene00001692	grd-3	2440	1	2.65932e-12	1.28308e-10	0.745548
	WBGene00001699	grd-10	258.73	1	2.27161e-06	1.57231e-05	0.851653
	WBGene00000424	ced-10	1573.93	1	0.0814723	0.144525	-0.178379
	WBGene00015658	tsg-101	2131.69	1	4.61706e-05	0.00020602	-0.364608
	WBGene00006769	unc-33	2608.79	1	0.530008	0.642768	0.0555196
	WBGene00019778	M57.2	2086.77	1	0.00149507	0.00438348	-0.289158
	WBGene00019777	M57.1	239.401	1	0.412336	0.532501	0.139863
	WBGene00015037	B0212.3	338.069	1	0.0591026	0.109937	-0.28856
	WBGene00021376	blos-7	359.838	1	0.00378906	0.00998455	-0.429702
	WBGene00006383	taf-2	2109.87	1	0.000230556	0.000845425	-0.340768
	WBGene00021377	Y37E11B.5	1256.76	1	0.000307046	0.0010852	-0.417047
	WBGene00021378	Y37E11B.6	278.56	1	8.61803e-05	0.000354629	-0.603649
	WBGene00021379	Y37E11B.7	127.933	1	0.000317075	0.00111724	0.744813
	WBGene00021381	Y37E11B.10	135.107	1	0.535406	0.64766	-0.156589
	WBGene00022610	ltah-1.2	1866.3	1	0.300522	0.417523	0.117848
	WBGene00022608	madf-9	180.324	1	0.0266538	0.0553922	0.407571
	WBGene00016987	CC8.2	1537.57	1	0.249503	0.360292	-0.107486
	WBGene00003129	map-1	1418.05	1	0.0128795	0.02933	-0.282298
	WBGene00021363	taf-6.2	2820.71	1	8.5963e-06	4.84618e-05	-0.418747
	WBGene00021359	Y37E11AL.3	2126.61	1	2.93724e-08	4.09821e-07	-0.540797
	WBGene00021367	Y37E11AM.3	974.019	1	0.19765	0.299048	-0.13134
	WBGene00302986	Y37E11AM.4	532.469	1	0.0619787	0.114577	-0.239086
	WBGene00021366	Y37E11AM.2	640.874	1	0.0425763	0.083093	-0.231939
	WBGene00021365	smgl-2	2900.41	1	5.88721e-12	2.62554e-10	-0.644101
	WBGene00021370	nape-2	364.621	1	0.00211473	0.00595176	0.411144
	WBGene00021369	siah-1	1331.5	1	0.0223315	0.0475378	0.340203
	WBGene00021372	ugt-45	355.008	1	0.743502	0.820583	-0.0446546
	WBGene00021368	best-20	268.101	1	0.0110825	0.0257421	0.401344
	WBGene00019546	glct-6	145.059	1	0.899412	0.933685	-0.0262369
	WBGene00003884	osm-3	176.504	1	0.00315671	0.00849864	-0.648204
	WBGene00019725	algn-14	869.077	1	0.000276371	0.000990529	-0.430581
	WBGene00019724	M02B7.2	352.72	1	1.77369e-07	1.83496e-06	-0.711093
	WBGene00019726	bris-1	2626.82	1	0.000954627	0.00294836	-0.29895
	WBGene00018144	F37C4.4	136.749	1	0.000562626	0.00184938	0.695528
	WBGene00018145	F37C4.5	6055.52	1	4.24383e-20	6.60636e-18	0.901205
	WBGene00018146	F37C4.6	516.158	1	1.8406e-06	1.31936e-05	0.586956
	WBGene00018971	clec-67	236.534	1	4.62296e-09	8.63913e-08	1.10026
	WBGene00021579	clec-73	110.678	1	0.617627	0.718721	-0.126768
	WBGene00020930	hlh-30	2108.66	1	6.32848e-06	3.72286e-05	0.460863
	WBGene00018064	cdc-73	1984.82	1	5.21312e-06	3.15213e-05	-0.442147
	WBGene00003955	pcn-1	7387.44	1	7.28058e-07	6.00985e-06	-0.479037
	WBGene00006951	wrt-5	202.419	1	0.0504957	0.0961493	0.378894
	WBGene00020981	W03D2.6	141.282	1	9.03177e-05	0.00036926	0.911787
	WBGene00004157	pqn-75	132.958	1	0.00338515	0.00903565	0.79156
	WBGene00016434	C35B1.4	885.193	1	0.0943754	0.163204	0.260256
	WBGene00016435	C35B1.5	1516.58	1	0.000201113	0.000749787	0.408219
	WBGene00016432	C35B1.2	930.58	1	6.39166e-05	0.000272882	-0.42168
	WBGene00006701	ubc-1	1382.59	1	0.0988817	0.169398	-0.153858
	WBGene00018643	drd-50	152.251	1	0.159338	0.251288	0.316258
	WBGene00019932	R07C12.2	217.131	1	0.0023859	0.00663126	0.520751
	WBGene00004385	rnp-2	934.9	1	1.05333e-05	5.74009e-05	-0.544293
	WBGene00004386	rnp-3	1302.44	1	0.00285215	0.00777907	-0.368782
	WBGene00001033	dnj-15	551.02	1	0.0175168	0.0384112	-0.280188
	WBGene00019535	tsen-34	193.556	1	0.000180636	0.000680052	-0.714588
	WBGene00019441	K06B9.4	378.901	1	0.105284	0.178665	-0.225116
	WBGene00017934	F30B5.4	1703.86	1	0.436476	0.55606	-0.0793421
	WBGene00001074	dpy-13	1183.16	1	8.81739e-36	5.19628e-33	1.68274
	WBGene00000611	col-34	249.695	1	1.60153e-06	1.16675e-05	0.819021
	WBGene00000123	ama-1	14265.1	1	8.92754e-05	0.000365451	-0.343936
	WBGene00017487	F15E6.6	394.491	1	0.00102585	0.00313997	0.499339
	WBGene00017485	F15E6.4	181.532	1	0.136993	0.222207	0.376511
	WBGene00017484	F15E6.3	337.999	1	0.299671	0.416656	0.187037
	WBGene00017483	lgc-22	307.086	1	0.00571039	0.0143792	0.998634
	WBGene00017482	set-9	7981.87	1	1.35345e-07	1.4521e-06	-0.443771
	WBGene00220117	W03B1.17	342.472	1	0.417804	0.537768	0.685387
	WBGene00005662	sars-2	1230.3	1	1.99053e-06	1.40788e-05	-0.492361
	WBGene00018898	F55F10.1	17138.1	1	1.43151e-06	1.05878e-05	-0.437487
	WBGene00021286	tald-1	3982.32	1	0.150789	0.240102	0.133336
	WBGene00004419	rpl-7A	37292.5	1	0.174418	0.270316	-0.142798
	WBGene00044952	Y24D9A.9	27624.2	1	0.238518	0.347807	0.700229
	WBGene00021282	set-21	824.667	1	2.09414e-06	1.46895e-05	-0.501263
	WBGene00021281	ell-1	6157.49	1	0.245367	0.355688	0.0886988
	WBGene00019953	wapl-1	4489.88	1	7.13188e-07	5.9167e-06	-0.429541
	WBGene00019947	htz-1	7624.76	1	6.03619e-05	0.000259992	-0.369659
	WBGene00019946	chat-1	2070.69	1	0.704473	0.791052	-0.0373508
	WBGene00019955	R08C7.12	160.183	1	0.00626499	0.0155738	0.509869
	WBGene00019719	M01H9.3	4726.05	1	0.507518	0.622181	-0.0648262
	WBGene00022675	gbb-2	158.238	1	0.000212468	0.000786789	0.814675
	WBGene00022677	rfth-1	579.019	1	0.000102473	0.000412115	-0.467253
	WBGene00022678	sar-1	4237.59	1	0.0222671	0.0474226	-0.201338
	WBGene00022679	ZK180.5	932.343	1	5.80481e-24	1.45129e-21	1.34001
	WBGene00022680	ZK180.6	383.39	1	1.99423e-21	3.87139e-19	1.58844
	WBGene00022683	ZK185.3	147.294	1	0.00649207	0.0160608	0.561479
	WBGene00220238	ZK185.9	46292.8	1	0.816984	0.876873	0.110027
	WBGene00044481	ZK185.5	216.37	1	0.0107843	0.0251273	0.420102
	WBGene00022681	ZK185.1	366.211	1	0.00309129	0.00834714	-0.404155
	WBGene00017900	F28E10.1	153.553	1	0.00266017	0.0073159	0.650008
	WBGene00017592	F19C7.2	129.969	1	0.0052035	0.0132341	0.571771
	WBGene00017591	nspg-10	4309.65	1	1.62173e-15	1.42341e-13	0.675909
	WBGene00017923	F29B9.8	903.407	1	3.99206e-06	2.50468e-05	0.542408
	WBGene00006706	ubc-9	5182.67	1	6.69228e-10	1.64085e-08	-0.57335
	WBGene00004205	psr-1	1403.22	1	1.50071e-06	1.10061e-05	-0.481515
	WBGene00000685	col-111	103.653	1	7.72917e-05	0.000322414	0.973087
	WBGene00017924	mrps-21	349.433	1	0.00784804	0.0189697	-0.458824
	WBGene00017925	F29B9.11	4731.76	1	0.0361555	0.0720446	0.225753
	WBGene00017920	jmjd-1.2	3953.01	1	1.27786e-05	6.74749e-05	-0.382095
	WBGene00017919	F29B9.1	421.088	1	0.000234686	0.000858561	-0.495425
	WBGene00020678	kin-36	167.204	1	0.00717116	0.0175306	0.595298
	WBGene00020679	ogdh-1	14446	1	0.248953	0.359781	0.0914443
	WBGene00019543	cif-1	4663.08	1	0.0175326	0.0384357	-0.272874
	WBGene00006968	yars-2	1124.99	1	4.83192e-06	2.9585e-05	-0.454341
	WBGene00019544	miro-1	2153.33	1	2.55771e-06	1.73969e-05	-0.434105
	WBGene00023323	K08F11.6	140.344	1	2.97279e-05	0.000140114	-0.861286
	WBGene00001983	hoe-1	3021.58	1	8.30309e-07	6.68338e-06	-0.484238
	WBGene00017119	timm-17B.1	2392	1	0.000439473	0.00148632	-0.314529
	WBGene00017121	cyc-2.1	8345.88	1	0.087381	0.153098	0.164093
	WBGene00004432	rpl-20	27041.7	1	0.47139	0.589006	-0.082658
	WBGene00021202	Y17G9B.5	957.283	1	0.00762416	0.0185118	-0.298354
	WBGene00021201	Y17G9B.4	190.8	1	0.00209886	0.00591516	-0.566157
	WBGene00021205	Y17G9B.8	352.036	1	0.00813977	0.0196165	-0.375842
	WBGene00003216	memi-1	2007.41	1	0.000163428	0.000621564	-0.35469
	WBGene00021200	cyp-31A3	1629.19	1	9.44553e-06	5.2443e-05	-0.459149
	WBGene00020006	set-15	248.022	1	0.140364	0.226784	-0.245924
	WBGene00003694	nhr-104	113.122	1	0.00516632	0.0131537	0.638677
	WBGene00001324	eor-1	1912.88	1	1.29905e-05	6.83315e-05	-0.416173
	WBGene00001060	dpf-7	1795.99	1	4.60675e-06	2.8396e-05	-0.471295
	WBGene00001058	dpf-5	5759.68	1	1.40766e-08	2.21007e-07	-0.516432
	WBGene00044483	H06H21.11	577.358	1	0.00326148	0.00873664	-0.379095
	WBGene00019163	ubxn-6	2000.89	1	9.2756e-06	5.16386e-05	-0.4425
	WBGene00302995	H06H21.37	492.239	1	0.00298015	0.00808276	-0.407847
	WBGene00019162	eif-1.A	5453.88	1	0.010085	0.0237021	-0.275233
	WBGene00019164	H06H21.8	741.809	1	1.76758e-05	8.92225e-05	0.472316
	WBGene00019166	tat-2	216.742	1	0.00204441	0.00578048	0.544064
	WBGene00206375	T08B6.64	1924.87	1	0.0192275	0.0416808	2.33023
	WBGene00020353	T08B6.4	211.889	1	0.13123	0.214188	-0.266306
	WBGene00017112	E03H12.5	121.728	1	0.347714	0.467867	-0.222116
	WBGene00006051	ssq-2	710.892	1	0.00133785	0.00396478	-0.555559
	WBGene00006053	ssq-4	189.625	1	0.0224964	0.047849	-0.507138
	WBGene00003448	msp-55	112.964	1	0.0123277	0.0282332	-0.545793
	WBGene00003450	msp-57	258.175	1	0.260428	0.372934	-0.216285
	WBGene00003446	msp-53	118.017	1	0.537355	0.649494	-0.151745
	WBGene00015330	C02B10.5	2943.68	1	0.000303722	0.00107496	-0.358414
	WBGene00015326	ivd-1	5760.02	1	0.889388	0.926867	0.0124719
	WBGene00015327	snpn-1	900.048	1	5.10902e-05	0.000224991	-0.501214
	WBGene00015329	C02B10.4	2676.72	1	3.40037e-06	2.20037e-05	-0.456261
	WBGene00015328	C02B10.3	245.142	1	0.000526746	0.00174745	0.580072
	WBGene00004929	soc-2	635.381	1	0.000354112	0.00122911	0.401526
	WBGene00016057	C24D10.6	1090.85	1	3.4507e-06	2.22248e-05	-0.523896
	WBGene00016055	C24D10.4	898.094	1	6.60724e-06	3.86892e-05	-0.529386
	WBGene00002247	lam-1	4892.68	1	1.65917e-06	1.2029e-05	0.552392
	WBGene00020994	W03F8.4	1996.38	1	0.000551221	0.00181902	-0.360103
	WBGene00020993	mtrf-1L	867.119	1	2.27134e-09	4.67324e-08	-0.639807
	WBGene00006586	tni-4	509.001	1	7.34e-07	6.04378e-06	0.693922
	WBGene00195093	Y59E9AL.36	1468.07	1	0.000136912	0.000532326	-0.382234
	WBGene00043064	nbet-1	636.316	1	0.488187	0.604909	-0.0804918
	WBGene00021994	Y59E9AL.4	151.94	1	0.139079	0.225039	0.3043
	WBGene00021996	cylc-1	110.151	1	0.30563	0.423386	-0.236356
	WBGene00003426	msp-19	142.529	1	0.790092	0.856816	0.0655695
	WBGene00018118	F36H12.2	244.57	1	1.05963e-06	8.20742e-06	-0.831102
	WBGene00018117	nlp-47	107.639	1	0.887968	0.926368	0.0311624
	WBGene00003444	msp-51	110.012	1	0.623296	0.72399	0.136946
	WBGene00003452	msp-59	382.599	1	0.440842	0.56047	-0.15256
	WBGene00022705	ZK354.2	100.457	1	0.979092	0.985963	0.00650448
	WBGene00003458	msp-65	114.853	1	0.11763	0.195844	-0.384964
	WBGene00021159	slc-46A	290.942	1	0.488748	0.605241	-0.100499
	WBGene00021157	Y4C6B.3	115.679	1	0.349655	0.469918	0.262357
	WBGene00021160	gba-4	1217.94	1	4.4174e-07	3.93795e-06	0.557922
	WBGene00021161	Y4C6B.7	233.368	1	5.56244e-05	0.00024232	0.780798
	WBGene00021155	Y4C6B.1	1643.96	1	1.16923e-09	2.62853e-08	-0.621615
	WBGene00018319	hda-6	4259.41	1	1.24455e-06	9.3859e-06	-0.456677
	WBGene00018317	F41H10.4	973.941	1	0.00463228	0.0119676	-0.292915
	WBGene00018321	sand-1	1547.2	1	0.000120254	0.000474829	-0.372383
	WBGene00018316	F41H10.3	4718.85	1	0.000189872	0.0007119	-0.329902
	WBGene00001243	elo-5	3201.98	1	0.000125411	0.000492505	0.352878
	WBGene00018314	F41H10.1	127.643	1	0.92392	0.950119	-0.0241671
	WBGene00001244	elo-6	6096.54	1	7.15537e-06	4.15012e-05	0.525754
	WBGene00002032	htp-1	1962.32	1	2.58771e-06	1.7543e-05	-0.468185
	WBGene00022775	ZK616.5	1833.48	1	5.90554e-09	1.05462e-07	-0.610708
	WBGene00022776	perm-3	1909.37	1	0.00273211	0.00748719	-0.316281
	WBGene00022774	swsn-6	2218.85	1	7.66076e-07	6.25174e-06	-0.451929
	WBGene00022773	ZK616.3	183.386	1	0.000568541	0.00186594	-0.66542
	WBGene00021153	Y4C6A.3	927.755	1	2.61134e-11	9.74882e-10	-0.676877
	WBGene00004374	rme-2	31883.3	1	6.48868e-11	2.17236e-09	-0.549233
	WBGene00020434	T11F8.2	134.659	1	0.0012514	0.00373406	-0.696381
	WBGene00020433	T11F8.1	252.186	1	4.74689e-05	0.000211123	-0.69256
	WBGene00015098	snpc-3.1	238.791	1	3.25024e-05	0.000151847	-0.668986
	WBGene00004243	puf-7	2951.98	1	3.44887e-07	3.19359e-06	-0.439575
	WBGene00006745	unc-5	267.568	1	0.000412155	0.00140516	0.570631
	WBGene00001411	fem-1	1950.51	1	0.00052344	0.00173858	-0.311806
	WBGene00001093	drp-1	3955.13	1	1.54722e-05	7.9659e-05	-0.359791
	WBGene00020464	tebp-2	1564.35	1	0.000352895	0.00122566	-0.392113
	WBGene00020463	cec-6	2116.33	1	4.92949e-07	4.3152e-06	-0.508987
	WBGene00020462	ari-2	1573.8	1	2.40983e-06	1.65342e-05	-0.493763
	WBGene00001439	fkh-7	582.753	1	6.53683e-05	0.000278216	0.605626
	WBGene00016542	C39H7.4	279.405	1	0.00028419	0.00101657	0.582955
	WBGene00016541	ttbk-8.2	226.786	1	0.0880322	0.153944	-0.305797
	WBGene00000817	csn-5	1824.72	1	0.0062187	0.015468	-0.279926
	WBGene00004804	skn-1	6020.37	1	0.121265	0.200903	-0.129126
	WBGene00020585	clec-178	111.371	1	0.353329	0.473968	0.230033
	WBGene00000247	bec-1	1161.76	1	0.0997828	0.170747	-0.160099
	WBGene00016953	C55C3.3	314.83	1	1.81194e-09	3.8381e-08	0.891259
	WBGene00016955	perm-5	2621.1	1	1.0001e-05	5.51177e-05	-0.41483
	WBGene00019263	H35B03.1	156.747	1	0.0879729	0.153873	0.325431
	WBGene00019264	H35B03.2	1049.76	1	5.04141e-09	9.29478e-08	-0.619316
	WBGene00016664	C45E5.1	197.348	1	0.104885	0.178092	0.299299
	WBGene00003636	nhr-46	1127.85	1	0.174348	0.27026	0.129378
	WBGene00016289	lntl-1	199.427	1	0.00105087	0.00320761	0.575099
	WBGene00016291	oops-1	3165.83	1	9.93282e-12	4.17052e-10	-0.637793
	WBGene00015680	egal-1	383.122	1	6.21013e-08	7.56262e-07	0.750656
	WBGene00015539	C06E7.2	114.113	1	0.0286069	0.0588595	0.486566
	WBGene00015540	sams-4	1868.99	1	0.00683699	0.0168158	-0.29258
	WBGene00015538	sams-3	2388.84	1	3.89895e-11	1.37766e-09	-0.63174
	WBGene00015541	C06E7.4	111.498	1	1.49622e-05	7.74439e-05	0.951736
	WBGene00019153	H04M03.3	651.772	1	9.3136e-07	7.37092e-06	-0.590138
	WBGene00003019	lin-33	154.919	1	0.000469691	0.00157816	0.673538
	WBGene00019296	mcu-1	1707.35	1	0.083356	0.147292	-0.172248
	WBGene00019295	pfkb-1.2	2136.31	1	0.00026689	0.000960093	-0.345968
	WBGene00002129	inx-7	656.318	1	0.00169183	0.00489448	-0.379111
	WBGene00004494	rps-25	25922.3	1	0.0378842	0.0751716	-0.200253
	WBGene00006780	unc-44	7286.1	1	1.38465e-09	3.04641e-08	0.702391
	WBGene00044502	C46G7.5	125.474	1	0.425261	0.545027	-0.178535
	WBGene00016722	C46G7.2	1343.83	1	2.46243e-10	6.88686e-09	0.7105
	WBGene00016721	C46G7.1	803.484	1	8.42842e-06	4.76292e-05	0.484599
	WBGene00004112	pqn-22	4574.45	1	0.0137286	0.0310365	0.631724
	WBGene00019205	kcc-2	1415.63	1	0.000368897	0.0012732	0.398362
	WBGene00019515	ugt-19	159.138	1	0.00796103	0.0192195	0.505362
	WBGene00000535	cpi-1	1071.92	1	4.59505e-06	2.8345e-05	0.605999
	WBGene00002245	lag-1	3196.9	1	5.57947e-08	6.9642e-07	-0.491102
	WBGene00006974	zen-4	4831.24	1	1.13797e-07	1.26279e-06	-0.482093
	WBGene00015703	C11D2.7	760.069	1	0.00475161	0.0122453	-0.360391
	WBGene00015702	C11D2.4	1234.99	1	0.00034235	0.00119298	-0.411946
	WBGene00016764	C49A9.10	281.58	1	0.00116977	0.00352362	-0.504028
	WBGene00016760	C49A9.6	141.075	1	0.270646	0.384067	0.23509
	WBGene00016763	C49A9.9	146.46	1	0.000587616	0.0019231	0.680883
	WBGene00016758	C49A9.4	105.038	1	0.00256742	0.0070809	0.714117
	WBGene00016756	C49A9.2	306.174	1	0.00378813	0.0099837	0.461487
	WBGene00019060	acox-3	575.046	1	0.0152069	0.0339101	0.30483
	WBGene00000005	aat-4	221.76	1	0.00120134	0.00360489	0.592303
	WBGene00006416	sams-5	160.216	1	0.22748	0.335057	-0.263606
	WBGene00001853	hil-2	1774.8	1	0.0282197	0.0581921	-0.23546
	WBGene00022250	Y73B6BL.29	370.022	1	2.57192e-05	0.000123514	-0.656449
	WBGene00022235	sqd-1	21658.6	1	0.000870457	0.00272292	-0.295945
	WBGene00003082	lsm-8	1224.03	1	1.76857e-06	1.27655e-05	-0.524355
	WBGene00004783	seu-1	2842.23	1	0.00269026	0.00739003	-0.266232
	WBGene00022251	blos-2	800.508	1	0.000110565	0.000440889	-0.421764
	WBGene00022233	ipla-6	1684.44	1	0.00678625	0.0167059	-0.250708
	WBGene00219218	Y73B6BL.288	117.764	1	0.000569332	0.00186807	-0.783095
	WBGene00004881	smg-3	3069.79	1	2.12885e-10	6.03576e-09	-0.613208
	WBGene00022253	hrpf-2	3146.97	1	1.00496e-07	1.14128e-06	-0.515166
	WBGene00000256	bli-6	973.809	1	5.9963e-25	1.64908e-22	1.16078
	WBGene00022232	exos-2	879.833	1	2.94477e-06	1.95855e-05	-0.553312
	WBGene00022244	Y73B6BL.23	1949.72	1	3.28088e-07	3.05918e-06	-0.578661
	WBGene00002033	htp-2	1220.59	1	2.87624e-05	0.000136147	-0.488606
	WBGene00022257	puf-11	9955.93	1	0.000117212	0.00046407	-0.332518
	WBGene00022245	acp-6	10811.7	1	0.0200462	0.0432677	0.593717
	WBGene00022246	acp-7	203.531	1	0.011482	0.0265208	0.473438
	WBGene00022252	Y73B6BL.31	567.276	1	0.0310239	0.0631305	0.288875
	WBGene00022248	Y73B6BL.27	105.877	1	0.194583	0.295247	0.292963
	WBGene00022231	tyr-6	190.961	1	0.00793735	0.0191735	0.470445
	WBGene00004169	pqn-89	323.896	1	2.14822e-05	0.00010572	0.651458
	WBGene00015308	ddi-1	2309.57	1	1.78921e-06	1.28812e-05	-0.438338
	WBGene00015307	C01G5.5	454.465	1	2.24648e-05	0.00011003	-0.636656
	WBGene00004179	prg-2	5708.3	1	2.2286e-08	3.23592e-07	-0.486908
	WBGene00015310	fan-1	1708.22	1	2.68629e-08	3.80158e-07	-0.537332
	WBGene00016610	paqr-1	2698.12	1	0.000255276	0.000922741	-0.316447
	WBGene00016611	bicd-1	594.208	1	5.4989e-10	1.38742e-08	0.778277
	WBGene00018160	odr-8	2401.04	1	0.000106368	0.000426117	-0.403235
	WBGene00018161	F38A5.2	2135.07	1	0.0580985	0.108326	-0.19056
	WBGene00001029	dnj-11	5696.28	1	0.000101905	0.00041023	-0.414642
	WBGene00002274	lec-11	179.702	1	7.32469e-05	0.000307465	0.70666
	WBGene00018164	sup-36	489.434	1	0.0153031	0.0340844	0.33201
	WBGene00017480	nstp-2	1681.8	1	0.155411	0.246343	0.13482
	WBGene00001090	drh-1	1843.27	1	3.35155e-06	2.17561e-05	-0.489149
	WBGene00001091	drh-2	647.923	1	1.97888e-07	2.00697e-06	0.649544
	WBGene00015278	C01B10.3	323.562	1	1.06476e-05	5.79282e-05	0.624981
	WBGene00015284	cest-5.2	136.689	1	0.0163913	0.0361934	0.534933
	WBGene00015283	C01B10.9	1469.51	1	3.26051e-07	3.04653e-06	-0.475038
	WBGene00015282	C01B10.8	2166.42	1	3.38758e-06	2.19727e-05	-0.484107
	WBGene00015280	C01B10.6	3197.56	1	3.4112e-15	2.76388e-13	0.767352
	WBGene00044294	C01B10.11	372.222	1	1.2372e-05	6.56432e-05	0.644728
	WBGene00004885	smg-7	640.416	1	1.68741e-07	1.75862e-06	-0.618137
	WBGene00003030	lin-45	5376.35	1	3.97809e-06	2.50162e-05	-0.375862
	WBGene00019259	H34C03.2	8937.47	1	8.09337e-11	2.62891e-09	-0.584256
	WBGene00004954	spd-3	363.936	1	4.66993e-05	0.000208098	-0.588924
	WBGene00015938	anat-1	1968.39	1	5.15471e-13	2.89114e-11	-0.680015
	WBGene00015927	dyci-1	3181.71	1	0.00117126	0.00352683	-0.294314
	WBGene00015928	C17H12.2	3101.39	1	6.95331e-06	4.04572e-05	-0.426349
	WBGene00006917	vha-8	7914.77	1	0.024312	0.0512027	0.187676
	WBGene00219822	C17H12.36	211.705	1	0.815076	0.875737	0.0941338
	WBGene00015937	C17H12.12	105.722	1	0.658559	0.752481	-0.100885
	WBGene00015930	cest-4	394.054	1	0.0678734	0.123782	0.257418
	WBGene00015933	C17H12.8	1047.77	1	1.43419e-31	6.22779e-29	1.22416
	WBGene00019215	H20E11.3	116.285	1	0.889401	0.926867	-0.0338948
	WBGene00019213	H20E11.1	135.311	1	0.000510834	0.00170151	0.81884
	WBGene00003043	lip-1	2629.67	1	1.25465e-08	1.99259e-07	-0.562099
	WBGene00006608	tre-2	1807.71	1	0.10863	0.183245	0.145375
	WBGene00020234	T05A12.3	1963.4	1	0.00134474	0.00398233	-0.28528
	WBGene00020235	T05A12.4	1785.13	1	5.72743e-71	1.89017e-67	1.68412
	WBGene00020684	T22D1.5	4856.64	1	6.60884e-11	2.20754e-09	-0.568863
	WBGene00004458	rpn-1	14067	1	8.38633e-06	4.74401e-05	-0.412705
	WBGene00020683	ribo-1	9454.15	1	0.50513	0.620082	-0.0609703
	WBGene00020682	T22D1.3	3698.73	1	0.00385271	0.010128	-0.312425
	WBGene00020687	ruvb-2	2919.98	1	7.0281e-07	5.85711e-06	-0.510691
	WBGene00003992	pgl-1	12229.6	1	3.05536e-08	4.22957e-07	-0.562637
	WBGene00001862	him-3	1901.55	1	5.75693e-08	7.14472e-07	-0.574428
	WBGene00016084	cht-3	7559.3	1	0.787179	0.854611	-0.0263201
	WBGene00015553	trxr-1	3144.75	1	0.179528	0.276652	-0.131461
	WBGene00015552	C06G3.6	459.023	1	0.00334727	0.00894901	0.367652
	WBGene00015551	adah-1	1220.62	1	1.86408e-06	1.33173e-05	0.479188
	WBGene00015554	C06G3.8	414.686	1	0.0109192	0.0254095	-0.382947
	WBGene00015555	ufl-1	2432.03	1	0.0005553	0.00182858	-0.303108
	WBGene00000585	cogc-2	2252.28	1	1.39876e-05	7.29486e-05	-0.440221
	WBGene00002228	klp-18	5562.26	1	1.68817e-07	1.75862e-06	-0.441447
	WBGene00006572	tin-9.1	467.39	1	0.070643	0.128097	-0.269559
	WBGene00003695	nhr-105	409.284	1	1.0972e-05	5.93409e-05	0.61986
	WBGene00021543	Y43B11AR.1	424.376	1	0.964252	0.975847	0.00822963
	WBGene00021544	Y43B11AR.3	226.942	1	0.000144791	0.000558616	-0.64765
	WBGene00004473	rps-4	50827.1	1	0.2718	0.385307	-0.11953
	WBGene00000942	deb-1	2754.84	1	3.10085e-07	2.92217e-06	0.623993
	WBGene00022620	rde-8	1014.01	1	2.52433e-09	5.12979e-08	-0.664666
	WBGene00022618	ZC477.3	1548.12	1	9.34276e-07	7.39045e-06	-0.497387
	WBGene00006052	ssq-3	123.259	1	0.21758	0.323478	-0.302695
	WBGene00016402	C34D4.10	278.212	1	1.06903e-05	5.81028e-05	-0.676632
	WBGene00000888	cyn-12	771.74	1	0.0336082	0.0676387	-0.302349
	WBGene00016404	mutd-1	429.105	1	0.00191632	0.00546605	-0.429013
	WBGene00016405	hecd-1	24612.7	1	0.00315375	0.00849217	-0.242037
	WBGene00016400	C34D4.4	1291.05	1	8.67111e-06	4.88001e-05	-0.478149
	WBGene00004411	rpc-1	5824.88	1	1.79914e-08	2.68424e-07	-0.54362
	WBGene00004822	skr-16	205.576	1	0.000286552	0.00102339	0.671587
	WBGene00016596	C42D4.3	106.47	1	1.98767e-06	1.40682e-05	1.25407
	WBGene00016595	cest-10	307.472	1	0.000843898	0.00264938	0.523582
	WBGene00016594	C42D4.1	4555.42	1	1.24601e-10	3.80045e-09	0.625911
	WBGene00006504	kcc-1	3207.37	1	0.00979927	0.0230988	0.213096
	WBGene00017053	D2024.5	996.887	1	0.00365532	0.00965991	-0.314156
	WBGene00000292	cap-1	2096.47	1	0.207046	0.310588	-0.12551
	WBGene00001241	elo-3	2902.65	1	0.649781	0.745674	0.0436208
	WBGene00001713	grl-4	704.178	1	1.82836e-07	1.88366e-06	0.657352
	WBGene00004477	rps-8	38635	1	0.52041	0.634216	-0.0712152
	WBGene00018349	F42C5.9	754.592	1	4.98084e-06	3.03841e-05	0.502855
	WBGene00194997	F42C5.12	421.613	1	0.0933738	0.161794	1.47629
	WBGene00018350	ifo-1	1125.75	1	1.43293e-10	4.31475e-09	0.69557
	WBGene00021497	Y40C5A.4	139.186	1	0.666563	0.758678	-0.0847574
	WBGene00020446	T12B3.3	292.368	1	0.0784808	0.140092	0.314936
	WBGene00020445	T12B3.2	201.373	1	0.115433	0.192808	0.32526
	WBGene00020447	mob-3	1177.01	1	0.0456428	0.0881705	-0.214898
	WBGene00016739	pitr-1	7816.79	1	4.69573e-07	4.1347e-06	-0.425551
	WBGene00001187	egl-19	700.583	1	1.37833e-06	1.0245e-05	0.683701
	WBGene00006814	unc-82	925.008	1	3.17222e-09	6.26134e-08	0.843698
	WBGene00015217	tes-1	193.682	1	0.877772	0.919568	-0.0293837
	WBGene00017418	F13B6.3	167.564	1	2.04279e-05	0.000100922	0.883656
	WBGene00004044	plk-3	9329.86	1	1.0955e-06	8.42352e-06	-0.468443
	WBGene00018902	F55G1.6	1379.15	1	1.42204e-06	1.05319e-05	-0.524055
	WBGene00018901	slc-25A18.2	385.401	1	3.29544e-08	4.49405e-07	-0.826708
	WBGene00018904	pycr-4	670.37	1	0.00353231	0.00937687	-0.382671
	WBGene00018900	rod-1	12522.3	1	2.5889e-10	7.17974e-09	-0.569007
	WBGene00001935	his-61	12907.8	1	5.91064e-05	0.000254984	-0.469255
	WBGene00001936	his-62	22814.4	1	9.42208e-07	7.44606e-06	-0.490229
	WBGene00001934	his-60	10521.1	1	0.996985	0.998227	0.00159869
	WBGene00001933	his-59	26634.4	1	0.000357045	0.00123643	-0.390886
	WBGene00019900	vdac-1	17381.9	1	0.944377	0.963172	-0.00678332
	WBGene00004039	plc-4	1653.16	1	0.248053	0.358637	-0.11733
	WBGene00019898	R05G6.4	681.904	1	0.000602454	0.001966	-0.407743
	WBGene00019902	R05G6.10	163.436	1	0.740527	0.818504	0.0644901
	WBGene00003914	pam-1	11862.6	1	0.0395167	0.0779144	-0.189979
	WBGene00000392	cdd-2	839.449	1	0.00222808	0.0062378	-0.36202
	WBGene00018636	oef-1	1899.92	1	2.473e-10	6.90472e-09	-0.633713
	WBGene00000996	dif-1	2059.47	1	0.0232744	0.0493195	-0.213383
	WBGene00018637	F49E8.6	181.861	1	0.444277	0.563899	-0.141525
	WBGene00018638	F49E8.7	1356.63	1	2.30235e-09	4.73114e-08	-0.570378
	WBGene00302976	F49E8.8	126.463	1	0.0131976	0.0299351	-0.513667
	WBGene00018635	nprl-2	1258.16	1	7.44457e-09	1.28901e-07	-0.566001
	WBGene00002074	ima-3	10397.9	1	0.000216516	0.000799985	-0.358946
	WBGene00043068	F32E10.9	215.106	1	3.50061e-13	2.01267e-11	-1.33712
	WBGene00017992	F32E10.5	994.677	1	6.55443e-07	5.52091e-06	-0.596595
	WBGene00017990	cec-4	967.419	1	0.0416874	0.0816479	-0.220404
	WBGene00017993	cec-5	3252.01	1	3.21274e-06	2.09954e-05	-0.418006
	WBGene00017989	nol-10	2840.37	1	6.54251e-08	7.88014e-07	-0.538257
	WBGene00018468	cla-1	584.201	1	0.0640193	0.117887	0.646538
	WBGene00004046	plp-1	5400.1	1	8.32772e-05	0.000344314	-0.39398
	WBGene00003758	nlp-20	192.304	1	0.00713546	0.017452	0.528259
	WBGene00001975	hmg-5	1069.92	1	2.59746e-06	1.75659e-05	-0.560376
	WBGene00001584	nrde-4	2800.41	1	1.24628e-06	9.39297e-06	-0.460593
	WBGene00018473	cima-1	214.658	1	0.740522	0.818504	0.0542733
	WBGene00015619	C08G9.1	194.35	1	0.0282363	0.0582191	0.462132
	WBGene00002173	itr-1	3563.86	1	6.39216e-10	1.58374e-08	0.624671
	WBGene00017996	F33D4.4	1659.52	1	0.0367304	0.0731019	-0.201146
	WBGene00017997	mrpl-1	1206.46	1	0.000546096	0.00180475	-0.40137
	WBGene00017999	emc-6	186.014	1	0.00311834	0.0084078	-0.527477
	WBGene00023487	mrps-24	575.711	1	1.01873e-05	5.58843e-05	-0.550744
	WBGene00003607	nhr-8	299.005	1	0.00867513	0.0207642	0.397982
	WBGene00017998	F33D4.6	103.214	1	6.42374e-20	9.72459e-18	2.45895
	WBGene00016846	C50F7.6	132.199	1	0.00840014	0.0201704	0.570345
	WBGene00016844	sucg-1	2880.25	1	5.60449e-09	1.00766e-07	-0.617262
	WBGene00016848	klo-1	171.661	1	2.32084e-05	0.000113068	0.817229
	WBGene00000603	col-14	471.101	1	8.97484e-24	2.21035e-21	1.37931
	WBGene00016701	dsb-3	412.34	1	9.38978e-06	5.21715e-05	-0.594065
	WBGene00016702	C46A5.6	1224.46	1	1.77159e-07	1.83394e-06	-0.608958
	WBGene00001827	hcf-1	6386.26	1	2.10709e-08	3.07147e-07	-0.503827
	WBGene00016374	swd-2.2	1421.58	1	0.000116478	0.000461799	-0.42597
	WBGene00016373	swd-2.1	695.062	1	1.2122e-08	1.93177e-07	-0.645361
	WBGene00016375	rpap-3	579.125	1	1.56513e-05	8.04554e-05	-0.51914
	WBGene00016376	sec-10	1563.98	1	0.000376368	0.001296	-0.370437
	WBGene00044325	tag-321	1059.84	1	4.44299e-06	2.75512e-05	-0.481983
	WBGene00044326	tag-322	995.852	1	4.55228e-06	2.81233e-05	-0.576233
	WBGene00016378	imp-3	1335.34	1	9.99899e-06	5.51177e-05	-0.438005
	WBGene00004703	rsp-6	3580.56	1	1.4591e-06	1.07533e-05	-0.453684
	WBGene00016379	C33H5.13	126.266	1	0.00253082	0.00699516	0.629859
	WBGene00016380	ntp-1	812.195	1	1.86432e-06	1.33173e-05	-0.556429
	WBGene00016381	sgo-1	1369.48	1	3.79358e-06	2.40761e-05	-0.503864
	WBGene00002221	klp-10	2330.82	1	4.39768e-10	1.14638e-08	-0.57403
	WBGene00016383	zgpa-1	461.667	1	1.81181e-05	9.10652e-05	-0.546293
	WBGene00016384	cdgs-1	1389	1	0.000122658	0.000482818	-0.380074
	WBGene00015509	C06A6.4	2471.75	1	0.368087	0.488758	-0.0862884
	WBGene00015508	mvb-12	913.352	1	0.00116298	0.00350532	-0.388199
	WBGene00015510	erp-44.2	433.09	1	0.217527	0.323429	0.154644
	WBGene00015507	C06A6.2	461.619	1	0.24579	0.356177	0.145985
	WBGene00001453	flp-10	141.862	1	0.00638317	0.015827	0.561682
	WBGene00016957	atic-1	1120.52	1	0.00091902	0.0028532	0.345284
	WBGene00016793	arp-11	1182.89	1	3.99117e-06	2.50468e-05	-0.481605
	WBGene00016792	C49H3.6	1631.84	1	0.000134434	0.00052417	-0.373053
	WBGene00016794	npp-27	1558.03	1	0.000217191	0.000801941	-0.390049
	WBGene00003827	ntl-4	6191.24	1	0.000286238	0.00102256	-0.313337
	WBGene00016791	C49H3.4	205.604	1	0.00242492	0.00673176	-0.577689
	WBGene00002080	xpo-3	4484.05	1	3.05466e-07	2.89167e-06	-0.490138
	WBGene00016790	C49H3.3	1344.85	1	0.0668208	0.122115	-0.225086
	WBGene00004471	rps-2	44224.3	1	0.164736	0.258394	-0.14492
	WBGene00017643	czw-1	5301.58	1	8.97121e-11	2.87444e-09	-0.59418
	WBGene00017642	F20D12.2	3387.03	1	3.71542e-06	2.3662e-05	-0.421235
	WBGene00017641	csr-1	12888.1	1	2.63564e-05	0.00012617	-0.436069
	WBGene00000183	arf-5	6564.46	1	0.548637	0.658883	-0.056235
	WBGene00003178	mec-17	196.39	1	0.0448721	0.086875	0.378303
	WBGene00004371	rig-4	8771.27	1	1.00708e-08	1.64343e-07	-0.46297
	WBGene00021541	Y42H9B.3	1294.87	1	1.27804e-07	1.38411e-06	-0.549629
	WBGene00016129	C26B2.7	381.187	1	0.0001847	0.00069377	-0.502794
	WBGene00016128	elpc-4	904.128	1	9.14916e-07	7.27217e-06	-0.574418
	WBGene00016124	dnc-4	904.399	1	8.10439e-05	0.000336175	-0.448835
	WBGene00003625	nhr-31	575.425	1	0.000210668	0.000781176	0.527555
	WBGene00004732	sax-7	8684.85	1	0.00174468	0.00503128	-0.253129
	WBGene00044508	nsy-7	133.659	1	0.199969	0.302003	-0.273768
	WBGene00021538	rabs-5	535.582	1	0.00094798	0.00293043	-0.39858
	WBGene00021539	Y42H9AR.4	2079.11	1	0.000761467	0.00241588	-0.345031
	WBGene00021536	Y42H9AR.1	2349.65	1	0.0961757	0.165761	-0.167744
	WBGene00018361	F42G8.10	2345.22	1	0.690526	0.779529	0.0394828
	WBGene00018357	moc-3	599.949	1	0.000152407	0.000584718	-0.512015
	WBGene00004979	sph-1	313.861	1	0.0134471	0.0304459	0.360624
	WBGene00002162	isp-1	6627.85	1	0.799862	0.864343	0.0229623
	WBGene00018356	islo-1	299.132	1	0.738864	0.817049	0.0485991
	WBGene00004057	pmk-3	1213.39	1	0.653727	0.748848	-0.0450426
	WBGene00004056	pmk-2	607.911	1	0.0942441	0.163079	0.201376
	WBGene00004055	pmk-1	950.012	1	0.543821	0.655198	0.0674183
	WBGene00015048	faah-2	816.754	1	0.0767642	0.137474	0.244177
	WBGene00015047	faah-1	610.783	1	2.88177e-05	0.00013637	0.559176
	WBGene00015050	clec-51	304.814	1	9.75053e-05	0.000394637	0.567774
	WBGene00015052	clec-52	290.047	1	0.000297179	0.00105571	0.536335
	WBGene00003961	pct-1	2655.41	1	0.000731602	0.00233279	-0.314946
	WBGene00006957	wsp-1	2551.61	1	1.43849e-08	2.24565e-07	-0.531704
	WBGene00044608	glrx-22	442.83	1	0.0308282	0.0627943	-0.295194
	WBGene00004101	hgrs-1	3678.57	1	0.00509045	0.0129826	-0.249281
	WBGene00020374	serp-1.2	705.044	1	0.479739	0.597131	-0.0945731
	WBGene00003656	nhr-66	2553.17	1	8.33486e-06	4.72246e-05	-0.410739
	WBGene00006930	vit-6	952607	1	4.29163e-05	0.000192855	0.376026
	WBGene00019509	K07H8.9	480.412	1	0.000576022	0.00188777	-0.484535
	WBGene00019510	nucl-1	16249.3	1	2.35244e-07	2.31885e-06	-0.576053
	WBGene00000923	daf-31	1948.96	1	0.000134604	0.000524586	-0.410976
	WBGene00019504	K07H8.2	3759.21	1	0.00181504	0.00521412	-0.267859
	WBGene00019503	tbce-1	1213.29	1	5.75873e-08	7.14472e-07	-0.589582
	WBGene00018072	nprl-3	1225.38	1	4.00016e-05	0.000182137	-0.42008
	WBGene00018071	F35H10.6	420.432	1	5.61523e-05	0.000244284	-0.560248
	WBGene00018070	F35H10.5	181.248	1	0.252153	0.363502	-0.202911
	WBGene00006914	vha-5	2681.97	1	0.00129388	0.00385178	0.331193
	WBGene00018073	F35H10.10	939.092	1	2.48264e-10	6.91994e-09	0.832129
	WBGene00001905	his-31	154.574	1	0.225236	0.332524	0.555245
	WBGene00001906	his-32	556.114	1	0.0215069	0.0459517	0.399563
	WBGene00017542	F17E9.5	357.84	1	0.300774	0.417802	-0.173537
	WBGene00017541	F17E9.4	644.128	1	0.265675	0.378804	0.153251
	WBGene00005019	sqv-1	2562.34	1	1.62174e-08	2.47899e-07	-0.497803
	WBGene00017079	D2096.12	1553.04	1	5.97699e-05	0.000257577	-0.427129
	WBGene00017071	aagr-1	1166.79	1	3.66597e-06	2.34194e-05	0.467499
	WBGene00017074	D2096.7	745.082	1	1.11101e-05	5.99597e-05	-0.565099
	WBGene00017075	nap-1	17052.6	1	0.00555787	0.0140402	-0.302029
	WBGene00044954	D2096.14	1011.74	1	0.027132	0.0562372	1.82575
	WBGene00017070	praf-3	1694.24	1	0.0481231	0.0922596	-0.190312
	WBGene00017078	D2096.11	182.829	1	0.000355851	0.00123375	-0.631938
	WBGene00017069	timm-17B.2	126.549	1	0.000411369	0.00140306	-0.729519
	WBGene00019789	M116.2	126.968	1	0.000271703	0.000975708	-0.756129
	WBGene00019792	M116.5	1046.58	1	1.00129e-07	1.1379e-06	-0.556803
	WBGene00195245	T26A8.6	1018.39	1	0.0957418	0.165168	1.51783
	WBGene00020827	T26A8.4	2796.94	1	6.46389e-05	0.000275538	-0.385517
	WBGene00020824	pdtf-1	3130.05	1	8.87224e-08	1.02737e-06	-0.464092
	WBGene00020139	eppl-1	1732.86	1	0.000262728	0.000945739	0.395092
	WBGene00006374	syx-4	801.417	1	9.46702e-13	5.023e-11	-0.792483
	WBGene00006220	str-176	228.799	1	0.0523652	0.0990915	0.363241
	WBGene00003837	oat-1	126.735	1	0.0524327	0.0991965	0.405744
	WBGene00004995	spp-10	4124.57	1	9.47906e-06	5.25761e-05	0.419585
	WBGene00004993	spp-8	913.541	1	8.32349e-12	3.54899e-10	0.758463
	WBGene00016182	C28C12.12	1534.87	1	7.02015e-09	1.23103e-07	-0.598669
	WBGene00001566	acdh-13	1493.56	1	7.19167e-06	4.16824e-05	-0.466094
	WBGene00016178	mesp-1	5594.95	1	8.35818e-09	1.42528e-07	-0.555964
	WBGene00006450	tag-77	2201.18	1	0.000995611	0.00306161	-0.320169
	WBGene00003224	mes-6	1625.72	1	8.24546e-13	4.43187e-11	-0.727203
	WBGene00044001	C09G4.4	435.596	1	0.00121701	0.00364395	-0.417134
	WBGene00001051	cks-1	2731.26	1	7.05322e-08	8.40933e-07	-0.484994
	WBGene00015650	pkg-2	1856.19	1	0.462935	0.581081	0.0721289
	WBGene00002043	hyl-1	1584.91	1	6.11167e-08	7.45969e-07	-0.535865
	WBGene00022010	catp-7	1974.14	1	9.70158e-06	5.35762e-05	0.454837
	WBGene00077437	Y59H11AR.6	126.565	1	0.0871534	0.152796	0.377676
	WBGene00018335	F42A9.6	348.844	1	0.57307	0.6805	-0.104194
	WBGene00018334	cyp-33E2	103.747	1	0.00912355	0.0216899	0.616715
	WBGene00018337	F42A9.8	388.084	1	2.98542e-11	1.08747e-09	-0.880215
	WBGene00003034	lin-49	3407.75	1	3.01847e-05	0.000141903	-0.371309
	WBGene00006483	dgk-4	6335.72	1	7.20865e-07	5.97138e-06	-0.414993
	WBGene00016768	cyp-33E1	117.238	1	0.0184967	0.0403188	0.528618
	WBGene00016769	C49C8.5	505.761	1	0.000901704	0.00280577	0.492831
	WBGene00017235	F08B4.3	141.322	1	0.00927882	0.0220112	-0.516527
	WBGene00000397	cdh-5	424.49	1	4.07594e-38	3.05714e-35	2.31305
	WBGene00255375	F08B4.8	160.599	1	0.330869	0.450208	-0.217838
	WBGene00017237	pole-2	1502.89	1	0.000234132	0.000856824	-0.387764
	WBGene00017238	snrp-3	1006.92	1	0.000337232	0.00117771	-0.395574
	WBGene00002028	hst-1	1712.46	1	2.83612e-07	2.71928e-06	-0.475664
	WBGene00000994	ints-6	1631.36	1	1.51239e-05	7.81859e-05	-0.446056
	WBGene00009006	F21D5.1	5650.81	1	1.53946e-11	6.21093e-10	-0.603707
	WBGene00009007	otub-3	2610.91	1	1.71665e-09	3.66922e-08	-0.55007
	WBGene00009008	F21D5.3	557.484	1	0.00010668	0.000427264	0.478633
	WBGene00009010	F21D5.5	871.96	1	5.3752e-05	0.000234957	-0.461285
	WBGene00009009	F21D5.4	101.59	1	0.956195	0.970726	-0.0123841
	WBGene00009013	mrps-33	489.957	1	0.0234161	0.0495435	-0.307872
	WBGene00009011	F21D5.6	1201.97	1	6.08494e-07	5.17298e-06	-0.49728
	WBGene00009012	F21D5.7	3204.84	1	0.00482888	0.0124018	-0.257634
	WBGene00004051	parg-1	2305.64	1	0.000250945	0.000909676	-0.364359
	WBGene00008968	elli-1	2421.75	1	5.53741e-07	4.78141e-06	-0.502842
	WBGene00007898	C33D9.3	172.865	1	8.01418e-06	4.57268e-05	0.825065
	WBGene00001366	exc-5	165.822	1	2.21763e-07	2.20973e-06	0.993923
	WBGene00012118	grsp-2	153.73	1	0.12201	0.201914	0.341144
	WBGene00012121	T28C6.7	3245.45	1	0.0100127	0.0235457	0.230168
	WBGene00012122	T28C6.8	244.593	1	0.00156129	0.00455739	0.539823
	WBGene00000692	col-118	610.75	1	5.32705e-08	6.70494e-07	0.632167
	WBGene00001132	alp-1	1784.04	1	8.13305e-08	9.5315e-07	0.712144
	WBGene00007492	C09G9.1	2751.48	1	0.000711479	0.00227478	-0.306916
	WBGene00007493	npp-23	1697.82	1	2.56276e-06	1.74169e-05	-0.55172
	WBGene00003864	oma-1	7427.76	1	1.38212e-08	2.17411e-07	-0.480995
	WBGene00005007	spr-2	2942.84	1	1.0996e-05	5.93955e-05	-0.45535
	WBGene00007760	C27B7.2	349.947	1	0.000928906	0.00287847	-0.495395
	WBGene00007761	rad-26	4177.42	1	4.0082e-08	5.3086e-07	-0.462412
	WBGene00007762	C27B7.5	1761.6	1	0.000743377	0.00236713	-0.367462
	WBGene00007764	C27B7.7	302.635	1	0.00134757	0.00398929	0.610185
	WBGene00007765	C27B7.9	234.501	1	0.00978736	0.0230749	0.508535
	WBGene00004307	rap-1	2740.74	1	1.08445e-05	5.88055e-05	-0.397089
	WBGene00008363	D1046.2	1140.18	1	0.00177803	0.00511941	-0.331168
	WBGene00008362	cfim-2	2686.21	1	0.000625212	0.0020331	-0.335382
	WBGene00045136	D1046.6	370.717	1	0.0185331	0.0403928	2.27108
	WBGene00008364	slc-25A26	507.359	1	1.31204e-06	9.83196e-06	-0.636881
	WBGene00008366	tpra-1	240.248	1	0.0358948	0.0716029	0.341089
	WBGene00008273	C53B4.3	237.022	1	0.000830725	0.00261151	0.590958
	WBGene00008274	pdzd-8	7145.47	1	9.52649e-07	7.52137e-06	-0.417155
	WBGene00000693	col-119	70251	1	1.79028e-07	1.84981e-06	0.567038
	WBGene00008275	nstp-1	252.758	1	0.00889633	0.0212228	-0.437466
	WBGene00000266	bre-1	339.892	1	0.0028953	0.00788241	0.452372
	WBGene00008281	C53D6.4	880.385	1	1.26762e-06	9.53375e-06	-0.558287
	WBGene00008283	C53D6.6	155.637	1	0.36461	0.485314	-0.170043
	WBGene00008284	C53D6.7	116.568	1	0.00424479	0.0110583	0.708477
	WBGene00013514	Y73F4A.1	107.516	1	0.894634	0.930216	0.032211
	WBGene00003610	nhr-11	108.475	1	0.00341807	0.00910879	0.734475
	WBGene00013880	mppb-1	1458.6	1	2.29307e-05	0.000112001	-0.471472
	WBGene00013881	mans-4	1080.68	1	8.50352e-15	6.23629e-13	-0.801531
	WBGene00006663	twk-8	219.767	1	3.96616e-07	3.60383e-06	0.906373
	WBGene00013882	msa-1	350.178	1	2.06938e-05	0.000102087	0.812949
	WBGene00003066	lpl-1	504.65	1	0.012242	0.0280524	-0.342232
	WBGene00303009	mrpl-42	509.462	1	0.272544	0.386129	-0.135725
	WBGene00002046	icln-1	1329.09	1	9.63435e-05	0.000390893	-0.441751
	WBGene00007223	znf-706	1628.11	1	0.0664436	0.121578	-0.231585
	WBGene00007221	cpna-3	2253.01	1	3.02606e-07	2.87136e-06	-0.469888
	WBGene00000374	cyp-31A1	172.699	1	0.536464	0.64856	-0.11491
	WBGene00001413	fem-3	1101.22	1	2.23941e-07	2.22874e-06	-0.599784
	WBGene00000120	aly-1	264.207	1	0.210658	0.314857	0.189707
	WBGene00006438	nrfl-1	1753.66	1	0.000253041	0.000916468	0.405201
	WBGene00009078	rpb-12	564.871	1	0.0457554	0.0883465	-0.327519
	WBGene00000121	aly-2	3697.13	1	9.70916e-10	2.24398e-08	-0.559489
	WBGene00003958	pcp-3	1898.44	1	1.7552e-14	1.22723e-12	0.850845
	WBGene00003957	pcp-2	1480.51	1	1.81995e-12	9.1003e-11	0.644168
	WBGene00008113	C46C2.5	141.428	1	0.399755	0.520834	-0.196659
	WBGene00045078	C46C2.7	206.556	1	0.0257632	0.0537989	-0.391853
	WBGene00006941	wnk-1	11120.7	1	5.07898e-06	3.08572e-05	-0.34794
	WBGene00008110	C46C2.2	1257.38	1	0.00476808	0.01228	0.287968
	WBGene00012428	Y11D7A.3	721.571	1	9.15255e-10	2.16018e-08	0.951033
	WBGene00012431	Y11D7A.7	610.654	1	1.89593e-05	9.42028e-05	-0.489406
	WBGene00012434	Y11D7A.10	966.363	1	0.563789	0.672236	-0.0698793
	WBGene00000694	col-120	234.13	1	3.35731e-12	1.59192e-10	1.24518
	WBGene00012435	flh-1	2497.17	1	1.93954e-07	1.97679e-06	-0.507514
	WBGene00012436	flh-3	611.011	1	0.00971331	0.0229265	-0.315804
	WBGene00009877	F49C12.7	262.346	1	0.0111604	0.025894	0.393623
	WBGene00009878	F49C12.9	2432.7	1	1.87708e-05	9.3548e-05	-0.417952
	WBGene00004463	rpn-7	6498.23	1	6.80931e-05	0.0002885	-0.403003
	WBGene00009880	F49C12.11	2413.12	1	0.033379	0.0672675	-0.232977
	WBGene00009881	F49C12.12	1501.67	1	0.475152	0.592854	0.0694235
	WBGene00009882	vha-17	2114.56	1	0.0364592	0.0725884	0.178576
	WBGene00009883	nspg-11	110.078	1	5.6711e-06	3.38808e-05	1.08551
	WBGene00009884	F49C12.15	435.152	1	0.168312	0.262691	-0.21932
	WBGene00011856	nspg-7.1	3561.65	1	3.18837e-11	1.14872e-09	0.536545
	WBGene00011857	coa-4	550.912	1	3.68865e-05	0.000169497	-0.524193
	WBGene00303026	T20D3.14	224.102	1	0.00314897	0.00848068	-0.504101
	WBGene00011858	T20D3.5	1004.69	1	9.52005e-06	5.2768e-05	-0.467202
	WBGene00011859	T20D3.6	420.059	1	0.128246	0.21009	-0.222727
	WBGene00006931	vps-26	1463	1	1.02775e-06	8.0222e-06	-0.525736
	WBGene00011860	pigc-1	771.863	1	3.23825e-06	2.1137e-05	-0.555681
	WBGene00007505	pezo-1	6568.23	1	0.521072	0.634882	-0.0499474
	WBGene00007507	C10C5.3	610.45	1	0.0234831	0.0496725	0.327293
	WBGene00007508	C10C5.4	667.195	1	0.457149	0.575745	0.0886097
	WBGene00000911	daf-15	7374.46	1	4.61808e-06	2.84339e-05	-0.385129
	WBGene00010150	F56D5.6	359.023	1	2.17137e-06	1.51181e-05	0.666018
	WBGene00014772	F56D5.4	642.59	1	0.0113596	0.0263006	-0.291008
	WBGene00010317	idh-1	8239.58	1	0.170216	0.265174	-0.132853
	WBGene00000775	cpin-1	108.819	1	4.94494e-05	0.000218523	0.966807
	WBGene00009542	copb-2	9613.75	1	0.00238352	0.00662687	-0.258721
	WBGene00007885	ugt-21	103.93	1	0.000234711	0.000858561	0.891139
	WBGene00007886	ethe-1	115.618	1	0.550656	0.660587	-0.134295
	WBGene00007882	C33A12.3	1102.34	1	0.000398728	0.00136502	-0.37949
	WBGene00007880	C33A12.1	1347.65	1	0.892296	0.928775	0.0147303
	WBGene00001239	elo-1	7836.37	1	0.06724	0.122763	0.161155
	WBGene00001403	fbl-1	406.291	1	0.888217	0.926413	0.0190608
	WBGene00000696	col-122	59993.8	1	7.50947e-10	1.82268e-08	0.716136
	WBGene00009186	trcs-1	9637.99	1	1.07372e-13	6.76237e-12	-0.588465
	WBGene00005003	spp-18	260.089	1	0.323736	0.442986	0.167195
	WBGene00000002	aat-1	119.211	1	3.35193e-05	0.000155976	0.907866
	WBGene00003151	mca-1	4338.49	1	0.0375774	0.0746527	0.219602
	WBGene00010272	amph-1	751.315	1	0.000645675	0.00209277	0.364047
	WBGene00044107	F58G6.9	310.599	1	0.116632	0.194496	0.282928
	WBGene00010274	F58G6.3	223.798	1	0.0253438	0.053044	0.361553
	WBGene00010277	F58G6.7	332.431	1	0.0616916	0.114146	0.270196
	WBGene00003627	nhr-34	596.869	1	0.00573074	0.0144209	0.326035
	WBGene00003463	msp-76	420.042	1	0.22741	0.335014	-0.237325
	WBGene00014243	dcaf-1	6197.41	1	1.54266e-08	2.37236e-07	-0.526222
	WBGene00010484	dph-3	248.937	1	0.324786	0.444128	-0.170937
	WBGene00010485	ant-1.3	105.051	1	0.272737	0.386329	0.256116
	WBGene00003728	nhr-138	251.312	1	0.000278199	0.000996431	0.613504
	WBGene00003690	nhr-100	187.348	1	0.00527514	0.0133916	0.494377
	WBGene00000509	cka-1	1312.31	1	0.00367533	0.00970536	-0.276358
	WBGene00001607	gln-6	14608.2	1	1.14186e-13	7.13705e-12	-0.633706
	WBGene00003687	nhr-97	2582.92	1	2.7477e-07	2.653e-06	0.461723
	WBGene00011748	T13F2.9	240.261	1	0.6748	0.76581	0.0836478
	WBGene00003465	msp-78	202.27	1	0.120245	0.199434	-0.353906
	WBGene00000301	cav-1	412.619	1	0.000843191	0.00264767	-0.562556
	WBGene00011747	sna-2	3004.43	1	2.0027e-10	5.73724e-09	-0.588234
	WBGene00011746	T13F2.6	3727.91	1	1.9337e-14	1.34067e-12	-0.687383
	WBGene00004031	pis-1	3064.91	1	0.000752331	0.00239103	-0.325561
	WBGene00011743	T13F2.2	1176.35	1	1.03888e-09	2.38422e-08	-0.653289
	WBGene00001396	fat-4	4723.51	1	0.0262652	0.0546879	0.182763
	WBGene00001395	fat-3	2577.33	1	5.80131e-05	0.000251187	0.357351
	WBGene00001188	egl-20	107.539	1	0.0207762	0.04461	0.500883
	WBGene00012341	catp-6	4710.65	1	5.01095e-06	3.05001e-05	-0.41532
	WBGene00012342	mtr-4	3546.2	1	2.82613e-08	3.96885e-07	-0.566788
	WBGene00003467	msp-81	333.832	1	0.210755	0.314921	-0.262503
	WBGene00003449	msp-56	103.271	1	0.719171	0.802477	-0.0939623
	WBGene00010633	nspd-2	252.819	1	0.264861	0.377998	-0.194389
	WBGene00006039	ssp-10	203.229	1	0.118881	0.197488	-0.280997
	WBGene00006050	ssq-1	443.937	1	0.136298	0.221233	-0.507973
	WBGene00010637	K07F5.12	324.102	1	5.77178e-05	0.00025004	-0.615727
	WBGene00003787	npp-1	3164.65	1	1.31927e-09	2.93782e-08	-0.547862
	WBGene00010638	K07F5.14	1153.71	1	5.10648e-07	4.4442e-06	-0.648863
	WBGene00010639	K07F5.15	258.941	1	0.0385491	0.0762343	-0.358507
	WBGene00003603	nhr-4	278.403	1	0.735833	0.815062	0.0566908
	WBGene00009320	prp-18	706.37	1	9.27731e-05	0.000378455	-0.466855
	WBGene00009319	mccc-1	4881.32	1	0.100906	0.172491	-0.147604
	WBGene00006056	sss-1	298.616	1	0.858098	0.906265	0.0316849
	WBGene00003464	msp-77	228.485	1	0.140304	0.22671	-0.329714
	WBGene00009322	tbc-3	2336.36	1	0.00189426	0.0054125	-0.295386
	WBGene00009323	best-13	142.272	1	0.639625	0.737704	0.0978805
	WBGene00001113	dur-1	388.34	1	4.42613e-10	1.15198e-08	1.12737
	WBGene00009131	F25H8.1	786.734	1	1.53103e-10	4.57673e-09	-0.750681
	WBGene00009132	F25H8.2	1357.1	1	4.24426e-11	1.48378e-09	-0.686808
	WBGene00001650	gon-1	1349.2	1	1.29841e-07	1.40492e-06	0.644188
	WBGene00000964	dhp-2	156.241	1	0.000161445	0.000615103	0.798713
	WBGene00008151	rrp-1	862.746	1	0.00585087	0.014677	-0.379502
	WBGene00006699	uba-1	21435.7	1	0.000791296	0.00250186	-0.302726
	WBGene00008149	pyp-1	4471.49	1	0.057863	0.107949	-0.165223
	WBGene00008148	C47E12.3	1285.21	1	4.39756e-05	0.000197185	-0.379079
	WBGene00008147	C47E12.2	1087.98	1	4.34897e-09	8.20048e-08	-0.591899
	WBGene00005663	sars-1	4965.07	1	0.0307339	0.0626254	-0.226709
	WBGene00009678	magu-4	312.603	1	3.28357e-05	0.00015323	0.594966
	WBGene00009686	ent-7	235.305	1	0.039812	0.0784404	0.350978
	WBGene00009681	gipc-2	579.166	1	0.412568	0.532649	-0.133251
	WBGene00011423	ipla-7	825.072	1	1.27255e-08	2.01133e-07	0.587649
	WBGene00003576	ndc-80	2650.68	1	3.42978e-10	9.26264e-09	-0.583973
	WBGene00003432	msp-36	421.918	1	0.225592	0.332812	-0.216131
	WBGene00001001	dis-3	3229.75	1	4.31488e-07	3.86746e-06	-0.511564
	WBGene00007307	spch-1	253.42	1	0.26401	0.377148	-0.193491
	WBGene00007308	nsph-3.2	858.699	1	0.00164884	0.00478332	-0.418721
	WBGene00007309	C04G2.10	121.12	1	0.0256935	0.0536668	0.481686
	WBGene00010676	ctf-18	2950.07	1	5.55506e-07	4.79302e-06	-0.485983
	WBGene00010677	gtbp-1	12412.9	1	7.77102e-06	4.44932e-05	-0.441437
	WBGene00010678	K08F4.3	1347.17	1	1.24986e-08	1.98689e-07	-0.616877
	WBGene00001752	gst-4	372.567	1	9.7274e-09	1.59872e-07	0.870211
	WBGene00000975	dhs-12	1168.89	1	1.01392e-05	5.56394e-05	-0.477749
	WBGene00003434	msp-38	166.354	1	0.279333	0.393729	0.232093
	WBGene00011777	T14G10.8	136.846	1	0.469823	0.587668	-0.152861
	WBGene00011776	pigs-1	1891.39	1	3.22014e-06	2.10285e-05	-0.434152
	WBGene00006638	tsp-12	2253.93	1	3.99885e-10	1.06085e-08	-0.559771
	WBGene00011775	copg-1	5821.5	1	0.0152389	0.033976	-0.226825
	WBGene00011773	ttr-53	711.457	1	0.0273905	0.0566948	-0.258857
	WBGene00004091	pps-1	2212.25	1	0.0969924	0.166747	-0.157878
	WBGene00004254	pxf-1	5498.52	1	3.6344e-06	2.32537e-05	-0.405012
	WBGene00010556	rack-1	52360.9	1	0.691511	0.78016	-0.0442794
	WBGene00010557	mspn-1	1542.06	1	1.00125e-05	5.51177e-05	-0.50517
	WBGene00001794	gta-1	5892.65	1	4.34773e-14	2.90453e-12	0.654669
	WBGene00001653	gon-4	3681.54	1	1.01879e-07	1.15144e-06	-0.475509
	WBGene00007698	qns-1	2203.42	1	3.31092e-07	3.07621e-06	-0.547144
	WBGene00000698	col-124	63561.9	1	4.80765e-13	2.71682e-11	0.657398
	WBGene00007696	tram-1	4733.48	1	0.15541	0.246343	-0.117665
	WBGene00007697	C24F3.2	344.39	1	0.0101043	0.0237408	-0.370113
	WBGene00001157	ech-8	174.657	1	0.320638	0.439585	0.193968
[truncated: 8,130 more rows]

## Sheet: upregulated and stat. sig.
UP+SS	Gene	Name	baseMean	log2BM	pvalue	log10PV	padj	Sig?	log2FoldChange_raw	UP?
[truncated: 1,437 more rows]

[truncated: 3 more sheets: downregulated and stat. sig., Germline up and stat. sig., Germline down and stat. sig.]
