# Supplementary material for: The pos-1 3′ untranslated region governs germline specification and proliferation to ensure reproductive robustness
Source: PLoS Genet. 2026 Apr 27;22(4):e1012129. doi: 10.1371/journal.pgen.1012129 (PMC13132445; doi:10.1371/journal.pgen.1012129)
Supplement: S1 Data — (GZ) [file pgen.1012129.s007.gz › SupplementalDataSet2/WormCat/UpRegulated,-100-BaseMean-minimum_Mar-04-2025-20_46_21/rgs_and_categories.csv]

	Wormbase.ID	Sequence.ID	Category.1	Category.2	Category.3	Automated.Description
1	WBGene00000002	F27C8.1	Transmembrane transport	Transmembrane transport: amino acid	Transmembrane transport: amino acid	aat-1 is an ortholog of human SLC7A5 (solute carrier family 7 member 5) and SLC7A8 (solute carrier family 7 member 8)\; contributes to L-amino acid transmembrane transporter activity\; is involved in amino acid transmembrane transport\; localizes to the amino acid transport complex\; is expressed in several tissues, including the alimentary system, the excretory system, the nervous system, the re…
2	WBGene00000003	F07C3.7	Transmembrane transport	Transmembrane transport: amino acid	Transmembrane transport: amino acid	aat-2 is an ortholog of human SLC7A11 (solute carrier family 7 member 11), SLC7A5, and SLC7A10 (solute carrier family 7 member 10)\; is predicted to have transmembrane transporter activity.
3	WBGene00000006	C55C2.5	Transmembrane transport	Transmembrane transport: amino acid	Transmembrane transport: amino acid	aat-5 is an ortholog of human SLC7A11 (solute carrier family 7 member 11), SLC7A6 (solute carrier family 7 member 6), and SLC7A7 (solute carrier family 7 member 7)\; is predicted to have transmembrane transporter activity.
4	WBGene00000022	Y39D8C.1	Transmembrane transport	Transmembrane transport: ABC	Transmembrane transport: ABC	abt-4 is an ortholog of human ABCA3 (ATP binding cassette subfamily A member 3)\; is predicted to have ATP binding activity and ATPase activity, coupled to transmembrane movement of substances\; is expressed in several tissues, including the alimentary system, the epithelial system, the head, the nervous system, and the tail\; human orthologs of this gene are implicated in pulmonary alveolar prot…
5	WBGene00000039	C42D8.5	Development	Development: somatic	Development: somatic	acn-1 is an ortholog of human ACE2\; is predicted to have metallopeptidase activity and peptidyl-dipeptidase activity\; is involved in ecdysis, collagen and cuticulin-based cuticle, nematode male tail tip morphogenesis, and plasma membrane fusion\; is expressed in the epithelial system, the excretory gland cell, the male, and the vulva\; human orthologs of this gene are implicated in Alzheimer's …
6	WBGene00000066	M03F4.2	Cytoskeleton	Cytoskeleton: actin function	Cytoskeleton: actin function: actin	act-4 is an ortholog of human ACTB, ACTRT1 (actin related protein T1), and ACTL10 (actin like 10) and members of the human ACT (Actins) gene family including ACTC1, ACTA2, and ACTA1\; is predicted to be a structural constituent of cytoskeleton\; localizes to the striated muscle thin filament\; is expressed in several tissues, including the body wall muscle quadrant, the muscular system, the phary…
7	WBGene00000070	C44F1.5	Signaling	Signaling: heteromeric G protein	Signaling: heteromeric G protein: adenylyl cyclase	acy-3 is an ortholog of human ADCY2 (adenylate cyclase 2), ADCY4 (adenylate cyclase 4), and ADCY7 (adenylate cyclase 7)\; is predicted to have calcium- and calmodulin-responsive adenylate cyclase activity\; is involved in negative regulation of protein kinase C signaling and regulation of establishment of cell polarity.
8	WBGene00000082	C02B4.1	Proteolysis general	Proteolysis general: metallopeptidase	Proteolysis general: metallopeptidase	adt-1 is an ortholog of human ADAMTS14 (ADAM metallopeptidase with thrombospondin type 1 motif 14), ADAMTS2 (ADAM metallopeptidase with thrombospondin type 1 motif 2), and ADAMTS3 (ADAM metallopeptidase with thrombospondin type 1 motif 3)\; is predicted to have metal ion binding activity and metalloendopeptidase activity\; is expressed in several tissues, including the muscular system, the nervou…
9	WBGene00000083	F08C6.1	Proteolysis general	Proteolysis general: metallopeptidase	Proteolysis general: metallopeptidase	adt-2 is an ortholog of human ADAMTS14 (ADAM metallopeptidase with thrombospondin type 1 motif 14), ADAMTS2 (ADAM metallopeptidase with thrombospondin type 1 motif 2), and ADAMTS3 (ADAM metallopeptidase with thrombospondin type 1 motif 3)\; is predicted to have metal ion binding activity and metalloendopeptidase activity\; is involved in several processes, including collagen fibril organization, …
10	WBGene00000086	C02H7.3	Neuronal function	Neuronal function: synaptic function	Neuronal function: synaptic function: GTPase function	aex-3 is an ortholog of human MADD (MAP kinase activating death domain)\; is predicted to have Rab guanyl-nucleotide exchange factor activity\; is involved in several processes, including chemical synaptic transmission, nervous system development, and positive regulation of transport\; localizes to the cell\; is expressed in the intestine and the nervous system.
11	WBGene00000103	F28H6.1	Signaling	Signaling: AKT	Signaling: AKT	akt-2 is an ortholog of human AKT1 (AKT serine\/threonine kinase 1), AKT2 (AKT serine\/threonine kinase 2), and AKT3 (AKT serine\/threonine kinase 3)\; exhibits phosphatidylinositol-3,4,5-trisphosphate binding activity and protein serine\/threonine kinase activity\; is involved in several processes, including cellular protein modification process, determination of adult lifespan, and insulin rece…
12	WBGene00000118	Y69F12A.2	Metabolism	Metabolism: short chain dehydrogenase	Metabolism: short chain dehydrogenase	alh-12 is an ortholog of human ALDH9A1 (aldehyde dehydrogenase 9 A1)\; is predicted to have oxidoreductase activity, acting on the aldehyde or oxo group of donors, NAD or NADP as acceptor.
13	WBGene00000133	C05E11.4	Transmembrane transport	Transmembrane transport: ammonium	Transmembrane transport: ammonium	amt-1 is predicted to have ammonium transmembrane transporter activity.
14	WBGene00000140	ZK973.6	Development	Development: somatic	Development: somatic	anc-1 is an ortholog of human SYNE1 (spectrin repeat containing nuclear envelope protein 1) and SYNE2 (spectrin repeat containing nuclear envelope protein 2)\; is predicted to have actin binding activity\; is involved in cytoskeleton organization, nucleus organization, and pronuclear migration\; localizes to the nuclear envelope and perinuclear region of cytoplasm\; is expressed in several tissue…
15	WBGene00000149	C42D8.8	Development	Development: somatic	Development: somatic	apl-1 is an ortholog of human APLP1 and APLP2\; is predicted to have heparin binding activity and transition metal ion binding activity\; is involved in body morphogenesis, ecdysis, collagen and cuticulin-based cuticle, and nematode larval development\; localizes to the cytoplasmic vesicle, neuron projection, and neuronal cell body\; is expressed in several tissues, including the alimentary syste…
16	WBGene00000150	F55A12.7	Unassigned	Unassigned	Unassigned	apm-1 is an ortholog of human AP1M1 (adaptor related protein complex 1 subunit mu 1) and AP1M2 (adaptor related protein complex 1 subunit mu 2)\; is involved in apical protein localization\; is expressed in several tissues, including the alimentary system, the epithelial system, the head, the tail, and the vulva.
17	WBGene00000161	T20B5.1	Trafficking	Trafficking: endocytosis	Trafficking: endocytosis: adaptin	apa-2 is an ortholog of human AP2A1 (adaptor related protein complex 2 subunit alpha 1) and AP2A2 (adaptor related protein complex 2 subunit alpha 2)\; exhibits GTPase activating protein binding activity and protein C-terminus binding activity\; is involved in clathrin-dependent endocytosis, embryo development, and protein localization\; localizes to the clathrin-coated endocytic vesicle and pres…
18	WBGene00000164	F53H8.1	Trafficking	Trafficking: endocytosis	Trafficking: endocytosis: adaptin	apm-3 is an ortholog of human AP3M1 (adaptor related protein complex 3 subunit mu 1) and AP3M2 (adaptor related protein complex 3 subunit mu 2)\; is involved in lipid storage and lysosome organization\; is expressed in several tissues, including the hypodermis, the muscular system, the nervous system, the pharynx, and the reproductive system.
19	WBGene00000170	C01G6.1	Transmembrane transport	Transmembrane transport: aquaporin	Transmembrane transport: aquaporin	aqp-2 is an ortholog of human AQP10 (aquaporin 10) and AQP9 (aquaporin 9)\; exhibits water channel activity\; is involved in water transport\; is expressed in the excretory cell, the hypodermis, and the muscle cell.
20	WBGene00000175	M02F4.8	Transmembrane transport	Transmembrane transport: aquaporin	Transmembrane transport: aquaporin	aqp-7 is an ortholog of human AQP10 (aquaporin 10) and AQP9 (aquaporin 9)\; exhibits water channel activity\; is involved in glycerol transport and water transport\; is expressed in the muscle cell.
21	WBGene00000179	ZK525.2	Transmembrane transport	Transmembrane transport: aquaporin	Transmembrane transport: aquaporin	aqp-11 is an ortholog of human AQP11 (aquaporin 11), AQP12A (aquaporin 12A), and AQP12B (aquaporin 12B)\; is predicted to encode a protein with the following domains: Aquaporin 11\/12 and Aquaporin-like.
22	WBGene00000207	F02E8.1	Metabolism	Metabolism: mitochondria	Metabolism: mitochondria: complex V	asb-2 is an ortholog of human ATP5PB (ATP synthase peripheral stalk-membrane subunit b)\; is predicted to have proton transmembrane transporter activity\; is expressed in several tissues including the gonad.
23	WBGene00000210	C53B7.4	Metabolism	Metabolism: mitochondria	Metabolism: mitochondria: complex V	asg-2 is an ortholog of human ATP5L2 and ATP5MG (ATP synthase membrane subunit g)\; is predicted to have proton transmembrane transporter activity\; localizes to the mitochondrion and non-motile cilium.
24	WBGene00000213	W03G1.7	Metabolism	Metabolism: lipid	Metabolism: lipid: sphingolipid	asm-3 is an ortholog of human SMPD1\; is predicted to have sphingomyelin phosphodiesterase activity.
25	WBGene00000220	K08F8.2	Transcription factor	Transcription factor: bZIP	Transcription factor: bZIP	atf-2 is an ortholog of human NFIL3 (nuclear factor, interleukin 3 regulated)\; exhibits RNA polymerase II regulatory region DNA binding activity\; is involved in negative regulation of transcription by RNA polymerase II\; is expressed in several tissues, including egg-laying apparatus, the digestive tract, the excretory system, and the nervous system.
26	WBGene00000224	F26D10.9	Transmembrane transport	Transmembrane transport: amino acid	Transmembrane transport: amino acid	atgp-1 is an ortholog of human SLC3A1 (solute carrier family 3 member 1)\; is predicted to have catalytic activity\; localizes to the plasma membrane.
27	WBGene00000225	C38C6.2	Transmembrane transport	Transmembrane transport: amino acid	Transmembrane transport: amino acid	atgp-2 is an ortholog of human SLC3A1 (solute carrier family 3 member 1)\; contributes to L-amino acid transmembrane transporter activity\; is involved in amino acid transmembrane transport\; localizes to the amino acid transport complex.
28	WBGene00000238	C54D1.6	Signaling	Signaling: WNT	Signaling: WNT	bar-1 is an ortholog of human CTNNB1 (catenin beta 1) and JUP (junction plakoglobin)\; exhibits RNA polymerase II sequence-specific DNA-binding transcription factor binding activity and transcription coactivator activity\; is involved in several processes, including Ras protein signal transduction, canonical Wnt signaling pathway, and cell fate specification\; localizes to several cellular compon…
29	WBGene00000251	C09G5.6	Extracellular material	Extracellular material: collagen	Extracellular material: collagen	bli-1 is an ortholog of human COL24A1 (collagen type XXIV alpha 1 chain) and SFTPD (surfactant protein D)\; is predicted to be a structural constituent of collagen and cuticulin-based cuticle\; is involved in cuticle development involved in collagen and cuticulin-based cuticle molting cycle\; localizes to the medial layer of collagen and cuticulin-based cuticle extracellular matrix\; is expressed…
30	WBGene00000252	F59E12.12	Extracellular material	Extracellular material: collagen	Extracellular material: collagen	bli-2 is an ortholog of human MARCO (macrophage receptor with collagenous structure)\; is predicted to be a structural constituent of collagen and cuticulin-based cuticle\; is involved in collagen and cuticulin-based cuticle development.
31	WBGene00000256	Y73B6BL.34	Extracellular material	Extracellular material: collagen	Extracellular material: collagen	bli-6 is an ortholog of human MARCO (macrophage receptor with collagenous structure)\; is predicted to be a structural constituent of cuticle.
32	WBGene00000273	Y79H2A.1	Transmembrane protein	Transmembrane protein: unassigned	Transmembrane protein: unassigned	brp-1 is enriched in the PLM based on RNA-seq studies\; is affected by several genes including daf-16, daf-2, and daf-12 based on microarray, RNA-seq, and proteomic studies\; is affected by seven chemicals including Cry5B, Aspirin, and Zidovudine based on RNA-seq and microarray studies.
33	WBGene00000277	C23H4.1	Neuronal function	Neuronal function: synaptic function	Neuronal function: synaptic function: unassigned	cab-1 is an ortholog of human NPDC1\; is involved in chemical synaptic transmission, positive regulation of anterior\/posterior axon guidance, and ventral cord development.
34	WBGene00000281	K05G3.3	Metabolism	Metabolism: carbonic anhydrase	Metabolism: carbonic anhydrase	cah-3 is an ortholog of human CA2 (carbonic anhydrase 2) and CA3 (carbonic anhydrase 3)\; is predicted to have carbonate dehydratase activity and zinc ion binding activity\; is expressed in the head, the intestine, the pharynx, the somatic cell, and the vulva.
35	WBGene00000282	R01E6.3	Metabolism	Metabolism: carbonic anhydrase	Metabolism: carbonic anhydrase	cah-4 is an ortholog of human CA2 (carbonic anhydrase 2) and CA3 (carbonic anhydrase 3)\; exhibits carbonate dehydratase activity\; is involved in small molecule metabolic process\; is expressed in several tissues, including the alimentary system, the excretory cell, the hypodermis, the muscular system, and the nervous system\; human orthologs of this gene are implicated in autosomal recessive os…
36	WBGene00000368	T28F2.5	Transmembrane transport	Transmembrane transport: calcium channel	Transmembrane transport: calcium channel	ccb-1 is an ortholog of human CACNB1 (calcium voltage-gated channel auxiliary subunit beta 1), CACNB2 (calcium voltage-gated channel auxiliary subunit beta 2), and CACNB4 (calcium voltage-gated channel auxiliary subunit beta 4)\; is predicted to have voltage-gated calcium channel activity\; is involved in positive regulation of locomotion, regulation of calcium ion transport, and striated muscle …
37	WBGene00000370	Y73F8A.6	Unassigned	Unassigned	Unassigned: regulated by multiple stresses	ccg-1 is enriched in the PLM, the coelomocyte, the germ line, and the muscle cell based on tiling array, RNA-seq, and microarray studies\; is affected by several genes including daf-16, daf-2, and glp-1 based on microarray, proteomic, and RNA-seq studies\; is affected by eight chemicals including aldicarb, Rotenone, and D-glucose based on microarray and RNA-seq studies.
38	WBGene00000391	C47D2.2	Metabolism	Metabolism: nucleotide	Metabolism: nucleotide	cdd-1 is an ortholog of human CDA\; exhibits RNA binding activity and deoxycytidine deaminase activity\; is involved in RNA modification, deoxycytidine catabolic process, and uridine biosynthetic process\; localizes to the intracellular\; is expressed in the intestine, the pharynx, and the tail.
39	WBGene00000397	F08B4.2	Cytoskeleton	Cytoskeleton: cadherin	Cytoskeleton: cadherin	cdh-5 is an ortholog of human FAT1 (FAT atypical cadherin 1), FAT2 (FAT atypical cadherin 2), and PCDH15 (protocadherin related 15)\; is predicted to have calcium ion binding activity.
40	WBGene00000402	C45G7.5	Cytoskeleton	Cytoskeleton: cadherin	Cytoskeleton: cadherin	cdh-10 is an ortholog of human PCDHGA3 (protocadherin gamma subfamily A, 3), PCDHB15 (protocadherin beta 15), and PCDHB2 (protocadherin beta 2)\; is predicted to have calcium ion binding activity\; is expressed in the K cell, the K' cell, the mc1, the mc2, and the seam cell.
41	WBGene00000425	ZK512.3	Transmembrane transport	Transmembrane transport: ion channel	Transmembrane transport: ion channel	ced-11 is involved in apoptotic process\; is expressed in the apoptotic cell, the head, the hypodermis, and the tail.
42	WBGene00000441	ZC64.3	Transcription factor	Transcription factor: homeodomain	Transcription factor: homeodomain	ceh-18 is an ortholog of human POU2F3 (POU class 2 homeobox 3)\; is predicted to have DNA-binding activity transcription factor activity\; is involved in several processes, including epidermis development, gamete generation, and negative regulation of oocyte maturation\; localizes to the nucleus\; is expressed in several tissues, including the muscular system, the nervous system, and the reproduc…
43	WBGene00000458	C37E2.5	Transcription factor	Transcription factor: homeodomain	Transcription factor: homeodomain	ceh-37 is an ortholog of human CRX (cone-rod homeobox), OTX1 (orthodenticle homeobox 1), and OTX2 (orthodenticle homeobox 2)\; exhibits DNA binding activity, bending and double-stranded telomeric DNA binding activity\; is involved in neuron fate specification, olfactory behavior, and regulation of transcription by RNA polymerase II\; localizes to the nuclear chromosome, telomeric region\; is expr…
44	WBGene00000528	NA	NA	NA	NA	NA
45	WBGene00000535	K08B4.6	Proteolysis general	Proteolysis general: inhibitor	Proteolysis general: inhibitor: cysteine	cpi-1 is an ortholog of human CST6 (cystatin E\/M), CSTL1 (cystatin like 1), and CST1 (cystatin SN)\; is predicted to have cysteine-type endopeptidase inhibitor activity.
46	WBGene00000545	Y39A3CL.5	Proteolysis general	Proteolysis general: cysteine	Proteolysis general: cysteine: calpain	clp-4 is an ortholog of human CAPN1 (calpain 1), CAPN11 (calpain 11), and CAPN3 (calpain 3)\; is predicted to have calcium-dependent cysteine-type endopeptidase activity\; is expressed in GABAergic neurons, the body wall musculature, the dorsal nerve cord, and the ventral nerve cord\; human orthologs of this gene are implicated in autosomal recessive limb-girdle muscular dystrophy type 2A.
47	WBGene00000554	F55C10.1	Signaling	Signaling: phosphatase	Signaling: phosphatase: unassigned	cnb-1 is an ortholog of human PPP3R2 (protein phosphatase 3 regulatory subunit B, beta)\; exhibits calcium ion binding activity\; localizes to the endoplasmic reticulum, sarcomere, and striated muscle dense body\; is expressed in several tissues, including the epithelial system, the intestine, the muscular system, the nervous system, and the reproductive system.
48	WBGene00000562	F14H8.6	Transmembrane transport	Transmembrane transport: nucleotide gated channel	Transmembrane transport: nucleotide gated channel	cng-1 is an ortholog of human CNGA4, CNGA1 (cyclic nucleotide gated channel alpha 1), and CNGA2 (cyclic nucleotide gated channel alpha 2)\; is involved in several processes, including negative regulation of cGMP-mediated signaling, response to oxygen levels, and sensory perception of chemical stimulus\; localizes to the neuronal cell body\; is expressed in the amphid sensillum, the head, and the …
49	WBGene00000591	K08A8.3	Cell cycle	Cell cycle: chromosome dynamics	Cell cycle: chromosome dynamics: unassigned	coh-1 is an ortholog of human RAD21 (RAD21 cohesin complex component) and RAD21L1 (RAD21 cohesin complex component like 1)\; is expressed in several tissues including the anterior gonad arm\; human orthologs of this gene are implicated in Cornelia de Lange syndrome\; is predicted to encode a protein with the following domains: Rad21\/Rec8-like protein, C-terminal, eukaryotic, ScpA-like, C-termina…
50	WBGene00000596	C15A11.5	Extracellular material	Extracellular material: collagen	Extracellular material: collagen	col-7 is an ortholog of human SFTPD (surfactant protein D)\; is predicted to be a structural constituent of cuticle\; is expressed in the seam cell.
51	WBGene00000597	F11H8.3	Extracellular material	Extracellular material: collagen	Extracellular material: collagen	col-8 is an ortholog of human SFTPD (surfactant protein D)\; is predicted to be a structural constituent of cuticle.
52	WBGene00000599	B0222.8	Extracellular material	Extracellular material: collagen	Extracellular material: collagen	col-10 is an ortholog of human SFTPD (surfactant protein D)\; is predicted to be a structural constituent of cuticle.
53	WBGene00000601	F15H10.1	Extracellular material	Extracellular material: collagen	Extracellular material: collagen	col-12 is an ortholog of human MARCO (macrophage receptor with collagenous structure)\; is predicted to be a structural constituent of cuticle.
54	WBGene00000603	C46A5.3	Extracellular material	Extracellular material: collagen	Extracellular material: collagen	col-14 is an ortholog of human MARCO (macrophage receptor with collagenous structure)\; is predicted to be a structural constituent of cuticle.
55	WBGene00000606	F11G11.10	Extracellular material	Extracellular material: collagen	Extracellular material: collagen	col-17 is enriched in the DA neuron, the VA neuron, the germline precursor cell, and the hypodermis based on tiling array and microarray studies\; is affected by several genes including daf-16, daf-2, and glp-1 based on microarray and RNA-seq studies\; is affected by twenty-one chemicals including hydrogen sulfide, Nitric Oxide, and methylmercury hydroxide based on microarray and RNA-seq studies.
56	WBGene00000608	ZK1193.1	Extracellular material	Extracellular material: collagen	Extracellular material: collagen	col-19 is an ortholog of human SFTPD (surfactant protein D)\; is a structural constituent of collagen and cuticulin-based cuticle\; is involved in cuticle development involved in collagen and cuticulin-based cuticle molting cycle\; localizes to the alae of collagen and cuticulin-based cuticle extracellular matrix and annuli extracellular matrix\; is expressed in the epithelial system, the male, t…
57	WBGene00000609	F11G11.11	Extracellular material	Extracellular material: collagen	Extracellular material: collagen	col-20 is predicted to be a structural constituent of cuticle.
58	WBGene00000611	F36A4.10	Extracellular material	Extracellular material: collagen	Extracellular material: collagen	col-34 is an ortholog of human MARCO (macrophage receptor with collagenous structure)\; is predicted to be a structural constituent of cuticle.
59	WBGene00000615	F54C9.4	Extracellular material	Extracellular material: collagen	Extracellular material: collagen	col-38 is an ortholog of human SFTPD (surfactant protein D)\; is predicted to be a structural constituent of cuticle\; is expressed in the hyp7 syncytium and the seam cell.
60	WBGene00000616	C09G5.4	Extracellular material	Extracellular material: collagen	Extracellular material: collagen	col-39 is an ortholog of human SFTPD (surfactant protein D)\; is predicted to be a structural constituent of cuticle.
61	WBGene00000618	T10B10.1	Extracellular material	Extracellular material: collagen	Extracellular material: collagen	col-41 is an ortholog of human SFTPD (surfactant protein D)\; is predicted to be a structural constituent of cuticle\; is expressed in the hypodermis and the vulval precursor cell.
62	WBGene00000625	Y54E10BL.2	Extracellular material	Extracellular material: collagen	Extracellular material: collagen	col-48 is an ortholog of human MARCO (macrophage receptor with collagenous structure)\; is predicted to be a structural constituent of cuticle.
63	WBGene00000626	K09H9.3	Extracellular material	Extracellular material: collagen	Extracellular material: collagen	col-49 is an ortholog of human SFTPD (surfactant protein D)\; is predicted to be a structural constituent of cuticle\; is expressed in the hyp7 syncytium and the seam cell.
64	WBGene00000636	F22D6.10	Extracellular material	Extracellular material: collagen	Extracellular material: collagen	col-60 is an ortholog of human SFTPD (surfactant protein D)\; is predicted to be a structural constituent of cuticle.
65	WBGene00000638	C15A11.6	Extracellular material	Extracellular material: collagen	Extracellular material: collagen	col-62 is an ortholog of human SFTPD (surfactant protein D)\; is predicted to be a structural constituent of cuticle.
66	WBGene00000641	K08C9.4	Extracellular material	Extracellular material: collagen	Extracellular material: collagen	col-65 is an ortholog of human SFTPD (surfactant protein D)\; is predicted to be a structural constituent of cuticle.
67	WBGene00000646	H17B01.2	Extracellular material	Extracellular material: collagen	Extracellular material: collagen	H17B01.2 is affected by several genes including daf-2, glp-1, and let-7 based on microarray, tiling array, proteomic, and RNA-seq studies\; is affected by fifteen chemicals including Mercuric Chloride, Rotenone, and Tunicamycin based on microarray and RNA-seq studies.
68	WBGene00000647	Y49F6B.10	Extracellular material	Extracellular material: collagen	Extracellular material: collagen	col-71 is an ortholog of human COLQ\; is predicted to be a structural constituent of cuticle\; is expressed in the hyp7 syncytium and the seam cell.
69	WBGene00000649	F11G11.12	Extracellular material	Extracellular material: collagen	Extracellular material: collagen	col-73 is an ortholog of human MARCO (macrophage receptor with collagenous structure)\; is predicted to be a structural constituent of cuticle.
70	WBGene00000652	M110.1	Extracellular material	Extracellular material: collagen	Extracellular material: collagen	col-76 is an ortholog of human COL1A2 (collagen type I alpha 2 chain) and COL3A1 (collagen type III alpha 1 chain)\; is predicted to be a structural constituent of cuticle.
71	WBGene00000653	M195.1	Extracellular material	Extracellular material: collagen	Extracellular material: collagen	col-77 is an ortholog of human MARCO (macrophage receptor with collagenous structure)\; is predicted to be a structural constituent of cuticle.
72	WBGene00000656	C09G5.5	Extracellular material	Extracellular material: collagen	Extracellular material: collagen	col-80 is an ortholog of human SFTPD (surfactant protein D)\; is predicted to be a structural constituent of cuticle.
73	WBGene00000657	F38A3.1	Extracellular material	Extracellular material: collagen	Extracellular material: collagen	col-81 is an ortholog of human MARCO (macrophage receptor with collagenous structure)\; is predicted to be a structural constituent of cuticle.
74	WBGene00000663	W05G11.3	Extracellular material	Extracellular material: collagen	Extracellular material: collagen	col-88 is an ortholog of human SFTPD (surfactant protein D)\; is predicted to be a structural constituent of cuticle.
75	WBGene00000665	C29E4.1	Extracellular material	Extracellular material: collagen	Extracellular material: collagen	col-90 is an ortholog of human SFTPD (surfactant protein D)\; is predicted to be a structural constituent of cuticle.
76	WBGene00000667	W05B2.6	Extracellular material	Extracellular material: collagen	Extracellular material: collagen	col-92 is an ortholog of human SFTPD (surfactant protein D)\; is predicted to be a structural constituent of cuticle\; is expressed in the hypodermis.
77	WBGene00000668	W05B2.5	Extracellular material	Extracellular material: collagen	Extracellular material: collagen	col-93 is an ortholog of human SFTPD (surfactant protein D)\; is predicted to be a structural constituent of cuticle.
78	WBGene00000669	W05B2.1	Extracellular material	Extracellular material: collagen	Extracellular material: collagen	col-94 is an ortholog of human SFTPD (surfactant protein D)\; is predicted to be a structural constituent of cuticle.
79	WBGene00000672	ZK1010.7	Extracellular material	Extracellular material: collagen	Extracellular material: collagen	col-97 is predicted to be a structural constituent of cuticle.
80	WBGene00000673	F14F7.1	Extracellular material	Extracellular material: collagen	Extracellular material: collagen	col-98 is predicted to be a structural constituent of cuticle.
81	WBGene00000674	F29C4.8	Extracellular material	Extracellular material: collagen	Extracellular material: collagen	col-99 is an ortholog of human COL13A1 (collagen type XIII alpha 1 chain), COL4A1 (collagen type IV alpha 1 chain), and COL4A5 (collagen type IV alpha 5 chain)\; is predicted to be a structural constituent of cuticle\; localizes to the extracellular region, neuromuscular junction, and spanning component of plasma membrane\; is expressed in the epithelial system, the muscular system, and the nervo…
82	WBGene00000677	F56B3.1	Extracellular material	Extracellular material: collagen	Extracellular material: collagen	col-103 is predicted to be a structural constituent of cuticle.
83	WBGene00000678	F58F6.1	Extracellular material	Extracellular material: collagen	Extracellular material: collagen	col-104 is an ortholog of human OTOL1, C1QTNF7 (C1q and TNF related 7), and C1QTNF9 (C1q and TNF related 9)\; is predicted to be a structural constituent of cuticle.
84	WBGene00000680	Y77E11A.15	Extracellular material	Extracellular material: collagen	Extracellular material: collagen	col-106 is an ortholog of human SFTPD (surfactant protein D)\; is predicted to be a structural constituent of cuticle.
85	WBGene00000681	C34H4.4	Extracellular material	Extracellular material: collagen	Extracellular material: collagen	col-107 is an ortholog of human SFTPD (surfactant protein D)\; is predicted to be a structural constituent of cuticle.
86	WBGene00000683	Y38C1BA.3	Extracellular material	Extracellular material: collagen	Extracellular material: collagen	col-109 is predicted to be a structural constituent of cuticle\; is involved in endoplasmic reticulum unfolded protein response.
87	WBGene00000684	F19C7.7	Extracellular material	Extracellular material: collagen	Extracellular material: collagen	col-110 is predicted to be a structural constituent of cuticle.
88	WBGene00000685	F29B9.9	Extracellular material	Extracellular material: collagen	Extracellular material: collagen	col-111 is an ortholog of human OTOL1, C1QTNF7 (C1q and TNF related 7), and C1QTNF9 (C1q and TNF related 9)\; is predicted to be a structural constituent of cuticle.
89	WBGene00000687	C34D4.15	Extracellular material	Extracellular material: collagen	Extracellular material: collagen	col-113 is an ortholog of human OTOL1, C1QTNF7 (C1q and TNF related 7), and C1QTNF9 (C1q and TNF related 9)\; is predicted to be a structural constituent of cuticle.
90	WBGene00000689	Y42H9B.1	Extracellular material	Extracellular material: collagen	Extracellular material: collagen	col-115 is an ortholog of human COL16A1 (collagen type XVI alpha 1 chain)\; human COL16A1 exhibits integrin binding activity.
91	WBGene00000692	T11B7.3	Extracellular material	Extracellular material: collagen	Extracellular material: collagen	col-118 is an ortholog of human SFTPD (surfactant protein D)\; is predicted to be a structural constituent of cuticle.
92	WBGene00000694	Y11D7A.11	Extracellular material	Extracellular material: collagen	Extracellular material: collagen	col-120 is an ortholog of human MARCO (macrophage receptor with collagenous structure)\; is predicted to be a structural constituent of cuticle.
93	WBGene00000696	T05A1.2	Extracellular material	Extracellular material: collagen	Extracellular material: collagen	col-122 is an ortholog of human MARCO (macrophage receptor with collagenous structure)\; is predicted to be a structural constituent of cuticle.
94	WBGene00000698	C24F3.6	Extracellular material	Extracellular material: collagen	Extracellular material: collagen	col-124 is an ortholog of human SFTPD (surfactant protein D)\; is predicted to be a structural constituent of cuticle.
95	WBGene00000699	C29F4.1	Extracellular material	Extracellular material: collagen	Extracellular material: collagen	col-125 is an ortholog of human MARCO (macrophage receptor with collagenous structure)\; is predicted to be a structural constituent of cuticle.
96	WBGene00000703	M18.1	Extracellular material	Extracellular material: collagen	Extracellular material: collagen	col-129 is an ortholog of human SFTPD (surfactant protein D)\; is predicted to be a structural constituent of cuticle\; is expressed in the hypodermis and the intestine.
97	WBGene00000704	F08G5.4	Extracellular material	Extracellular material: collagen	Extracellular material: collagen	col-130 is an ortholog of human SFTPD (surfactant protein D)\; is predicted to be a structural constituent of cuticle\; is expressed in the intestine and the vulva.
98	WBGene00000707	F52B11.4	Extracellular material	Extracellular material: collagen	Extracellular material: collagen	col-133 is an ortholog of human MARCO (macrophage receptor with collagenous structure)\; is predicted to be a structural constituent of cuticle.
99	WBGene00000711	C52D10.13	Extracellular material	Extracellular material: collagen	Extracellular material: collagen	col-138 is an ortholog of human MARCO (macrophage receptor with collagenous structure)\; is predicted to be a structural constituent of cuticle.
100	WBGene00000712	F41F3.4	Extracellular material	Extracellular material: collagen	Extracellular material: collagen	col-139 is predicted to be a structural constituent of cuticle.
101	WBGene00000715	T15B7.4	Extracellular material	Extracellular material: collagen	Extracellular material: collagen	col-142 is an ortholog of human SFTPD (surfactant protein D)\; is predicted to be a structural constituent of cuticle.
102	WBGene00000717	B0222.6	Extracellular material	Extracellular material: collagen	Extracellular material: collagen	col-144 is an ortholog of human SFTPD (surfactant protein D)\; is predicted to be a structural constituent of cuticle\; is expressed in the hypodermis.
103	WBGene00000718	B0222.7	Extracellular material	Extracellular material: collagen	Extracellular material: collagen	col-145 is an ortholog of human SFTPD (surfactant protein D)\; is predicted to be a structural constituent of cuticle.
104	WBGene00000720	T06E4.4	Extracellular material	Extracellular material: collagen	Extracellular material: collagen	col-147 is an ortholog of human SFTPD (surfactant protein D)\; is predicted to be a structural constituent of cuticle.
105	WBGene00000722	B0024.1	Extracellular material	Extracellular material: collagen	Extracellular material: collagen	col-149 is an ortholog of human SFTPD (surfactant protein D)\; is predicted to be a structural constituent of cuticle.
106	WBGene00000727	F55C10.2	Extracellular material	Extracellular material: collagen	Extracellular material: collagen	col-154 is an ortholog of human MARCO (macrophage receptor with collagenous structure)\; is predicted to be a structural constituent of cuticle.
107	WBGene00000728	F55C10.3	Extracellular material	Extracellular material: collagen	Extracellular material: collagen	col-155 is an ortholog of human MARCO (macrophage receptor with collagenous structure)\; is predicted to be a structural constituent of cuticle.
108	WBGene00000729	F57B7.3	Extracellular material	Extracellular material: collagen	Extracellular material: collagen	col-156 is an ortholog of human SFTPD (surfactant protein D)\; is predicted to be a structural constituent of cuticle.
109	WBGene00000730	T11F9.9	Extracellular material	Extracellular material: collagen	Extracellular material: collagen	col-157 is an ortholog of human MARCO (macrophage receptor with collagenous structure)\; is predicted to be a structural constituent of cuticle.
110	WBGene00000732	F57B1.3	Extracellular material	Extracellular material: collagen	Extracellular material: collagen	col-159 is an ortholog of human MARCO (macrophage receptor with collagenous structure)\; is predicted to be a structural constituent of cuticle.
111	WBGene00000733	F57B1.4	Extracellular material	Extracellular material: collagen	Extracellular material: collagen	col-160 is an ortholog of human MARCO (macrophage receptor with collagenous structure)\; is predicted to be a structural constituent of cuticle.
112	WBGene00000734	C50B6.4	Extracellular material	Extracellular material: collagen	Extracellular material: collagen	col-161 is an ortholog of human SFTPD (surfactant protein D)\; is predicted to be a structural constituent of cuticle.
113	WBGene00000735	Y2H9A.3	Extracellular material	Extracellular material: collagen	Extracellular material: collagen	col-162 is an ortholog of human SFTPD (surfactant protein D)\; is predicted to be a structural constituent of cuticle.
114	WBGene00000739	T07H6.3	Extracellular material	Extracellular material: collagen	Extracellular material: collagen	col-166 is an ortholog of human MARCO (macrophage receptor with collagenous structure)\; is predicted to be a structural constituent of cuticle.
115	WBGene00000740	T10E10.2	Extracellular material	Extracellular material: collagen	Extracellular material: collagen	col-167 is an ortholog of human MARCO (macrophage receptor with collagenous structure)\; is predicted to be a structural constituent of cuticle.
116	WBGene00000741	T10E10.1	Extracellular material	Extracellular material: collagen	Extracellular material: collagen	col-168 is an ortholog of human MARCO (macrophage receptor with collagenous structure)\; is predicted to be a structural constituent of cuticle.
117	WBGene00000742	T10E10.5	Extracellular material	Extracellular material: collagen	Extracellular material: collagen	col-169 is an ortholog of human MARCO (macrophage receptor with collagenous structure)\; is predicted to be a structural constituent of cuticle.
118	WBGene00000746	F41C6.5	Extracellular material	Extracellular material: collagen	Extracellular material: collagen	col-173 is an ortholog of human MARCO (macrophage receptor with collagenous structure)\; is predicted to be a structural constituent of cuticle.
119	WBGene00000748	C35B8.1	Extracellular material	Extracellular material: collagen	Extracellular material: collagen	col-175 is an ortholog of human SFTPD (surfactant protein D)\; is predicted to be a structural constituent of cuticle.
120	WBGene00000749	ZC373.7	Extracellular material	Extracellular material: collagen	Extracellular material: collagen	col-176 is an ortholog of human SFTPD (surfactant protein D)\; is predicted to be a structural constituent of cuticle.
121	WBGene00000751	C34F6.2	Extracellular material	Extracellular material: collagen	Extracellular material: collagen	col-178 is an ortholog of human MARCO (macrophage receptor with collagenous structure)\; is predicted to be a structural constituent of cuticle\; is expressed widely.
122	WBGene00000753	C44C10.1	Extracellular material	Extracellular material: collagen	Extracellular material: collagen	col-180 is an ortholog of human MARCO (macrophage receptor with collagenous structure)\; is predicted to be a structural constituent of cuticle.
123	WBGene00000754	W03G11.1	Extracellular material	Extracellular material: collagen	Extracellular material: collagen	col-181 is an ortholog of human MARCO (macrophage receptor with collagenous structure)\; is predicted to be a structural constituent of cuticle.
124	WBGene00000755	R09A8.4	Pseudogene	Pseudogene	Pseudogene	col-182 is an ortholog of human OTOL1, C1QTNF7 (C1q and TNF related 7), and C1QTNF9 (C1q and TNF related 9)\; is predicted to be a structural constituent of cuticle.
125	WBGene00000757	F15A2.1	Extracellular material	Extracellular material: collagen	Extracellular material: collagen	col-184 is an ortholog of human SFTPD (surfactant protein D)\; is predicted to be a structural constituent of cuticle.
126	WBGene00000768	R01H10.3	Cytoskeleton	Cytoskeleton: actin function	Cytoskeleton: actin function: binding	cor-1 is an ortholog of human CORO1A, CORO1C, and CORO1B\; is predicted to have actin binding activity\; is expressed in several tissues, including the Q cell, the QL.a, the QL.p, the QL.pa, and the nervous system\; human orthologs of this gene are implicated in coronin-1A deficiency.
127	WBGene00000775	F38E11.3	Metabolism	Metabolism: nucleotide	Metabolism: nucleotide	cpin-1 is an ortholog of human GDA\; is predicted to have hydrolase activity, acting on carbon-nitrogen (but not peptide) bonds.
128	WBGene00000779	F28H1.2	Unassigned	Unassigned	Unassigned	cpn-3 is an ortholog of human CNN2, TAGLN2, and TAGLN\; localizes to the myofibril\; is expressed in several tissues, including head neurons, the anal region, the muscular system, and the reproductive system.
129	WBGene00000780	F49D11.8	Cytoskeleton	Cytoskeleton: actin function	Cytoskeleton: actin function: binding	cpn-4 is an ortholog of human CNN2, TAGLN2, and TAGLN\; human TAGLN2 exhibits cadherin binding activity.
130	WBGene00000789	M04G12.2	Proteolysis general	Proteolysis general: aspartate	Proteolysis general: aspartate: cathepsin	cpz-2 is an ortholog of human CTSZ (cathepsin Z)\; is predicted to have cysteine-type peptidase activity.
131	WBGene00000799	K04H4.6	Development	Development: apoptosis	Development: apoptosis	crn-6 is an ortholog of human DNASE2B\; exhibits deoxyribonuclease II activity\; is involved in apoptotic DNA fragmentation\; is expressed in the seam cell.
132	WBGene00000803	F53H4.1	DNA	DNA: repair	DNA: repair	csb-1 is an ortholog of human ERCC6 (ERCC excision repair 6, chromatin remodeling factor), SMARCA1 (SWI\/SNF related, matrix associated, actin dependent regulator of chromatin, subfamily a, member 1), and SMARCA5 (SWI\/SNF related, matrix associated, actin dependent regulator of chromatin, subfamily a, member 5)\; is predicted to have ATP binding activity\; is involved in UV protection and transc…
133	WBGene00000820	Y73B6BL.7	Development	Development: apoptosis	Development: apoptosis	csp-2 is an ortholog of human CASP14 (caspase 14), PYCARD, and CASP2\; exhibits caspase binding activity, cysteine-type endopeptidase inhibitor activity involved in apoptotic process, and zymogen binding activity\; is involved in several processes, including positive regulation of brood size, positive regulation of fertilization, and regulation of programmed cell death\; localizes to the protease…
134	WBGene00000882	F42G9.2	Chaperone	Chaperone: cyclophilin	Chaperone: cyclophilin	cyn-6 is an ortholog of human PPIB (peptidylprolyl isomerase B)\; is predicted to have peptidyl-prolyl cis-trans isomerase activity\; is expressed in the intestine\; human orthologs of this gene are implicated in osteogenesis imperfecta type 9.
135	WBGene00000902	F31F6.5	Signaling	Signaling: hedgehog-like	Signaling: hedgehog-like	daf-6 is an ortholog of human PTCHD1 and PTCHD4\; is involved in several processes, including anatomical structure morphogenesis, molting cycle, and negative regulation of transcription by RNA polymerase II\; localizes to the cytoplasmic vesicle and plasma membrane\; is expressed in several tissues, including the alimentary system, the epithelial system, the excretory system, the nervous system, …
136	WBGene00000908	F11A1.3	Stress response	Stress response: dauer	Stress response: dauer	daf-12 is an ortholog of human THRB (thyroid hormone receptor beta), NR1H2, and NR1I3 (nuclear receptor subfamily 1 group I member 3)\; exhibits several functions, including monocarboxylic acid binding activity, nuclear receptor activity, and sequence-specific DNA binding activity\; is involved in several processes, including chemotaxis to cAMP, dauer larval development, and detection of chemical…
137	WBGene00000928	M03A1.7	Extracellular material	Extracellular material: secreted protein	Extracellular material: secreted protein	dao-2 is enriched in the PLM, the hypodermis, and the intestine based on tiling array and RNA-seq studies\; is affected by several genes including daf-16, daf-2, and daf-12 based on microarray and RNA-seq studies\; is affected by nineteen chemicals including methylmercury hydroxide, 1-methylnicotinamide, and manganese chloride based on RNA-seq and microarray studies\; is predicted to encode a pro…
138	WBGene00000930	ZC373.6	Unassigned	Unassigned	Unassigned	dao-4 is expressed in the hyp7 syncytium and the seam cell.
139	WBGene00000942	ZC477.9	Cytoskeleton	Cytoskeleton: unassigned	Cytoskeleton: unassigned	deb-1 is an ortholog of human VCL\; is a structural constituent of cytoskeleton\; is involved in cytoskeletal anchoring at plasma membrane and positive regulation of ovulation\; localizes to the cytoskeleton and striated muscle dense body\; is expressed in the gonad\; human orthologs of this gene are implicated in dilated cardiomyopathy 1W and hypertrophic cardiomyopathy 15.
140	WBGene00000950	C47C12.6	Transmembrane transport	Transmembrane transport: ion channel	Transmembrane transport: ion channel	deg-1 is an ortholog of human SCNN1G (sodium channel epithelial 1 gamma subunit), SCNN1B (sodium channel epithelial 1 beta subunit), and SCNN1A (sodium channel epithelial 1 alpha subunit)\; is predicted to have sodium channel activity\; is involved in response to acidic pH and response to amino acid\; is expressed in the head, the muscular system, and the nervous system\; is used to study hypokal…
141	WBGene00000961	T21B6.1	Extracellular material	Extracellular material: matrix	Extracellular material: matrix	dgn-1 is an ortholog of human DAG1\; is predicted to have laminin binding activity\; is involved in several processes, including axon extension involved in axon guidance, gonad morphogenesis, and inductive cell migration\; localizes to the basal plasma membrane\; is expressed in several tissues, including the alimentary system, the epithelial system, the gonadal primordium, the nervous system, an…
142	WBGene00000964	C47E12.8	Metabolism	Metabolism: nucleotide	Metabolism: nucleotide	dhp-2 is an ortholog of human DPYSL3, DPYSL2, and CRMP1\; exhibits hydrolase activity, acting on carbon-nitrogen (but not peptide) bonds, in cyclic amides\; is involved in pyrimidine nucleobase catabolic process\; localizes to the cytoplasm\; is expressed in the body wall musculature.
143	WBGene00000966	F55A12.4	Metabolism	Metabolism: lipid	Metabolism: lipid: sterol	dhs-2 is an ortholog of human HSD17B6 (hydroxysteroid 17-beta dehydrogenase 6), RDH5 (retinol dehydrogenase 5), and DHRS9 (dehydrogenase\/reductase 9)\; human orthologs of this gene are implicated in fundus albipunctatus\; human DHRS9 exhibits alcohol dehydrogenase (NAD) activity, retinol dehydrogenase activity, and testosterone dehydrogenase (NAD+) activity.
144	WBGene00000967	T02E1.5	Metabolism	Metabolism: mitochondria	Metabolism: mitochondria: unassigned	dhs-3 is an ortholog of human RDH10 (retinol dehydrogenase 10) and SDR16C5 (short chain dehydrogenase\/reductase family 16C member 5)\; is predicted to have alcohol dehydrogenase (NAD) activity\; is involved in multicellular organismal response to stress\; localizes to the lipid droplet\; is expressed in the intestinal cell.
145	WBGene00000972	K10H10.3	Unassigned	Unassigned	Unassigned: regulated by multiple stresses	dhs-8 is an ortholog of human WWOX (WW domain containing oxidoreductase)\; is predicted to encode a protein with the following domains: Short-chain dehydrogenase\/reductase SDR and NAD(P)-binding domain superfamily.
146	WBGene00000973	Y32H12A.3	Metabolism	Metabolism: short chain dehydrogenase	Metabolism: short chain dehydrogenase	dhs-9 is an ortholog of human DHRS1 (dehydrogenase\/reductase 1)\; is expressed in several tissues, including the alimentary system, the head, and the nervous system\; is predicted to encode a protein with the following domains: Short-chain dehydrogenase\/reductase SDR and NAD(P)-binding domain superfamily.
147	WBGene00000977	R05D8.8	Metabolism	Metabolism: short chain dehydrogenase	Metabolism: short chain dehydrogenase	dhs-14 is an ortholog of human HSD17B14\; is predicted to encode a protein with the following domains: Short-chain dehydrogenase\/reductase SDR and NAD(P)-binding domain superfamily.
148	WBGene00000983	F35B12.2	Metabolism	Metabolism: short chain dehydrogenase	Metabolism: short chain dehydrogenase	dhs-20 is an ortholog of human HSD17B6 (hydroxysteroid 17-beta dehydrogenase 6), DHRS9 (dehydrogenase\/reductase 9), and RDH5 (retinol dehydrogenase 5)\; human orthologs of this gene are implicated in fundus albipunctatus\; human DHRS9 exhibits alcohol dehydrogenase (NAD) activity, retinol dehydrogenase activity, and testosterone dehydrogenase (NAD+) activity.
149	WBGene00000984	R11D1.11	Metabolism	Metabolism: carbohydrate	Metabolism: carbohydrate	dhs-21 is an ortholog of human DCXR (dicarbonyl and L-xylulose reductase)\; exhibits L-xylulose reductase (NADP+) activity and carbonyl reductase (NADPH) activity\; is involved in xylulose catabolic process\; localizes to the plasma membrane\; is expressed in several tissues, including the gonad, the hypodermis, and the intestine.
150	WBGene00000989	ZK816.5	Metabolism	Metabolism: short chain dehydrogenase	Metabolism: short chain dehydrogenase	dhs-26 is an ortholog of human DHRS1 (dehydrogenase\/reductase 1)\; is predicted to encode a protein with the following domains: Short-chain dehydrogenase\/reductase SDR and NAD(P)-binding domain superfamily.
151	WBGene00001000	C18A11.7	Muscle function	Muscle function	Muscle function	dim-1 is an ortholog of human TTN, MYBPC2, and MYBPC3\; is expressed in the body wall musculature\; human TTN exhibits several functions, including cellular protein modification process, cytoskeletal protein binding activity, and enzyme binding activity.
152	WBGene00001008	F33E2.2	Stress response	Stress response: signaling	Stress response: signaling	dlk-1 is an ortholog of human MAP3K12 (mitogen-activated protein kinase kinase kinase 12) and MAP3K13 (mitogen-activated protein kinase kinase kinase 13)\; exhibits protein C-terminus binding activity and ubiquitin protein ligase binding activity\; is involved in several processes, including generation of neurons, p38MAPK cascade, and positive regulation of MAP kinase activity\; localizes to the …
153	WBGene00001054	T23F1.7	Proteolysis general	Proteolysis general: serine	Proteolysis general: serine	dpf-1 is an ortholog of human DPP10 (dipeptidyl peptidase like 10)\; is predicted to have aminopeptidase activity and serine-type peptidase activity.
154	WBGene00001065	EGAP7.1	Extracellular material	Extracellular material: collagen	Extracellular material: collagen	dpy-3 is an ortholog of human OTOL1, C1QTNF7 (C1q and TNF related 7), and C1QTNF9 (C1q and TNF related 9)\; is predicted to be a structural constituent of cuticle\; is involved in cuticle development involved in collagen and cuticulin-based cuticle molting cycle.
155	WBGene00001066	Y41E3.2	Extracellular material	Extracellular material: collagen	Extracellular material: collagen	dpy-4 is an ortholog of human MARCO (macrophage receptor with collagenous structure)\; is predicted to be a structural constituent of cuticle\; is involved in cuticle development involved in collagen and cuticulin-based cuticle molting cycle.
156	WBGene00001067	F27C1.8	Extracellular material	Extracellular material: collagen	Extracellular material: collagen	dpy-5 is an ortholog of human SFTPD (surfactant protein D)\; is a structural constituent of collagen and cuticulin-based cuticle\; is involved in cuticle development involved in collagen and cuticulin-based cuticle molting cycle, post-embryonic body morphogenesis, and regulation of growth\; localizes to the collagen and cuticulin-based cuticle extracellular matrix\; is expressed in the hypodermis.
157	WBGene00001068	F16F9.2	Extracellular material	Extracellular material: PGI	Extracellular material: PGI	dpy-6 exhibits calmodulin binding activity.
158	WBGene00001070	C31H2.2	Extracellular material	Extracellular material: collagen	Extracellular material: collagen	dpy-8 is predicted to be a structural constituent of cuticle\; is involved in cuticle development involved in collagen and cuticulin-based cuticle molting cycle.
159	WBGene00001071	T21D12.2	Extracellular material	Extracellular material: collagen	Extracellular material: collagen	dpy-9 is predicted to be a structural constituent of cuticle.
160	WBGene00001074	F30B5.1	Extracellular material	Extracellular material: collagen	Extracellular material: collagen	dpy-13 is an ortholog of human OTOL1, C1QTNF7 (C1q and TNF related 7), and C1QTNF9 (C1q and TNF related 9)\; is predicted to be a structural constituent of cuticle\; is involved in cuticle development involved in collagen and cuticulin-based cuticle molting cycle\; localizes to the collagen and cuticulin-based cuticle extracellular matrix.
161	WBGene00001077	Y47D3B.10	Extracellular material	Extracellular material: PGI	Extracellular material: PGI	dpy-18 is an ortholog of human P4HA1, P4HA2, and P4HA3\; exhibits procollagen-proline 4-dioxygenase activity\; is involved in several processes, including cuticle development involved in collagen and cuticulin-based cuticle molting cycle, embryo development, and embryonic body morphogenesis\; localizes to the endoplasmic reticulum\; is expressed in the hypodermis, the muscle cell, the nervous sys…
162	WBGene00001086	R13G10.1	Transcription: dosage compensation	Transcription: dosage compensation	Transcription: dosage compensation	dpy-27 is an ortholog of human SMC4 (structural maintenance of chromosomes 4)\; exhibits sequence-specific DNA binding activity\; is involved in dosage compensation by hypoactivation of X chromosome\; localizes to the X chromosome, dosage compensation complex, and nuclear chromosome.
163	WBGene00001091	C01B10.1	Pseudogene	Pseudogene	Pseudogene	drh-2 is enriched in the intestine, the muscle cell, and the nervous system based on microarray and RNA-seq studies\; is affected by several genes including glp-1, clk-1, and eat-2 based on microarray and RNA-seq studies\; is affected by six chemicals including Rotenone, levamisole, and Quercetin based on RNA-seq and microarray studies.
164	WBGene00001099	K02D7.4	Metabolism	Metabolism: lipid	Metabolism: lipid: binding	dsc-4 is an ortholog of human MTTP\; is involved in endoplasmic reticulum unfolded protein response\; is expressed in the intestine.
165	WBGene00001113	F25H8.5	Unassigned	Unassigned	Unassigned	dur-1 is enriched in the BAG, the body wall musculature, the germ line, and the muscle cell based on proteomic, tiling array, RNA-seq, and microarray studies\; is affected by several genes including daf-2, glp-1, and let-7 based on microarray, RNA-seq, and proteomic studies\; is affected by fourteen chemicals including methylmercury hydroxide, 1-methylnicotinamide, and Rotenone based on RNA-seq a…
166	WBGene00001130	C02C6.1	Trafficking	Trafficking: endocytosis	Trafficking: endocytosis: unassigned	dyn-1 is an ortholog of human DNM1 (dynamin 1), DNM2 (dynamin 2), and DNM3 (dynamin 3)\; exhibits GTPase activity\; is involved in several processes, including embryo development, endocytosis, and locomotion\; localizes to several cellular components, including the apical part of cell, intracellular organelle, and plasma membrane part\; is expressed in several tissues, including the alimentary sy…
167	WBGene00001132	T11B7.4	Cytoskeleton	Cytoskeleton: actin function	Cytoskeleton: actin function: binding	alp-1 is an ortholog of human LDB3 (LIM domain binding 3) and PDLIM5 (PDZ and LIM domain 5)\; is predicted to have metal ion binding activity\; is involved in determination of adult lifespan and pharyngeal pumping\; localizes to several cellular components, including the apical part of cell, basal part of cell, and intracellular organelle\; is expressed in several tissues, including the epithelia…
168	WBGene00001150	C29F3.1	Metabolism	Metabolism: lipid	Metabolism: lipid: beta oxidation	ech-1.1 is an ortholog of human HADHA\; is predicted to have 3-hydroxyacyl-CoA dehydrogenase activity and enoyl-CoA hydratase activity.
169	WBGene00001159	C26D10.5	Extracellular material	Extracellular material: secreted protein	Extracellular material: secreted protein	eff-1 exhibits identical protein binding activity\; is involved in several processes, including animal organ development, embryonic body morphogenesis, and locomotion\; localizes to several cellular components, including the cell-cell contact zone, cytoplasm, and extracellular region\; is expressed in several tissues, including the alimentary system, the hyp7 precursor cell, the hypodermis, the r…
170	WBGene00001169	R03G5.1	Ribosome	Ribosome: EIF	Ribosome: EIF	eef-1A.2 is an ortholog of human EEF1A1 and EEF1A2\; is predicted to have translation factor activity, RNA binding activity\; human orthologs of this gene are implicated in autosomal dominant non-syndromic intellectual disability 38.
171	WBGene00001182	T22B7.1	Development	Development: somatic	Development: somatic	egl-13 is an ortholog of human SOX13 (SRY-box 13), SOX5 (SRY-box 5), and SOX6\; is predicted to have DNA-binding activity transcription factor activity, RNA polymerase II-specific\; is involved in several processes, including anatomical structure morphogenesis, cell fate specification, and generation of neurons\; localizes to the nucleus\; is expressed in several tissues, including the head, the …
172	WBGene00001184	F58A3.2	Signaling	Signaling: FGF	Signaling: FGF	egl-15 is an ortholog of human FGFR3 (fibroblast growth factor receptor 3)\; exhibits protein kinase activity\; is involved in several processes, including cell migration, digestive tract morphogenesis, and fibroblast growth factor receptor signaling pathway\; is expressed in several tissues, including head neurons, the hypodermis, the intestine, the male, and the reproductive system\; is used to…
173	WBGene00001187	C48A7.1	Transmembrane transport	Transmembrane transport: calcium channel	Transmembrane transport: calcium channel	egl-19 is an ortholog of human CACNA1D (calcium voltage-gated channel subunit alpha1 D)\; exhibits voltage-gated calcium channel activity\; is involved in several processes, including calcium ion transmembrane transport, determination of left\/right asymmetry in nervous system, and positive regulation of locomotion\; localizes to the plasma membrane\; is expressed in several tissues, including th…
174	WBGene00001190	Y37A1B.11	Transmembrane transport	Transmembrane transport: potassium channel	Transmembrane transport: potassium channel	egl-23 is an ortholog of human KCNK16 (potassium two pore domain channel subfamily K member 16), KCNK17 (potassium two pore domain channel subfamily K member 17), and KCNK5 (potassium two pore domain channel subfamily K member 5)\; is predicted to have potassium channel activity.
175	WBGene00001248	F38A6.2	Cytoskeleton	Cytoskeleton: microtubule	Cytoskeleton: microtubule: binding	elp-1 is an ortholog of human EML2\; localizes to the dendrite, neuromuscular junction, and neuronal cell body\; is expressed in several tissues, including the hypodermal cell, the intestine, the muscular system, the nervous system, and the ray\; is used to study Duchenne muscular dystrophy.
176	WBGene00001263	K04H4.1	Extracellular material	Extracellular material: matrix	Extracellular material: matrix	emb-9 is an ortholog of human COL4A3 (collagen type IV alpha 3 chain)\; is predicted to have extracellular matrix structural constituent\; is involved in several processes, including embryo development, extracellular matrix organization, and muscle organ development\; localizes to the basement membrane\; is expressed in several tissues, including the MSpppaaa, the alimentary system, the coelomocy…
177	WBGene00001328	K08C7.3	Extracellular material	Extracellular material: matrix	Extracellular material: matrix	epi-1 is an ortholog of human LAMA3 (laminin subunit alpha 3) and LAMA5 (laminin subunit alpha 5)\; is predicted to have extracellular matrix structural constituent\; is involved in several processes, including basement membrane organization, generation of neurons, and positive regulation of endopeptidase activity\; localizes to the basement membrane\; is expressed in several tissues, including t…
178	WBGene00001329	T04C10.2	Development	Development: general	Development: general	epn-1 is an ortholog of human EPN1, EPN2, and EPN3\; localizes to the early phagosome, phagocytic cup, and pseudopodium\; is expressed in several tissues, including the alimentary system, the coelomocyte, the epithelial system, the nervous system, and the reproductive system.
179	WBGene00001335	F35A5.8	Signaling	Signaling: SH domain	Signaling: SH domain	F35A5.8 is an ortholog of human SH3GLB1 (SH3 domain containing GRB2 like, endophilin B1) and SH3GLB2 (SH3 domain containing GRB2 like, endophilin B2)\; is expressed in several tissues, including the muscular system, the nervous system, the pharynx, and the reproductive system\; human SH3GLB1 exhibits protein homodimerization activity.
180	WBGene00001366	C33D9.1	Signaling	Signaling: small GTPase	Signaling: small GTPase: Rho/Rac	exc-5 is an ortholog of human FGD2, FGD3, and FGD4\; is predicted to have guanyl-nucleotide exchange factor activity\; is involved in several processes, including cell morphogenesis, epithelial cell development, and positive regulation of actin filament binding activity\; localizes to several cellular components, including the actin cytoskeleton, apical cortex, and cell body\; is expressed in sev…
181	WBGene00001385	F02A9.2	Metabolism	Metabolism: lipid	Metabolism: lipid: binding	far-1 is predicted to have lipid binding activity\; is expressed in the male.
182	WBGene00001386	F02A9.3	Metabolism	Metabolism: lipid	Metabolism: lipid: binding	far-2 is predicted to have fatty acid binding activity and retinol binding activity\; is expressed in the body wall musculature, the male, and the vulval muscle.
183	WBGene00001387	F15B9.1	Metabolism	Metabolism: lipid	Metabolism: lipid: binding	far-3 is predicted to have lipid binding activity\; is expressed in the hypodermis, the intestine, the male, and the vulva.
184	WBGene00001390	W02A2.2	Metabolism	Metabolism: lipid	Metabolism: lipid: binding	far-6 is predicted to have lipid binding activity\; is expressed in the anal depressor muscle, the body wall musculature, the male, and the reproductive system.
185	WBGene00001397	W06D12.3	Metabolism	Metabolism: lipid	Metabolism: lipid: fatty acid	fat-5 is an ortholog of human SCD (stearoyl-CoA desaturase) and SCD5 (stearoyl-CoA desaturase 5)\; is predicted to have stearoyl-CoA 9-desaturase activity\; is involved in long-chain fatty acid biosynthetic process and multicellular organism development\; is expressed in the intestine and the tail.
186	WBGene00001398	VZK822L.1	Metabolism	Metabolism: lipid	Metabolism: lipid: fatty acid	fat-6 is an ortholog of human SCD (stearoyl-CoA desaturase) and SCD5 (stearoyl-CoA desaturase 5)\; exhibits stearoyl-CoA 9-desaturase activity\; is involved in innate immune response, long-chain fatty acid biosynthetic process, and multicellular organism development\; is expressed in the hypodermis.
187	WBGene00001399	F10D2.9	Metabolism	Metabolism: lipid	Metabolism: lipid: fatty acid	fat-7 is an ortholog of human SCD (stearoyl-CoA desaturase) and SCD5 (stearoyl-CoA desaturase 5)\; exhibits stearoyl-CoA 9-desaturase activity\; is involved in fatty acid biosynthetic process and multicellular organism development\; is expressed in the intestine.
188	WBGene00001425	F13B9.8	Metabolism	Metabolism: mitochondria	Metabolism: mitochondria: morphology	fis-2 is an ortholog of human FIS1 (fission, mitochondrial 1)\; is involved in apoptotic process\; localizes to the mitochondrion.
189	WBGene00001428	C05C8.3	Chaperone	Chaperone: cyclophilin	Chaperone: cyclophilin	fkb-3 is an ortholog of human FKBP10 (FKBP prolyl isomerase 10) and FKBP9 (FKBP prolyl isomerase 9)\; is predicted to have peptidyl-prolyl cis-trans isomerase activity\; is expressed in the hypodermis.
190	WBGene00001429	ZC455.10	Chaperone	Chaperone: cyclophilin	Chaperone: cyclophilin	fkb-4 is an ortholog of human FKBP10 (FKBP prolyl isomerase 10) and FKBP9 (FKBP prolyl isomerase 9)\; is predicted to have peptidyl-prolyl cis-trans isomerase activity.
191	WBGene00001430	C50F2.6	Chaperone	Chaperone: cyclophilin	Chaperone: cyclophilin	fkb-5 is an ortholog of human FKBP10 (FKBP prolyl isomerase 10) and FKBP9 (FKBP prolyl isomerase 9)\; is predicted to have peptidyl-prolyl cis-trans isomerase activity\; is expressed in the hypodermis.
192	WBGene00001455	C05E11.8	Neuronal function	Neuronal function: synaptic function	Neuronal function: synaptic function: neuropeptide	flp-12 is involved in negative regulation of turning behavior involved in mating\; is expressed in the head and the nervous system.
193	WBGene00001475	F15B9.7	Cytoskeleton	Cytoskeleton: cadherin	Cytoskeleton: cadherin	fmi-1 is an ortholog of human CELSR1 (cadherin EGF LAG seven-pass G-type receptor 1), CELSR2 (cadherin EGF LAG seven-pass G-type receptor 2), and CELSR3 (cadherin EGF LAG seven-pass G-type receptor 3)\; is predicted to have G protein-coupled receptor activity and calcium ion binding activity\; is involved in anterior\/posterior axon guidance and interneuron axon guidance\; localizes to the axon\;…
194	WBGene00001479	F53F4.5	Metabolism	Metabolism: FMO	Metabolism: FMO	fmo-4 is an ortholog of human FMO5 (flavin containing monooxygenase 5)\; is predicted to have N,N-dimethylaniline monooxygenase activity, NADP binding activity, and flavin adenine dinucleotide binding activity\; is expressed in several tissues, including the epithelial system, the intestine, the nervous system, and the reproductive system.
195	WBGene00001489	T04C9.6	Signaling	Signaling: FERM	Signaling: FERM	frm-2 is an ortholog of human EPB41L4B (erythrocyte membrane protein band 4.1 like 4B) and EPB41L5 (erythrocyte membrane protein band 4.1 like 5)\; is predicted to have cytoskeletal protein binding activity\; is expressed in the intestine, the nervous system, the seam cell, and the uterine seam cell.
196	WBGene00001490	H05G16.1	Signaling	Signaling: FERM	Signaling: FERM	frm-3 is an ortholog of human FARP1 (FERM, ARH\/RhoGEF and pleckstrin domain protein 1) and FARP2 (FERM, ARH\/RhoGEF and pleckstrin domain protein 2)\; exhibits GABA receptor binding activity\; is involved in gamma-aminobutyric acid receptor clustering\; is expressed in the dorsal nerve cord.
197	WBGene00001500	C54F6.14	Metabolism	Metabolism: mitochondria	Metabolism: mitochondria: unassigned	ftn-1 is an ortholog of human FTH1 (ferritin heavy chain 1), FTHL17 (ferritin heavy chain like 17), and FTMT (ferritin mitochondrial)\; exhibits identical protein binding activity\; is involved in cellular iron ion homeostasis\; is expressed in the intestine and the pharyngeal-intestinal valve\; human orthologs of this gene are implicated in hemochromatosis type 5 and neurodegeneration with brain…
198	WBGene00001502	F52D10.3	Signaling	Signaling: hippo	Signaling: hippo	ftt-2 is an ortholog of human YWHAB (tyrosine 3-monooxygenase\/tryptophan 5-monooxygenase activation protein beta) and YWHAZ (tyrosine 3-monooxygenase\/tryptophan 5-monooxygenase activation protein zeta)\; exhibits transcription factor binding activity\; is involved in cytoplasmic sequestering of protein, dauer larval development, and negative regulation of protein import into nucleus\; localizes…
199	WBGene00001508	C10F3.6	Protein modification	Protein modification: carbohydrate	Protein modification: carbohydrate	fut-8 is an ortholog of human FUT8 (fucosyltransferase 8)\; exhibits galactoside 6-L-fucosyltransferase activity and glycoprotein 6-alpha-L-fucosyltransferase activity\; is involved in fucosylation and protein N-linked glycosylation.
200	WBGene00001520	K09A9.5	Metabolism	Metabolism: mitochondria	Metabolism: mitochondria: complex I	gas-1 is an ortholog of human NDUFS2 (NADH:ubiquinone oxidoreductase core subunit S2)\; is predicted to have several functions, including 4 iron, 4 sulfur cluster binding activity, NAD binding activity, and NADH dehydrogenase (ubiquinone) activity\; is involved in mitochondrial electron transport, NADH to ubiquinone and response to drug\; localizes to the intracellular membrane-bounded organelle\…
201	WBGene00001559	F45H7.2	Signaling	Signaling: small GTPase	Signaling: small GTPase: Rho/Rac	gei-1 is an ortholog of human DLC1 (DLC1 Rho GTPase activating protein), STARD13 (StAR related lipid transfer domain containing 13), and STARD8 (StAR related lipid transfer domain containing 8)\; is predicted to have lipid binding activity\; is expressed in the pharynx\; human orthologs of this gene are implicated in colorectal cancer.
202	WBGene00001560	T22H6.6	Nucleic acid	Nucleic acid: binding	Nucleic acid: binding: unassigned	gei-3 is an ortholog of human cic\; is predicted to have DNA binding activity\; is expressed in tail neurons, the head, and the intestine.
203	WBGene00001572	M03A8.4	Unassigned	Unassigned	Unassigned	gei-15 localizes to the cell junction and striated muscle dense body.
204	WBGene00001604	Y105C5B.28	Metabolism	Metabolism: amino acid	Metabolism: amino acid: synthesis	gln-3 is an ortholog of human GLUL\; is predicted to have ATP binding activity and glutamate-ammonia ligase activity.
205	WBGene00001620	C12D12.2	Transmembrane transport	Transmembrane transport: glutamate channel	Transmembrane transport: glutamate channel	glt-1 is an ortholog of human SLC1A2 (solute carrier family 1 member 2)\; exhibits L-glutamate transmembrane transporter activity\; localizes to the cell projection\; is expressed in the body wall musculature and the hypodermis.
206	WBGene00001621	K08F4.4	Transmembrane transport	Transmembrane transport: amino acid	Transmembrane transport: amino acid	glt-3 is an ortholog of human SLC1A2 (solute carrier family 1 member 2)\; is predicted to have symporter activity\; is expressed in the excretory cell and the pharynx\; is used to study neurodegenerative disease.
207	WBGene00001631	H38K22.5	Protein modification	Protein modification: carbohydrate	Protein modification: carbohydrate	gly-6 is an ortholog of human GALNT1 (polypeptide N-acetylgalactosaminyltransferase 1) and GALNT13 (polypeptide N-acetylgalactosaminyltransferase 13)\; is predicted to have carbohydrate binding activity, metal ion binding activity, and transferase activity, transferring glycosyl groups.
208	WBGene00001633	Y66A7A.6	Trafficking	Trafficking: ER/Golgi	Trafficking: ER/Golgi: Golgi unassigned	gly-8 is an ortholog of human GALNT11 (polypeptide N-acetylgalactosaminyltransferase 11) and GALNTL5 (polypeptide N-acetylgalactosaminyltransferase like 5)\; is predicted to have metal ion binding activity and transferase activity, transferring glycosyl groups.
209	WBGene00001638	B0416.6	Protein modification	Protein modification: carbohydrate	Protein modification: carbohydrate	gly-13 is an ortholog of human MGAT1 (mannosyl (alpha-1,3-)-glycoprotein beta-1,2-N-acetylglucosaminyltransferase)\; is predicted to have alpha-1,3-mannosylglycoprotein 2-beta-N-acetylglucosaminyltransferase activity\; is involved in regulation of alpha-(1->3)-fucosyltransferase activity\; localizes to the perinuclear region of cytoplasm\; is expressed in several tissues, including the hypodermis…
210	WBGene00001650	F25H8.3	Proteolysis general	Proteolysis general: metallopeptidase	Proteolysis general: metallopeptidase	gon-1 is an ortholog of human ADAMTS4 (ADAM metallopeptidase with thrombospondin type 1 motif 4), ADAMTS9 (ADAM metallopeptidase with thrombospondin type 1 motif 9), and ADAMTS1 (ADAM metallopeptidase with thrombospondin type 1 motif 1)\; exhibits metallopeptidase activity\; is involved in several processes, including ER to Golgi vesicle-mediated transport, animal organ development, and cell migr…
211	WBGene00001684	K10B3.8	Metabolism	Metabolism: glycolysis	Metabolism: glycolysis	gpd-2 is an ortholog of human GAPDH\; is predicted to have NAD binding activity, NADP binding activity, and glyceraldehyde-3-phosphate dehydrogenase (NAD+) (phosphorylating) activity\; is expressed in several tissues, including the head, the hypodermis, the muscular system, and the nervous system.
212	WBGene00001685	K10B3.7	Metabolism	Metabolism: glycolysis	Metabolism: glycolysis	gpd-3 is an ortholog of human GAPDH\; is predicted to have NAD binding activity, NADP binding activity, and glyceraldehyde-3-phosphate dehydrogenase (NAD+) (phosphorylating) activity\; is expressed in several tissues including the gonad.
213	WBGene00001690	R08B4.1	Signaling	Signaling: hedgehog-like	Signaling: hedgehog-like	grd-1 is predicted to have peptidase activity\; is expressed in the rect_D, the rect_VL, and the rect_VR.
214	WBGene00001692	W05E7.1	Signaling	Signaling: hedgehog-like	Signaling: hedgehog-like	grd-3 is predicted to have signaling receptor binding activity\; is involved in defense response to Gram-negative bacterium\; is expressed in the hypodermis.
215	WBGene00001694	F41E6.2	Signaling	Signaling: hedgehog-like	Signaling: hedgehog-like	grd-5 is predicted to have signaling receptor binding activity\; is involved in embryo development\; is expressed in several tissues, including pharyngeal neurons, the epithelial system, and the reproductive system.
216	WBGene00001695	T18H9.1	Signaling	Signaling: hedgehog-like	Signaling: hedgehog-like	grd-6 is expressed in several tissues, including the excretory system and the nervous system\; is predicted to encode a protein with the following domain: Ground-like domain.
217	WBGene00001699	F09D12.1	Signaling	Signaling: hedgehog-like	Signaling: hedgehog-like	grd-10 is expressed in the seam cell\; is predicted to encode a protein with the following domain: Ground-like domain.
218	WBGene00001702	W05E7.3	Signaling	Signaling: hedgehog-like	Signaling: hedgehog-like	grd-13 is expressed in the alimentary system, the digestive tract, and the hypodermis.
219	WBGene00001703	T01B10.2	Signaling	Signaling: hedgehog-like	Signaling: hedgehog-like	grd-14 is expressed in several tissues, including the alimentary system, the epithelial system, and the muscular system.
220	WBGene00001707	Y48G8AR.1	Transcription factor	Transcription factor: unassigned	Transcription factor: unassigned	grh-1 is an ortholog of human GRHL1, GRHL2 (grainyhead like transcription factor 2), and GRHL3\; is expressed in the hypodermis\; human orthologs of this gene are implicated in Van der Woude syndrome and autosomal dominant nonsyndromic deafness 28\; human GRHL1 exhibits nucleic acid binding activity, protein homodimerization activity, and transcriptional activator activity, RNA polymerase II prox…
221	WBGene00001713	F42C5.7	Signaling	Signaling: hedgehog-like	Signaling: hedgehog-like	grl-4 is expressed in several tissues, including the alimentary system, the epithelial system, the head, the nervous system, and the reproductive system\; is predicted to encode a protein with the following domain: Ground-like domain.
222	WBGene00001714	Y47D7A.5	Signaling	Signaling: hedgehog-like	Signaling: hedgehog-like	grl-5 is expressed in the hypodermis\; is predicted to encode a protein with the following domain: Ground-like domain.
223	WBGene00001716	T02E9.2	Signaling	Signaling: hedgehog-like	Signaling: hedgehog-like	grl-7 is expressed in the hypodermis and the intestine\; is predicted to encode a protein with the following domain: Ground-like domain.
224	WBGene00001724	Y75B8A.20	Signaling	Signaling: hedgehog-like	Signaling: hedgehog-like	grl-15 is expressed in the hypodermis, the midbody, and the reproductive system\; is predicted to encode a protein with the following domain: Ground-like domain.
225	WBGene00001725	Y65B4BR.6	Signaling	Signaling: hedgehog-like	Signaling: hedgehog-like	grl-16 is enriched in the hypodermis, the intestine, the nervous system, and the reproductive system based on proteomic, tiling array, RNA-seq, and microarray studies\; is affected by several genes including daf-16, daf-2, and glp-1 based on microarray, proteomic, and RNA-seq studies\; is affected by fifteen chemicals including hydrogen sulfide, 1-methylnicotinamide, and nicotinic acid based on m…
226	WBGene00001745	R06A10.2	Signaling	Signaling: heteromeric G protein	Signaling: heteromeric G protein: G alpha subunit	gsa-1 is an ortholog of human GNAL (G protein subunit alpha L) and GNAS (GNAS complex locus)\; is predicted to have G-protein beta\/gamma-subunit complex binding activity, GTP binding activity, and GTPase activity\; is involved in several processes, including negative regulation of protein kinase C signaling, oocyte maturation, and positive regulation of oocyte maturation\; is expressed in severa…
227	WBGene00001752	K08F4.7	Stress response	Stress response: oxidative	Stress response: oxidative	gst-4 is an ortholog of human GSTA4 (glutathione S-transferase alpha 4), GSTA5 (glutathione S-transferase alpha 5), and HPGDS (hematopoietic prostaglandin D synthase)\; exhibits glutathione transferase activity\; is involved in glutathione metabolic process\; localizes to the contractile fiber\; is expressed in several tissues, including the hypodermis, the muscular system, the nervous system, th…
228	WBGene00001753	R03D7.6	Stress response	Stress response: detoxification	Stress response: detoxification: GST	gst-5 is an ortholog of human GSTA4 (glutathione S-transferase alpha 4), GSTA5 (glutathione S-transferase alpha 5), and HPGDS (hematopoietic prostaglandin D synthase)\; is predicted to have glutathione transferase activity\; is involved in innate immune response\; is expressed in the intestine and the nerve ring.
229	WBGene00001758	Y45G12C.2	Stress response	Stress response: detoxification	Stress response: detoxification: GST	gst-10 is an ortholog of human GSTP1 (glutathione S-transferase pi 1)\; exhibits glutathione transferase activity\; is involved in several processes, including determination of adult lifespan, glutathione metabolic process, and heat acclimation\; is expressed in several tissues, including the anal depressor muscle, the head, the hypodermis, the intestine, and the nervous system\; is used to study…
230	WBGene00001784	R07B1.4	Stress response	Stress response: detoxification	Stress response: detoxification: GST	gst-36 is an ortholog of human GSTA4 (glutathione S-transferase alpha 4), GSTA5 (glutathione S-transferase alpha 5), and HPGDS (hematopoietic prostaglandin D synthase)\; is predicted to have glutathione peroxidase activity and glutathione transferase activity.
231	WBGene00001787	Y53F4B.33	Stress response	Stress response: detoxification	Stress response: detoxification: GST	gst-39 is an ortholog of human GSTA4 (glutathione S-transferase alpha 4), GSTA5 (glutathione S-transferase alpha 5), and HPGDS (hematopoietic prostaglandin D synthase)\; is predicted to have transferase activity.
232	WBGene00001790	D1053.1	Stress response	Stress response: oxidative	Stress response: oxidative	gst-42 is an ortholog of human GSTZ1 (glutathione S-transferase zeta 1)\; exhibits identical protein binding activity\; is expressed in the intestine.
233	WBGene00001794	K04D7.3	Neuronal function	Neuronal function: synaptic function	Neuronal function: synaptic function: neurotransmitter metabolism	gta-1 is an ortholog of human ABAT\; is predicted to have (S)-3-amino-2-methylpropionate transaminase activity, 4-aminobutyrate:2-oxoglutarate transaminase activity, and pyridoxal phosphate binding activity\; localizes to the mitochondrion\; is expressed in the body wall musculature and the nervous system\; human orthologs of this gene are implicated in GABA aminotransferase deficiency.
234	WBGene00001814	W04C9.1	Transmembrane transport	Transmembrane transport: ABC	Transmembrane transport: ABC	haf-4 is an ortholog of human ABCB9 (ATP binding cassette subfamily B member 9)\; is predicted to have ATP binding activity, ATPase activity, coupled to transmembrane movement of substances, and peptide transmembrane transporter activity\; is involved in growth, lipid metabolic process, and lysosomal transport\; localizes to the lysosomal membrane\; is expressed in the intestine\; human orthologs…
235	WBGene00001816	Y48G8AL.11	Transmembrane transport	Transmembrane transport: ABC	Transmembrane transport: ABC	haf-6 is an ortholog of human ABCB8 (ATP binding cassette subfamily B member 8)\; is predicted to have ATP binding activity and ATPase activity, coupled to transmembrane movement of substances\; is involved in RNA interference\; localizes to the perinuclear endoplasmic reticulum\; is expressed in the germ line, the intestine, and the muscle cell.
236	WBGene00001824	F13D11.2	Transcription factor	Transcription factor: ZF	Transcription factor: ZF	hbl-1 is an ortholog of human ZNF142 (zinc finger protein 142), RBAK (RB associated KRAB zinc finger), and ZNF510 (zinc finger protein 510)\; exhibits RNA polymerase II regulatory region sequence-specific DNA binding activity\; is involved in several processes, including embryo development, negative regulation of transcription by RNA polymerase II, and nematode larval development\; localizes to t…
237	WBGene00001889	ZK131.9	Transcription: chromatin	Transcription: chromatin structure	Transcription: chromatin structure: histone	his-15 is an ortholog of human HIST1H2BF (histone cluster 1 H2B f), HIST3H2BB (histone cluster 3 H2B b), and HIST1H2BB (histone cluster 1 H2B b)\; is predicted to have DNA binding activity and protein heterodimerization activity\; is involved in innate immune response.
238	WBGene00001915	C50F4.5	Transcription: chromatin	Transcription: chromatin structure	Transcription: chromatin structure: histone	his-41 is an ortholog of human HIST3H2BB (histone cluster 3 H2B b), HIST1H2BB (histone cluster 1 H2B b), and HIST1H2BJ (histone cluster 1 H2B j)\; is predicted to have DNA binding activity and protein heterodimerization activity\; is expressed in the intestine.
239	WBGene00001945	F45E1.6	Transcription: chromatin	Transcription: chromatin structure	Transcription: chromatin structure: histone	his-71 is an ortholog of human H3F3A (H3 histone 3A)\; is predicted to have DNA binding activity and protein heterodimerization activity\; is expressed in several tissues including the intestine and the nervous system.
240	WBGene00001948	B0304.1	Transcription factor	Transcription factor: bHLH	Transcription factor: bHLH	hlh-1 is an ortholog of human MYF5, MYF6, and MyoD1\; exhibits RNA polymerase II regulatory region sequence-specific DNA binding activity, protein homodimerization activity, and transcription factor activity, RNA polymerase II distal enhancer sequence-specific binding activity\; is involved in several processes, including positive regulation of mesodermal cell fate specification, positive regulat…
241	WBGene00002016	Y46H3A.3	Stress response	Stress response: heat	Stress response: heat	hsp-16.2 is an ortholog of human CRYAA (crystallin alpha A), CRYAB (crystallin alpha B), and HSPB1 (heat shock protein family B (small) member 1)\; is predicted to have unfolded protein binding activity\; is involved in response to heat\; localizes to the cytoplasm\; is expressed in several tissues, including the alimentary system, the coelomocyte, the muscular system, the nervous system, and the…
242	WBGene00002018	Y46H3A.2	Stress response	Stress response: heat	Stress response: heat	hsp-16.41 is an ortholog of human CRYAA (crystallin alpha A), CRYAB (crystallin alpha B), and HSPB1 (heat shock protein family B (small) member 1)\; is predicted to have unfolded protein binding activity\; is involved in defense response to Gram-negative bacterium and response to heat\; is expressed in several tissues, including the alimentary system, the coelomocyte, the gonad, the muscular syst…
243	WBGene00002023	C09B8.6	Stress response	Stress response: heat	Stress response: heat	hsp-25 is an ortholog of human HSPB1 (heat shock protein family B (small) member 1)\; localizes to the M band and striated muscle dense body\; is expressed in the body wall musculature, the gonad, and the pharynx.
244	WBGene00002026	C12C8.1	Stress response	Stress response: heat	Stress response: heat	hsp-70 is predicted to have ATP binding activity\; is involved in determination of adult lifespan and response to heat\; colocalizes with the chaperonin-containing T-complex\; is expressed in the anal depressor muscle, the mu_int_L, and the mu_int_R.
245	WBGene00002039	T10H10.1	Muscle function	Muscle function	Muscle function	hum-6 is an ortholog of human MYO7A (myosin VIIA) and MYO7B (myosin VIIB)\; exhibits transcription factor binding activity.
246	WBGene00002050	F38B2.1	Cytoskeleton	Cytoskeleton: intermediate filament protein	Cytoskeleton: intermediate filament protein	ifa-1 is an ortholog of human LMNB2 (lamin B2)\; is predicted to have structural molecule activity\; localizes to the intermediate filament\; is expressed in several tissues, including the alimentary system, the excretory cell, the nervous system, and the reproductive system\; human orthologs of this gene are implicated in several diseases, including Charcot-Marie-Tooth disease (multiple), eye di…
247	WBGene00002053	F10C1.2	Cytoskeleton	Cytoskeleton: intermediate filament protein	Cytoskeleton: intermediate filament protein	ifb-1 is an ortholog of human LMNB2 (lamin B2)\; is predicted to have structural molecule activity\; localizes to the apical plasma membrane\; is expressed in several tissues, including the alimentary system, the epithelial system, the excretory secretory system, the nervous system, and the reproductive system\; human orthologs of this gene are implicated in several diseases, including Charcot-Ma…
248	WBGene00002054	F10C1.7	Cytoskeleton	Cytoskeleton: intermediate filament protein	Cytoskeleton: intermediate filament protein	ifb-2 is an ortholog of human LMNB2 (lamin B2)\; is predicted to have structural molecule activity\; localizes to the apical cortex and terminal web\; is expressed in the intestine\; human orthologs of this gene are implicated in several diseases, including Charcot-Marie-Tooth disease (multiple), eye disease (multiple), and hypotrichosis (multiple).
249	WBGene00002055	F37B4.2	Cytoskeleton	Cytoskeleton: intermediate filament protein	Cytoskeleton: intermediate filament protein	ifc-1 is an ortholog of human KRT82 (keratin 82), KRT71 (keratin 71), and KRT76 (keratin 76) and members of the human LMN (Lamins) gene family including LMNB2, LMNB1, and LMNA\; is predicted to have structural molecule activity\; is expressed in the hypodermis, the intestine, and the pharynx\; human orthologs of this gene are implicated in several diseases, including Charcot-Marie-Tooth disease (…
250	WBGene00002056	M6.1	Cytoskeleton	Cytoskeleton: intermediate filament protein	Cytoskeleton: intermediate filament protein	ifc-2 is an ortholog of human KRT82 (keratin 82), KRT71 (keratin 71), and KRT76 (keratin 76) and members of the human LMN (Lamins) gene family including LMNB2, LMNB1, and LMNA\; is predicted to have structural molecule activity\; localizes to the cytoplasm and desmosome\; is expressed in the hypodermis, the intestinal cell, and the pharynx\; human orthologs of this gene are implicated in several …
251	WBGene00002057	R04E5.10	Cytoskeleton	Cytoskeleton: intermediate filament protein	Cytoskeleton: intermediate filament protein	ifd-1 is an ortholog of human KRT82 (keratin 82), KRT71 (keratin 71), and KRT76 (keratin 76)\; is predicted to have structural molecule activity\; is expressed in the intestine\; human orthologs of this gene are implicated in several diseases, including Charcot-Marie-Tooth disease (multiple), eye disease (multiple), and hypotrichosis (multiple).
252	WBGene00002058	F25E2.4	Cytoskeleton	Cytoskeleton: intermediate filament protein	Cytoskeleton: intermediate filament protein	ifd-2 is an ortholog of human KRT82 (keratin 82), KRT71 (keratin 71), and KRT76 (keratin 76)\; is predicted to have structural molecule activity\; is expressed in the intestine\; human orthologs of this gene are implicated in several diseases, including Charcot-Marie-Tooth disease (multiple), eye disease (multiple), and hypotrichosis (multiple).
253	WBGene00002060	R04A9.4	Ribosome	Ribosome: EIF	Ribosome: EIF	ife-2 is an ortholog of human EIF4E and EIF4E1B\; exhibits RNA 7-methylguanosine cap binding activity and RNA trimethylguanosine cap binding activity\; is involved in several processes, including determination of adult lifespan, embryo development, and negative regulation of response to oxidative stress\; localizes to the cytoplasmic stress granule\; is expressed in several tissues, including the…
254	WBGene00002065	F54C9.1	Ribosome	Ribosome: EIF	Ribosome: EIF	iff-2 is an ortholog of human EIF5A and EIF5AL1\; is predicted to have ribosome binding activity and translation elongation factor activity\; is involved in several processes, including gamete generation, gonad morphogenesis, and nematode larval development\; is expressed in the excretory cell, the hypodermis, the pharynx, the rectal muscle, and the spermatheca.
255	WBGene00002067	C43C3.1	Cytoskeleton	Cytoskeleton: intermediate filament protein	Cytoskeleton: intermediate filament protein	ifp-1 is predicted to have structural molecule activity\; is expressed in the head, the intestine, the pharynx, and the ventral nerve cord.
256	WBGene00002110	ZC334.11	Metabolism	Metabolism: insulin	Metabolism: insulin	ins-27 is predicted to have hormone activity\; is expressed in several tissues, including the DTC, the hypodermis, and the muscular system.
257	WBGene00002123	C16E9.4	Cytoskeleton	Cytoskeleton: innexin	Cytoskeleton: innexin	inx-1 localizes to the gap junction\; is expressed in the head, the nervous system, and the pm1.
258	WBGene00002127	R09F10.4	Cytoskeleton	Cytoskeleton: innexin	Cytoskeleton: innexin	inx-5 is predicted to have gap junction hemi-channel activity\; is expressed in several tissues, including the alimentary system, the epithelial system, the nervous system, and the reproductive system.
259	WBGene00002132	T18H9.5	Cytoskeleton	Cytoskeleton: innexin	Cytoskeleton: innexin	inx-10 is predicted to have gap junction hemi-channel activity\; localizes to the gap junction\; is expressed in several tissues, including the alimentary system, the muscular system, the nervous system, and the reproductive system.
260	WBGene00002134	ZK770.3	Cytoskeleton	Cytoskeleton: innexin	Cytoskeleton: innexin	inx-12 is predicted to have gap junction hemi-channel activity\; is expressed in several tissues, including the epithelial system, the excretory cell, the nervous system, and the reproductive system.
261	WBGene00002137	R12E2.9	Cytoskeleton	Cytoskeleton: innexin	Cytoskeleton: innexin	inx-15 is expressed in the intestine\; is predicted to encode a protein with the following domain: Innexin.
262	WBGene00002139	R12E2.4	Cytoskeleton	Cytoskeleton: innexin	Cytoskeleton: innexin	inx-17 is predicted to have gap junction hemi-channel activity\; is expressed in the head, the nervous system, and the rectal valve cell.
263	WBGene00002146	C09B8.1	Signaling	Signaling: lipid	Signaling: lipid: phosphatase	ipp-5 is an ortholog of human INPP5A (inositol polyphosphate-5-phosphatase A)\; is predicted to have inositol phosphate phosphatase activity\; is involved in several processes, including epidermal growth factor receptor signaling pathway, hermaphrodite genitalia morphogenesis, and inositol phosphate-mediated signaling\; is expressed in the spermatheca.
264	WBGene00002173	F33D4.2	Signaling	Signaling: lipid	Signaling: lipid: unassigned	itr-1 is an ortholog of human ITPR2 (inositol 1,4,5-trisphosphate receptor type 2)\; exhibits myosin binding activity\; is involved in several processes, including defecation, embryonic morphogenesis, and mating\; localizes to the endoplasmic reticulum and membrane\; is expressed in several tissues, including the alimentary system, the epithelial system, the muscular system, the nervous system, a…
265	WBGene00002174	W03D8.6	Cytoskeleton	Cytoskeleton: unassigned	Cytoskeleton: unassigned	itx-1 localizes to the adherens junction and basolateral plasma membrane\; is expressed in several tissues, including the anterior ganglion, the intestine, and the reproductive system.
266	WBGene00002179	T22C1.7	Cytoskeleton	Cytoskeleton: unassigned	Cytoskeleton: unassigned	jph-1 is an ortholog of human JPH3 (junctophilin 3)\; is predicted to have structural molecule activity\; is involved in locomotion and positive regulation of engulfment of apoptotic cell\; is expressed in the alimentary system, the digestive tract, the muscular system, and the nerve ring\; human orthologs of this gene are implicated in Huntington's disease-like 2 and hypertrophic cardiomyopathy …
267	WBGene00002187	T07A9.3	Stress response	Stress response: pathogen	Stress response: pathogen: signaling	kgb-1 is an ortholog of human MAPK10 (mitogen-activated protein kinase 10)\; exhibits several functions, including DEAD\/H-box RNA helicase binding activity, JUN kinase activity, and RNA polymerase II repressing transcription factor binding activity\; is involved in several processes, including cellular response to arsenite ion, gamete generation, and positive regulation of cellular metabolic pro…
268	WBGene00002189	ZK909.2	Signaling	Signaling: cAMP	Signaling: cAMP	kin-1 is an ortholog of human PRKACA, PRKACB (protein kinase cAMP-activated catalytic subunit beta), and PRKACG (protein kinase cAMP-activated catalytic subunit gamma)\; exhibits cAMP-dependent protein kinase activity\; is involved in positive regulation of oocyte maturation and protein phosphorylation\; is expressed in the excretory cell, the gonad, the head muscle, the intestine, and the nervou…
269	WBGene00002210	F58H12.1	Signaling	Signaling: S/T kinase	Signaling: S/T kinase	kin-29 is an ortholog of human CH507-42P11.8, SIK1, and Sik2\; exhibits histone deacetylase inhibitor activity and protein serine\/threonine kinase activity\; is involved in several processes, including dauer entry, positive regulation of growth, and positive regulation of growth rate\; localizes to the cytoplasm and nucleus\; is expressed in several tissues, including the alimentary system, the …
270	WBGene00002217	F56E3.3	Cytoskeleton	Cytoskeleton: motor protein	Cytoskeleton: motor protein: kinesin	klp-4 is an ortholog of human KIF13A (kinesin 13A) and KIF13B (kinesin 13B)\; is predicted to have ATP binding activity, microtubule binding activity, and microtubule motor activity\; localizes to the axon, cytoplasmic microtubule, and neuronal cell body\; is expressed in the alimentary system, the digestive tract, the head, and the nervous system.
271	WBGene00002243	Y54G2A.25	Transmembrane protein	Transmembrane protein: unassigned	Transmembrane protein: unassigned	lad-2 is an ortholog of human L1CAM (L1 cell adhesion molecule)\; exhibits semaphorin receptor activity\; is involved in anterior\/posterior axon guidance, dorsal\/ventral axon guidance, and regulation of axon guidance\; localizes to the integral component of plasma membrane\; is expressed in the head and the nervous system\; is used to study hereditary spastic paraplegia\; human orthologs of thi…
272	WBGene00002257	W02D3.7	Metabolism	Metabolism: lipid	Metabolism: lipid: binding	lbp-5 is an ortholog of human FABP3 (fatty acid binding protein 3), FABP4 (fatty acid binding protein 4), and FABP7 (fatty acid binding protein 7)\; exhibits fatty acid binding activity\; localizes to the nucleus and perinuclear region of cytoplasm\; is expressed in several tissues, including the alimentary system, the epithelial system, the reproductive system, and the tail.
273	WBGene00002265	F52H3.7	Extracellular material	Extracellular material: galectin	Extracellular material: galectin	lec-2 is an ortholog of human LGALS2 (galectin 2), LGALS1, and LGALS14 (galectin 14)\; is predicted to have carbohydrate binding activity\; localizes to the membrane raft and plasma membrane.
274	WBGene00002266	ZK892.1	Extracellular material	Extracellular material: galectin	Extracellular material: galectin	lec-3 is an ortholog of human LGALS9 (galectin 9) and LGALS9B (galectin 9B)\; is predicted to have carbohydrate binding activity\; localizes to the plasma membrane.
275	WBGene00002268	ZK1248.16	Extracellular material	Extracellular material: galectin	Extracellular material: galectin	lec-5 is an ortholog of human LGALS9 (galectin 9) and LGALS9B (galectin 9B)\; is predicted to have carbohydrate binding activity\; localizes to the membrane raft.
276	WBGene00002269	Y55B1AR.1	Extracellular material	Extracellular material: galectin	Extracellular material: galectin	lec-6 is an ortholog of human LGALS1 (galectin 1)\; is predicted to have carbohydrate binding activity\; localizes to the cytoplasm\; is expressed in the intestine and the pharynx.
277	WBGene00002271	R07B1.10	Stress response	Stress response: pathogen	Stress response: pathogen: lectin	lec-8 is an ortholog of human LGALS3 (galectin 3)\; exhibits glycolipid binding activity\; is involved in response to toxic substance\; localizes to the cytoplasmic vesicle\; is expressed in the intestine, the pharyngeal-intestinal valve, the tail, the virL, and the virR.
278	WBGene00002272	C16H3.2	Extracellular material	Extracellular material: lectin	Extracellular material: lectin	lec-9 is an ortholog of human LGALS3 (galectin 3)\; exhibits glycolipid binding activity\; localizes to the cytoplasm.
279	WBGene00002273	W01A11.4	Stress response	Stress response: unassigned	Stress response: unassigned	lec-10 is an ortholog of human LGALS3 (galectin 3)\; exhibits glycolipid binding activity\; localizes to the apical part of cell and cytoplasm\; is expressed in the intestine.
280	WBGene00002280	F01G12.5	Extracellular material	Extracellular material: collagen	Extracellular material: collagen	let-2 is an ortholog of human COL4A1 (collagen type IV alpha 1 chain), COL4A3 (collagen type IV alpha 3 chain), and COL4A5 (collagen type IV alpha 5 chain)\; exhibits extracellular matrix structural constituent conferring tensile strength\; is involved in several processes, including embryo development, gonad morphogenesis, and protein localization\; localizes to the collagen type IV trimer\; is …
281	WBGene00002827	C29E6.1	Extracellular material	Extracellular material: mucin	Extracellular material: mucin	let-653 is a structural constituent of cuticle\; is involved in several processes, including cuticle pattern formation, embryonic ectodermal digestive tract morphogenesis, and epithelial cell development\; localizes to the extracellular space, plasma membrane part, and supramolecular fiber\; is expressed in several tissues, including the alimentary system, the body wall musculature, the epithelia…
282	WBGene00002915	H19M22.2	Transmembrane protein	Transmembrane protein: unassigned	Transmembrane protein: unassigned	let-805 is involved in hemidesmosome assembly\; localizes to the hemidesmosome\; is expressed in the hypodermis, the pharynx, the uterine seam cell, and touch receptor neurons.
283	WBGene00002978	Y105E8B.1	Cytoskeleton	Cytoskeleton: unassigned	Cytoskeleton: unassigned	lev-11 is an ortholog of human TPM4 (tropomyosin 4), TPM3 (tropomyosin 3), and TPM1 (tropomyosin 1)\; exhibits actin filament binding activity\; is involved in several processes, including actin filament organization, embryo development, and regulation of organelle organization\; localizes to the striated muscle thin filament\; is expressed in several tissues, including the alimentary system, the…
284	WBGene00002983	C54G7.3	Metabolism	Metabolism: unassigned	Metabolism: unassigned	lgx-1 is predicted to have hydrolase activity, acting on carbon-nitrogen (but not peptide) bonds\; is expressed in the somatic cell.
285	WBGene00003003	T25C12.1	Development	Development: somatic	Development: somatic	lin-14 exhibits RNA polymerase II regulatory region sequence-specific DNA binding activity and single-stranded DNA binding activity\; is involved in several processes, including negative regulation of transcription by RNA polymerase II, neuron development, and regulation of cell fate specification\; localizes to the condensed nuclear chromosome\; is expressed in several tissues, including the Q c…
286	WBGene00003007	C16B8.1	Development	Development: somatic	Development: somatic	lin-18 is an ortholog of human RP11-231C18.3, KDR, and FLT4\; is predicted to have ATP binding activity and protein kinase activity\; is involved in several processes, including asymmetric protein localization involved in cell fate determination, axis specification, and generation of neurons\; localizes to the cytoplasm, nucleus, and plasma membrane\; is expressed in the body wall musculature, th…
287	WBGene00003019	H32C10.2	Development	Development: somatic	Development: somatic	lin-33 is enriched in several tissues, including the excretory cell, the hypodermis, and the nervous system based on microarray, tiling array, RNA-seq, and proteomic studies\; is affected by several genes including daf-2, let-7, and gld-1 based on microarray, RNA-seq, and proteomic studies\; is affected by procyanidin, fluoranthene, and Sirolimus based on microarray studies.
288	WBGene00003040	T12F5.4	Transcription: chromatin	Transcription: chromatin modification	Transcription: chromatin modification: methyltransferase	lin-59 is an ortholog of human ASH1L (ASH1 like histone lysine methyltransferase)\; is predicted to have chromatin binding activity, histone-lysine N-methyltransferase activity, and metal ion binding activity\; is involved in several processes, including ectodermal cell fate specification, embryo development, and embryonic digestive tract development\; is used to study leukemia.
289	WBGene00003055	F48E8.1	Signaling	Signaling: TGF beta	Signaling: TGF beta	lon-1 is an ortholog of human CRISP1 (cysteine rich secretory protein 1), CRISP2 (cysteine rich secretory protein 2), and CRISP3 (cysteine rich secretory protein 3)\; is involved in several processes, including negative regulation of DNA endoreduplication, negative regulation of transforming growth factor beta receptor signaling pathway, and regulation of growth\; localizes to the cell-cell adher…
290	WBGene00003057	ZK836.1	Extracellular material	Extracellular material: collagen	Extracellular material: collagen	lon-3 is an ortholog of human COLQ\; is predicted to be a structural constituent of collagen and cuticulin-based cuticle\; is involved in body morphogenesis and negative regulation of growth\; localizes to the annuli extracellular matrix\; is expressed in several tissues, including the H1L.a, the H1L.ap, the H1L.app, the epithelial system, and the hyp7 precursor cell.
291	WBGene00003089	K02C4.4	Unassigned	Unassigned	Unassigned	ltd-1 is an ortholog of human KY\; is predicted to have metal ion binding activity\; localizes to the cell-cell junction and cytoplasm\; is expressed in the epithelial system and the pharynx.
292	WBGene00003090	Y22F5A.4	Stress response	Stress response: pathogen	Stress response: pathogen: lysozyme	lys-1 is involved in defense response to Gram-negative bacterium, defense response to Gram-positive bacterium, and innate immune response\; localizes to the apical part of cell and cytoplasmic vesicle\; is expressed in the alimentary system, the digestive tract, the nervous system, and the sensillum.
293	WBGene00003091	Y22F5A.5	Proteolysis general	Proteolysis general: lysozyme	Proteolysis general: lysozyme	lys-2 is predicted to have lysozyme activity\; is involved in defense response to Gram-negative bacterium, defense response to Gram-positive bacterium, and innate immune response.
294	WBGene00003092	Y22F5A.6	Proteolysis general	Proteolysis general: lysozyme	Proteolysis general: lysozyme	lys-3 is involved in stress response to copper ion.
295	WBGene00003096	C02A12.4	Stress response	Stress response: pathogen	Stress response: pathogen: lysozyme	lys-7 is involved in several processes, including defense response to bacterium, defense response to other organism, and innate immune response\; is expressed in head neurons, the intestine, and the rectal gland cell.
296	WBGene00003097	C17G10.5	Stress response	Stress response: pathogen	Stress response: pathogen: lysozyme	lys-8 is involved in pharyngeal gland morphogenesis\; is expressed in several tissues, including the alimentary system, the g1AR, the g1P, and the nervous system.
297	WBGene00003143	C34B4.1	Signaling	Signaling: FERM	Signaling: FERM	max-1 is an ortholog of human PLEKHH1 and PLEKHH2 (pleckstrin homology, MyTH4 and FERM domain containing H2)\; is involved in motor neuron axon guidance\; is expressed in the nervous system.
298	WBGene00003149	T04C10.1	Signaling	Signaling: dual specificity	Signaling: dual specificity	mbk-1 is an ortholog of human DYRK1A and DYRK1B\; is predicted to have several functions, including ATP binding activity, ATP binding activity, and cellular protein modification process\; is expressed in several tissues including the anterior gonad arm\; is used to study Down syndrome and intellectual disability\; human orthologs of this gene are implicated in autosomal dominant non-syndromic int…
299	WBGene00003163	R03E9.1	Transcription factor	Transcription factor: bHLH	Transcription factor: bHLH	mdl-1 is an ortholog of human MXD1, MXI1, and MXD3\; exhibits protein heterodimerization activity\; contributes to sequence-specific DNA binding activity\; is involved in determination of adult lifespan and regulation of cell differentiation\; localizes to the nucleus and transcription factor complex\; is expressed in several tissues, including the alimentary system, the hypodermis, the muscular …
300	WBGene00003165	T07H8.4	Neuronal function	Neuronal function: unassigned	Neuronal function: unassigned	mec-1 is an ortholog of human WFIKKN2 (WAP, follistatin\/kazal, immunoglobulin, kunitz and netrin domain containing 2)\; is predicted to have calcium ion binding activity and serine-type endopeptidase inhibitor activity\; is involved in detection of mechanical stimulus involved in sensory perception of touch, extracellular structure organization, and mechanosensory behavior\; is expressed in the …
301	WBGene00003169	E03G2.3	Neuronal function	Neuronal function: unassigned	Neuronal function: unassigned	mec-5 is an ortholog of human COL1A2 (collagen type I alpha 2 chain), COL3A1 (collagen type III alpha 1 chain), and MARCO (macrophage receptor with collagenous structure)\; is predicted to have extracellular matrix structural constituent\; is involved in several processes, including detection of mechanical stimulus involved in sensory perception of touch, mechanosensory behavior, and positive reg…
302	WBGene00003175	C44B11.3	Cytoskeleton	Cytoskeleton: microtubule	Cytoskeleton: microtubule: tubulin	mec-12 is an ortholog of human TUBA1A (tubulin alpha 1a) and TUBA4A (tubulin alpha 4a)\; is predicted to be a structural constituent of cytoskeleton\; is involved in several processes, including detection of mechanical stimulus involved in sensory perception of touch, mechanosensory behavior, and positive regulation of response to external stimulus\; localizes to the axon, microtubule, and neuron…
303	WBGene00003185	K08A8.1	Stress response	Stress response: pathogen	Stress response: pathogen: signaling	mek-1 is an ortholog of human MAP2K7 (mitogen-activated protein kinase kinase 7)\; exhibits JUN kinase kinase activity and SH2 domain binding activity\; is involved in several processes, including determination of adult lifespan, gamete generation, and regulation of cellular response to stress\; is expressed in several tissues, including the alimentary system, the gonad, the hypodermis, the muscu…
304	WBGene00003234	Y56A3A.3	Metabolism	Metabolism: unassigned	Metabolism: unassigned	mif-1 is an ortholog of human MIF\; human orthologs of this gene are implicated in juvenile rheumatoid arthritis\; human MIF exhibits several functions, including identical protein binding activity, intramolecular oxidoreductase activity, and signaling receptor binding activity.
305	WBGene00003242	C37C3.6	Extracellular material	Extracellular material: matrix	Extracellular material: matrix	mig-6 is an ortholog of human PAPLN\; is predicted to have peptidase activity and serine-type endopeptidase inhibitor activity\; is involved in several processes, including cell morphogenesis, embryo development, and embryonic morphogenesis\; localizes to the basement membrane\; is expressed in several tissues, including the alimentary system, the muscular system, the nervous system, the reproduc…
306	WBGene00003243	F10E9.6	Signaling	Signaling: small GTPase	Signaling: small GTPase: Ras	mig-10 is an ortholog of human RAPH1 (Ras association (RalGDS\/AF-6) and pleckstrin homology domains 1)\; exhibits SH3 domain binding activity\; is involved in several processes, including cell projection morphogenesis, lamellipodium assembly, and nervous system development\; localizes to several cellular components, including the lamellipodium, plasma membrane part, and presynaptic cytosol\; col…
307	WBGene00003245	F43C9.4	Transmembrane protein	Transmembrane protein: unassigned	Transmembrane protein: unassigned	mig-13 is involved in positive regulation of cell migration\; localizes to the axon, neuronal cell body, and plasma membrane\; is expressed in several tissues, including the QR.a, the QR.p, the QR.pa, the hypodermis, and the nervous system.
308	WBGene00003248	F57B7.4	Proteolysis general	Proteolysis general: metallopeptidase	Proteolysis general: metallopeptidase	mig-17 exhibits metallopeptidase activity\; is involved in several processes, including gonad morphogenesis, protein localization, and protein processing\; localizes to the basement membrane and extracellular space\; is expressed in the body wall musculature, the gonad, the hypodermis, the intestine, and the ventral nerve cord.
309	WBGene00003369	C36E6.3	Muscle function	Muscle function	Muscle function	mlc-1 is an ortholog of human MYL10, MYLPF, and MYL5\; is predicted to have calcium ion binding activity\; is involved in several processes, including locomotion, muscle organ development, and nematode larval development\; localizes to the muscle myosin complex\; is expressed in the anal depressor muscle, the body wall musculature, the pharynx, and the vulval muscle\; human orthologs of this gene…
310	WBGene00003370	C36E6.5	Muscle function	Muscle function	Muscle function	mlc-2 is an ortholog of human MYL10, MYLPF, and MYL5\; is predicted to have calcium ion binding activity\; is involved in several processes, including locomotion, nematode larval development, and regulation of muscle contraction\; is expressed in the body wall musculature, the pharynx, and the vulval muscle\; human orthologs of this gene are implicated in hypertrophic cardiomyopathy 10.
311	WBGene00003371	F09F7.2	Muscle function	Muscle function	Muscle function	mlc-3 is an ortholog of human MYL6B, MYL6, and MYL3\; is predicted to have calcium ion binding activity\; localizes to the striated muscle myosin thick filament\; is expressed in several tissues, including the muscular system, the nervous system, and the pharynx\; human orthologs of this gene are implicated in hypertrophic cardiomyopathy 8.
312	WBGene00003374	K11D12.10	Stress response	Stress response: unassigned	Stress response: unassigned	mlk-1 is an ortholog of human MAP3K21 (mitogen-activated protein kinase kinase kinase 21)\; exhibits protein kinase C binding activity, receptor tyrosine kinase binding activity, and scaffold protein binding activity\; is involved in several processes, including activation of MAPK activity, defense response to Gram-negative bacterium, and generation of neurons\; is expressed in the body wall musc…
313	WBGene00003375	T04C9.4	Unassigned	Unassigned	Unassigned	mlp-1 is an ortholog of human CSRP1 (cysteine and glycine rich protein 1), CSRP2 (cysteine and glycine rich protein 2), and CSRP3\; is predicted to have metal ion binding activity\; localizes to the striated muscle dense body\; is expressed in several tissues, including the alimentary system, the hypodermis, the muscular system, the nervous system, and the reproductive system\; human orthologs of…
314	WBGene00003404	C52A11.4	Signaling	Signaling: unassigned	Signaling: unassigned	mpz-1 is an ortholog of human MPDZ (multiple PDZ domain crumbs cell polarity complex component) and PATJ (PATJ, crumbs cell polarity complex component)\; exhibits GTPase activating protein binding activity\; localizes to the axon\; is expressed in several tissues, including the head, the muscular system, and the nervous system\; human orthologs of this gene are implicated in hydrocephalus.
315	WBGene00003407	F57C12.5	Transmembrane transport	Transmembrane transport: ABC	Transmembrane transport: ABC	mrp-1 is an ortholog of human ABCC1 (ATP binding cassette subfamily C member 1), ABCC2 (ATP binding cassette subfamily C member 2), and ABCC3 (ATP binding cassette subfamily C member 3)\; is predicted to have ATP binding activity and ATPase activity, coupled to transmembrane movement of substances\; is involved in RNA interference, dauer larval development, and stress response to metal ion\; loca…
316	WBGene00003408	F57C12.4	Transmembrane transport	Transmembrane transport: ABC	Transmembrane transport: ABC	mrp-2 is an ortholog of human ABCC1 (ATP binding cassette subfamily C member 1), ABCC2 (ATP binding cassette subfamily C member 2), and ABCC3 (ATP binding cassette subfamily C member 3)\; is predicted to have ATP binding activity and ATPase activity, coupled to transmembrane movement of substances\; is expressed in several tissues, including the alimentary system, the excretory cell, the nervous …
317	WBGene00003412	F20B6.3	Transmembrane transport	Transmembrane transport: ABC	Transmembrane transport: ABC	mrp-6 is an ortholog of human ABCC4 (ATP binding cassette subfamily C member 4)\; is predicted to have ATP binding activity and ATPase activity, coupled to transmembrane movement of substances\; is expressed in several tissues, including the hypodermis, the intestine, and the nervous system.
318	WBGene00003473	K11G9.6	Stress response	Stress response: heavy metal	Stress response: heavy metal	mtl-1 is predicted to have cadmium ion binding activity, copper ion binding activity, and zinc ion binding activity\; is involved in several processes, including response to cadmium ion, response to heat, and response to lead ion\; is expressed in the intestine and the pharynx.
319	WBGene00003480	F54H5.4	Transcription factor	Transcription factor: ZF	Transcription factor: ZF	klf-3 is an ortholog of human KLF12, KLF18 (Kruppel like factor 18), and KLF3\; is predicted to have nucleic acid binding activity\; is involved in vulval development\; is expressed in the germ line and the vulva\; is used to study obesity.
320	WBGene00003482	K08E5.3	Extracellular material	Extracellular material: matrix	Extracellular material: matrix	mua-3 is an ortholog of human FBN1, FBN2, and FBN3\; is predicted to have collagen binding activity and intermediate filament binding activity\; is involved in cell-matrix adhesion\; localizes to the hemidesmosome and intermediate filament\; is expressed in several tissues, including the epithelial system, the muscle cell, the rectum, and the sensillum\; is used to study Marfan syndrome\; human o…
321	WBGene00003485	W10G6.3	Cytoskeleton	Cytoskeleton: intermediate filament protein	Cytoskeleton: intermediate filament protein	mua-6 is an ortholog of human KRT82 (keratin 82), KRT71 (keratin 71), and KRT76 (keratin 76) and members of the human LMN (Lamins) gene family including LMNB2, LMNB1, and LMNA\; is predicted to have structural molecule activity\; is involved in cell-cell adhesion\; localizes to the hemidesmosome\; is expressed in several tissues, including the gonad, the hypodermis, and the nervous system\; human…
322	WBGene00003495	T22E5.5	Muscle function	Muscle function	Muscle function	mup-2 is an ortholog of human TNNT1, TNNT2 (troponin T2, cardiac type), and TNNT3 (troponin T3, fast skeletal type)\; is involved in several processes, including axonal fasciculation, embryonic morphogenesis, and larval somatic muscle development.
323	WBGene00003497	K07D8.1	Transmembrane protein	Transmembrane protein: unassigned	Transmembrane protein: unassigned	mup-4 is an ortholog of human FBN1, FBN2, and FBN3\; is predicted to have calcium ion binding activity\; localizes to the hemidesmosome and hemidesmosome associated protein complex\; is expressed in the body wall musculature, the hypodermis, the pharynx, and touch receptor neurons\; human orthologs of this gene are implicated in Weill-Marchesani syndrome, distal arthrogryposis, and eye disease (m…
324	WBGene00003511	F46G10.6	Transcription factor	Transcription factor: bHLH	Transcription factor: bHLH	mxl-3 is an ortholog of human MAX (MYC associated factor X)\; exhibits DNA-binding activity transcription factor activity and RNA polymerase II regulatory region DNA binding activity\; is involved in transcription by RNA polymerase II\; localizes to the nucleus\; is expressed in the nervous system and the pharynx\; is used to study diabetes mellitus\; human orthologs of this gene are implicated i…
325	WBGene00003516	C43E11.6	Cytoskeleton	Cytoskeleton: unassigned	Cytoskeleton: unassigned	nab-1 is an ortholog of human PPP1R9A (protein phosphatase 1 regulatory subunit 9A)\; is predicted to have actin filament binding activity\; is involved in synapse assembly\; localizes to several cellular components, including the intracellular organelle, presynaptic active zone, and presynaptic periactive zone\; is expressed in several tissues, including the excretory canal, the hypodermis, the …
326	WBGene00003522	K06A4.1	Proteolysis general	Proteolysis general: metallopeptidase	Proteolysis general: metallopeptidase	nas-3 is predicted to have metalloendopeptidase activity and zinc ion binding activity\; is expressed in several tissues, including the alimentary system, the hypodermis, and the nervous system.
327	WBGene00003528	C37H5.9	Proteolysis general	Proteolysis general: metallopeptidase	Proteolysis general: metallopeptidase	nas-9 is predicted to have metalloendopeptidase activity and zinc ion binding activity\; is expressed in the hypodermis, the spermatheca, and uterus.
328	WBGene00003534	T04G9.2	Proteolysis general	Proteolysis general: metallopeptidase	Proteolysis general: metallopeptidase	nas-15 is predicted to have metalloendopeptidase activity and zinc ion binding activity\; is expressed in the marginal cell, the pm3, the pm4, the pm5, and the pm6.
329	WBGene00003561	F02E8.6	Metabolism	Metabolism: lipid	Metabolism: lipid: sterol	ncr-1 is an ortholog of human NPC1L1 (NPC1 like intracellular cholesterol transporter 1)\; is involved in several processes, including cholesterol homeostasis, cholesterol transport, and dauer larval development\; is expressed in several tissues, including the alimentary system, the epithelial system, the excretory cell, the gonad, and the nervous system\; is used to study Niemann-Pick disease.
330	WBGene00003589	T07C4.9	Metabolism	Metabolism: lipid	Metabolism: lipid: binding	nex-2 is an ortholog of human ANXA7 (annexin A7)\; exhibits anion binding activity, heparan sulfate proteoglycan binding activity, and heparin binding activity\; is expressed in the pharynx.
331	WBGene00003590	C28A5.3	Metabolism	Metabolism: lipid	Metabolism: lipid: binding	nex-3 is an ortholog of human ANXA7 (annexin A7)\; exhibits anion binding activity, heparan sulfate proteoglycan binding activity, and heparin binding activity.
332	WBGene00003616	C02B4.2	Transcription factor	Transcription factor: NHR	Transcription factor: NHR	nhr-17 is an ortholog of human RXRA (retinoid X receptor alpha) and RXRG (retinoid X receptor gamma)\; is predicted to have several functions, including regulation of cellular process, sequence-specific DNA binding activity, and zinc ion binding activity\; is expressed in several tissues, including the alimentary system, the body wall musculature, the excretory cell, the nervous system, and the t…
333	WBGene00003621	K06A1.4	Transcription factor	Transcription factor: NHR	Transcription factor: NHR	nhr-22 is predicted to have several functions, including regulation of cellular process, sequence-specific DNA binding activity, and zinc ion binding activity\; localizes to the cytosol and nucleus\; is expressed in several tissues, including the alimentary system, the coelomocyte, the hypodermis, the muscle cell, and the nervous system.
334	WBGene00003624	C11G6.4	Transcription factor	Transcription factor: NHR	Transcription factor: NHR	nhr-28 is predicted to have DNA-binding activity transcription factor activity, sequence-specific DNA binding activity, and zinc ion binding activity\; is expressed in the body wall, the head, the hypodermis, the intestine, and the pharynx.
335	WBGene00003635	F16H11.5	Transcription factor	Transcription factor: NHR	Transcription factor: NHR	nhr-45 is predicted to have DNA-binding activity transcription factor activity, sequence-specific DNA binding activity, and zinc ion binding activity.
336	WBGene00003645	T01G6.7	Transcription factor	Transcription factor: NHR	Transcription factor: NHR	nhr-55 is predicted to have DNA-binding activity transcription factor activity, sequence-specific DNA binding activity, and zinc ion binding activity.
337	WBGene00003647	T05B4.2	Stress response	Stress response: pathogen	Stress response: pathogen: transcriptional regulator	nhr-57 is predicted to have DNA-binding activity transcription factor activity, sequence-specific DNA binding activity, and zinc ion binding activity\; is involved in response to hypoxia\; is expressed in several tissues, including the ABplaappa, the ABplaappp, the alimentary system, the excretory system, and the nervous system.
338	WBGene00003659	T23H4.2	Transcription factor	Transcription factor: NHR	Transcription factor: NHR	nhr-69 is an ortholog of human HNF4A (hepatocyte nuclear factor 4 alpha) and HNF4G (hepatocyte nuclear factor 4 gamma)\; exhibits SMAD binding activity and steroid hormone binding activity\; is involved in negative regulation of transcription by RNA polymerase II\; localizes to the nucleus\; is expressed in several tissues, including the Caaaa, the Caaap, the Caaapp, the alimentary system, and th…
339	WBGene00003670	H10E21.3	Transcription factor	Transcription factor: NHR	Transcription factor: NHR	nhr-80 is predicted to have DNA-binding activity transcription factor activity, sequence-specific DNA binding activity, and zinc ion binding activity\; is involved in determination of adult lifespan, positive regulation of fatty acid metabolic process, and positive regulation of transcription by RNA polymerase II\; localizes to the nucleus\; is expressed in the head, the intestine, the muscle cel…
340	WBGene00003695	C06G3.1	Transcription factor	Transcription factor: NHR	Transcription factor: NHR	nhr-105 is predicted to have several functions, including regulation of cellular process, sequence-specific DNA binding activity, and zinc ion binding activity\; is expressed in head neurons.
341	WBGene00003709	K12H6.1	Transcription factor	Transcription factor: NHR	Transcription factor: NHR	nhr-119 is predicted to have several functions, including regulation of cellular process, sequence-specific DNA binding activity, and zinc ion binding activity\; is expressed in the hypodermis and the intestine.
342	WBGene00003726	C13C4.3	Transcription factor	Transcription factor: NHR	Transcription factor: NHR	nhr-136 is an ortholog of human HNF4A (hepatocyte nuclear factor 4 alpha) and HNF4G (hepatocyte nuclear factor 4 gamma)\; is predicted to have DNA-binding activity transcription factor activity, sequence-specific DNA binding activity, and zinc ion binding activity\; is involved in response to starvation.
343	WBGene00003728	C28D4.9	Transcription factor	Transcription factor: NHR	Transcription factor: NHR	nhr-138 is predicted to have DNA-binding activity transcription factor activity, sequence-specific DNA binding activity, and zinc ion binding activity.
344	WBGene00003732	F14B8.1	Transmembrane transport	Transmembrane transport: sodium channel	Transmembrane transport: sodium channel	nhx-4 is an ortholog of human SLC9A3 (solute carrier family 9 member A3) and SLC9A5 (solute carrier family 9 member A5)\; is predicted to have sodium:proton antiporter activity\; is expressed widely.
345	WBGene00003733	F57C7.2	Transmembrane transport	Transmembrane transport: sodium channel	Transmembrane transport: sodium channel	nhx-5 is an ortholog of human SLC9A6 (solute carrier family 9 member A6), SLC9A7 (solute carrier family 9 member A7), and SLC9A9 (solute carrier family 9 member A9)\; is predicted to have sodium:proton antiporter activity\; is expressed in several tissues, including the alimentary system, the excretory cell, the hypodermis, the nervous system, and the reproductive system\; human orthologs of this…
346	WBGene00003734	F58E1.6	Transmembrane transport	Transmembrane transport: sodium channel	Transmembrane transport: sodium channel	nhx-6 is an ortholog of human SLC9A3 (solute carrier family 9 member A3) and SLC9A5 (solute carrier family 9 member A5)\; is predicted to have sodium:proton antiporter activity\; is expressed in the intestine.
347	WBGene00003736	ZK822.3	Transmembrane transport	Transmembrane transport: solute carrier	Transmembrane transport: solute carrier	nhx-9 is an ortholog of human SLC9A3 (solute carrier family 9 member A3) and SLC9A5 (solute carrier family 9 member A5)\; is predicted to have sodium:proton antiporter activity\; is expressed in the excretory cell, the intestine, and the phasmid sensillum.
348	WBGene00003747	E03D2.2	Neuronal function	Neuronal function: synaptic function	Neuronal function: synaptic function: neuropeptide	nlp-9 is expressed in several tissues, including the intestine, the nervous system, and the reproductive system.
349	WBGene00003750	M01D7.5	Neuronal function	Neuronal function: synaptic function	Neuronal function: synaptic function: neuropeptide	nlp-12 exhibits cholecystokinin receptor binding activity\; is involved in foraging behavior and neuropeptide signaling pathway\; localizes to the neuron projection and neuronal cell body\; is expressed in tail neurons and the coelomocyte.
350	WBGene00003756	F33A8.2	Neuronal function	Neuronal function: synaptic function	Neuronal function: synaptic function: neuropeptide	nlp-18 is expressed in several tissues, including the alimentary system, the nervous system, and the spermatheca.
351	WBGene00003764	Y43F8C.2	Neuronal function	Neuronal function: synaptic function	Neuronal function: synaptic function: neuropeptide	nlp-26 is expressed in the hypodermis.
352	WBGene00003776	F52B10.1	Muscle function	Muscle function	Muscle function	nmy-1 is an ortholog of human MYH10 (myosin heavy chain 10), MYH14 (myosin heavy chain 14), and MYH9 (myosin heavy chain 9)\; is predicted to have ATP binding activity, actin filament binding activity, and motor activity\; is involved in several processes, including locomotion, nematode larval development, and protein localization\; localizes to the cell-cell adherens junction and contractile fib…
353	WBGene00003786	VC5.3	Metabolism	Metabolism: lipid	Metabolism: lipid: binding	npa-1 is enriched in the intestine and the pharyngeal muscle cell based on tiling array and RNA-seq studies\; is affected by several genes including daf-16, daf-2, and let-7 based on proteomic, microarray, and RNA-seq studies\; is affected by ten chemicals including Astaxanthin, estrogen, and Progesterone based on RNA-seq and microarray studies\; is predicted to encode a protein with the followin…
354	WBGene00003812	F55B12.5	Metabolism	Metabolism: lipid	Metabolism: lipid: binding	nrf-5 exhibits phosphatidylserine binding activity\; is involved in lipid transport and positive regulation of engulfment of apoptotic cell\; localizes to the extracellular region\; is expressed in the apoptotic cell, the body wall musculature, the intestine, and the pharyngeal cell.
355	WBGene00003842	F52F12.1	Transmembrane transport	Transmembrane transport: ammonium	Transmembrane transport: ammonium	oct-1 is an ortholog of human SLC22A16 (solute carrier family 22 member 16), SLC22A13 (solute carrier family 22 member 13), and SLC22A3 (solute carrier family 22 member 3)\; exhibits organic cation transmembrane transporter activity\; is involved in determination of adult lifespan and organic cation transport\; is expressed in the alimentary system, the body wall musculature, the digestive tract,…
356	WBGene00003844	K11C4.4	Metabolism	Metabolism: polyamine	Metabolism: polyamine	odc-1 is an ortholog of human AZIN1, AZIN2, and Odc1\; is predicted to have ornithine decarboxylase activity\; is expressed in the intestine and the male gonad.
357	WBGene00003847	F25D7.3	Transcription factor	Transcription factor: ZF	Transcription factor: ZF	blmp-1 is an ortholog of human PRDM1 (PR\/SET domain 1)\; exhibits enhancer sequence-specific DNA binding activity\; is involved in several processes, including dauer entry, determination of adult lifespan, and regulation of cellular biosynthetic process\; localizes to the cytoplasm and nucleus\; is expressed in several tissues, including the head, the hypodermis, the muscle cell, the nervous sys…
358	WBGene00003860	Y38F1A.9	Unassigned	Unassigned	Unassigned	oig-2 localizes to the sarcoplasmic reticulum\; is expressed in several tissues, including the hypodermis, the midbody, the nervous system, the pharynx, and the tail.
359	WBGene00003878	F56F4.5	Transmembrane transport	Transmembrane transport: amino acid	Transmembrane transport: amino acid	pept-3 is an ortholog of human SLC15A1 (solute carrier family 15 member 1) and SLC15A2 (solute carrier family 15 member 2)\; exhibits dipeptide transmembrane transporter activity and proton channel activity\; is involved in dipeptide transport and proton transmembrane transport\; is expressed in the AVAL, the AVAR, the pharynx, and touch receptor neurons.
360	WBGene00003879	F57H12.3	Unassigned	Unassigned	Unassigned: regulated by multiple stresses	ora-1 is affected by several genes including daf-16, daf-2, and glp-1 based on microarray, tiling array, and RNA-seq studies\; is affected by nineteen chemicals including methylmercury hydroxide, 1-methylnicotinamide, and Rotenone based on RNA-seq and microarray studies.
361	WBGene00003891	F11C7.5	Neuronal function	Neuronal function: unassigned	Neuronal function: unassigned	osm-11 exhibits Notch binding activity\; is involved in several processes, including cell fate specification, positive regulation of Notch signaling pathway, and response to osmotic stress\; localizes to the apical part of cell and extracellular space\; is expressed in several tissues, including the coelomocyte, the epithelial system, the hermaphrodite gonad, and the vulval precursor cell.
362	WBGene00003893	C44B12.2	Extracellular material	Extracellular material: matrix	Extracellular material: matrix	ost-1 is an ortholog of human SPARC (secreted protein acidic and cysteine rich)\; exhibits calcium ion binding activity\; localizes to the basement membrane and extracellular space\; is expressed in several tissues, including the alimentary system, the head, the muscular system, and the reproductive system\; human orthologs of this gene are implicated in osteogenesis imperfecta type 17.
363	WBGene00003903	F18H3.3	mRNA functions	mRNA functions: processing	mRNA functions: processing: polyadenylation	pab-2 is an ortholog of human PABPC4 (poly(A) binding protein cytoplasmic 4)\; is predicted to have RNA binding activity\; localizes to the polysome.
364	WBGene00003911	C09B8.7	Signaling	Signaling: S/T kinase	Signaling: S/T kinase	pak-1 is an ortholog of human PAK1 and PAK3 (p21 (RAC1) activated kinase 3)\; exhibits GTP binding activity and protein kinase activity\; is involved in several processes, including embryonic body morphogenesis, gonad morphogenesis, and hemidesmosome assembly\; localizes to several cellular components, including the axon, cytosol, and hemidesmosome\; colocalizes with the intermediate filament\; i…
365	WBGene00003915	M88.6	Development	Development: somatic	Development: somatic	pan-1 is an ortholog of human SLITRK4, SLITRK5, and LINGO1 (leucine rich repeat and Ig domain containing 1)\; exhibits DEAD\/H-box RNA helicase binding activity\; is involved in germ cell development and molting cycle\; localizes to the P granule and plasma membrane\; is expressed in several tissues, including the alimentary system, the epithelial system, the head, and the reproductive system.
366	WBGene00003933	T27B1.2	Nucleic acid	Nucleic acid: binding	Nucleic acid: binding: zinc finger	pat-9 is an ortholog of human ZNF148 (zinc finger protein 148), ZNF281 (zinc finger protein 281), and ZNF740\; is predicted to have nucleic acid binding activity\; is involved in regulation of striated muscle cell differentiation\; localizes to the nucleus\; colocalizes with the nuclear chromatin\; is expressed in the body wall musculature and the gonad.
367	WBGene00003936	T17H7.4	Cytoskeleton	Cytoskeleton: unassigned	Cytoskeleton: unassigned	pat-12 is involved in embryonic morphogenesis and hemidesmosome assembly\; localizes to the hemidesmosome\; is expressed in several tissues, including the alimentary system, the epithelial system, the nervous system, and the reproductive system.
368	WBGene00003957	F23B2.12	Proteolysis general	Proteolysis general: carboxypeptidase	Proteolysis general: carboxypeptidase	pcp-2 is an ortholog of human PRSS16 (serine protease 16)\; is predicted to have serine-type peptidase activity\; localizes to the membrane raft.
369	WBGene00003958	F23B2.11	Proteolysis general	Proteolysis general: serine	Proteolysis general: serine	pcp-3 is an ortholog of human PRSS16 (serine protease 16)\; is predicted to have serine-type peptidase activity\; localizes to the membrane raft.
370	WBGene00003968	T14F9.4	Transcription factor	Transcription factor: ZF	Transcription factor: ZF	peb-1 exhibits RNA polymerase II distal enhancer sequence-specific DNA binding activity\; is involved in several processes, including animal organ development, hindgut morphogenesis, and positive regulation of growth rate\; localizes to the nucleus\; is expressed in several tissues, including the alimentary system, the epithelial system, the head, the reproductive system, and the tail.
371	WBGene00003981	F18G5.2	Transmembrane protein	Transmembrane protein: unassigned	Transmembrane protein: unassigned	pes-8 is expressed in several tissues, including the alimentary system and the gonad.
372	WBGene00003990	F35C8.6	Muscle function	Muscle function	Muscle function	pfn-2 is predicted to have actin binding activity\; is involved in muscle thin filament assembly\; is expressed in the intestine, the nervous system, the pharynx, and the spermatheca.
373	WBGene00003991	K03E6.6	Muscle function	Muscle function	Muscle function	pfn-3 is predicted to have actin binding activity\; is involved in muscle thin filament assembly\; localizes to the striated muscle dense body\; is expressed in the body wall musculature, the intestine, and the rectal gland cell.
374	WBGene00003998	F42E11.1	Transmembrane transport	Transmembrane transport: ABC	Transmembrane transport: ABC	pgp-4 is an ortholog of human ABCB9 (ATP binding cassette subfamily B member 9) and XXbac-BPG246D15.9\; is predicted to have efflux transmembrane transporter activity\; is involved in RNA interference and stress response to cadmium ion\; is expressed in the body wall musculature, the excretory cell, the head, and the nervous system.
375	WBGene00003999	C05A9.1	Transmembrane transport	Transmembrane transport: ABC	Transmembrane transport: ABC	pgp-5 is an ortholog of human ABCB4 (ATP binding cassette subfamily B member 4), ABCB11 (ATP binding cassette subfamily B member 11), and ABCB1\; is predicted to have efflux transmembrane transporter activity\; is involved in several processes, including defense response to bacterium, response to drug, and stress response to metal ion\; is expressed in the intestine.
376	WBGene00004000	T21E8.1	Transmembrane transport	Transmembrane transport: ABC	Transmembrane transport: ABC	pgp-6 is an ortholog of human ABCB4 (ATP binding cassette subfamily B member 4), ABCB11 (ATP binding cassette subfamily B member 11), and ABCB1\; is predicted to have efflux transmembrane transporter activity\; is involved in response to nematicide\; is expressed in amphid neurons, the head, the intestine, and the pharynx.
377	WBGene00004003	C47A10.1	Transmembrane transport	Transmembrane transport: ABC	Transmembrane transport: ABC	pgp-9 is an ortholog of human ABCB1 (ATP binding cassette subfamily B member 1), ABCB11 (ATP binding cassette subfamily B member 11), and ABCB4 (ATP binding cassette subfamily B member 4)\; is predicted to have efflux transmembrane transporter activity\; is expressed in the intestine, the nervous system, and the pharynx.
378	WBGene00004023	T16D1.2	Lysosome	Lysosome: acid phosphatase	Lysosome: acid phosphatase	pho-4 is an ortholog of human ACP2 (acid phosphatase 2, lysosomal), ACP4 (acid phosphatase 4), and ACPP (acid phosphatase, prostate)\; human ACPP exhibits phosphatase activity and protein homodimerization activity.
379	WBGene00004025	F35G2.4	Extracellular material	Extracellular material: PGI	Extracellular material: PGI	phy-2 is an ortholog of human P4HA1, P4HA2, and P4HA3\; exhibits peptidyl-proline 4-dioxygenase activity\; is involved in macromolecule modification and oxidation-reduction process\; localizes to the endoplasmic reticulum\; is expressed in the excretory cell, the hypodermis, and the spermatheca.
380	WBGene00004026	T20B3.7	Extracellular material	Extracellular material: PGI	Extracellular material: PGI	phy-3 is an ortholog of human P4HTM\; is predicted to have L-ascorbic acid binding activity, iron ion binding activity, and oxidoreductase activity, acting on paired donors, with incorporation or reduction of molecular oxygen\; is expressed in the spermatheca.
381	WBGene00004036	F31B12.1	Signaling	Signaling: lipid	Signaling: lipid: phospholipase C	plc-1 is an ortholog of human PLCE1 (phospholipase C epsilon 1)\; exhibits GTPase inhibitor activity, Ras GTPase binding activity, and phosphatidylinositol phospholipase C activity\; is involved in several processes, including 1-phosphatidyl-1D-myo-inositol 4,5-bisphosphate catabolic process, activation of immune response, and defense response to Gram-positive bacterium\; is expressed in several …
382	WBGene00004038	T01E8.3	Signaling	Signaling: lipid	Signaling: lipid: phospholipase C	plc-3 is an ortholog of human PLCG1 (phospholipase C gamma 1)\; is predicted to have metal ion binding activity and phosphatidylinositol phospholipase C activity\; is involved in sleep\; is expressed in several tissues, including the ALA, the gonad, the intestine, and the male\; human orthologs of this gene are implicated in familial cold autoinflammatory syndrome 3.
383	WBGene00004052	H23L24.5	Stress response	Stress response: unassigned	Stress response: unassigned	parg-2 is an ortholog of human Parg\; exhibits poly(ADP-ribose) glycohydrolase activity\; is involved in nucleotide-sugar metabolic process and response to gamma radiation\; localizes to the cytoplasm\; is expressed in head neurons and tail neurons.
384	WBGene00004061	T02D1.5	Peroxisome	Peroxisome: transporter	Peroxisome: transporter	pmp-4 is an ortholog of human ABCD1 (ATP binding cassette subfamily D member 1) and ABCD2 (ATP binding cassette subfamily D member 2)\; is predicted to have ATP binding activity and ATPase activity, coupled to transmembrane movement of substances\; is expressed in the hypodermis and the intestine\; human orthologs of this gene are implicated in adrenoleukodystrophy.
385	WBGene00004089	VF11C1L.1	Signaling	Signaling: lipid	Signaling: lipid: kinase PI3	ppk-3 is an ortholog of human PIKFYVE (phosphoinositide kinase, FYVE-type zinc finger containing)\; is predicted to have phosphatidylinositol-3-phosphate binding activity\; localizes to the axon, cytoplasm, and neuronal cell body\; is expressed in several tissues, including the alimentary system, the hypodermis, the muscular system, and the nervous system\; human orthologs of this gene are implic…
386	WBGene00004119	F21C10.8	Unassigned	Unassigned	Unassigned: prion domain	pqn-31 is enriched in the pharynx based on RNA-seq studies\; is affected by several genes including daf-2, glp-1, and dpy-10 based on microarray, RNA-seq, and tiling array studies\; is affected by eleven chemicals including Ethanol, methylmercuric chloride, and Rotenone based on RNA-seq and microarray studies.
387	WBGene00004120	F29C12.1	Unassigned	Unassigned	Unassigned: prion domain	pqn-32 is enriched in the intestine, the nervous system, and the sensillum based on microarray and RNA-seq studies\; is affected by several genes including daf-16, daf-2, and daf-12 based on microarray and RNA-seq studies\; is affected by eighteen chemicals including hydrogen sulfide, Nitric Oxide, and methylmercury hydroxide based on microarray and RNA-seq studies\; is predicted to encode a prot…
388	WBGene00004127	F52D1.3	Unassigned	Unassigned	Unassigned: prion domain	abu-12 is enriched in the OLL, the PVD, and the hypodermis based on microarray and tiling array studies\; is affected by several genes including daf-16, daf-12, and dpy-10 based on microarray, tiling array, and RNA-seq studies\; is affected by eleven chemicals including hydrogen sulfide, methylmercury hydroxide, and 1-methylnicotinamide based on microarray and RNA-seq studies.
389	WBGene00004131	F55A12.9	Unassigned	Unassigned	Unassigned: prion domain	pqn-44 is an ortholog of human TENT5B (terminal nucleotidyltransferase 5B), TENT5C (terminal nucleotidyltransferase 5C), and TENT5D (terminal nucleotidyltransferase 5D)\; is predicted to have RNA adenylyltransferase activity\; is expressed in several tissues, including the alimentary system, the nervous system, the reproductive system, and the seam cell.
390	WBGene00004133	F57B9.9	Unassigned	Unassigned	Unassigned: prion domain	abu-13 is enriched in the OLL, the PLM, the PVD, and the hypodermis based on microarray, tiling array, and RNA-seq studies\; is affected by several genes including daf-16, daf-2, and skn-1 based on microarray and RNA-seq studies\; is affected by fifteen chemicals including Ethanol, Nitric Oxide, and methylmercury hydroxide based on RNA-seq and microarray studies.
391	WBGene00004135	K07D4.8	Unassigned	Unassigned	Unassigned: prion domain	pqn-48 is an ortholog of human IFI30\; human IFI30 exhibits oxidoreductase activity, acting on a sulfur group of donors.
392	WBGene00004145	T03G11.1	Unassigned	Unassigned	Unassigned: prion domain	pqn-62 is enriched in the muscle cell based on tiling array and microarray studies\; is affected by several genes including daf-16, daf-2, and hsf-1 based on microarray, tiling array, and RNA-seq studies\; is affected by six chemicals including Tunicamycin, stavudine, and Zidovudine based on microarray and RNA-seq studies\; is predicted to encode a protein with the following domain: SAP domain su…
393	WBGene00004148	T13H2.4	Unassigned	Unassigned	Unassigned: prion domain	pqn-65 is expressed in the gonad.
394	WBGene00004157	W03D2.1	Unassigned	Unassigned	Unassigned: prion domain	pqn-75 is expressed in the pharynx.
395	WBGene00004169	Y73B6BR.1	Unassigned	Unassigned	Unassigned: prion domain	pqn-89 is enriched in the intestine based on tiling array, RNA-seq, and microarray studies\; is affected by several genes including daf-2, let-7, and dpy-10 based on microarray, RNA-seq, and proteomic studies\; is affected by eleven chemicals including stavudine, Zidovudine, and Sodium Chloride based on RNA-seq and microarray studies.
396	WBGene00004172	Y75B8A.27	Unassigned	Unassigned	Unassigned: prion domain	pqn-92 is expressed in head neurons and the pharynx.
397	WBGene00004197	F08B12.2	Peroxisome	Peroxisome: biogenesis	Peroxisome: biogenesis	prx-12 is an ortholog of human PEX12 (peroxisomal biogenesis factor 12)\; is predicted to have protein C-terminus binding activity and zinc ion binding activity\; is involved in nematode larval development and peroxisome organization\; human orthologs of this gene are implicated in Refsum disease and infantile Refsum disease.
398	WBGene00004210	Y110A2AL.8	Signaling	Signaling: hedgehog-like	Signaling: hedgehog-like	ptc-3 is an ortholog of human PTCH1 and PTCH2\; is involved in molting cycle\; localizes to the apical plasma membrane and cytoplasmic vesicle\; is expressed in several tissues, including the excretory duct, the male, the nervous system, and the reproductive system\; human orthologs of this gene are implicated in several diseases, including basal cell carcinoma, holoprosencephaly 7, and medullobl…
399	WBGene00004213	C48D5.2	Signaling	Signaling: phosphatase	Signaling: phosphatase: Y	ptp-1 is an ortholog of human PTPN4 (protein tyrosine phosphatase, non-receptor type 4)\; is predicted to have cytoskeletal protein binding activity and protein tyrosine phosphatase activity\; localizes to the sarcoplasmic reticulum\; is expressed in the muscle cell, the nerve ring, the nervous system, and the ventral nerve cord.
400	WBGene00004216	C24B5.3	Signaling	Signaling: hedgehog-like	Signaling: hedgehog-like	ptr-1 is an ortholog of human PTCHD1 and PTCHD4\; is involved in molting cycle and nematode male tail tip morphogenesis.
401	WBGene00004219	C45B2.7	Signaling	Signaling: hedgehog-like	Signaling: hedgehog-like	ptr-4 is an ortholog of human PTCHD1 and PTCHD4\; is involved in endocytosis, molting cycle, and nematode male tail tip morphogenesis.
402	WBGene00004225	F56C11.2	Signaling	Signaling: hedgehog-like	Signaling: hedgehog-like	ptr-11 is an ortholog of human PTCHD1 and PTCHD4\; is involved in molting cycle.
403	WBGene00004227	K07C10.1	Signaling	Signaling: hedgehog-like	Signaling: hedgehog-like	ptr-13 is an ortholog of human PTCHD1 and PTCHD4\; is involved in molting cycle.
404	WBGene00004228	R09H10.4	Signaling	Signaling: hedgehog-like	Signaling: hedgehog-like	ptr-14 is an ortholog of human PTCHD1 and PTCHD4\; is predicted to have transmembrane transporter activity\; is involved in molting cycle.
405	WBGene00004232	Y38F1A.3	Signaling	Signaling: hedgehog-like	Signaling: hedgehog-like	ptr-18 is an ortholog of human PTCHD1 and PTCHD4\; is involved in endocytosis, molting cycle, and nematode male tail tip morphogenesis.
406	WBGene00004237	ZK270.1	Signaling	Signaling: hedgehog-like	Signaling: hedgehog-like	ptr-23 is an ortholog of human PTCHD1 and PTCHD4\; is involved in endocytosis, molting cycle, and nematode male tail tip morphogenesis\; is expressed in the hypodermis.
407	WBGene00004264	T05C12.10	Signaling	Signaling: hedgehog-like	Signaling: hedgehog-like	qua-1 is predicted to have peptidase activity\; is involved in molting cycle and nematode larval development\; localizes to the collagen and cuticulin-based cuticle extracellular matrix\; is expressed in several tissues, including the alimentary system, the epithelial system, the muscular system, the reproductive system, and the ventral cord blast cell.
408	WBGene00004300	F38A3.2	Extracellular material	Extracellular material: collagen	Extracellular material: collagen	ram-2 is an ortholog of human MARCO (macrophage receptor with collagenous structure)\; is predicted to be a structural constituent of cuticle\; is involved in nematode male tail tip morphogenesis and sensory organ development.
409	WBGene00004309	C08F8.7	Signaling	Signaling: small GTPase	Signaling: small GTPase: Ras	rap-3 is an ortholog of human RAP2A (RAP2A, member of RAS oncogene family), RAP2B (RAP2B, member of RAS oncogene family), and RAP2C (RAP2C, member of RAS oncogene family)\; is predicted to have GTP binding activity and GTPase activity.
410	WBGene00004310	C44C11.1	Signaling	Signaling: small GTPase	Signaling: small GTPase: Ras	ras-1 is an ortholog of human RRAS and RRAS2 (RAS related 2)\; is predicted to have GTP binding activity and GTPase activity\; is involved in parturition and vulval development\; is used to study cancer.
411	WBGene00004313	F54E4.1	Transmembrane protein	Transmembrane protein: unassigned	Transmembrane protein: unassigned	rbc-1 is an ortholog of human DMXL1 (Dmx like 1) and DMXL2 (Dmx like 2)\; is expressed in several tissues, including the cuticle, the intestine, the nervous system, and the reproductive system\; human DMXL2 exhibits Rab GTPase binding activity.
412	WBGene00004349	C41G11.3	Signaling	Signaling: heteromeric G protein	Signaling: heteromeric G protein: unassigned	rgs-6 is enriched in the nervous system, the pharynx, and the sensillum based on microarray, tiling array, and RNA-seq studies\; is affected by several genes including clk-1, sir-2.1, and pgl-1 based on microarray and RNA-seq studies\; is affected by five chemicals including stavudine, Zidovudine, and fluoranthene based on RNA-seq and microarray studies\; is predicted to encode a protein with the…
413	WBGene00004369	K09E2.4	Transmembrane protein	Transmembrane protein: unassigned	Transmembrane protein: unassigned	rig-1 is expressed in several tissues, including the amphid sensillum, the epithelial system, the nervous system, and the pharyngeal muscle cell\; is predicted to encode a protein with the following domains: Immunoglobulin subtype 2, Immunoglobulin subtype, Fibronectin type III, Immunoglobulin I-set, Immunoglobulin-like fold, Fibronectin type III superfamily, and Immunoglobulin-like domain superf…
414	WBGene00004394	Y57A10A.11	Extracellular material	Extracellular material: collagen	Extracellular material: collagen	rol-1 is predicted to be a structural constituent of cuticle.
415	WBGene00004395	C16D9.2	Extracellular material	Extracellular material: PGI	Extracellular material: PGI	rol-3 is an ortholog of human CSK (C-terminal Src kinase), MATK (megakaryocyte-associated tyrosine kinase), and ROS1 (ROS proto-oncogene 1, receptor tyrosine kinase)\; is predicted to have ATP binding activity and protein kinase activity\; is involved in embryo development and locomotion\; localizes to the cell leading edge and cell periphery\; is expressed in several tissues, including the epith…
416	WBGene00004397	T01B7.7	Extracellular material	Extracellular material: collagen	Extracellular material: collagen	rol-6 is an ortholog of human COLQ\; is a structural constituent of collagen and cuticulin-based cuticle\; is involved in cuticle development involved in collagen and cuticulin-based cuticle molting cycle\; localizes to the collagen and cuticulin-based cuticle extracellular matrix\; is expressed in the hypodermis.
417	WBGene00004398	ZK1290.3	Extracellular material	Extracellular material: collagen	Extracellular material: collagen	rol-8 is an ortholog of human MARCO (macrophage receptor with collagenous structure)\; is predicted to be a structural constituent of cuticle.
418	WBGene00004423	F07D10.1	Ribosome	Ribosome: subunit	Ribosome: subunit	rpl-11.2 is an ortholog of human RPL11 (ribosomal protein L11)\; is predicted to have rRNA binding activity\; is expressed in several tissues, including the alimentary system, the embryonic cell, the head, the muscular system, and the reproductive system\; human orthologs of this gene are implicated in Diamond-Blackfan anemia.
419	WBGene00004438	F55D10.2	Ribosome	Ribosome: subunit	Ribosome: subunit	rpl-25.1 is an ortholog of human RPL23A (ribosomal protein L23a)\; is predicted to have rRNA binding activity.
420	WBGene00004773	F15C11.1	Nucleic acid	Nucleic acid: binding	Nucleic acid: binding: zinc finger	sem-4 is an ortholog of human SALL2 (spalt like transcription factor 2)\; exhibits RNA polymerase II regulatory region sequence-specific DNA binding activity\; is involved in several processes, including mesodermal cell differentiation, muscle cell differentiation, and negative regulation of transcription by RNA polymerase II\; localizes to the nucleus\; is expressed in several tissues, including…
421	WBGene00004776	F59C12.2	Neuronal function	Neuronal function: synaptic function	Neuronal function: synaptic function: neurotransmitter receptor	ser-1 is an ortholog of human HTR2B (5-hydroxytryptamine receptor 2B)\; exhibits G protein-coupled serotonin receptor activity and serotonin binding activity\; is involved in several processes, including calcium-mediated signaling, male mating behavior, and oviposition\; localizes to the plasma membrane\; is expressed in several tissues, including the alimentary system, the head, the nervous syst…
422	WBGene00004790	F07H5.2	Transmembrane protein	Transmembrane protein: unassigned	Transmembrane protein: unassigned	sgn-1 is an ortholog of human SGCD, SGCG, and SGCZ\; human orthologs of this gene are implicated in autosomal recessive limb-girdle muscular dystrophy type 2C, autosomal recessive limb-girdle muscular dystrophy type 2F, and dilated cardiomyopathy 1L\; is predicted to encode a protein with the following domain: Sarcoglycan complex subunit protein.
423	WBGene00004810	Y60A3A.18	Proteolysis proteasome	Proteolysis proteasome: E3	Proteolysis proteasome: E3: SCF	skr-4 is an ortholog of human CTD-2410N18.5 and SKP1 (S-phase kinase associated protein 1)\; is predicted to have ligase activity\; is expressed in the intestine.
424	WBGene00004818	C52D10.6	Proteolysis proteasome	Proteolysis proteasome: E3	Proteolysis proteasome: E3: SCF	skr-12 is an ortholog of human CTD-2410N18.5 and SKP1 (S-phase kinase associated protein 1)\; is predicted to have ligase activity.
425	WBGene00004822	C42D4.6	Proteolysis proteasome	Proteolysis proteasome: E3	Proteolysis proteasome: E3: SCF	skr-16 is an ortholog of human CTD-2410N18.5 and SKP1 (S-phase kinase associated protein 1)\; is predicted to have ligase activity.
426	WBGene00004825	R12H7.3	Proteolysis proteasome	Proteolysis proteasome: E3	Proteolysis proteasome: E3: SCF	skr-19 is an ortholog of human CTD-2410N18.5 and SKP1 (S-phase kinase associated protein 1)\; is predicted to have ligase activity.
427	WBGene00004830	Y51A2D.19	Transmembrane transport	Transmembrane transport: potassium channel	Transmembrane transport: potassium channel	slo-1 is an ortholog of human KCNMA1 (potassium calcium-activated channel subfamily M alpha 1)\; exhibits calcium-activated potassium channel activity and voltage-gated potassium channel activity\; is involved in several processes, including behavioral response to ethanol, locomotion, and pharyngeal pumping\; localizes to the M band, striated muscle dense body, and synapse\; is expressed in sever…
428	WBGene00004857	R13F6.9	Signaling	Signaling: TGF beta	Signaling: TGF beta	sma-3 is an ortholog of human SMAD1 (SMAD 1)\; exhibits transforming growth factor beta receptor, pathway-specific cytoplasmic mediator activity\; is involved in several processes, including defense response to fungus, innate immune response, and positive regulation of developmental growth\; localizes to the cytoplasm and nucleus\; is expressed in several tissues, including the alimentary system,…
429	WBGene00004858	R12B2.1	Signaling	Signaling: TGF beta	Signaling: TGF beta	sma-4 is an ortholog of human SMAD4 (SMAD 4)\; is predicted to have DNA binding activity and metal ion binding activity\; is involved in several processes, including dauer larval development, determination of adult lifespan, and positive regulation of developmental growth\; is expressed in head neurons and the pseudocoelom\; human orthologs of this gene are implicated in juvenile polyposis syndro…
430	WBGene00004890	D1037.2	Development	Development: somatic	Development: somatic	smp-2 is an ortholog of human SEMA4D, SEMA4G, and SEMA4A (semaphorin 4A)\; is involved in nematode male tail mating organ morphogenesis\; is expressed in several tissues, including inner labial neurons, the alimentary system, the male, the muscular system, and the reproductive system\; human orthologs of this gene are implicated in CHARGE syndrome and hypogonadotropic hypogonadism 16 with or with…
431	WBGene00004928	F41F3.2	Signaling	Signaling: unassigned	Signaling: unassigned	soc-1 is involved in dauer larval development.
432	WBGene00004932	C08A9.1	Stress response	Stress response: oxidative	Stress response: oxidative	sod-3 is an ortholog of human Sod2\; exhibits protein homodimerization activity and superoxide dismutase activity\; is involved in removal of superoxide radicals\; localizes to the mitochondrial respiratory chain supercomplex\; is expressed in several tissues, including the alimentary system, the head, the tail, and the vulva.
433	WBGene00004933	F55H2.1	Stress response	Stress response: oxidative	Stress response: oxidative	sod-4 is an ortholog of human Sod3\; exhibits superoxide dismutase activity\; is involved in superoxide metabolic process\; localizes to the extracellular space and membrane\; is expressed in the intestine, the nervous system, the rectal gland cell, and the somatic gonad.
434	WBGene00004987	T08A9.12	Stress response	Stress response: pathogen	Stress response: pathogen: saposin	spp-2 is involved in defense response to Gram-positive bacterium.
435	WBGene00004993	C28C12.5	Stress response	Stress response: pathogen	Stress response: pathogen: saposin	spp-8 is an ortholog of human PSAP (prosaposin) and PSAPL1\; human PSAP exhibits several functions, including anion binding activity, beta-galactosidase activity, and protein homodimerization activity.
436	WBGene00004999	K09F5.3	Stress response	Stress response: pathogen	Stress response: pathogen: saposin	spp-14 is expressed in the male\; is predicted to encode a protein with the following domains: Saposin B type domain and Saposin-like.
437	WBGene00005000	C48E7.10	Stress response	Stress response: pathogen	Stress response: pathogen: saposin	spp-15 is an ortholog of human PSAP (prosaposin), PSAPL1, and SFTPB\; human PSAP exhibits several functions, including anion binding activity, beta-galactosidase activity, and protein homodimerization activity.
438	WBGene00005016	B0491.2	Extracellular material	Extracellular material: collagen	Extracellular material: collagen	sqt-1 is an ortholog of human COLQ\; is a structural constituent of collagen and cuticulin-based cuticle\; is involved in cuticle development involved in collagen and cuticulin-based cuticle molting cycle.
439	WBGene00005017	C01B12.1	Extracellular material	Extracellular material: collagen	Extracellular material: collagen	sqt-2 is an ortholog of human MARCO (macrophage receptor with collagenous structure)\; is predicted to be a structural constituent of cuticle\; is involved in cuticle development involved in collagen and cuticulin-based cuticle molting cycle.
440	WBGene00005018	F23H12.4	Extracellular material	Extracellular material: collagen	Extracellular material: collagen	sqt-3 is predicted to be a structural constituent of cuticle\; is involved in cuticle development involved in collagen and cuticulin-based cuticle molting cycle\; localizes to the collagen and cuticulin-based cuticle extracellular matrix\; is expressed in the hypodermis.
441	WBGene00005602	C03G6.3	Transmembrane protein	Transmembrane protein: seven transmembrane receptor	Transmembrane protein: seven transmembrane receptor: srj	srj-14 is affected by several genes including daf-16, daf-2, and glp-1 based on RNA-seq, microarray, and tiling array studies\; is affected by four chemicals including tryptophan, Rotenone, and single-walled carbon nanotube based on microarray and RNA-seq studies\; is predicted to encode a protein with the following domain: 7TM GPCR, serpentine receptor class j (Srj).
442	WBGene00005642	C05E4.3	Proteolysis general	Proteolysis general: inhibitor	Proteolysis general: inhibitor: serine	srp-1 is an ortholog of human SERPINB5 (serpin family B member 5)\; is predicted to have peptidase activity\; localizes to the endoplasmic reticulum\; is expressed in the arcade cell and the body wall musculature.
443	WBGene00005643	C05E4.1	Proteolysis general	Proteolysis general: inhibitor	Proteolysis general: inhibitor: serine	srp-2 is an ortholog of human SERPINE1 (serpin family E member 1), SERPINB5 (serpin family B member 5), and SERPINE2 (serpin family E member 2)\; exhibits cysteine-type endopeptidase inhibitor activity and serine-type endopeptidase inhibitor activity\; is involved in negative regulation of cysteine-type endopeptidase activity\; is expressed in several tissues, including the eggshell, the epitheli…
444	WBGene00005647	C03G6.19	Proteolysis general	Proteolysis general: inhibitor	Proteolysis general: inhibitor: serine	srp-6 is an ortholog of human SERPINB5 (serpin family B member 5)\; is predicted to have peptidase activity\; is expressed in several tissues, including the alimentary system, the reproductive system, and the socket cell.
445	WBGene00005655	K11D12.3	Transmembrane protein	Transmembrane protein: seven transmembrane receptor	Transmembrane protein: seven transmembrane receptor: srr	srr-4 is involved in determination of adult lifespan.
446	WBGene00006063	F08C6.4	Proteolysis general	Proteolysis general: unassigned	Proteolysis general: unassigned	sto-1 is an ortholog of human STOM and STOML3\; is expressed in the nervous system and the pharynx\; human STOM exhibits RNA polymerase binding activity.
447	WBGene00006321	T22B2.4	mRNA functions	mRNA functions: binding	mRNA functions: binding: RBM	sup-12 is an ortholog of human RBM24 (RNA binding motif protein 24) and RBM38 (RNA binding motif protein 38)\; exhibits pre-mRNA intronic binding activity and single-stranded RNA binding activity\; is involved in several processes, including alternative mRNA splicing, via spliceosome, regulation of actin cytoskeleton organization, and regulation of alternative mRNA splicing, via spliceosome\; loc…
448	WBGene00006342	C01B7.1	Development	Development: general	Development: general	sup-37 is predicted to have nucleic acid binding activity\; is involved in embryonic digestive tract morphogenesis\; localizes to the nucleus\; is expressed in several tissues, including the ABalaaaal, the ABalaaaar, the alimentary system, the hypodermal cell, and the ventral cord blast cell.
449	WBGene00006365	K02E10.8	Neuronal function	Neuronal function: synaptic function	Neuronal function: synaptic function: unassigned	syg-1 is an ortholog of human KIRREL1 (kirre like nephrin family adhesion molecule 1), KIRREL2 (kirre like nephrin family adhesion molecule 2), and KIRREL3 (kirre like nephrin family adhesion molecule 3)\; exhibits cell adhesion molecule binding activity\; is involved in several processes, including actin filament bundle assembly, cell-cell signaling, and nervous system development\; localizes to…
450	WBGene00006366	C44H4.3	Extracellular material	Extracellular material: PGI	Extracellular material: PGI	sym-1 is an ortholog of human LRG1\; localizes to the extracellular space.
451	WBGene00006404	C31C9.1	Signaling	Signaling: hedgehog-like	Signaling: hedgehog-like	tag-10 localizes to the membrane raft\; is expressed in amphid neurons.
452	WBGene00006407	F25H5.1	Cytoskeleton	Cytoskeleton: unassigned	Cytoskeleton: unassigned	lim-9 is an ortholog of human PRICKLE1, PRICKLE3, and FHL3 (four and a half LIM domains 3)\; exhibits protein domain specific binding activity\; localizes to the M band\; is expressed in several tissues, including the excretory canal, the muscular system, the nervous system, and the reproductive system.
453	WBGene00006408	T14G12.3	Unassigned	Unassigned	Unassigned	tag-18 is expressed in the anal depressor muscle, the body wall musculature, and the reproductive system.
454	WBGene00006412	C40C9.5	Neuronal function	Neuronal function: synaptic function	Neuronal function: synaptic function: unassigned	nlg-1 is an ortholog of human NLGN3 (neuroligin 3), NLGN1 (neuroligin 1), and NLGN4Y (neuroligin 4 Y-linked)\; is involved in gamma-aminobutyric acid receptor clustering and negative regulation of neurotransmitter secretion\; localizes to the axon, dendrite, and synapse\; is expressed in the body wall musculature, the head, the nervous system, the reproductive system, and the tail\; is used to st…
455	WBGene00006423	T21G5.5	mRNA functions	mRNA functions: binding	mRNA functions: binding: KH	asd-2 is an ortholog of human QKI\; exhibits pre-mRNA intronic binding activity and single-stranded RNA binding activity\; is involved in regulation of alternative mRNA splicing, via spliceosome\; localizes to the P granule and nucleus\; is expressed in the body wall musculature, the hypodermis, and the pharyngeal muscle cell.
456	WBGene00006444	C33B4.3	Signaling	Signaling: SH domain	Signaling: SH domain	shn-1 is an ortholog of human SHANK2 (SH3 and multiple ankyrin repeat domains 2)\; is involved in defecation and rhythmic behavior\; is expressed in several tissues, including the alimentary system, the male, the nervous system, the rectal epithelial cell, and the reproductive system\; is used to study autism spectrum disorder.
457	WBGene00006452	R148.6	Metabolism	Metabolism: lipid	Metabolism: lipid: sterol	heh-1 is expressed in the body wall musculature\; is predicted to encode a protein with the following domains: MD-2-related lipid-recognition domain and Immunoglobulin E-set.
458	WBGene00006462	C33A11.4	Transcription factor	Transcription factor: ETS	Transcription factor: ETS	svh-5 is an ortholog of human EHF (ETS homologous factor), ELF3 (E74 like ETS transcription factor 3), and ELF5 (E74 like ETS transcription factor 5)\; is predicted to have DNA-binding activity transcription factor activity and sequence-specific DNA binding activity\; is expressed in several tissues, including the alimentary system, the excretory system, and the nervous system.
459	WBGene00006467	C01B7.4	Signaling	Signaling: heteromeric G protein	Signaling: heteromeric G protein: guanylyl cyclase	magu-2 is an ortholog of human MPP5\; is predicted to encode a protein with the following domains: SH3 domain, PDZ domain, Guanylate kinase\/L-type calcium channel beta subunit, P-loop containing nucleoside triphosphate hydrolase, SH3-like domain superfamily, and PDZ superfamily.
460	WBGene00006468	F13E6.6	Signaling	Signaling: small GTPase	Signaling: small GTPase: Rho/Rac	rhgf-1 is an ortholog of human ARHGEF11 (Rho guanine nucleotide exchange factor 11) and ARHGEF12 (Rho guanine nucleotide exchange factor 12)\; is predicted to have Rho guanyl-nucleotide exchange factor activity and metal ion binding activity\; is expressed in the nervous system, the sensillum, and the spermatheca.
461	WBGene00006472	F08F1.7	Transmembrane protein	Transmembrane protein: unassigned	Transmembrane protein: unassigned	tag-123 is an ortholog of human TM9SF2 (transmembrane 9 superfamily member 2)\; is expressed in several tissues, including the alimentary system, the epithelial system, the head, the nervous system, and the reproductive system\; is predicted to encode a protein with the following domain: Nonaspanin (TM9SF).
462	WBGene00006539	T04H1.9	Cytoskeleton	Cytoskeleton: microtubule	Cytoskeleton: microtubule: tubulin	tbb-6 is an ortholog of human TUBB1 (tubulin beta 1 class VI) and TUBB8 (tubulin beta 8 class VIII)\; is predicted to have GTP binding activity and GTPase activity\; is expressed in the pharynx.
463	WBGene00006584	F42E11.4	Muscle function	Muscle function	Muscle function	tni-1 is an ortholog of human TNNI1 (troponin I1, slow skeletal type), TNNI2 (troponin I2, fast skeletal type), and TNNI3\; exhibits troponin C binding activity\; is involved in backward locomotion\; localizes to the muscle thin filament tropomyosin\; is expressed in several tissues, including the male, the muscular system, the rectal muscle, and the reproductive system\; human orthologs of this …
464	WBGene00006586	W03F8.1	Muscle function	Muscle function	Muscle function	tni-4 is an ortholog of human TNNI1 (troponin I1, slow skeletal type), TNNI2 (troponin I2, fast skeletal type), and TNNI3\; exhibits troponin C binding activity\; is involved in embryo development and pharyngeal pumping\; localizes to the sarcomere\; is expressed in the pharynx\; human orthologs of this gene are implicated in distal arthrogryposis and intrinsic cardiomyopathy (multiple).
465	WBGene00006591	T24A11.3	Proteolysis general	Proteolysis general: metallopeptidase	Proteolysis general: metallopeptidase	toh-1 is predicted to have metalloendopeptidase activity and zinc ion binding activity\; is expressed in several tissues, including the epithelial system, the intestine, and the reproductive system.
466	WBGene00006592	R151.5	Extracellular material	Extracellular material: collagen	Extracellular material: collagen	dpy-31 is predicted to have metalloendopeptidase activity and zinc ion binding activity\; is involved in cuticle development involved in collagen and cuticulin-based cuticle molting cycle\; is expressed in several tissues, including the ABalppaaa, the ABalppaap, the ABaraapppa, the epithelial system, and the midbody.
467	WBGene00006602	ZK54.2	Metabolism	Metabolism: carbohydrate	Metabolism: carbohydrate	tps-1 is predicted to have alpha,alpha-trehalose-phosphate synthase (UDP-forming) activity\; is expressed in several tissues, including the intestine, the muscular system, the nervous system, and the reproductive system.
468	WBGene00006610	F15A2.2	Metabolism	Metabolism: carbohydrate	Metabolism: carbohydrate	tre-4 is an ortholog of human TREH (trehalase)\; is predicted to have alpha,alpha-trehalase activity\; is expressed in several tissues, including the alimentary system, the excretory cell, the hypodermis, the nervous system, and the reproductive system.
469	WBGene00006640	F39C12.3	Transmembrane protein	Transmembrane protein: unassigned	Transmembrane protein: unassigned	tsp-14 is an ortholog of human TSPAN10 (tetraspanin 10) and TSPAN17 (tetraspanin 17)\; exhibits protease binding activity\; is involved in several processes, including nematode male tail tip morphogenesis, positive regulation of oviposition, and regulation of embryonic development\; is used to study cancer.
470	WBGene00006641	F53B6.1	Extracellular material	Extracellular material: PGI	Extracellular material: PGI	tsp-15 is an ortholog of human CD63 (CD63 molecule)\; is involved in cuticle development involved in collagen and cuticulin-based cuticle molting cycle and skin epidermis development\; is expressed in the body wall musculature, the hyp7 syncytium, the pharynx, the seam cell, and the vulva.
471	WBGene00006649	F08F1.8	Cytoskeleton	Cytoskeleton: unassigned	Cytoskeleton: unassigned	tth-1 is predicted to have actin monomer binding activity\; is expressed in several tissues, including the alimentary system, the nervous system, and the reproductive system.
472	WBGene00006650	F09E10.11	Non-coding RNA	Non-coding RNA: ncRNA	Non-coding RNA: ncRNA	tts-1 is enriched in the muscle cell based on RNA-seq and microarray studies\; is affected by several genes including daf-16, daf-2, and glp-1 based on microarray and RNA-seq studies\; is affected by fifteen chemicals including Ethanol, Nitric Oxide, and methylmercury hydroxide based on RNA-seq and microarray studies.
473	WBGene00006663	ZC410.4	Transmembrane transport	Transmembrane transport: potassium channel	Transmembrane transport: potassium channel	twk-8 is predicted to have potassium channel activity\; is expressed in the body wall musculature.
474	WBGene00006668	R04F11.4	Transmembrane transport	Transmembrane transport: potassium channel	Transmembrane transport: potassium channel	twk-13 is predicted to have potassium channel activity\; is expressed in cholinergic neurons and ventral cord neurons.
475	WBGene00006672	C24A3.6	Transmembrane transport	Transmembrane transport: potassium channel	Transmembrane transport: potassium channel	twk-18 exhibits outward rectifier potassium channel activity\; is involved in locomotion, muscle contraction, and potassium ion transport\; is expressed in the body wall musculature.
476	WBGene00006675	T01B4.2	Transmembrane transport	Transmembrane transport: potassium channel	Transmembrane transport: potassium channel	twk-22 is predicted to have potassium channel activity\; is expressed in the pharynx.
477	WBGene00006678	M04B2.5	Transmembrane transport	Transmembrane transport: potassium channel	Transmembrane transport: potassium channel	twk-25 is predicted to have potassium channel activity.
478	WBGene00006683	Y47D3B.5	Transmembrane transport	Transmembrane transport: potassium channel	Transmembrane transport: potassium channel	twk-31 is predicted to have potassium channel activity.
479	WBGene00006685	W06D12.5	Transmembrane transport	Transmembrane transport: potassium channel	Transmembrane transport: potassium channel	twk-33 is predicted to have potassium channel activity.
480	WBGene00006742	T02C5.5	Transmembrane transport	Transmembrane transport: calcium channel	Transmembrane transport: calcium channel	unc-2 is an ortholog of human CACNA1B (calcium voltage-gated channel subunit alpha1 B) and CACNA1E (calcium voltage-gated channel subunit alpha1 E)\; is predicted to have voltage-gated calcium channel activity\; is involved in several processes, including determination of left\/right asymmetry in nervous system, locomotory behavior, and negative regulation of transforming growth factor beta recep…
481	WBGene00006757	F27D9.1	Neuronal function	Neuronal function: synaptic function	Neuronal function: synaptic function: vesicle trafficking	unc-18 is an ortholog of human STXBP1 and STXBP2\; exhibits syntaxin binding activity\; is involved in cholinergic synaptic transmission, positive regulation of neurotransmitter secretion, and synaptic vesicle docking\; localizes to the axon\; is expressed in head neurons and ventral cord neurons\; human orthologs of this gene are implicated in early infantile epileptic encephalopathy, familial h…
482	WBGene00006760	H14N18.1	Chaperone	Chaperone: unassigned	Chaperone: unassigned	unc-23 is an ortholog of human BAG2 (BCL2 associated athanogene 2)\; exhibits heat shock protein binding activity\; is involved in muscle attachment\; localizes to the M band, nucleolus, and striated muscle dense body\; is expressed in several tissues, including the H cell, the alimentary system, the excretory canal, the muscular system, and the nervous system.
483	WBGene00006762	Y37D8A.23	Neuronal function	Neuronal function: synaptic function	Neuronal function: synaptic function: neurotransmitter metabolism	unc-25 is an ortholog of human GAD2\; is predicted to have glutamate decarboxylase activity and pyridoxal phosphate binding activity\; is involved in GABAergic synaptic transmission\; localizes to several cellular components, including the axon, inhibitory synapse, and perikaryon\; is expressed in the head and the nervous system\; is used to study epilepsy and spastic cerebral palsy.
484	WBGene00006766	B0564.10	Neuronal function	Neuronal function: transcription factor	Neuronal function: transcription factor	unc-30 is an ortholog of human PITX1 (paired like homeodomain 1), PITX2 (paired like homeodomain 2), and PITX3 (paired like homeodomain 3)\; exhibits sequence-specific DNA binding activity\; is involved in several processes, including neuron differentiation, positive regulation of transcription by RNA polymerase II, and regulation of locomotion\; localizes to the nucleus\; is expressed in the amp…
485	WBGene00006779	K11E8.1	Signaling	Signaling: calcium	Signaling: calcium: calmodulin dependent	unc-43 is an ortholog of human CAMK2A (calcium\/calmodulin dependent protein kinase II alpha), CAMK2B (calcium\/calmodulin dependent protein kinase II beta), and CAMK2D (calcium\/calmodulin dependent protein kinase II delta)\; exhibits identical protein binding activity, ion channel binding activity, and protein kinase activity\; is involved in several processes, including cellular protein modifi…
486	WBGene00006780	B0350.2	Neuronal function	Neuronal function: development	Neuronal function: development	unc-44 is an ortholog of human ANK1 (ankyrin 1), ANK2 (ankyrin 2), and ANK3 (ankyrin 3)\; exhibits cell adhesion molecule binding activity\; is involved in body morphogenesis, dorsal\/ventral axon guidance, and positive regulation of growth\; localizes to the lateral plasma membrane\; is expressed in several tissues, including the alimentary system, the epithelial system, the muscular system, the…
487	WBGene00006787	ZC101.2	Extracellular material	Extracellular material: matrix	Extracellular material: matrix	unc-52 is an ortholog of human HSPG2 (heparan sulfate proteoglycan 2)\; exhibits structural molecule activity\; is involved in several processes, including animal organ development, cell migration, and embryo development\; localizes to the basement membrane and striated muscle dense body\; is expressed in several tissues, including the alimentary system, the hypodermis, the muscular system, and t…
488	WBGene00006788	F45E10.1	Neuronal function	Neuronal function: unassigned	Neuronal function: unassigned	unc-53 is an ortholog of human NAV1, NAV2, and NAV3\; is predicted to have actin filament binding activity\; is involved in several processes, including backward locomotion, determination of muscle attachment site, and generation of neurons\; localizes to the cytoplasm\; is expressed in several tissues, including the coelomocyte, the excretory cell, the muscular system, the nervous system, and th…
489	WBGene00006794	C38C3.5	Cytoskeleton	Cytoskeleton: actin function	Cytoskeleton: actin function: binding	unc-60 is an ortholog of human CFL1, CFL2, and DSTN\; exhibits actin filament binding activity\; is involved in several processes, including actin cytoskeleton organization, actin filament severing, and embryo development\; localizes to the ribonucleoprotein complex and striated muscle thin filament\; is expressed in several tissues, including the intestine, the muscular system, the nerve ring, a…
490	WBGene00006814	B0496.3	Neuronal function	Neuronal function: unassigned	Neuronal function: unassigned	unc-82 is an ortholog of human NUAK1 and NUAK2\; is a structural constituent of muscle\; is involved in striated muscle myosin thick filament assembly and striated muscle paramyosin thick filament assembly\; localizes to the M band\; is expressed in the body wall musculature.
491	WBGene00006824	Y105E8A.6	Cytoskeleton	Cytoskeleton: paxillin	Cytoskeleton: paxillin	unc-95 exhibits protein domain specific binding activity\; localizes to the M band, nucleus, and striated muscle dense body\; is expressed in the anal depressor muscle, the anal sphincter muscle, the body wall musculature, and the vulval muscle.
492	WBGene00006825	F13C5.6	Muscle function	Muscle function	Muscle function	unc-96 exhibits myosin binding activity\; is involved in locomotion, regulation of cytoskeleton organization, and striated muscle myosin thick filament assembly\; localizes to the M band and striated muscle myosin thick filament\; is expressed in the anal depressor muscle, the body wall musculature, and the pharyngeal muscle cell.
493	WBGene00006839	F09B9.2	Signaling	Signaling: small GTPase	Signaling: small GTPase: Ras	unc-115 is an ortholog of human ABLIM1 (actin binding LIM protein 1), ABLIM2 (actin binding LIM protein 2), and ABLIM3 (actin binding LIM protein 3)\; exhibits actin filament binding activity\; is involved in neuron projection morphogenesis, regulation of filopodium assembly, and regulation of lamellipodium assembly\; localizes to the basal plasma membrane and cytoplasm\; is expressed in several …
494	WBGene00006844	D1081.2	Development	Development: somatic	Development: somatic	unc-120 is an ortholog of human SRF (serum response factor)\; is predicted to have DNA binding activity and protein dimerization activity\; localizes to the nucleus\; is expressed in several tissues, including the alimentary system, the anal region, the head, and the muscular system.
495	WBGene00006861	C24H10.5	Signaling	Signaling: calcium	Signaling: calcium: calmodulin	cal-5 is an ortholog of human CALML6 (calmodulin like 6)\; is predicted to have calcium ion binding activity.
496	WBGene00006863	F56B6.4	Metabolism	Metabolism: carbohydrate	Metabolism: carbohydrate	gyg-1 is an ortholog of human GYG2 (glycogenin 2)\; is predicted to have UDP-alpha-D-glucose:glucosyl-glycogenin alpha-D-glucosyltransferase activity, glycogenin glucosyltransferase activity, and metal ion binding activity\; localizes to the striated muscle dense body\; is expressed in the body wall musculature, the hypodermis, the pharynx, and the reproductive system\; human orthologs of this ge…
497	WBGene00006865	ZK563.1	Transmembrane transport	Transmembrane transport: major facilitator	Transmembrane transport: major facilitator	slcf-2 is an ortholog of human SLC2A7 (solute carrier family 2 member 7), SLC2A9 (solute carrier family 2 member 9), and SLC2A5 (solute carrier family 2 member 5)\; is predicted to have transmembrane transporter activity.
498	WBGene00006875	T22C8.8	Cytoskeleton	Cytoskeleton: claudin	Cytoskeleton: claudin	vab-9 is an ortholog of human PERP and TMEM47\; is involved in cell-cell adhesion, defense response to Gram-negative bacterium, and innate immune response\; localizes to the cell junction\; is expressed in the epithelial cell, the hypodermis, and the nerve ring.
499	WBGene00006882	T22D2.1	Signaling	Signaling: unassigned	Signaling: unassigned	vab-19 is an ortholog of human KANK1 (KN motif and ankyrin repeat domains 1), KANK2, and KANK4 (KN motif and ankyrin repeat domains 4)\; is involved in several processes, including actin cytoskeleton organization, cell-cell junction maintenance, and embryo development\; localizes to the cell-cell junction and hemidesmosome\; colocalizes with the intermediate filament and neuron projection\; is ex…
500	WBGene00006947	ZK1290.12	Development	Development: somatic	Development: somatic	wrt-1 is predicted to have peptidase activity\; is expressed in the hyp10, the hyp6, the hyp7 syncytium, the hyp8, and the hyp9.
501	WBGene00006948	F52E4.6	Signaling	Signaling: hedgehog-like	Signaling: hedgehog-like	wrt-2 is expressed in the hypodermis.
502	WBGene00006950	ZK678.5	Signaling	Signaling: hedgehog-like	Signaling: hedgehog-like	wrt-4 is predicted to have peptidase activity\; is expressed in the hyp10, the hyp6, the hyp7 syncytium, the hyp8, and the hyp9.
503	WBGene00006952	ZK377.1	Signaling	Signaling: hedgehog-like	Signaling: hedgehog-like	wrt-6 is predicted to have peptidase activity\; is expressed in the epithelial system, the nervous system, and the sensillum.
504	WBGene00006955	B0344.2	Signaling	Signaling: hedgehog-like	Signaling: hedgehog-like	wrt-9 is expressed in the hypodermis.
505	WBGene00006956	ZK1290.8	Signaling	Signaling: hedgehog-like	Signaling: hedgehog-like	wrt-10 is expressed in the alimentary system, the epithelial system, and the excretory system.
506	WBGene00006978	K10C3.3	Extracellular material	Extracellular material: matrix	Extracellular material: matrix	zig-1 is an ortholog of human BSG (basigin (Ok blood group)) and NPTN (neuroplastin)\; is expressed in the body wall musculature and the nervous system\; is predicted to encode a protein with the following domains: Immunoglobulin subtype 2, Immunoglobulin subtype, Immunoglobulin-like fold, and Immunoglobulin-like domain superfamily.
507	WBGene00006980	C14F5.2	Extracellular material	Extracellular material: matrix	Extracellular material: matrix	zig-3 is expressed in the amphid sensillum, the body wall musculature, the head, the nervous system, and the vulva\; is predicted to encode a protein with the following domains: Immunoglobulin subtype 2, Immunoglobulin subtype, Immunoglobulin I-set, Immunoglobulin-like fold, and Immunoglobulin-like domain superfamily.
508	WBGene00006981	C09C7.1	Extracellular material	Extracellular material: matrix	Extracellular material: matrix	zig-4 is involved in neuron development\; is expressed in several tissues, including the alimentary system and the nervous system.
509	WBGene00006984	F54D7.4	Extracellular material	Extracellular material: matrix	Extracellular material: matrix	zig-7 is an ortholog of human Bsg, emb, and VSTM2L (V-set and transmembrane domain containing 2 like)\; is expressed in the body wall musculature\; human BSG exhibits cadherin binding activity.
510	WBGene00006987	EGAP1.3	Proteolysis general	Proteolysis general: metallopeptidase	Proteolysis general: metallopeptidase	zmp-1 is an ortholog of human MMP17 (matrix metallopeptidase 17), MMP21 (matrix metallopeptidase 21), and MMP25\; exhibits metallopeptidase activity\; is involved in basement membrane disassembly\; localizes to the cell surface\; is expressed in several tissues, including the reproductive system and the vulval syncytia precursor.
511	WBGene00006999	F42G4.3	Nucleic acid	Nucleic acid: binding	Nucleic acid: binding: unassigned	zyx-1 is an ortholog of human LPP (LIM domain containing preferred translocation partner in lipoma) and ZYX (zyxin)\; exhibits DEAD\/H-box RNA helicase binding activity\; is involved in maintenance of synapse structure and reproduction\; localizes to the M band, nucleus, and striated muscle dense body\; is expressed in several tissues, including the alimentary system, the muscular system, the ner…
512	WBGene00007044	B0495.10	Muscle function	Muscle function	Muscle function	cpna-5 is an ortholog of human CPNE5 (copine 5), CPNE8 (copine 8), and CPNE9 (copine 9)\; is expressed in the nervous system\; is predicted to encode a protein with the following domains: Copine and von Willebrand factor A-like domain superfamily.
513	WBGene00007055	F41E6.6	Proteolysis general	Proteolysis general: aspartate	Proteolysis general: aspartate: cathepsin	tag-196 is an ortholog of human CTSF (cathepsin F)\; is predicted to have cysteine-type endopeptidase inhibitor activity and cysteine-type peptidase activity\; is expressed in several tissues, including the alimentary system, the muscular system, the nervous system, the reproductive system, and the tail\; human orthologs of this gene are implicated in neuronal ceroid lipofuscinosis 13.
514	WBGene00007059	F08C6.3	Trafficking	Trafficking: vesicle targeting/fusion	Trafficking: vesicle targeting/fusion: GARP	vps-52 is an ortholog of human VPS52 (VPS52, GARP complex subunit)\; exhibits Rab GTPase binding activity and syntaxin binding activity\; is involved in negative regulation of dense core granule transport, positive regulation of dense core granule transport, and positive regulation of locomotion involved in locomotory behavior\; localizes to the cytoplasmic part, intracellular organelle, and peri…
515	WBGene00007097	B0024.4	Stress response	Stress response: pathogen	Stress response: pathogen: unassigned	B0024.4 localizes to the membrane raft.
516	WBGene00007103	B0024.14	Development	Development: general	Development: general	crm-1 is an ortholog of human CRIM1 (cysteine rich transmembrane BMP regulator 1)\; is predicted to have insulin-like growth factor binding activity and serine-type endopeptidase inhibitor activity\; is expressed in several tissues, including the alimentary system, the nervous system, and the reproductive system.
517	WBGene00007130	B0272.4	Metabolism	Metabolism: lipid	Metabolism: lipid: beta oxidation	B0272.4 is an ortholog of human ECI2\; is predicted to have isomerase activity\; is expressed widely.
518	WBGene00007139	B0285.7	Proteolysis general	Proteolysis general: metallopeptidase	Proteolysis general: metallopeptidase	mnp-1 is expressed in the Z1, the Z4, the body wall musculature, the intestine, and the neuroblast\; is predicted to encode a protein with the following domain: Peptidase M1, alanine aminopeptidase\/leukotriene A4 hydrolase.
519	WBGene00007142	B0334.1	Unassigned	Unassigned	Unassigned: TransThyretin-Related family domain	ttr-18 is enriched in the PLM, the cephalic sheath cell, the coelomocyte, the hypodermis, and the intestine based on tiling array, RNA-seq, and microarray studies\; is affected by several genes including daf-16, daf-2, and glp-1 based on microarray, proteomic, and RNA-seq studies\; is affected by nine chemicals including Rotenone, D-glucose, and nicotine based on RNA-seq, proteomic, and microarra…
520	WBGene00007153	B0365.6	Stress response	Stress response: C-type Lectin	Stress response: C-type Lectin	clec-41 is predicted to have carbohydrate binding activity\; is involved in positive regulation of chemotaxis.
521	WBGene00007155	B0379.1	Unassigned	Unassigned	Unassigned: regulated by multiple stresses	B0379.1 is enriched in the body wall musculature, the germ line, and the muscle cell based on proteomic, tiling array, and microarray studies\; is affected by several genes including daf-2, dpy-10, and clk-1 based on microarray and RNA-seq studies\; is affected by seven chemicals including Rotenone, D-glucose, and Chlorpyrifos based on RNA-seq and microarray studies.
522	WBGene00007175	B0395.3	Metabolism	Metabolism: unassigned	Metabolism: unassigned	B0395.3 is an ortholog of human CRAT\; is predicted to have transferase activity, transferring acyl groups\; human orthologs of this gene are implicated in congenital myasthenic syndrome 6.
523	WBGene00007220	C01B9.1	Development	Development: apoptosis	Development: apoptosis	C01B9.1 is enriched in the OLL, the PVD, the body wall musculature, and the intestine based on microarray and RNA-seq studies\; is affected by several genes including daf-16, daf-2, and clk-1 based on microarray and RNA-seq studies\; is affected by multi-walled carbon nanotube, Cry5B, and adsorbable organic bromine compound based on RNA-seq and microarray studies\; is predicted to encode a protei…
524	WBGene00007252	C01H6.2	Unassigned	Unassigned	Unassigned	mlt-2 is an ortholog of human ANKRD28, ANKS6, and ANKRD44\; is involved in ecdysis, collagen and cuticulin-based cuticle\; human orthologs of this gene are implicated in nephronophthisis 16.
525	WBGene00007260	C02C6.2	Unassigned	Unassigned	Unassigned	olrn-1 is involved in olfactory learning\; is expressed in several tissues, including the alimentary system and the nervous system.
526	WBGene00007261	C02C6.3	Transmembrane protein	Transmembrane protein: unassigned	Transmembrane protein: unassigned	lron-3 is an ortholog of human TPBG and TPBGL\; is predicted to encode a protein with the following domains: Cysteine-rich flanking region, C-terminal, Leucine-rich repeat, and Leucine-rich repeat domain superfamily.
527	WBGene00007302	C04F12.8	Signaling	Signaling: phosphatase	Signaling: phosphatase: unassigned	C04F12.8 is an ortholog of human DUSP14 (dual specificity phosphatase 14)\; is predicted to have protein tyrosine\/serine\/threonine phosphatase activity\; localizes to the striated muscle myosin thick filament.
528	WBGene00007317	C05A9.2	Transmembrane protein	Transmembrane protein: unassigned	Transmembrane protein: unassigned	C05A9.2 is enriched in the cephalic sheath cell, the hypodermis, and the nervous system based on tiling array and RNA-seq studies\; is affected by several genes including daf-16, daf-2, and hsf-1 based on microarray and RNA-seq studies\; is affected by eight chemicals including 1-methylnicotinamide, methylmercuric chloride, and Zidovudine based on RNA-seq and microarray studies.
529	WBGene00007324	C05B5.8	Transmembrane protein	Transmembrane protein: unassigned	Transmembrane protein: unassigned	C05B5.8 is enriched in the epithelial system, the excretory cell, the muscle cell, the nervous system, and the sensillum based on tiling array and RNA-seq studies\; is affected by several genes including daf-2, age-1, and dpy-10 based on microarray, tiling array, and RNA-seq studies\; is affected by nine chemicals including hydrogen sulfide, methylmercuric chloride, and Rotenone based on microarr…
530	WBGene00007331	C05C10.4	Lysosome	Lysosome: acid phosphatase	Lysosome: acid phosphatase	pho-11 is an ortholog of human ACP2 (acid phosphatase 2, lysosomal), ACP4 (acid phosphatase 4), and ACPP (acid phosphatase, prostate)\; is predicted to have acid phosphatase activity.
531	WBGene00007340	C05D12.2	Metabolism	Metabolism: amino sugar	Metabolism: amino sugar	C05D12.2 is enriched in the intestine based on RNA-seq studies\; is affected by several genes including daf-16, daf-2, and glp-1 based on microarray and RNA-seq studies\; is affected by five chemicals including Rotenone, Zidovudine, and Quercetin based on RNA-seq and microarray studies.
532	WBGene00007343	C05E7.1	Unassigned	Unassigned	Unassigned: regulated by multiple stresses	C05E7.1 is enriched in GABAergic neurons, the germline precursor cell, and the hypodermis based on microarray, tiling array, and RNA-seq studies\; is affected by several genes including daf-16, daf-12, and dpy-10 based on tiling array, RNA-seq, and microarray studies\; is affected by twelve chemicals including 1-methylnicotinamide, D-glucose, and Neurotoxins based on RNA-seq and microarray studie…
533	WBGene00007344	C05E7.2	Proteolysis general	Proteolysis general: unassigned	Proteolysis general: unassigned	C05E7.2 is enriched in the DA neuron and the hypodermis based on tiling array, RNA-seq, and microarray studies\; is affected by several genes including daf-16, daf-2, and glp-1 based on proteomic, tiling array, RNA-seq, and microarray studies\; is affected by eighteen chemicals including Heme, aldicarb, and 1-methylnicotinamide based on microarray and RNA-seq studies\; is predicted to encode a pr…
534	WBGene00007350	C05G5.4	Metabolism	Metabolism: mitochondria	Metabolism: mitochondria: citric acid cycle	sucl-1 is an ortholog of human SUCLG1\; is predicted to have cofactor binding activity, nucleotide binding activity, and succinate-CoA ligase activity\; localizes to the mitochondrion\; human orthologs of this gene are implicated in mitochondrial DNA depletion syndrome 9.
535	WBGene00007353	C06A1.2	Transmembrane protein	Transmembrane protein: unassigned	Transmembrane protein: unassigned	C06A1.2 is enriched in the muscle cell and the nervous system based on RNA-seq and microarray studies\; is affected by several genes including daf-2, clk-1, and pgl-1 based on RNA-seq and microarray studies\; is affected by Rotenone based on RNA-seq studies.
536	WBGene00007392	C06H5.1	Proteolysis proteasome	Proteolysis proteasome: E3	Proteolysis proteasome: E3: F box	fbxa-156 is enriched in the intestine based on tiling array studies\; is affected by several genes including daf-2, dpy-10, and hsf-1 based on microarray and RNA-seq studies\; is affected by eleven chemicals including 1-methylnicotinamide, D-glucopyranose, and 4-bromodiphenyl ether based on RNA-seq and microarray studies\; is predicted to encode a protein with the following domains: F-box domain …
537	WBGene00007424	C08B6.3	Unassigned	Unassigned	Unassigned: Glycosyltransferase family A	C08B6.3 is enriched in the intestine based on tiling array and RNA-seq studies\; is affected by several genes including glp-1, clk-1, and eat-2 based on microarray and RNA-seq studies\; is affected by nine chemicals including Rotenone, stavudine, and Zidovudine based on RNA-seq and microarray studies\; is predicted to encode a protein with the following domain: Glycosyltransferase family 92.
538	WBGene00007430	C08B6.10	Unassigned	Unassigned	Unassigned	C08B6.10 is enriched in the germ line based on RNA-seq studies\; is affected by several genes including daf-16, daf-2, and dpy-10 based on microarray, tiling array, and RNA-seq studies\; is affected by Cry5B, resveratrol, and Sirolimus based on RNA-seq and microarray studies.
539	WBGene00007440	C08E8.4	Metabolism	Metabolism: short chain dehydrogenase	Metabolism: short chain dehydrogenase	C08E8.4 is involved in innate immune response.
540	WBGene00007460	C08F11.13	Transmembrane protein	Transmembrane protein: unassigned	Transmembrane protein: unassigned	C08F11.13 is enriched in the intestine and the nervous system based on microarray, tiling array, and RNA-seq studies\; is affected by several genes including daf-16, daf-2, and glp-1 based on microarray and RNA-seq studies\; is affected by fifteen chemicals including Ethanol, 1-methylnicotinamide, and D-glucopyranose based on RNA-seq and microarray studies.
541	WBGene00007479	C09F9.2	Transmembrane protein	Transmembrane protein: unassigned	Transmembrane protein: unassigned	C09F9.2 is enriched in the OLL, the PVD, and the hypodermis based on microarray, tiling array, and proteomic studies\; is affected by several genes including daf-2, clk-1, and sir-2.1 based on RNA-seq and microarray studies\; is affected by thirteen chemicals including methylmercury hydroxide, 1-methylnicotinamide, and Rotenone based on RNA-seq and microarray studies\; is predicted to encode a pr…
542	WBGene00007480	C09F9.3	Metabolism	Metabolism: amino acid	Metabolism: amino acid: synthesis	glna-1 is an ortholog of human GLS (glutaminase) and GLS2 (glutaminase 2)\; is predicted to have glutaminase activity\; is expressed in several tissues, including the alimentary system, the mc3 precursor, and the nervous system.
543	WBGene00007533	C12C8.2	Metabolism	Metabolism: 1CC	Metabolism: 1CC: transsulfuration	cbl-1 is predicted to have lyase activity and pyridoxal phosphate binding activity.
544	WBGene00007562	C14A4.12	Transmembrane protein	Transmembrane protein: unassigned	Transmembrane protein: unassigned	C14A4.12 is expressed in the excretory canal, the pharyngeal-intestinal valve, the virL, and the virR.
545	WBGene00007591	C14H10.1	Transmembrane transport	Transmembrane transport: solute carrier	Transmembrane transport: solute carrier	zipt-13 is an ortholog of human SLC39A13 (solute carrier family 39 member 13)\; is predicted to have metal ion transmembrane transporter activity.
546	WBGene00007679	C18D11.1	Transmembrane protein	Transmembrane protein: unassigned	Transmembrane protein: unassigned	C18D11.1 is enriched in the PLM, the germline precursor cell, the hypodermis, and the intestine based on tiling array, RNA-seq, and microarray studies\; is affected by several genes including daf-2, let-7, and dpy-10 based on microarray, RNA-seq, and proteomic studies\; is affected by twelve chemicals including 1-methylnicotinamide, Rotenone, and Alovudine based on RNA-seq and microarray studies.
547	WBGene00007692	C23H4.3	Transmembrane protein	Transmembrane protein: unassigned	Transmembrane protein: unassigned	C23H4.3 is enriched in the intestine based on RNA-seq studies\; is affected by several genes including daf-16, hsf-1, and clk-1 based on microarray and RNA-seq studies\; is affected by Cadmium, Cry5B, and Sirolimus based on microarray studies\; is predicted to encode a protein with the following domains: Carboxylesterase, type B and Alpha\/Beta hydrolase fold.
548	WBGene00007734	C25G4.7	Unassigned	Unassigned	Unassigned: regulated by multiple stresses	C25G4.7 is enriched in the germ line, the hypodermis, and the male based on RNA-seq studies\; is affected by several genes including daf-2, clk-1, and pgl-1 based on microarray, tiling array, and RNA-seq studies\; is affected by six chemicals including methylmercury hydroxide, Tunicamycin, and manganese chloride based on RNA-seq and microarray studies.
549	WBGene00007750	C26G2.1	Neuronal function	Neuronal function: synaptic function	Neuronal function: synaptic function: unassigned	syg-2 is an ortholog of human NPHS1 (NPHS1, nephrin)\; exhibits cell adhesion molecule binding activity and protein homodimerization activity\; is involved in several processes, including cell-cell signaling, nervous system development, and protein localization to synapse\; is expressed in several tissues, including the P6.p hermaphrodite, the P6.pa, the P6.paa, the muscular system, and the nervo…
550	WBGene00007753	C27A7.1	Metabolism	Metabolism: unassigned	Metabolism: unassigned	C27A7.1 is an ortholog of human ENPP1, ENPP2, and ENPP3 (ectonucleotide pyrophosphatase\/phosphodiesterase 3)\; is predicted to have hydrolase activity\; human orthologs of this gene are implicated in several diseases, including arterial calcification of infancy, autosomal recessive hypophosphatemic rickets, and obesity.
551	WBGene00007771	C27C12.1	Unassigned	Unassigned	Unassigned: regulated by multiple stresses	C27C12.1 is enriched in the AFD, the ASER, the germ line, and the intestine based on RNA-seq studies\; is affected by several genes including daf-16, dpy-10, and clk-1 based on microarray, RNA-seq, and tiling array studies\; is affected by eight chemicals including D-glucose, Alovudine, and stavudine based on RNA-seq and microarray studies\; is predicted to encode a protein with the following dom…
552	WBGene00007801	C29E6.2	Transmembrane transport	Transmembrane transport: TRP channel	Transmembrane transport: TRP channel	trpa-1 is an ortholog of human ANKRD54 (ankyrin repeat domain 54), ANKRD61 (ankyrin repeat domain 61), and TRPA1 (transient receptor potential cation channel subfamily A member 1)\; is predicted to have ion channel activity\; localizes to the neuronal cell body and non-motile cilium\; is expressed in several tissues, including the alimentary system, the excretory secretory system, the muscular sy…
553	WBGene00007807	C29F3.7	Stress response	Stress response: pathogen	Stress response: pathogen: CUB	C29F3.7 is involved in innate immune response\; localizes to the membrane raft.
554	WBGene00007841	C31C9.7	Unassigned	Unassigned	Unassigned: regulated by multiple stresses	C31C9.7 is enriched in several tissues, including the Z1.p, the Z4.a, the intestine, the male distal tip cell, and the somatic gonad precursor based on RNA-seq and microarray studies\; is affected by several genes including daf-2, glp-1, and clk-1 based on RNA-seq and microarray studies\; is affected by five chemicals including methylmercuric chloride, Rotenone, and D-glucose based on microarray …
555	WBGene00007846	C31E10.5	Unassigned	Unassigned	Unassigned	C31E10.5 is an ortholog of human CCDC93 (coiled-coil domain containing 93)\; is predicted to encode a protein with the following domains: CCDC93, coiled-coil domain and Coiled-coil domain-containing protein 93.
556	WBGene00007847	C31E10.6	Unassigned	Unassigned	Unassigned: membrane spanning domain	C31E10.6 is an ortholog of human CCDC93 (coiled-coil domain containing 93)\; is predicted to encode a protein with the following domains: CCDC93, coiled-coil domain and Coiled-coil domain-containing protein 93.
557	WBGene00007848	C31E10.7	Metabolism	Metabolism: lipid	Metabolism: lipid: fatty acid	cytb-5.1 is an ortholog of human CYB5A\; is predicted to have heme binding activity and metal ion binding activity\; localizes to the perinuclear region of cytoplasm.
558	WBGene00007849	C31E10.8	Unassigned	Unassigned	Unassigned	tbc-19 is an ortholog of human TBC1D2 and TBC1D2B\; human TBC1D2 exhibits GTPase activator activity and cadherin binding activity.
559	WBGene00007857	C31H5.6	Metabolism	Metabolism: lipid	Metabolism: lipid: beta oxidation	C31H5.6 is an ortholog of human ACOT4 (acyl-CoA thioesterase 4), ACOT2 (acyl-CoA thioesterase 2), and BAAT\; is predicted to have thiolester hydrolase activity.
560	WBGene00007867	C32H11.4	Stress response	Stress response: pathogen	Stress response: pathogen: CUB	C32H11.4 is involved in innate immune response.
561	WBGene00007875	C32H11.12	Stress response	Stress response: pathogen	Stress response: pathogen: unassigned	dod-24 is involved in defense response to Gram-negative bacterium.
562	WBGene00007877	C33A11.1	Signaling	Signaling: phosphatase	Signaling: phosphatase: unassigned	nfki-1 is an ortholog of human PPP1R13L (protein phosphatase 1 regulatory subunit 13 like)\; is predicted to have transcription factor binding activity\; is expressed in the nervous system.
563	WBGene00007885	C33A12.6	Stress response	Stress response: detoxification	Stress response: detoxification: ugt	ugt-21 is an ortholog of human UGT3A1 (UDP glycosyltransferase family 3 member A1) and UGT3A2 (UDP glycosyltransferase family 3 member A2)\; is predicted to have glucuronosyltransferase activity.
564	WBGene00007892	C33B4.4	Unassigned	Unassigned	Unassigned	C33B4.4 is enriched in the amphid sensillum, the germ line, the muscle cell, and the nervous system based on tiling array and RNA-seq studies\; is affected by several genes including daf-2, hsf-1, and clk-1 based on microarray and RNA-seq studies\; is affected by Rotenone, Zidovudine, and Sodium Chloride based on RNA-seq studies.
565	WBGene00007898	C33D9.3	Unassigned	Unassigned	Unassigned	C33D9.3 is enriched in the intestine, the muscle cell, and the nervous system based on RNA-seq and microarray studies\; is affected by several genes including daf-2, glp-1, and daf-12 based on microarray, RNA-seq, and tiling array studies\; is affected by four chemicals including Diazinon, Quercetin, and Hydrolyzable Tannins based on microarray studies.
566	WBGene00007929	C34D1.1	Transcription factor	Transcription factor: ZF	Transcription factor: ZF	dmd-10 is an ortholog of human DMRTC2\; is predicted to have DNA-binding activity transcription factor activity, metal ion binding activity, and sequence-specific DNA binding activity\; is expressed in head neurons, the body wall musculature, the intestine, and the vulval muscle.
567	WBGene00007934	C34E7.4	Unassigned	Unassigned	Unassigned	C34E7.4 is enriched in the PLM and the hypodermis based on tiling array and RNA-seq studies\; is affected by several genes including daf-16, daf-2, and daf-12 based on microarray, RNA-seq, and proteomic studies\; is affected by nine chemicals including D-glucose, bisphenol S, and Neurotoxins based on RNA-seq and microarray studies\; is predicted to encode a protein with the following domain: GM2-…
568	WBGene00007938	C34F6.1	Proteolysis general	Proteolysis general: inhibitor	Proteolysis general: inhibitor: serine	C34F6.1 is predicted to have serine-type endopeptidase inhibitor activity.
569	WBGene00007943	C34F6.9	Unassigned	Unassigned	Unassigned	C34F6.9 is expressed in the gonadal primordium, the head, and the intestine\; is predicted to encode a protein with the following domain: Papain-like cysteine peptidase superfamily.
570	WBGene00007944	C34F6.10	Extracellular material	Extracellular material: matrix	Extracellular material: matrix	C34F6.10 is an ortholog of human FNDC3A (fibronectin type III domain containing 3A) and FNDC3B (fibronectin type III domain containing 3B)\; is expressed in the RIH and the body wall musculature\; human FNDC3A exhibits RNA binding activity.
571	WBGene00007956	C35C5.6	Trafficking	Trafficking: ER/Golgi	Trafficking: ER/Golgi: trafficking protein particle complex	trpp-9 is an ortholog of human TRAPPC9 (trafficking protein particle complex 9)\; human orthologs of this gene are implicated in non-syndromic intellectual disability\; is predicted to encode a protein with the following domain: TRAPP II complex, Trs120.
572	WBGene00007976	C36B1.9	Proteolysis proteasome	Proteolysis proteasome: E3	Proteolysis proteasome: E3: RING finger	C36B1.9 is predicted to have metal ion binding activity.
573	WBGene00007984	C36F7.1	Transcription factor	Transcription factor: homeodomain	Transcription factor: homeodomain	irx-1 is an ortholog of human IRX4 (iroquois homeobox 4), IRX5 (iroquois homeobox 5), and IRX1 (iroquois homeobox 1)\; is predicted to have DNA binding activity\; localizes to the nucleus\; is expressed in several tissues, including the ABplapaa, the ABplapap, the ABplpaapp, the ABplppaa, and the nervous system.
574	WBGene00007999	C38C6.6	Unassigned	Unassigned	Unassigned	tag-297 is expressed in head neurons and the hypodermis.
575	WBGene00008032	C39E9.8	Unassigned	Unassigned	Unassigned: regulated by multiple stresses	C39E9.8 is enriched in the germline precursor cell, the hypodermis, and the intestine based on tiling array and microarray studies\; is affected by several genes including daf-2, dpy-10, and clk-1 based on microarray and RNA-seq studies\; is affected by fifteen chemicals including 1-methylnicotinamide, D-glucose, and Cry5B based on RNA-seq and microarray studies.
576	WBGene00008068	C43D7.5	Development	Development: somatic	Development: somatic	sdz-6 is involved in gastrulation.
577	WBGene00008091	C44F1.1	Unassigned	Unassigned	Unassigned	C44F1.1 is enriched in several tissues, including the alimentary system and the nervous system based on microarray, tiling array, and RNA-seq studies\; is affected by several genes including daf-16, daf-2, and skn-1 based on tiling array, microarray, and RNA-seq studies\; is affected by six chemicals including Rotenone, Alovudine, and stavudine based on RNA-seq and microarray studies.
578	WBGene00008099	C44H9.4	Non-coding RNA	Non-coding RNA: small RNA	Non-coding RNA: small RNA: unassigned	C44H9.4 is an ortholog of human MOV10L1 (Mov10 like RISC complex RNA helicase 1)\; is predicted to encode a protein with the following domain: P-loop containing nucleoside triphosphate hydrolase.
579	WBGene00008100	C44H9.5	Transmembrane protein	Transmembrane protein: unassigned	Transmembrane protein: unassigned	C44H9.5 is enriched in dopaminergic neurons, the OLL, the PVD, and the hypodermis based on tiling array studies\; is affected by several genes including daf-16, daf-2, and hsf-1 based on RNA-seq and microarray studies\; is affected by six chemicals including resveratrol, Microcystin-LR, and Sirolimus based on microarray studies.
580	WBGene00008167	C48B4.1	Metabolism	Metabolism: lipid	Metabolism: lipid: beta oxidation	acox-1.5 is an ortholog of human ACOX1\; is predicted to have FAD binding activity and acyl-CoA oxidase activity\; is involved in pheromone biosynthetic process\; human orthologs of this gene are implicated in peroxisomal acyl-CoA oxidase deficiency.
581	WBGene00008191	C49A1.10	Transmembrane protein	Transmembrane protein: unassigned	Transmembrane protein: unassigned	C49A1.10 is expressed in the body wall musculature.
582	WBGene00008194	C49C3.4	Unassigned	Unassigned	Unassigned	C49C3.4 is enriched in the intestine based on SAGE, tiling array, and RNA-seq studies\; is affected by several genes including daf-2, skn-1, and let-7 based on proteomic, RNA-seq, and microarray studies\; is affected by eleven chemicals including Mianserin, nicotine, and Zidovudine based on RNA-seq, proteomic, and microarray studies\; is predicted to encode a protein with the following domain: EG…
583	WBGene00008199	C49C3.9	Unassigned	Unassigned	Unassigned	C49C3.9 is involved in defense response to Gram-negative bacterium and innate immune response.
584	WBGene00008200	C49C3.10	Signaling	Signaling: MAPK	Signaling: MAPK	C49C3.10 is an ortholog of human MAPK6 (mitogen-activated protein kinase 6), MAPK3 (mitogen-activated protein kinase 3), and MAPK4 (mitogen-activated protein kinase 4)\; is predicted to have ATP binding activity and protein kinase activity.
585	WBGene00008211	C49F5.7	Unassigned	Unassigned	Unassigned: regulated by multiple stresses	C49F5.7 is enriched in the NSM, the germ line, the hypodermis, and the intestine based on tiling array, RNA-seq, proteomic, and microarray studies\; is affected by several genes including daf-2, age-1, and dpy-10 based on microarray, RNA-seq, and tiling array studies\; is affected by fourteen chemicals including methylmercuric chloride, Rotenone, and manganese chloride based on microarray and RNA…
586	WBGene00008215	C49F8.3	Unassigned	Unassigned	Unassigned: regulated by multiple stresses	C49F8.3 is enriched in the PLM, the germline precursor cell, and the hypodermis based on tiling array and RNA-seq studies\; is affected by several genes including daf-16, age-1, and daf-12 based on microarray, RNA-seq, proteomic, and tiling array studies\; is affected by thirteen chemicals including methylmercury hydroxide, 1-methylnicotinamide, and Rotenone based on RNA-seq and microarray studie…
587	WBGene00008233	C50F4.8	Unassigned	Unassigned	Unassigned: regulated by multiple stresses	C50F4.8 is involved in defense response to Gram-positive bacterium.
588	WBGene00008239	C50H2.1	Neuronal function	Neuronal function: synaptic function	Neuronal function: synaptic function: neurotransmitter receptor	fshr-1 is an ortholog of human FSHR (follicle stimulating hormone receptor), LHCGR (luteinizing hormone\/choriogonadotropin receptor), and TSHR (thyroid stimulating hormone receptor)\; is predicted to have G protein-coupled receptor activity and protein-hormone receptor activity\; is expressed in several tissues, including the alimentary system, the nervous system, and the reproductive system\; h…
589	WBGene00008254	C51E3.9	Unassigned	Unassigned	Unassigned	C51E3.9 is enriched in the body wall musculature and the nervous system based on tiling array and microarray studies\; is affected by several genes including daf-2, let-7, and gld-1 based on microarray, RNA-seq, and proteomic studies\; is affected by D-glucose and Chlorpyrifos based on RNA-seq and microarray studies\; is predicted to encode a protein with the following domain: S-adenosyl-L-methio…
590	WBGene00008273	C53B4.3	Transmembrane transport	Transmembrane transport: solute carrier	Transmembrane transport: solute carrier	C53B4.3 is an ortholog of human SLC22A18 (solute carrier family 22 member 18)\; is predicted to have transporter activity\; localizes to the nucleus\; human orthologs of this gene are implicated in breast cancer, embryonal rhabdomyosarcoma, and lung cancer.
591	WBGene00008296	C54D10.1	Stress response	Stress response: heavy metal	Stress response: heavy metal	cdr-2 is an ortholog of human FAXC\; is involved in regulation of protein deneddylation and stress response to cadmium ion\; is expressed in several tissues, including the alimentary system, the nervous system, and the reproductive system.
592	WBGene00008298	C54D10.3	Unassigned	Unassigned	Unassigned: regulated by multiple stresses	C54D10.3 is enriched in the OLL and the PVD based on tiling array studies\; is affected by several genes including daf-16, daf-2, and glp-1 based on microarray, tiling array, and RNA-seq studies\; is affected by ten chemicals including Ethanol, Rotenone, and Mianserin based on RNA-seq and microarray studies\; is predicted to encode a protein with the following domain: ShKT domain.
593	WBGene00008310	C54E10.6	Unassigned	Unassigned	Unassigned	C54E10.6 is enriched in the amphid sensillum, the muscular system, and the nervous system based on tiling array, RNA-seq, and microarray studies\; is affected by several genes including daf-16, lin-35, and pgl-1 based on microarray, tiling array, and RNA-seq studies\; is affected by six chemicals including 1-methylnicotinamide, Alovudine, and stavudine based on RNA-seq and microarray studies.
594	WBGene00008341	C56A3.2	Unassigned	Unassigned	Unassigned: regulated by multiple stresses	ttr-44 is enriched in the ASER and the intestine based on tiling array and RNA-seq studies\; is affected by several genes including daf-16, daf-2, and glp-1 based on microarray, tiling array, and RNA-seq studies\; is affected by eleven chemicals including methylmercuric chloride, bisphenol A, and Neurotoxins based on microarray and RNA-seq studies\; is predicted to encode a protein with the follo…
595	WBGene00008376	D1054.9	Unassigned	Unassigned	Unassigned: regulated by multiple stresses	D1054.9 is enriched in GABAergic neurons and the pharynx based on microarray studies\; is affected by several genes including daf-16, glp-1, and skn-1 based on microarray and RNA-seq studies\; is affected by eleven chemicals including 1-methylnicotinamide, manganese chloride, and D-glucose based on RNA-seq and microarray studies.
596	WBGene00008388	D1086.1	Unassigned	Unassigned	Unassigned: regulated by multiple stresses	D1086.1 is enriched in the ALM, the PLM, and the muscle cell based on microarray studies\; is affected by several genes including daf-16, daf-2, and glp-1 based on microarray, tiling array, and RNA-seq studies\; is affected by seven chemicals including hydrogen sulfide, tryptophan, and Rotenone based on microarray and RNA-seq studies\; is predicted to encode a protein with the following domains: …
597	WBGene00008390	D1086.3	Unassigned	Unassigned	Unassigned: regulated by multiple stresses	D1086.3 is enriched in the Z1.p, the Z4.a, the epithelial system, and the male distal tip cell based on tiling array, RNA-seq, and microarray studies\; is affected by several genes including daf-16, daf-2, and glp-1 based on microarray, tiling array, RNA-seq, and proteomic studies\; is affected by nineteen chemicals including Heme, methylmercuric chloride, and Tunicamycin based on microarray and …
598	WBGene00008446	E01G4.3	Unassigned	Unassigned	Unassigned: regulated by multiple stresses	E01G4.3 is enriched in the body wall musculature, the intestine, the muscle cell, and the nervous system based on RNA-seq and microarray studies\; is affected by several genes including daf-16, daf-2, and glp-1 based on microarray, tiling array, and RNA-seq studies\; is affected by nine chemicals including Rotenone, D-glucose, and stavudine based on RNA-seq and microarray studies.
599	WBGene00008448	E01G4.6	Unassigned	Unassigned	Unassigned: regulated by multiple stresses	E01G4.6 is enriched in the PLM and the amphid sheath cell based on RNA-seq studies\; is affected by several genes including daf-16, daf-2, and glp-1 based on proteomic, microarray, and RNA-seq studies\; is affected by fourteen chemicals including Heme, hydrogen sulfide, and methylmercury hydroxide based on microarray and RNA-seq studies.
600	WBGene00008449	E01G6.1	Proteolysis general	Proteolysis general: inhibitor	Proteolysis general: inhibitor: serine	E01G6.1 is predicted to have chitin binding activity and serine-type endopeptidase inhibitor activity.
601	WBGene00008486	F01D4.2	Stress response	Stress response: detoxification	Stress response: detoxification: ugt	ugt-44 is an ortholog of human UGT3A1 (UDP glycosyltransferase family 3 member A1) and UGT3A2 (UDP glycosyltransferase family 3 member A2)\; is predicted to have transferase activity, transferring hexosyl groups\; is involved in innate immune response.
602	WBGene00008492	F01D5.1	Stress response	Stress response: pathogen	Stress response: pathogen: unassigned	F01D5.1 is involved in innate immune response.
603	WBGene00008493	F01D5.2	Extracellular material	Extracellular material: matrix	Extracellular material: matrix	F01D5.2 is enriched in the intestine based on tiling array and RNA-seq studies\; is affected by several genes including daf-16, daf-2, and glp-1 based on microarray, tiling array, and RNA-seq studies\; is affected by eighteen chemicals including Rotenone, Tunicamycin, and Rifampin based on RNA-seq and microarray studies\; is predicted to encode a protein with the following domain: ShKT domain.
604	WBGene00008496	F01D5.6	Unassigned	Unassigned	Unassigned: regulated by multiple stresses	F01D5.6 is enriched in the germline precursor cell and the hypodermis based on tiling array studies\; is affected by several genes including daf-16, glp-1, and skn-1 based on microarray and RNA-seq studies\; is affected by fourteen chemicals including Ethanol, methylmercury hydroxide, and 1-methylnicotinamide based on RNA-seq and microarray studies\; is predicted to encode a protein with the foll…
605	WBGene00008499	F01D5.9	Stress response	Stress response: detoxification	Stress response: detoxification: CYP	cyp-37A1 is an ortholog of human CYP19A1 (cytochrome P450 family 19 subfamily A member 1) and CYP4V2 (cytochrome P450 family 4 subfamily V member 2)\; is predicted to have heme binding activity, iron ion binding activity, and oxidoreductase activity\; is expressed in the alimentary system, the digestive tract, and the nervous system.
606	WBGene00008510	F01G10.7	Metabolism	Metabolism: lipid	Metabolism: lipid: lipase	lipl-7 is an ortholog of human LIPJ (lipase J), LIPK (lipase K), and LIPF (lipase F, gastric type)\; is predicted to have hydrolase activity, acting on ester bonds\; human orthologs of this gene are implicated in autosomal recessive congenital ichthyosis 8 and lysosomal and lipase deficiency.
607	WBGene00008515	F02C12.1	Transmembrane protein	Transmembrane protein: unassigned	Transmembrane protein: unassigned	F02C12.1 is predicted to have zinc ion binding activity.
608	WBGene00008522	F02D8.5	Neuronal function	Neuronal function: synaptic function	Neuronal function: synaptic function: neuropeptide	nlp-59 is enriched in the nervous system and the ventral nerve cord based on tiling array and RNA-seq studies\; is affected by several genes including daf-2, clk-1, and lin-35 based on RNA-seq, microarray, and tiling array studies\; is affected by D-glucose, stavudine, and Zidovudine based on RNA-seq studies.
609	WBGene00008542	F07A5.3	Transmembrane protein	Transmembrane protein: unassigned	Transmembrane protein: unassigned	scav-6 is an ortholog of human SCARB1 (scavenger receptor class B member 1)\; human SCARB1 exhibits several functions, including apolipoprotein A-I binding activity, high-density lipoprotein particle receptor activity, and lipopolysaccharide binding activity.
610	WBGene00008547	F07A11.4	Proteolysis proteasome	Proteolysis proteasome: ubiquitin peptidase	Proteolysis proteasome: ubiquitin peptidase	F07A11.4 is an ortholog of human USP19 (ubiquitin specific peptidase 19)\; is predicted to have metal ion binding activity and thiol-dependent ubiquitinyl hydrolase activity\; is expressed in the body wall musculature, the pharynx, and the reproductive system.
611	WBGene00008548	F07A11.5	Metabolism	Metabolism: pentose phosphate pathway	Metabolism: pentose phosphate pathway	F07A11.5 is an ortholog of human RBKS\; is predicted to have ATP binding activity, metal ion binding activity, and ribokinase activity.
612	WBGene00008558	F07H5.7	Transmembrane protein	Transmembrane protein: unassigned	Transmembrane protein: unassigned	F07H5.7 is enriched in the nervous system based on tiling array, RNA-seq, and microarray studies\; is affected by several genes including daf-2, daf-12, and lin-35 based on microarray, tiling array, and RNA-seq studies\; is affected by six chemicals including Rotenone, stavudine, and resveratrol based on RNA-seq and microarray studies.
613	WBGene00008563	F07H5.13	Unassigned	Unassigned	Unassigned: regulated by multiple stresses	F07H5.13 is enriched in the NSM, the body wall muscle cell, and the intestine based on tiling array studies\; is affected by several genes including daf-16, daf-2, and daf-12 based on microarray, tiling array, and RNA-seq studies\; is affected by ten chemicals including methylmercury hydroxide, 1-methylnicotinamide, and methylmercuric chloride based on RNA-seq and microarray studies.
614	WBGene00008565	F08A8.2	Metabolism	Metabolism: lipid	Metabolism: lipid: beta oxidation	acox-1.2 is an ortholog of human ACOX1\; is predicted to have ATP binding activity, FAD binding activity, and acyl-CoA oxidase activity\; is involved in ascaroside biosynthetic process\; is expressed in the intestine\; human orthologs of this gene are implicated in peroxisomal acyl-CoA oxidase deficiency.
615	WBGene00008567	F08A8.4	Metabolism	Metabolism: lipid	Metabolism: lipid: beta oxidation	acox-1.4 is an ortholog of human ACOX1\; is predicted to have FAD binding activity and acyl-CoA oxidase activity\; is expressed in the intestine\; human orthologs of this gene are implicated in peroxisomal acyl-CoA oxidase deficiency.
616	WBGene00008571	F08B12.1	Transmembrane protein	Transmembrane protein: unassigned	Transmembrane protein: unassigned	prmn-1 is an ortholog of human PROM1 (prominin 1) and PROM2\; human PROM1 exhibits actinin binding activity and cadherin binding activity.
617	WBGene00008572	F08B12.4	Unassigned	Unassigned	Unassigned	F08B12.4 localizes to the nucleus\; is expressed in metacorpus, the body wall musculature, and the tail.
618	WBGene00008584	F08G5.6	Stress response	Stress response: pathogen	Stress response: pathogen: CUB	irg-4 is involved in defense response to Gram-negative bacterium and innate immune response\; is expressed in head neurons and the intestine.
619	WBGene00008603	F09B9.4	Unassigned	Unassigned	Unassigned	F09B9.4 is expressed in the body wall musculature.
620	WBGene00008605	F09B12.1	Development	Development: somatic	Development: somatic	mlt-9 is expressed in the hypodermis\; is predicted to encode a protein with the following domain: Concanavalin A-like lectin\/glucanase domain superfamily.
621	WBGene00008607	F09B12.3	Signaling	Signaling: lipid	Signaling: lipid: phospholipase B	F09B12.3 is an ortholog of human PLBD1 and PLBD2\; is predicted to have hydrolase activity.
622	WBGene00008629	F09F3.9	Metabolism	Metabolism: lipid	Metabolism: lipid: beta oxidation	cpt-5 is an ortholog of human CPT1A, CPT1B, and CPT1C\; is predicted to have transferase activity, transferring acyl groups.
623	WBGene00008652	F10D11.6	Development	Development: general	Development: general	F10D11.6 is an ortholog of human PLTP (phospholipid transfer protein), BPI (bactericidal permeability increasing protein), and LBP (lipopolysaccharide binding protein)\; is predicted to have lipid binding activity.
624	WBGene00008655	F10F2.3	Metabolism	Metabolism: lipid	Metabolism: lipid: lipase	lips-3 is predicted to have hydrolase activity.
625	WBGene00008666	F10G8.8	Signaling	Signaling: phosphatase	Signaling: phosphatase: unassigned	F10G8.8 is an ortholog of human MPRIP (myosin phosphatase Rho interacting protein) and TRIOBP (TRIO and F-actin binding protein)\; human MPRIP exhibits identical protein binding activity.
626	WBGene00008707	F11E6.3	Unassigned	Unassigned	Unassigned: regulated by multiple stresses	F11E6.3 is enriched in the NSM, the cephalic sheath cell, the germ line, and the intestine based on tiling array, RNA-seq, and microarray studies\; is affected by several genes including daf-16, daf-2, and age-1 based on microarray, tiling array, and RNA-seq studies\; is affected by fourteen chemicals including diallyl trisulfide, nicotinic acid, and Rotenone based on microarray and RNA-seq studi…
627	WBGene00008735	F13D2.1	Proteolysis general	Proteolysis general: inhibitor	Proteolysis general: inhibitor: unassigned	F13D2.1 is an ortholog of human A2M (alpha-2-macroglobulin), C5, and PZP (PZP, alpha-2-macroglobulin like)\; is predicted to have endopeptidase inhibitor activity.
628	WBGene00008741	F13D12.6	Metabolism	Metabolism: carbohydrate	Metabolism: carbohydrate	F13D12.6 is an ortholog of human CTSA (cathepsin A)\; is predicted to have serine-type carboxypeptidase activity\; is expressed in the intestine.
629	WBGene00008770	F13G3.12	Unassigned	Unassigned	Unassigned	F13G3.12 is enriched in GABAergic neurons and the body wall muscle cell based on tiling array and RNA-seq studies\; is affected by several genes including sma-2, sma-4, and cyd-1 based on RNA-seq and microarray studies.
630	WBGene00008841	F15A4.6	Unassigned	Unassigned	Unassigned	F15A4.6 is expressed in the pharyngeal gland cell\; is predicted to encode a protein with the following domains: ShKT domain and CC domain.
631	WBGene00008851	F15B9.8	Unassigned	Unassigned	Unassigned: regulated by multiple stresses	F15B9.8 is enriched in several tissues, including the AFD, the alimentary system, the germline precursor cell, the hypodermis, and the somatic gonad precursor based on tiling array and RNA-seq studies\; is affected by several genes including daf-16, daf-2, and daf-12 based on microarray and RNA-seq studies\; is affected by twenty-one chemicals including Ethanol, Nitric Oxide, and methylmercury hy…
632	WBGene00008865	F15G9.1	Muscle function	Muscle function	Muscle function	F15G9.1 localizes to the striated muscle dense body and striated muscle thin filament\; is expressed in the hypodermis and the muscle cell.
633	WBGene00008868	F15G9.5	Transmembrane protein	Transmembrane protein: unassigned	Transmembrane protein: unassigned	F15G9.5 is enriched in the muscle cell and the nervous system based on RNA-seq and microarray studies\; is affected by several genes including daf-16, glp-1, and lin-39 based on tiling array, RNA-seq, and microarray studies\; is affected by adsorbable organic bromine compound based on microarray studies.
634	WBGene00008883	F16B12.7	Signaling	Signaling: unassigned	Signaling: unassigned	F16B12.7 is predicted to have ATP binding activity and protein kinase activity.
635	WBGene00008944	F19B2.5	Unassigned	Unassigned	Unassigned	F19B2.5 is predicted to have ATP binding activity.
636	WBGene00008953	F19C6.4	Proteolysis general	Proteolysis general: metallopeptidase	Proteolysis general: metallopeptidase	F19C6.4 is enriched in several tissues, including the alimentary system, the coelomocyte, the muscle cell, and the nervous system based on microarray, tiling array, and RNA-seq studies\; is affected by several genes including daf-2, sir-2.1, and pgl-1 based on RNA-seq and microarray studies\; is affected by D-glucose and Sirolimus based on RNA-seq and microarray studies.
637	WBGene00008956	F19H6.1	Signaling	Signaling: S/T kinase	Signaling: S/T kinase	nekl-3 is an ortholog of human NEK6 and NEK7\; is predicted to have ATP binding activity, metal ion binding activity, and protein serine\/threonine kinase activity\; is involved in gonad development, growth, and molting cycle\; localizes to the apical plasma membrane\; is expressed in several tissues, including the epithelial system, the nervous system, and the vulva.
638	WBGene00008973	F20D1.1	Transmembrane transport	Transmembrane transport: calcium channel	Transmembrane transport: calcium channel	F20D1.1 is an ortholog of human CACFD1\; is expressed in several tissues including the anterior gonad arm\; is predicted to encode a protein with the following domain: TVP18\/Calcium channel flower.
639	WBGene00008974	F20D1.2	Stress response	Stress response: unassigned	Stress response: unassigned	tbc-1 is an ortholog of human TBC1D23\; is expressed in the anterior gonad arm\; is predicted to encode a protein with the following domains: Rab-GTPase-TBC domain, Rhodanese-like domain, Rab-GTPase-TBC domain superfamily, and Rhodanese-like domain superfamily.
640	WBGene00008975	F20D1.3	Unassigned	Unassigned	Unassigned: regulated by multiple stresses	F20D1.3 is expressed in the anterior gonad arm\; is predicted to encode a protein with the following domain: Kelch-type beta propeller.
641	WBGene00008986	F20G2.2	Metabolism	Metabolism: lipid	Metabolism: lipid: sterol	F20G2.2 is enriched in the ASER and the intestine based on RNA-seq and microarray studies\; is affected by several genes including daf-16, daf-2, and glp-1 based on microarray, RNA-seq, and proteomic studies\; is affected by nine chemicals including Rotenone, Tunicamycin, and D-glucopyranose based on RNA-seq and microarray studies\; is predicted to encode a protein with the following domains: Sho…
642	WBGene00008987	F20G2.3	Metabolism	Metabolism: lipid	Metabolism: lipid: binding	F20G2.3 is enriched in the hypodermis, the nervous system, the reproductive system, and the sensillum based on microarray, tiling array, RNA-seq, and proteomic studies\; is affected by several genes including daf-16, daf-2, and age-1 based on microarray, proteomic, and RNA-seq studies\; is affected by ten chemicals including methylmercury hydroxide, manganese chloride, and D-glucose based on RNA-…
643	WBGene00008993	F21A3.3	Extracellular material	Extracellular material: secreted protein	Extracellular material: secreted protein	F21A3.3 is an ortholog of human THAP4 (THAP domain containing 4)\; human THAP4 exhibits heme binding activity and protein homodimerization activity.
644	WBGene00009048	F22B8.6	Metabolism	Metabolism: 1CC	Metabolism: 1CC: transsulfuration	cth-1 is an ortholog of human CTH\; is predicted to have lyase activity and pyridoxal phosphate binding activity\; human orthologs of this gene are implicated in cystathioninuria.
645	WBGene00009049	F22B8.7	Metabolism	Metabolism: mitochondria	Metabolism: mitochondria: unassigned	F22B8.7 is an ortholog of human MARC1 and MARC2\; is predicted to have catalytic activity, molybdenum ion binding activity, and pyridoxal phosphate binding activity\; is involved in regulation of protein deneddylation\; localizes to the cytoplasm and nucleus.
646	WBGene00009081	F23B12.4	Unassigned	Unassigned	Unassigned	F23B12.4 is enriched in the PLM, the hypodermis, and the intestine based on tiling array, RNA-seq, and microarray studies\; is affected by several genes including daf-16, daf-2, and glp-1 based on microarray, RNA-seq, proteomic, and tiling array studies\; is affected by twelve chemicals including Lithium Chloride, hydrogen sulfide, and methylmercury hydroxide based on microarray and RNA-seq studi…
647	WBGene00009106	F25C8.4	Metabolism	Metabolism: lipid	Metabolism: lipid: fatty acid	acs-12 is predicted to have catalytic activity.
648	WBGene00009130	F25H5.8	Transmembrane protein	Transmembrane protein: unassigned	Transmembrane protein: unassigned	F25H5.8 is enriched in GABAergic neurons, the amphid sheath cell, the excretory cell, and the germline precursor cell based on tiling array and RNA-seq studies\; is affected by several genes including daf-2, hsf-1, and clk-1 based on microarray, tiling array, and RNA-seq studies\; is affected by twelve chemicals including Ethanol, Rotenone, and manganese chloride based on RNA-seq and microarray s…
649	WBGene00009133	F25H8.6	Nucleic acid	Nucleic acid: binding	Nucleic acid: binding: unassigned	bed-3 exhibits RNA polymerase II regulatory region sequence-specific DNA binding activity\; is involved in molting cycle, regulation of cell division, and vulval cell fate specification\; is expressed in the M lineage cell, the hypodermal cell, and the vulval cell.
650	WBGene00009146	F26C11.1	Lysosome	Lysosome: acid phosphatase	Lysosome: acid phosphatase	F26C11.1 is an ortholog of human ACP2 (acid phosphatase 2, lysosomal), ACP4 (acid phosphatase 4), and ACPP (acid phosphatase, prostate)\; is predicted to have acid phosphatase activity.
651	WBGene00009215	F28D1.5	Stress response	Stress response: pathogen	Stress response: pathogen: unassigned	thn-2 is involved in defense response to Gram-negative bacterium and defense response to Gram-positive bacterium.
652	WBGene00009241	F28H7.8	Metabolism	Metabolism: lipid	Metabolism: lipid: phospholipid	F28H7.8 is enriched in dopaminergic neurons, the PLM, and the hypodermis based on tiling array and RNA-seq studies\; is affected by several genes including daf-2, glp-1, and lin-4 based on microarray, tiling array, and RNA-seq studies\; is affected by five chemicals including multi-walled carbon nanotube, Zidovudine, and single-walled carbon nanotube based on RNA-seq and microarray studies\; is p…
653	WBGene00009257	F29G6.1	Proteolysis general	Proteolysis general: inhibitor	Proteolysis general: inhibitor: serine	F29G6.1 is an ortholog of human SPINK5 (serine peptidase inhibitor, Kazal type 5) and SPINK6 (serine peptidase inhibitor, Kazal type 6)\; human SPINK5 exhibits serine-type endopeptidase inhibitor activity.
654	WBGene00009306	F32A7.5	Cytoskeleton	Cytoskeleton: microtubule	Cytoskeleton: microtubule: binding	maph-1.1 is an ortholog of human MAP1A, MAP1B (microtubule associated protein 1B), and MAP1S\; is predicted to have microtubule binding activity\; localizes to the microtubule cytoskeleton\; is expressed in several tissues, including the epithelial system, the intestinal cell, the muscular system, the nervous system, and the reproductive system.
655	WBGene00009311	F32A11.7	Transmembrane protein	Transmembrane protein: unassigned	Transmembrane protein: unassigned	mltn-1 is enriched in the Z1, the Z4, and the hypodermis based on RNA-seq studies\; is affected by several genes including daf-16, daf-2, and glp-1 based on microarray and RNA-seq studies\; is affected by methylmercury hydroxide, Rotenone, and manganese chloride based on RNA-seq studies\; is predicted to encode a protein with the following domain: Moulting cycle MLT-10-like protein.
656	WBGene00009388	F35B12.9	Transmembrane protein	Transmembrane protein: unassigned	Transmembrane protein: unassigned	F35B12.9 is enriched in dopaminergic neurons, the amphid sheath cell, and the cephalic sheath cell based on tiling array and RNA-seq studies\; is affected by several genes including daf-2, dpy-10, and elt-2 based on microarray and RNA-seq studies\; is affected by five chemicals including 1-methylnicotinamide, Rotenone, and D-glucose based on RNA-seq and microarray studies.
657	WBGene00009394	F35C5.6	Stress response	Stress response: C-type Lectin	Stress response: C-type Lectin	clec-63 is predicted to have carbohydrate binding activity\; is expressed in the germ line and the intestine.
658	WBGene00009396	F35C5.8	Stress response	Stress response: C-type Lectin	Stress response: C-type Lectin	clec-65 is predicted to have carbohydrate binding activity\; is expressed in the intestine.
659	WBGene00009397	F35C5.9	Stress response	Stress response: C-type Lectin	Stress response: C-type Lectin	clec-66 is predicted to have carbohydrate binding activity\; is involved in innate immune response\; is expressed in the intestine.
660	WBGene00009408	F35C12.3	Unassigned	Unassigned	Unassigned: regulated by multiple stresses	F35C12.3 is enriched in the coelomocyte, the hypodermis, and the male based on tiling array, RNA-seq, and microarray studies\; is affected by several genes including daf-16, glp-1, and let-60 based on microarray and RNA-seq studies\; is affected by five chemicals including Tunicamycin, stavudine, and Zidovudine based on microarray and RNA-seq studies.
661	WBGene00009428	F35E12.4	Pseudogene	Pseudogene	Pseudogene	F35E12.4 is enriched in dopaminergic neurons based on tiling array studies\; is affected by several genes including rrf-3, hsf-1, and clk-1 based on microarray and RNA-seq studies\; is affected by nine chemicals including 1-methylnicotinamide, Rotenone, and indole based on RNA-seq and microarray studies.
662	WBGene00009429	F35E12.5	Stress response	Stress response: pathogen	Stress response: pathogen: unassigned	irg-5 is involved in defense response to Gram-positive bacterium.
663	WBGene00009430	F35E12.6	Stress response	Stress response: pathogen	Stress response: pathogen: unassigned	F35E12.6 is involved in innate immune response.
664	WBGene00009431	F35E12.7	Stress response	Stress response: pathogen	Stress response: pathogen: unassigned	dct-17 is involved in defense response to Gram-negative bacterium and innate immune response\; localizes to the membrane raft.
665	WBGene00009488	F36G9.12	Metabolism	Metabolism: lipid	Metabolism: lipid: o-acyl transferase	oac-20 is predicted to have transferase activity, transferring acyl groups other than amino-acyl groups.
666	WBGene00009500	F36H2.3	Unassigned	Unassigned	Unassigned	F36H2.3 is an ortholog of human CR2 (complement C3d receptor 2)\; is expressed in the nervous system and the vulva\; human CR2 exhibits DNA binding activity, complement binding activity, and protein homodimerization activity.
667	WBGene00009514	F37H8.5	Metabolism	Metabolism: unassigned	Metabolism: unassigned	F37H8.5 is an ortholog of human IFI30\; localizes to the cytoplasm\; is expressed in several tissues, including the alimentary system, the nervous system, and the reproductive system.
668	WBGene00009518	F38A1.5	Stress response	Stress response: C-type Lectin	Stress response: C-type Lectin	clec-166 is predicted to have carbohydrate binding activity\; is expressed in the rectum.
669	WBGene00009620	F41E7.4	Unassigned	Unassigned	Unassigned: regulated by multiple stresses	fip-5 is enriched in the PLM and the germline precursor cell based on tiling array and RNA-seq studies\; is affected by several genes including daf-16, daf-2, and lin-4 based on microarray, RNA-seq, and tiling array studies\; is affected by eleven chemicals including Rotenone, bisphenol A, and juglone based on RNA-seq and microarray studies.
670	WBGene00009626	F42A8.1	Development	Development: general	Development: general	F42A8.1 is expressed in the head, the intestine, and the vulva.
671	WBGene00009645	F42G10.1	Proteolysis general	Proteolysis general: metallopeptidase	Proteolysis general: metallopeptidase	F42G10.1 is predicted to have metallopeptidase activity.
672	WBGene00009678	F44D12.1	Signaling	Signaling: MAGUK	Signaling: MAGUK	magu-4 is an ortholog of human DLG5 (discs large MAGUK scaffold protein 5)\; is expressed in several tissues, including the hypodermis, the nervous system, the pharynx, and the reproductive system\; human DLG5 exhibits beta-catenin binding activity and cytoskeletal protein binding activity.
673	WBGene00009692	F44E5.5	Stress response	Stress response: heat	Stress response: heat	F44E5.5 is predicted to have ATP binding activity.
674	WBGene00009706	F44G3.2	Metabolism	Metabolism: creatine kinase	Metabolism: creatine kinase	argk-1 is an ortholog of human CKMT1B, CKB, and CKM\; is predicted to have ATP binding activity and kinase activity\; is expressed in the IL socket cell and the OL socket cell.
675	WBGene00009722	F45D3.2	Unassigned	Unassigned	Unassigned	F45D3.2 is expressed in the body wall musculature.
676	WBGene00009723	F45D3.3	Unassigned	Unassigned	Unassigned: regulated by multiple stresses	F45D3.3 is enriched in the PLM, the germline precursor cell, and the intestine based on tiling array, RNA-seq, and microarray studies\; is affected by several genes including daf-2, hsf-1, and sir-2.1 based on microarray, tiling array, and RNA-seq studies\; is affected by nine chemicals including Ethanol, Rotenone, and bisphenol A based on RNA-seq and microarray studies.
677	WBGene00009724	F45D3.4	Unassigned	Unassigned	Unassigned: regulated by multiple stresses	F45D3.4 is enriched in several tissues, including the body wall musculature, the germline precursor cell, the hypodermis, the intestine, and the nervous system based on microarray, tiling array, and RNA-seq studies\; is affected by several genes including daf-16, daf-2, and let-60 based on microarray and RNA-seq studies\; is affected by fifteen chemicals including Ethanol, 1-methylnicotinamide, a…
678	WBGene00009778	F46C5.1	Unassigned	Unassigned	Unassigned: membrane spanning domain	F46C5.1 is enriched in the intestine and the nervous system based on tiling array and microarray studies\; is affected by several genes including daf-16, daf-2, and glp-1 based on microarray and RNA-seq studies\; is affected by thirteen chemicals including hydrogen sulfide, 1-methylnicotinamide, and Rotenone based on microarray and RNA-seq studies\; is predicted to encode a protein with the follo…
679	WBGene00009787	F46F2.3	Unassigned	Unassigned	Unassigned	F46F2.3 is expressed in the hypodermis.
680	WBGene00009796	F46G10.1	Transmembrane transport	Transmembrane transport: potassium channel	Transmembrane transport: potassium channel	F46G10.1 is an ortholog of human KCTD21, KCTD7, and KCTD11\; human KCTD11 exhibits identical protein binding activity.
681	WBGene00009800	F47A4.3	Signaling	Signaling: small GTPase	Signaling: small GTPase: Rho/Rac	rrc-1 is an ortholog of human ARHGAP33 (Rho GTPase activating protein 33), ARHGAP30 (Rho GTPase activating protein 30), and ARHGAP32 (Rho GTPase activating protein 32)\; exhibits GTPase activator activity\; is involved in positive regulation of GTPase activity\; is expressed in the GLRL, the GLRR, the coelomocyte, the excretory cell, and the uterine seam cell\; human orthologs of this gene are im…
682	WBGene00009804	F47B8.3	Stress response	Stress response: oxidative	Stress response: oxidative	F47B8.3 is predicted to have electron transfer activity and protein disulfide oxidoreductase activity\; is expressed in several tissues, including the alimentary system, the head, the hypodermis, and the nervous system.
683	WBGene00009812	F47B10.1	Metabolism	Metabolism: mitochondria	Metabolism: mitochondria: citric acid cycle	suca-1 is an ortholog of human SUCLA2\; is predicted to have ATP binding activity, metal ion binding activity, and succinate-CoA ligase (ADP-forming) activity\; localizes to the mitochondrion\; is expressed in the anterior gonad arm\; human orthologs of this gene are implicated in mitochondrial DNA depletion syndrome 5.
684	WBGene00009824	F47G4.3	Metabolism	Metabolism: lipid	Metabolism: lipid: phospholipid	gpdh-1 is an ortholog of human GPD1 and GPD1L\; is predicted to have glycerol-3-phosphate dehydrogenase (quinone) activity\; is expressed in the hypodermis and the intestine\; human orthologs of this gene are implicated in Brugada syndrome 2.
685	WBGene00009831	F47G9.4	Proteolysis proteasome	Proteolysis proteasome: E3	Proteolysis proteasome: E3: RING finger	F47G9.4 is an ortholog of human RNF207 (ring finger protein 207)\; is predicted to have Hsp70 protein binding activity and zinc ion binding activity.
686	WBGene00009840	F47H4.9	Proteolysis proteasome	Proteolysis proteasome: E3	Proteolysis proteasome: E3: F box	fbxa-189 is enriched in several tissues, including the Z1.p, the Z4.a, the male distal tip cell, the nervous system, and the somatic gonad precursor based on tiling array and RNA-seq studies\; is affected by several genes including daf-16, daf-2, and daf-12 based on microarray, tiling array, and RNA-seq studies\; is affected by seven chemicals including methylmercuric chloride, bisphenol A, and s…
687	WBGene00009883	F49C12.14	Unassigned	Unassigned	Unassigned: regulated by multiple stresses	F49C12.14 is enriched in the intestine based on tiling array and RNA-seq studies\; is affected by several genes including daf-2, dpy-10, and elt-2 based on microarray and RNA-seq studies\; is affected by seven chemicals including Rotenone, Atrazine, and Cry5B based on RNA-seq and microarray studies.
688	WBGene00009888	F49E2.5	Unassigned	Unassigned	Unassigned	F49E2.5 is expressed in the hypodermis, the muscle cell, and the nervous system\; is predicted to encode a protein with the following domain: Protein of unknown function DUF612.
689	WBGene00009895	F49E11.10	Extracellular material	Extracellular material: secreted protein	Extracellular material: secreted protein	scl-2 is an ortholog of human GLIPR1 (GLI pathogenesis related 1) and members of the human CRISP (Cysteine rich secretory protein family) gene family including CRISP2, CRISP3, and CRISP1\; is expressed in the intestinal cell\; is predicted to encode a protein with the following domains: Cysteine-rich secretory protein, allergen V5\/Tpx-1-related, CAP domain, and CAP superfamily.
690	WBGene00009896	F49E11.11	Extracellular material	Extracellular material: secreted protein	Extracellular material: secreted protein	scl-3 is an ortholog of human GLIPR1 (GLI pathogenesis related 1) and members of the human CRISP (Cysteine rich secretory protein family) gene family including CRISP2, CRISP3, and CRISP1\; is expressed in the g1AL, the g1AR, the g1P, the g2L, and the g2R\; is predicted to encode a protein with the following domains: Cysteine-rich secretory protein, allergen V5\/Tpx-1-related, Ves allergen, CAP do…
691	WBGene00009902	F49E12.9	Metabolism	Metabolism: lipid	Metabolism: lipid: fatty acid	drd-1 is an ortholog of human FAXDC2 (fatty acid hydroxylase domain containing 2)\; is predicted to have iron ion binding activity and oxidoreductase activity\; is expressed in the intestine.
692	WBGene00009908	F49H6.5	Metabolism	Metabolism: molybdenum cofactor	Metabolism: molybdenum cofactor	F49H6.5 is an ortholog of human Mocs1\; is predicted to have 4 iron, 4 sulfur cluster binding activity, catalytic activity, and metal ion binding activity\; human orthologs of this gene are implicated in molybdenum cofactor deficiency type A.
693	WBGene00009926	F52B11.3	Development	Development: somatic	Development: somatic	noah-2 is involved in molting cycle.
694	WBGene00009929	F52D10.1	Transmembrane transport	Transmembrane transport: anion	Transmembrane transport: anion	abts-2 is an ortholog of human SLC4A11 (solute carrier family 4 member 11)\; is predicted to have inorganic anion exchanger activity\; localizes to the basolateral plasma membrane\; is expressed in several tissues, including the alimentary system, the excretory cell, the gonadal sheath cell, and the nervous system.
695	WBGene00009935	F52E10.4	Unassigned	Unassigned	Unassigned: regulated by multiple stresses	F52E10.4 is enriched in the coelomocyte and the intestine based on tiling array and RNA-seq studies\; is affected by several genes including daf-2, dpy-10, and sir-2.1 based on microarray and RNA-seq studies\; is affected by seven chemicals including Rotenone, resveratrol, and Hydrolyzable Tannins based on RNA-seq and microarray studies.
696	WBGene00009945	F52H3.3	Unassigned	Unassigned	Unassigned: BTB and MATH domain	bath-38 is expressed in several tissues including the hypodermis and the pharynx\; is predicted to encode a protein with the following domains: BTB\/POZ domain, MATH\/TRAF domain, TRAF-like, and SKP1\/BTB\/POZ domain superfamily.
697	WBGene00009947	F52H3.5	Stress response	Stress response: unassigned	Stress response: unassigned	ttc-36 is an ortholog of human TTC36 (tetratricopeptide repeat domain 36)\; is expressed in the hypodermis, the intestine, and the pharynx\; is predicted to encode a protein with the following domains: Tetratricopeptide-like helical domain superfamily, Tetratricopeptide repeat, and Tetratricopeptide repeat protein 36.
698	WBGene00009957	F53B2.8	Unassigned	Unassigned	Unassigned	F53B2.8 is enriched in the intestine and the muscle cell based on tiling array and RNA-seq studies\; is affected by several genes including daf-16, daf-2, and glp-1 based on microarray, tiling array, and RNA-seq studies\; is affected by twenty-five chemicals including Ethanol, Nitric Oxide, and 1-methylnicotinamide based on RNA-seq and microarray studies.
699	WBGene00009971	F53C11.1	Unassigned	Unassigned	Unassigned	F53C11.1 localizes to the membrane raft.
700	WBGene00009982	F53F1.4	Unassigned	Unassigned	Unassigned: regulated by multiple stresses	F53F1.4 is enriched in the AFD, the ASER, the germline precursor cell, and the hypodermis based on tiling array and RNA-seq studies\; is affected by several genes including daf-16, daf-2, and glp-1 based on microarray, RNA-seq, and tiling array studies\; is affected by seventeen chemicals including aldicarb, 1-methylnicotinamide, and nicotinic acid based on microarray and RNA-seq studies.
701	WBGene00009983	F53F1.5	Extracellular material	Extracellular material: cuticlin	Extracellular material: cuticlin	cut-2 is predicted to be a structural constituent of cuticle.
702	WBGene00009995	F53F4.13	Unassigned	Unassigned	Unassigned	F53F4.13 is expressed in the amphid sheath cell and the phasmid sheath cell\; is predicted to encode a protein with the following domain: Protein of unknown function DUF4473.
703	WBGene00010011	F53H4.6	Transcription: general machinery	Transcription: general machinery: RNA Pol II	Transcription: general machinery: RNA Pol II: TFIIH	F53H4.6 is an ortholog of human ERCC6 (ERCC excision repair 6, chromatin remodeling factor)\; is predicted to have ATP binding activity\; human orthologs of this gene are implicated in several diseases, including Cockayne syndrome, UV-sensitive syndrome, and age related macular degeneration 5.
704	WBGene00010028	F54B11.5	Proteolysis proteasome	Proteolysis proteasome: E3	Proteolysis proteasome: E3: RING finger	F54B11.5 is an ortholog of human RNF141 (ring finger protein 141)\; human RNF141 exhibits ubiquitin-protein transferase activity.
705	WBGene00010047	F54D1.6	Development	Development: general	Development: general	F54D1.6 is an ortholog of human KATNAL2 (katanin catalytic subunit A1 like 2)\; is predicted to encode a protein with the following domains: NIDO domain and AMOP domain.
706	WBGene00010049	F54D5.3	Unassigned	Unassigned	Unassigned: regulated by multiple stresses	F54D5.3 is enriched in the intestine and the pharyngeal muscle cell based on tiling array, RNA-seq, and microarray studies\; is affected by several genes including daf-16, daf-2, and skn-1 based on microarray and RNA-seq studies\; is affected by twelve chemicals including Rotenone, stavudine, and estrogen based on RNA-seq and microarray studies\; is predicted to encode a protein with the followin…
707	WBGene00010050	F54D5.4	Stress response	Stress response: pathogen	Stress response: pathogen: unassigned	F54D5.4 is involved in innate immune response.
708	WBGene00010064	F54F7.2	Unassigned	Unassigned	Unassigned: regulated by multiple stresses	F54F7.2 is enriched in the coelomocyte and the nervous system based on tiling array and microarray studies\; is affected by several genes including daf-2, glp-1, and hsf-1 based on microarray, tiling array, and RNA-seq studies\; is affected by eleven chemicals including 1-methylnicotinamide, methylmercuric chloride, and manganese chloride based on RNA-seq and microarray studies.
709	WBGene00010083	F55B11.1	Metabolism	Metabolism: nucleotide	Metabolism: nucleotide	xdh-1 is an ortholog of human XDH\; is predicted to have several functions, including 2 iron, 2 sulfur cluster binding activity, flavin adenine dinucleotide binding activity, and oxidoreductase activity\; human orthologs of this gene are implicated in xanthinuria.
710	WBGene00010086	F55B11.4	Unassigned	Unassigned	Unassigned	F55B11.4 is expressed in the tail.
711	WBGene00010123	F55G11.2	Stress response	Stress response: pathogen	Stress response: pathogen: CUB	F55G11.2 is involved in innate immune response.
712	WBGene00010124	F55G11.4	Stress response	Stress response: pathogen	Stress response: pathogen: CUB	F55G11.4 is involved in defense response to Gram-negative bacterium\; is expressed in the intestine.
713	WBGene00010135	F55H12.4	Unassigned	Unassigned	Unassigned	F55H12.4 is expressed in anus, the hypodermis, the pharynx, and the vulva.
714	WBGene00010174	F56H9.2	Unassigned	Unassigned	Unassigned: regulated by multiple stresses	F56H9.2 is enriched in several tissues, including the alimentary system, the muscle cell, and the nervous system based on microarray and RNA-seq studies\; is affected by several genes including daf-16, daf-2, and glp-1 based on microarray, tiling array, and RNA-seq studies\; is affected by ten chemicals including Mianserin, D-glucose, and stavudine based on RNA-seq and microarray studies.
715	WBGene00010192	F57B7.2	Proteolysis general	Proteolysis general: inhibitor	Proteolysis general: inhibitor: peptidase inhibitor 16	F57B7.2 is an ortholog of human CLEC18C, R3HDML (R3H domain containing like), and PI16 and members of the human GLIPR (GLIPR family ) and CRISP (Cysteine rich secretory protein family) gene families including GLIPR1L2, GLIPR1, and CRISP3\; is predicted to encode a protein with the following domains: Cysteine-rich secretory protein, allergen V5\/Tpx-1-related, CAP domain, and CAP superfamily.
716	WBGene00010214	F57G8.5	Transmembrane transport	Transmembrane transport: solute carrier	Transmembrane transport: solute carrier	F57G8.5 is an ortholog of human SLC9B1 (solute carrier family 9 member B1) and SLC9B2 (solute carrier family 9 member B2)\; is predicted to have solute:proton antiporter activity.
717	WBGene00010239	F58B4.6	Unassigned	Unassigned	Unassigned	F58B4.6 is enriched in the intestine and the nervous system based on RNA-seq studies\; is affected by several genes including daf-2, pgl-1, and prg-1 based on tiling array, RNA-seq, and microarray studies\; is affected by Tunicamycin, stavudine, and Zidovudine based on microarray and RNA-seq studies.
718	WBGene00010268	F58G1.6	Signaling	Signaling: heteromeric G protein	Signaling: heteromeric G protein: arrestin	arrd-10 is an ortholog of human ARRDC1 (arrestin domain containing 1) and ARRDC5\; human ARRDC1 exhibits several functions, including arrestin family protein binding activity, identical protein binding activity, and protein binding activity, bridging involved in substrate recognition for ubiquitination.
719	WBGene00010290	F58H1.7	Unassigned	Unassigned	Unassigned	F58H1.7 is expressed in glutamatergic neurons\; is predicted to encode a protein with the following domains: Low-density lipoprotein (LDL) receptor class A repeat and LDL receptor-like superfamily.
720	WBGene00010296	F59A1.10	Metabolism	Metabolism: lipid	Metabolism: lipid: glycerolipid	dgat-2 is an ortholog of human DGAT2 (diacylglycerol O-acyltransferase 2)\; is predicted to have transferase activity, transferring acyl groups other than amino-acyl groups\; localizes to the lipid droplet.
721	WBGene00010327	F59C6.8	Unassigned	Unassigned	Unassigned: Glycosyltransferase family A	F59C6.8 is predicted to have transferase activity, transferring glycosyl groups.
722	WBGene00010332	F59D12.5	Unassigned	Unassigned	Unassigned: regulated by multiple stresses	F59D12.5 is enriched in the germ line and the intestine based on RNA-seq studies\; is affected by several genes including glp-1, hsf-1, and pmk-1 based on RNA-seq, microarray, and tiling array studies\; is affected by seven chemicals including hydrogen sulfide, Cadmium, and Hydrolyzable Tannins based on microarray studies.
723	WBGene00010336	F59F4.1	Metabolism	Metabolism: lipid	Metabolism: lipid: beta oxidation	acox-1.6 is an ortholog of human ACOX1\; is predicted to have FAD binding activity and acyl-CoA oxidase activity\; is expressed in the intestine and the pharynx\; human orthologs of this gene are implicated in peroxisomal acyl-CoA oxidase deficiency.
724	WBGene00010338	F59F4.3	Transmembrane protein	Transmembrane protein: unassigned	Transmembrane protein: unassigned	F59F4.3 is enriched in the excretory cell, the muscle cell, and the nervous system based on tiling array and microarray studies\; is affected by several genes including age-1, daf-12, and clk-1 based on microarray, tiling array, and RNA-seq studies\; is affected by aldicarb, Cadmium, and paraquat based on microarray studies.
725	WBGene00010374	H08M01.2	Signaling	Signaling: small GTPase	Signaling: small GTPase: Rho/Rac	rga-5 is an ortholog of human ARHGAP35 (Rho GTPase activating protein 35) and ARHGAP5\; human ARHGAP35 exhibits several functions, including GTPase activator activity, RNA polymerase II regulatory region sequence-specific DNA binding activity, and phospholipid binding activity.
726	WBGene00010424	H36L18.2	Non-coding RNA	Non-coding RNA: linc	Non-coding RNA: linc	lep-5 is enriched in several tissues, including the Psub1, the Z1.p, the Z4.a, the male distal tip cell, and the somatic gonad precursor based on RNA-seq studies\; is affected by several genes including daf-16, glp-1, and age-1 based on microarray, tiling array, and RNA-seq studies\; is affected by Rotenone, D-glucose, and Zidovudine based on RNA-seq studies.
727	WBGene00010433	H40L08.1	Unassigned	Unassigned	Unassigned: regulated by multiple stresses	H40L08.1 is an ortholog of human FAF2 (Fas associated factor 2)\; human FAF2 exhibits enzyme binding activity, lipase inhibitor activity, and ubiquitin binding activity.
728	WBGene00010440	JC8.8	Unassigned	Unassigned	Unassigned: TransThyretin-Related family domain	ttr-51 is expressed in the spermatheca\; is predicted to encode a protein with the following domains: Transthyretin-like and Transthyretin-like superfamily.
729	WBGene00010470	K01D12.11	Stress response	Stress response: heavy metal	Stress response: heavy metal	cdr-4 is an ortholog of human FAXC\; is involved in stress response to cadmium ion\; localizes to the lysosome\; is expressed in the pm5, the pm6, and the pm7.
730	WBGene00010488	K02A11.3	mRNA functions	mRNA functions: processing	mRNA functions: processing: nuclease	endu-1 is an ortholog of human ENDOU (endonuclease, poly(U) specific)\; is predicted to have RNA binding activity and endoribonuclease activity.
731	WBGene00010504	K02D3.1	Unassigned	Unassigned	Unassigned	K02D3.1 is enriched in the nervous system based on tiling array, RNA-seq, and microarray studies\; is affected by several genes including daf-16, daf-12, and hsf-1 based on microarray, tiling array, and RNA-seq studies\; is affected by four chemicals including Rotenone, stavudine, and allantoin based on RNA-seq and microarray studies.
732	WBGene00010524	K03B8.6	Proteolysis general	Proteolysis general: metallopeptidase	Proteolysis general: metallopeptidase	K03B8.6 is an ortholog of human MMP24 (matrix metallopeptidase 24), MMP13, and MMP23B\; human MMP13 exhibits collagen binding activity, metal ion binding activity, and metalloendopeptidase activity.
733	WBGene00010573	K04H4.2	Extracellular material	Extracellular material: secreted protein	Extracellular material: secreted protein	K04H4.2 is predicted to have chitin binding activity.
734	WBGene00010593	K06A4.3	Cytoskeleton	Cytoskeleton: unassigned	Cytoskeleton: unassigned	gsnl-1 is an ortholog of human CAPG (capping actin protein, gelsolin like), VILL (villin like), and VIL1 (villin 1)\; exhibits actin filament binding activity, actin monomer binding activity, and phosphatidylinositol-4,5-bisphosphate binding activity\; is involved in several processes, including actin filament depolymerization, actin filament severing, and barbed-end actin filament capping\; loca…
735	WBGene00010597	K06A4.7	Unassigned	Unassigned	Unassigned: regulated by multiple stresses	K06A4.7 is enriched in the intestine based on RNA-seq and microarray studies\; is affected by several genes including daf-2, age-1, and skn-1 based on microarray and RNA-seq studies\; is affected by four chemicals including 1-methylnicotinamide, methylmercuric chloride, and Rotenone based on RNA-seq and microarray studies.
736	WBGene00010658	K08D8.4	Stress response	Stress response: pathogen	Stress response: pathogen: CUB	K08D8.4 is involved in innate immune response.
737	WBGene00010661	K08E3.1	Neuronal function	Neuronal function: synaptic function	Neuronal function: synaptic function: neurotransmitter metabolism	tyr-2 is an ortholog of human DCT, TYR, and TYRP1\; exhibits dopachrome isomerase activity\; is involved in cellular metabolic process\; is expressed in the hypodermis and the uterine muscle.
738	WBGene00010673	K08E7.5	Unassigned	Unassigned	Unassigned: regulated by multiple stresses	K08E7.5 is enriched in the OLL, the PVD, the germline precursor cell, and the hypodermis based on microarray and tiling array studies\; is affected by several genes including daf-16, daf-12, and lin-4 based on microarray and RNA-seq studies\; is affected by seventeen chemicals including Ethanol, methylmercury hydroxide, and 1-methylnicotinamide based on RNA-seq and microarray studies.
739	WBGene00010702	K09A9.4	Proteolysis proteasome	Proteolysis proteasome: ubiquitin peptidase	Proteolysis proteasome: ubiquitin peptidase	usp-33 is an ortholog of human USP20 (ubiquitin specific peptidase 20) and USP33 (ubiquitin specific peptidase 33)\; is predicted to have thiol-dependent ubiquitinyl hydrolase activity.
740	WBGene00010722	K09E4.4	Metabolism	Metabolism: carbohydrate	Metabolism: carbohydrate	K09E4.4 is an ortholog of human NAGLU (N-acetyl-alpha-glucosaminidase)\; human orthologs of this gene are implicated in Charcot-Marie-Tooth disease axonal type 2V and mucopolysaccharidosis III\; is predicted to encode a protein with the following domains: Alpha-N-acetylglucosaminidase, Glycoside hydrolase superfamily, Alpha-N-acetylglucosaminidase, C-terminal, and Alpha-N-acetylglucosaminidase, t…
741	WBGene00010723	K09E4.6	Extracellular material	Extracellular material: secreted protein	Extracellular material: secreted protein	cpg-7 is enriched in the hypodermis based on tiling array studies\; is affected by several genes including daf-16, daf-2, and glp-1 based on RNA-seq and microarray studies\; is affected by D-glucose, Cadmium Chloride, and Sodium Chloride based on RNA-seq studies.
742	WBGene00010727	K09G1.1	Transmembrane protein	Transmembrane protein: unassigned	Transmembrane protein: unassigned	K09G1.1 is an ortholog of human MARVELD1 (MARVEL domain containing 1), MAL2 (mal, T cell differentiation protein 2 (gene\/pseudogene)), and MAL (mal, T cell differentiation protein) and members of the human CMTM (CKLF like MARVEL transmembrane domain containing) gene family including CMTM4, CMTM6, and CMTM8.
743	WBGene00010738	K10D3.4	Proteolysis general	Proteolysis general: inhibitor	Proteolysis general: inhibitor: serine	K10D3.4 is predicted to have serine-type endopeptidase inhibitor activity.
744	WBGene00010740	K10D3.6	Transmembrane protein	Transmembrane protein: unassigned	Transmembrane protein: unassigned	K10D3.6 is enriched in several tissues, including the Z1.p, the Z4.a, the excretory cell, the male distal tip cell, and the nervous system based on tiling array and RNA-seq studies\; is affected by several genes including daf-16, daf-2, and daf-12 based on microarray and RNA-seq studies\; is affected by Chlorpyrifos and Diazinon based on microarray studies.
745	WBGene00010742	K10D6.2	Cytoskeleton	Cytoskeleton: claudin	Cytoskeleton: claudin	K10D6.2 is an ortholog of human EMP1, CLDND2, and NKG7\; is expressed in the head, the hypodermis, the nervous system, and the sensillum\; is predicted to encode a protein with the following domain: Clc protein-like.
746	WBGene00010745	K10D11.1	Stress response	Stress response: pathogen	Stress response: pathogen: CUB	dod-17 is involved in innate immune response.
747	WBGene00010749	K10D11.5	Stress response	Stress response: pathogen	Stress response: pathogen: CUB	K10D11.5 is enriched in the OLL, the PVD, and the intestine based on microarray and RNA-seq studies\; is affected by several genes including daf-16, daf-2, and dpy-10 based on microarray, tiling array, and RNA-seq studies\; is affected by twelve chemicals including D-glucopyranose, D-glucose, and Cry5B based on RNA-seq and microarray studies\; is predicted to encode a protein with the following d…
748	WBGene00010755	K10G9.1	Transmembrane transport	Transmembrane transport: solute carrier	Transmembrane transport: solute carrier	vglu-2 is an ortholog of human SLC17A6 (solute carrier family 17 member 6), SLC17A7 (solute carrier family 17 member 7), and SLC17A8 (solute carrier family 17 member 8)\; human orthologs of this gene are implicated in autosomal dominant nonsyndromic deafness 25\; human SLC17A7 exhibits sodium:inorganic phosphate symporter activity.
749	WBGene00010772	K11D9.3	Transmembrane transport	Transmembrane transport: solute carrier	Transmembrane transport: solute carrier	K11D9.3 is an ortholog of human SLC22A17 (solute carrier family 22 member 17), SLC22A4, and SLC22A23 (solute carrier family 22 member 23)\; is predicted to have transmembrane transporter activity.
750	WBGene00010793	LLC1.2	Unassigned	Unassigned	Unassigned	LLC1.2 is enriched in the alimentary system, the digestive tract, and the nervous system based on tiling array, RNA-seq, and microarray studies\; is affected by several genes including daf-2, let-7, and dpy-10 based on microarray, proteomic, and RNA-seq studies\; is affected by seventeen chemicals including methylmercuric chloride, Rotenone, and Mianserin based on microarray and RNA-seq studies.
751	WBGene00010834	M03B6.2	Transmembrane transport	Transmembrane transport: monocarboxylate	Transmembrane transport: monocarboxylate	mct-3 is an ortholog of human SLC16A4 (solute carrier family 16 member 4), SLC16A7 (solute carrier family 16 member 7), and SLC16A6 (solute carrier family 16 member 6)\; is expressed in the hypodermis\; human orthologs of this gene are implicated in familial hyperinsulinemic hypoglycemia 7\; human SLC16A7 exhibits lactate transmembrane transporter activity and pyruvate transmembrane transporter a…
752	WBGene00010867	M04G12.1	Unassigned	Unassigned	Unassigned	tag-260 is an ortholog of human IRF2BP2 and IRF2BPL\; is predicted to encode a protein with the following domain: Interferon regulatory factor 2-binding protein 1 &amp\; 2, zinc finger.
753	WBGene00010868	M04G12.4	Unassigned	Unassigned	Unassigned	somi-1 localizes to the nucleus\; colocalizes with the nuclear chromosome\; is expressed in several tissues, including the gonad, the hypodermal cell, the intestine, the muscular system, and the nervous system.
754	WBGene00010899	M28.8	Transmembrane protein	Transmembrane protein: unassigned	Transmembrane protein: unassigned	M28.8 is enriched in dopaminergic neurons and the intestine based on tiling array, RNA-seq, and microarray studies\; is affected by several genes including daf-16, daf-2, and glp-1 based on microarray and RNA-seq studies\; is affected by nine chemicals including Heme, Alovudine, and stavudine based on microarray and RNA-seq studies.
755	WBGene00010901	M28.10	Unassigned	Unassigned	Unassigned: regulated by multiple stresses	M28.10 is enriched in the intestine based on tiling array and RNA-seq studies\; is affected by several genes including daf-2, dpy-10, and clk-1 based on microarray, RNA-seq, and tiling array studies\; is affected by eleven chemicals including manganese chloride, nicotine, and stavudine based on RNA-seq, proteomic, and microarray studies.
756	WBGene00010924	M153.1	Metabolism	Metabolism: amino acid	Metabolism: amino acid: synthesis	M153.1 is an ortholog of human PYCR1 and PYCR2\; is predicted to have pyrroline-5-carboxylate reductase activity\; human orthologs of this gene are implicated in autosomal recessive cutis laxa type IIB, autosomal recessive cutis laxa type IIIB, and hypomyelinating leukodystrophy 10.
757	WBGene00010935	M163.1	Unassigned	Unassigned	Unassigned: regulated by multiple stresses	M163.1 is enriched in the coelomocyte, the muscular system, the nervous system, the sensillum, and the somatic gonad precursor based on microarray, tiling array, and RNA-seq studies\; is affected by several genes including daf-2, daf-12, and hsf-1 based on microarray, tiling array, and RNA-seq studies\; is affected by thirteen chemicals including 1-methylnicotinamide, Rotenone, and Tunicamycin ba…
758	WBGene00010943	M176.4	Transmembrane protein	Transmembrane protein: ER	Transmembrane protein: ER	M176.4 is an ortholog of human TMEM86A and TMEM86B\; localizes to the endoplasmic reticulum\; is expressed in the arcade cell and the intestine.
759	WBGene00010972	R01H10.4	Unassigned	Unassigned	Unassigned: regulated by multiple stresses	R01H10.4 is enriched in the germline precursor cell and the hypodermis based on tiling array and RNA-seq studies\; is affected by several genes including daf-2, glp-1, and sir-2.1 based on microarray, tiling array, and RNA-seq studies\; is affected by seven chemicals including Chlorpyrifos, Diazinon, and Humic Substances based on microarray studies.
760	WBGene00010976	R02D5.1	Unassigned	Unassigned	Unassigned: regulated by multiple stresses	R02D5.1 is enriched in the OLL, the PLM, and the PVD based on microarray and RNA-seq studies\; is affected by several genes including daf-2, pgl-1, and dcr-1 based on microarray, RNA-seq, and tiling array studies\; is affected by seven chemicals including 1-methylnicotinamide, Cry5B, and Zidovudine based on RNA-seq and microarray studies.
761	WBGene00010983	R03A10.3	Metabolism	Metabolism: molybdenum cofactor	Metabolism: molybdenum cofactor	mocs-1 is an ortholog of human MOCOS\; is predicted to have Mo-molybdopterin cofactor sulfurase activity\; is expressed in the amphid sheath cell, the head, and the socket cell\; is used to study autism spectrum disorder.
762	WBGene00010984	R03A10.4	Metabolism	Metabolism: amino acid	Metabolism: amino acid: synthesis	nkat-3 is an ortholog of human CCBL1 and CCBL2\; is predicted to have pyridoxal phosphate binding activity and transaminase activity\; is expressed in the gonad, the pharyngeal muscle cell, and the tail.
763	WBGene00010998	R03G8.3	Transmembrane protein	Transmembrane protein: unassigned	Transmembrane protein: unassigned	R03G8.3 is predicted to have catalytic activity.
764	WBGene00011028	R05D7.3	Transmembrane protein	Transmembrane protein: unassigned	Transmembrane protein: unassigned	R05D7.3 is an ortholog of human TMEM200A, TMEM200B, and TMEM200C\; is predicted to encode a protein with the following domain: Protein of unknown function DUF2371, TMEM200.
765	WBGene00011055	R06B9.4	Signaling	Signaling: heteromeric G protein	Signaling: heteromeric G protein: arrestin	arrd-14 is an ortholog of human ARRDC1 (arrestin domain containing 1)\; human ARRDC1 exhibits several functions, including arrestin family protein binding activity, identical protein binding activity, and protein binding activity, bridging involved in substrate recognition for ubiquitination.
766	WBGene00011059	R06C1.4	Nucleic acid	Nucleic acid: binding	Nucleic acid: binding: unassigned	R06C1.4 is predicted to have RNA binding activity.
767	WBGene00011060	R06C1.6	Unassigned	Unassigned	Unassigned	R06C1.6 is enriched in the muscle cell and the nervous system based on tiling array, RNA-seq, and microarray studies\; is affected by several genes including daf-2, clk-1, and eat-2 based on microarray, tiling array, and RNA-seq studies\; is affected by four chemicals including Zidovudine, Sodium Chloride, and Sirolimus based on RNA-seq and microarray studies.
768	WBGene00011095	R07B7.11	Metabolism	Metabolism: carbohydrate	Metabolism: carbohydrate	gana-1 is an ortholog of human NAGA (alpha-N-acetylgalactosaminidase)\; is predicted to have hydrolase activity, hydrolyzing O-glycosyl compounds\; is involved in glycoside catabolic process\; localizes to the cytoplasm\; is expressed in the alimentary system, the body wall musculature, the coelomocyte, the digestive tract, and the epithelial system\; is used to study Fabry disease.
769	WBGene00011102	R07E3.1	Proteolysis general	Proteolysis general: cysteine	Proteolysis general: cysteine: unassigned	R07E3.1 is predicted to have cysteine-type peptidase activity.
770	WBGene00011107	R07E3.6	Unassigned	Unassigned	Unassigned	R07E3.6 is enriched in the AFD, the OLL, the PLM, the PVD, and the hypodermis based on microarray, tiling array, and RNA-seq studies\; is affected by several genes including daf-16, daf-2, and skn-1 based on microarray and RNA-seq studies\; is affected by seventeen chemicals including methylmercury hydroxide, 1-methylnicotinamide, and Rotenone based on RNA-seq and microarray studies.
771	WBGene00011112	R07E5.4	Metabolism	Metabolism: unassigned	Metabolism: unassigned	R07E5.4 is an ortholog of human IFI30\; is expressed in the excretory cell, the hypodermis, and the pharynx\; human IFI30 exhibits oxidoreductase activity, acting on a sulfur group of donors.
772	WBGene00011124	R07H5.4	Development	Development: apoptosis	Development: apoptosis	sdz-27 is involved in gastrulation.
773	WBGene00011172	R09E10.2	Unassigned	Unassigned	Unassigned	R09E10.2 is enriched in the amphid sheath cell and the hypodermis based on RNA-seq studies\; is affected by several genes including daf-2, hsf-1, and clk-1 based on microarray, RNA-seq, and tiling array studies\; is affected by seven chemicals including manganese chloride, multi-walled carbon nanotube, and D-glucose based on RNA-seq and microarray studies.
774	WBGene00011212	R10E8.6	Proteolysis proteasome	Proteolysis proteasome: E3	Proteolysis proteasome: E3: F box	R10E8.6 is enriched in the intestine based on RNA-seq studies\; is affected by several genes including daf-16, daf-2, and daf-12 based on tiling array, RNA-seq, and microarray studies\; is affected by stavudine, Zidovudine, and Sirolimus based on RNA-seq and microarray studies\; is predicted to encode a protein with the following domains: F-box domain and Domain of unknown function DUF38, Caenorh…
775	WBGene00011235	R11A5.7	Proteolysis general	Proteolysis general: carboxypeptidase	Proteolysis general: carboxypeptidase	suro-1 is an ortholog of human CPA4 (carboxypeptidase A4), CPA1 (carboxypeptidase A1), and CPA6 (carboxypeptidase A6)\; is predicted to have metallocarboxypeptidase activity and zinc ion binding activity\; localizes to the collagen and cuticulin-based cuticle extracellular matrix and cytoplasm\; is expressed in the hypodermis\; human orthologs of this gene are implicated in familial temporal lobe…
776	WBGene00011258	R13.3	Transmembrane transport	Transmembrane transport: chloride channel	Transmembrane transport: chloride channel	best-15 is an ortholog of human BEST2 (bestrophin 2) and BEST4 (bestrophin 4)\; is predicted to have chloride channel activity\; human orthologs of this gene are implicated in bestrophinopathy, retinitis pigmentosa 50, and vitelliform macular dystrophy.
777	WBGene00011291	R102.4	Metabolism	Metabolism: amino acid	Metabolism: amino acid: synthesis	R102.4 is predicted to have lyase activity.
778	WBGene00011330	T01D3.6	Unassigned	Unassigned	Unassigned	T01D3.6 is predicted to have calcium ion binding activity.
779	WBGene00011331	T01E8.1	Unassigned	Unassigned	Unassigned	T01E8.1 is enriched in the body wall musculature, the intestine, and the muscle cell based on RNA-seq and microarray studies\; is affected by several genes including skn-1, hsf-1, and clk-1 based on microarray and RNA-seq studies\; is affected by four chemicals including stavudine, Zidovudine, and Humic Substances based on RNA-seq and microarray studies\; is predicted to encode a protein with the…
780	WBGene00011340	T01G5.2	Stress response	Stress response: detoxification	Stress response: detoxification: ugt	ugt-30 is an ortholog of human UGT3A1 (UDP glycosyltransferase family 3 member A1) and UGT3A2 (UDP glycosyltransferase family 3 member A2)\; is predicted to have glucuronosyltransferase activity.
781	WBGene00011392	T03D8.3	Neuronal function	Neuronal function: synaptic function	Neuronal function: synaptic function: neuropeptide	sbt-1 is an ortholog of human SCG5 (secretogranin V)\; exhibits peptidase activator activity and peptidase inhibitor activity\; is involved in negative regulation of peptidase activity, positive regulation of hydrolase activity, and regulation of muscle contraction\; is expressed in the nervous system and the pharynx.
782	WBGene00011393	T03D8.6	Metabolism	Metabolism: glutathione	Metabolism: glutathione	T03D8.6 is an ortholog of human GGT1 (gamma-glutamyltransferase 1) and GGT2 (gamma-glutamyltransferase 2)\; is predicted to have glutathione hydrolase activity.
783	WBGene00011423	T04B2.5	Signaling	Signaling: lipid	Signaling: lipid: phospholipase A	ipla-7 is an ortholog of human PLA2G6 (phospholipase A2 group VI)\; is predicted to have hydrolase activity\; is expressed in the intestine, the pharyngeal-intestinal valve, the pharynx, the virL, and the virR\; human orthologs of this gene are implicated in autosomal recessive Parkinson's disease 14, neurodegeneration with brain iron accumulation 2a, and neurodegeneration with brain iron accumul…
784	WBGene00011433	T04D3.3	Metabolism	Metabolism: nucleotide	Metabolism: nucleotide	pde-1 is an ortholog of human PDE1A (phosphodiesterase 1A), PDE1B (phosphodiesterase 1B), and PDE1C (phosphodiesterase 1C)\; exhibits 3',5'-cyclic-AMP phosphodiesterase activity, 3',5'-cyclic-GMP phosphodiesterase activity, and calmodulin binding activity\; is involved in several processes, including chemosensory behavior, chemotaxis, and negative regulation of intracellular signal transduction\;…
785	WBGene00011436	T04F3.1	Unassigned	Unassigned	Unassigned	T04F3.1 is an ortholog of human ACCS and ACCSL\; is predicted to have catalytic activity and pyridoxal phosphate binding activity.
786	WBGene00011446	T04F8.8	Unassigned	Unassigned	Unassigned: regulated by multiple stresses	T04F8.8 is enriched in GABAergic neurons and dopaminergic neurons based on tiling array studies\; is affected by several genes including daf-2, age-1, and dpy-10 based on microarray and RNA-seq studies\; is affected by fifteen chemicals including Rotenone, manganese chloride, and D-glucose based on RNA-seq and microarray studies.
787	WBGene00011460	T05A10.3	Unassigned	Unassigned	Unassigned: regulated by multiple stresses	ttr-14 is enriched in the amphid sheath cell, the germ line, the hypodermis, and the intestine based on proteomic, RNA-seq, and microarray studies\; is affected by several genes including glp-1, dpy-10, and hsf-1 based on microarray, proteomic, tiling array, and RNA-seq studies\; is affected by sixteen chemicals including Ethanol, methylmercury hydroxide, and nicotinic acid based on RNA-seq and m…
788	WBGene00011462	T05A10.5	Proteolysis general	Proteolysis general: unassigned	Proteolysis general: unassigned	vap-2 is enriched in the hypodermis and the intestine based on RNA-seq and microarray studies\; is affected by several genes including daf-16, daf-2, and rrf-3 based on microarray, tiling array, and RNA-seq studies\; is affected by fourteen chemicals including hydrogen sulfide, Ethanol, and methylmercury hydroxide based on microarray and RNA-seq studies\; is predicted to encode a protein with the…
789	WBGene00011474	T05D4.1	Metabolism	Metabolism: glycolysis	Metabolism: glycolysis	aldo-1 is an ortholog of human ALDOA, ALDOB, and ALDOC\; exhibits fructose-bisphosphate aldolase activity and identical protein binding activity\; localizes to the endoplasmic reticulum, sarcomere, and striated muscle dense body\; is expressed in several tissues, including the muscular system, the nervous system, and the reproductive system\; human orthologs of this gene are implicated in heredit…
790	WBGene00011479	T05E11.2	Cytoskeleton	Cytoskeleton: claudin	Cytoskeleton: claudin	T05E11.2 is enriched in GABAergic neurons, the intestine, and the muscle cell based on tiling array and microarray studies\; is affected by several genes including daf-2, daf-12, and dpy-10 based on microarray, tiling array, and RNA-seq studies\; is affected by Rotenone and Sirolimus based on RNA-seq and microarray studies\; is predicted to encode a protein with the following domain: Clc protein-…
791	WBGene00011498	T05G5.1	Unassigned	Unassigned	Unassigned: membrane spanning domain	T05G5.1 is enriched in the PLM, the germ line, and the muscle cell based on tiling array, RNA-seq, and microarray studies\; is affected by several genes including daf-2, let-7, and dpy-10 based on microarray, proteomic, RNA-seq, and tiling array studies\; is affected by five chemicals including levamisole, stavudine, and Zidovudine based on microarray and RNA-seq studies.
792	WBGene00011524	T06D8.3	Signaling	Signaling: lipid	Signaling: lipid: phosphatase	plpr-1 is an ortholog of human PLPPR2 (phospholipid phosphatase related 2) and PLPPR5 (phospholipid phosphatase related 5)\; is predicted to encode a protein with the following domains: Phosphatidic acid phosphatase type 2\/haloperoxidase and Phosphatidic acid phosphatase type 2\/haloperoxidase superfamily.
793	WBGene00011530	T06D8.10	Unassigned	Unassigned	Unassigned	T06D8.10 is predicted to have heme binding activity and peroxidase activity.
794	WBGene00011540	T06E6.10	Unassigned	Unassigned	Unassigned: regulated by multiple stresses	T06E6.10 is enriched in the OLL, the PLM, the PVD, and the muscle cell based on tiling array and RNA-seq studies\; is affected by several genes including daf-16, daf-2, and glp-1 based on microarray, tiling array, and RNA-seq studies\; is affected by nine chemicals including Rotenone, D-glucose, and Atrazine based on RNA-seq and microarray studies\; is predicted to encode a protein with the follo…
795	WBGene00011561	T07C4.5	Unassigned	Unassigned	Unassigned: regulated by multiple stresses	ttr-15 is enriched in the germline precursor cell, the hypodermis, and the intestine based on tiling array, proteomic, and microarray studies\; is affected by several genes including daf-16, daf-2, and daf-12 based on microarray, proteomic, tiling array, and RNA-seq studies\; is affected by ten chemicals including 1-methylnicotinamide, Rotenone, and manganese chloride based on RNA-seq and microar…
796	WBGene00011643	T09B9.2	Transmembrane transport	Transmembrane transport: solute carrier	Transmembrane transport: solute carrier	slc-17.9 is an ortholog of human SLC17A1 (solute carrier family 17 member 1), SLC17A2 (solute carrier family 17 member 2), and SLC17A3 (solute carrier family 17 member 3)\; human SLC17A3 exhibits drug transmembrane transporter activity and transport.
797	WBGene00011645	T09B9.4	Unassigned	Unassigned	Unassigned	T09B9.4 is an ortholog of human CCDC6\; human orthologs of this gene are implicated in papillary thyroid carcinoma\; is predicted to encode a protein with the following domain: Protein of unknown function DUF2046.
798	WBGene00011668	T09F5.9	Stress response	Stress response: C-type Lectin	Stress response: C-type Lectin	clec-47 is an ortholog of human CLEC4A, CLEC4C, and CD209 and members of the human CLEC (C-type lectin domain containing) gene family including CLEC6A and CLEC4E\; is predicted to have carbohydrate binding activity\; is involved in response to gamma radiation.
799	WBGene00011679	T10B10.2	Metabolism	Metabolism: mitochondria	Metabolism: mitochondria: complex III	ucr-2.2 is an ortholog of human UQCRC2 (ubiquinol-cytochrome c reductase core protein 2)\; is predicted to have catalytic activity and metal ion binding activity\; is expressed in several tissues, including the alimentary system, the excretory cell, the hypodermis, the muscular system, and the nervous system\; human orthologs of this gene are implicated in mitochondrial complex III deficiency nuc…
800	WBGene00011680	T10B10.3	Unassigned	Unassigned	Unassigned	T10B10.3 is expressed in the anterior gonad arm\; is predicted to encode a protein with the following domains: Pleckstrin homology domain and PH-like domain superfamily.
801	WBGene00011707	T11B7.2	Unassigned	Unassigned	Unassigned: regulated by multiple stresses	T11B7.2 is enriched in the intestine, the muscle cell, and the nervous system based on tiling array, RNA-seq, and microarray studies\; is affected by several genes including daf-16, daf-2, and age-1 based on microarray, tiling array, and RNA-seq studies\; is affected by twelve chemicals including aldicarb, methylmercuric chloride, and Tunicamycin based on microarray and RNA-seq studies.
802	WBGene00011732	T12D8.4	Signaling	Signaling: heteromeric G protein	Signaling: heteromeric G protein: arrestin	arrd-17 is an ortholog of human ARRDC1 (arrestin domain containing 1)\; exhibits protein phosphatase 2B binding activity\; is expressed in the head, the nervous system, the reproductive system, and the sensillum.
803	WBGene00011737	T12G3.1	Signaling	Signaling: unassigned	Signaling: unassigned	sqst-1 is an ortholog of human SQSTM1 (sequestosome 1)\; is predicted to have zinc ion binding activity\; localizes to the cytoplasm\; is expressed in several tissues, including the hypodermal cell, the intestine, the muscular system, the nervous system, and the reproductive system.
804	WBGene00011768	T14D7.2	Metabolism	Metabolism: lipid	Metabolism: lipid: o-acyl transferase	oac-46 is predicted to have transferase activity, transferring acyl groups other than amino-acyl groups.
805	WBGene00011794	T16A9.4	Proteolysis general	Proteolysis general: metallopeptidase	Proteolysis general: metallopeptidase	nep-21 is an ortholog of human ECEL1 (endothelin converting enzyme like 1), MME, and PHEX (phosphate regulating endopeptidase homolog X-linked)\; is predicted to have metal ion binding activity and metalloendopeptidase activity\; is expressed in the accessory cell, the anterior ganglion, the lumbar ganglion, and the ventral nerve cord.
806	WBGene00011796	T16G1.2	Unassigned	Unassigned	Unassigned: regulated by multiple stresses	T16G1.2 is enriched in the germline precursor cell, the hypodermis, the nervous system, and the somatic gonad precursor based on microarray, tiling array, and RNA-seq studies\; is affected by several genes including daf-16, daf-12, and lin-4 based on microarray and RNA-seq studies\; is affected by eight chemicals including 1-methylnicotinamide, D-glucose, and stavudine based on RNA-seq and microa…
807	WBGene00011821	T18D3.3	Transmembrane protein	Transmembrane protein: unassigned	Transmembrane protein: unassigned	cdf-2 is an ortholog of human SLC30A3 (solute carrier family 30 member 3) and SLC30A8 (solute carrier family 30 member 8)\; is predicted to have cation transmembrane transporter activity\; is involved in cellular response to zinc ion and zinc ion transmembrane transport\; localizes to the gut granule membrane\; is expressed in the intestine\; human orthologs of this gene are implicated in type 2 …
808	WBGene00011831	T19B10.2	Unassigned	Unassigned	Unassigned	T19B10.2 is expressed in the hypodermis.
809	WBGene00011833	T19B10.5	Transmembrane protein	Transmembrane protein: unassigned	Transmembrane protein: unassigned	T19B10.5 is enriched in the Z1.p, the Z4.a, the gon_male_dtc anterior, the gon_male_dtc posterior, and the hypodermis based on tiling array, RNA-seq, and proteomic studies\; is affected by several genes including daf-2, glp-1, and let-7 based on microarray and RNA-seq studies\; is affected by nine chemicals including Ethanol, Rotenone, and stavudine based on RNA-seq and microarray studies\; is pr…
810	WBGene00011869	T20G5.7	Unassigned	Unassigned	Unassigned	dod-6 is involved in pharyngeal gland morphogenesis.
811	WBGene00011891	T21C9.3	Transmembrane transport	Transmembrane transport: acid sensing	Transmembrane transport: acid sensing	del-6 is predicted to have sodium channel activity.
812	WBGene00011895	T21C9.9	Unassigned	Unassigned	Unassigned: regulated by multiple stresses	T21C9.9 is enriched in the hypodermis based on tiling array and RNA-seq studies\; is affected by several genes including daf-16, daf-2, and skn-1 based on microarray, tiling array, RNA-seq, and proteomic studies\; is affected by ten chemicals including 1-methylnicotinamide, nicotinic acid, and D-glucose based on RNA-seq and microarray studies.
813	WBGene00011938	T22H6.2	Metabolism	Metabolism: amino acid	Metabolism: amino acid: synthesis	alh-13 is an ortholog of human ALDH18A1 (aldehyde dehydrogenase 18 A1)\; is predicted to have ATP binding activity, glutamate 5-kinase activity, and glutamate-5-semialdehyde dehydrogenase activity\; localizes to the mitochondrion\; is expressed in the intestine\; human orthologs of this gene are implicated in cutis laxa (multiple) and hereditary spastic paraplegia (multiple).
814	WBGene00011955	T23F11.3	Neuronal function	Neuronal function: unassigned	Neuronal function: unassigned	cdka-1 is an ortholog of human CDK5R1 and CDK5R2\; is predicted to have cyclin-dependent protein kinase 5 activator activity\; is involved in several processes, including GABAergic synaptic transmission, regulation of dense core granule transport, and regulation of protein localization\; is used to study lissencephaly.
815	WBGene00011978	T24B8.4	Cytoskeleton	Cytoskeleton: actin function	Cytoskeleton: actin function: binding	T24B8.4 is predicted to have actin binding activity.
816	WBGene00011979	T24B8.5	Stress response	Stress response: pathogen	Stress response: pathogen: ShK	T24B8.5 is involved in innate immune response\; is expressed in the intestine.
817	WBGene00011995	T24F1.3	Signaling	Signaling: small GTPase	Signaling: small GTPase: Ras	rsf-1 is an ortholog of human RASSF1 (Ras association domain 1) and RASSF5 (Ras association domain 5)\; is predicted to have metal ion binding activity\; is expressed in the pharynx and the vulva\; human orthologs of this gene are implicated in lung cancer.
818	WBGene00012032	T26C5.2	Unassigned	Unassigned	Unassigned: regulated by multiple stresses	T26C5.2 is enriched in the OLL, the PVD, the hypodermis, and the intestine based on microarray, tiling array, and RNA-seq studies\; is affected by several genes including daf-16, skn-1, and daf-12 based on microarray and RNA-seq studies\; is affected by thirteen chemicals including Ethanol, methylmercury hydroxide, and 1-methylnicotinamide based on RNA-seq and microarray studies\; is predicted to…
819	WBGene00012085	T27D12.1	Transmembrane transport	Transmembrane transport: solute carrier	Transmembrane transport: solute carrier	T27D12.1 is enriched in the intestine based on microarray studies\; is affected by several genes including daf-16, daf-2, and glp-1 based on microarray, RNA-seq, and proteomic studies\; is affected by four chemicals including D-glucose, resveratrol, and Humic Substances based on RNA-seq and microarray studies\; is predicted to encode a protein with the following domains: Major facilitator superfa…
820	WBGene00012124	T28D6.4	Unassigned	Unassigned	Unassigned	T28D6.4 is an ortholog of human ANKRD50 (ankyrin repeat domain 50)\; is expressed in several tissues, including the muscular system, the nervous system, and the reproductive system\; is predicted to encode a protein with the following domains: Ankyrin repeat, Ankyrin repeat-containing domain, P-loop containing nucleoside triphosphate hydrolase, and Ankyrin repeat-containing domain superfamily.
821	WBGene00012127	T28D6.7	Metabolism	Metabolism: lipid	Metabolism: lipid: phospholipid	T28D6.7 is an ortholog of human STARD10\; is predicted to have lipid binding activity\; is expressed in the nervous system.
822	WBGene00012131	T28F3.5	Metabolism	Metabolism: lipid	Metabolism: lipid: fatty acid	T28F3.5 is an ortholog of human ACACB\; is predicted to have ATP binding activity and acetyl-CoA carboxylase activity.
823	WBGene00012140	T28F4.5	Unassigned	Unassigned	Unassigned	T28F4.5 is an ortholog of human DAPL1 and dap\; human DAP exhibits death domain binding activity.
824	WBGene00012143	T28H10.2	Unassigned	Unassigned	Unassigned	T28H10.2 is an ortholog of human THAP4 (THAP domain containing 4)\; human THAP4 exhibits heme binding activity and protein homodimerization activity.
825	WBGene00012158	VW06B3R.1	Metabolism	Metabolism: mitochondria	Metabolism: mitochondria: complex III	ucr-2.1 is an ortholog of human UQCRC2 (ubiquinol-cytochrome c reductase core protein 2)\; is predicted to have catalytic activity and metal ion binding activity\; is expressed in the gonad\; human orthologs of this gene are implicated in mitochondrial complex III deficiency nuclear type 5.
826	WBGene00012184	W01F3.1	Unassigned	Unassigned	Unassigned	mnr-1 is an ortholog of human FAM151A and FAM151B\; is involved in several processes, including dendrite morphogenesis, dendrite morphogenesis, and generation of neurons\; localizes to the extracellular space and plasma membrane\; is expressed in several tissues, including the alimentary system, the excretory cell, the hypodermis, the nervous system, and the reproductive system.
827	WBGene00012186	W01F3.3	Unassigned	Unassigned	Unassigned	mlt-11 is an ortholog of human TFPI2\; is predicted to have serine-type endopeptidase inhibitor activity\; is expressed in the hypodermis.
828	WBGene00012216	W02D9.10	Unassigned	Unassigned	Unassigned: regulated by multiple stresses	W02D9.10 is enriched in the intestine, the muscle cell, and the nervous system based on tiling array, RNA-seq, and microarray studies\; is affected by several genes including daf-16, daf-2, and glp-1 based on microarray, RNA-seq, and tiling array studies\; is affected by twelve chemicals including Lithium Chloride, Rotenone, and D-glucose based on microarray and RNA-seq studies.
829	WBGene00012217	W02H3.1	Unassigned	Unassigned	Unassigned: regulated by multiple stresses	W02H3.1 is enriched in the intestine based on RNA-seq studies\; is affected by several genes including daf-16, daf-2, and let-60 based on microarray, RNA-seq, and tiling array studies\; is affected by seven chemicals including Rotenone, manganese chloride, and stavudine based on RNA-seq and microarray studies.
830	WBGene00012226	W03G11.4	Unassigned	Unassigned	Unassigned: regulated by multiple stresses	W03G11.4 is enriched in several tissues, including the body wall musculature, the hypodermis, and the nervous system based on microarray, tiling array, and RNA-seq studies\; is affected by several genes including daf-16, daf-2, and age-1 based on microarray, tiling array, and RNA-seq studies\; is affected by ten chemicals including 1-methylnicotinamide, bisphenol S, and Zidovudine based on RNA-se…
831	WBGene00012231	W04A4.2	Unassigned	Unassigned	Unassigned: regulated by multiple stresses	W04A4.2 is enriched in the cephalic sheath cell, the germ line, and the intestine based on tiling array, RNA-seq, and microarray studies\; is affected by several genes including daf-16, daf-2, and glp-1 based on microarray, tiling array, and RNA-seq studies\; is affected by six chemicals including manganese chloride, stavudine, and Zidovudine based on RNA-seq and microarray studies.
832	WBGene00012255	W04G3.1	Transmembrane transport	Transmembrane transport: lipid	Transmembrane transport: lipid	lpr-6 is an ortholog of human APOD (apolipoprotein D)\; is expressed in amphid neurons\; human APOD exhibits cholesterol binding activity.
833	WBGene00012256	W04G3.2	Transmembrane transport	Transmembrane transport: lipid	Transmembrane transport: lipid	lpr-5 is expressed widely\; is predicted to encode a protein with the following domain: Calycin.
834	WBGene00012257	W04G3.3	Transmembrane transport	Transmembrane transport: lipid	Transmembrane transport: lipid	lpr-4 is an ortholog of human APOD (apolipoprotein D)\; is expressed in the body wall musculature and the muscle cell\; human APOD exhibits cholesterol binding activity.
835	WBGene00012261	W04G3.8	Transmembrane transport	Transmembrane transport: lipid	Transmembrane transport: lipid	lpr-3 is enriched in several tissues, including the body wall musculature, the hypodermis, the intestine, the male, and the nervous system based on microarray, tiling array, and RNA-seq studies\; is affected by several genes including daf-16, daf-2, and daf-12 based on microarray and RNA-seq studies\; is affected by twenty chemicals including methylmercury hydroxide, manganese chloride, and D-glu…
836	WBGene00012274	W05B5.1	Unassigned	Unassigned	Unassigned: regulated by multiple stresses	W05B5.1 is enriched in several tissues, including the alimentary system and the nervous system based on microarray and RNA-seq studies\; is affected by several genes including daf-16, daf-12, and let-7 based on microarray, tiling array, proteomic, and RNA-seq studies\; is affected by ten chemicals including Rotenone, stavudine, and Zidovudine based on RNA-seq and microarray studies.
837	WBGene00012306	W06F12.2	Transmembrane protein	Transmembrane protein: unassigned	Transmembrane protein: unassigned	W06F12.2 is enriched in the DA neuron, the Psub1, the VA neuron, the intestine, and the pharynx based on microarray, tiling array, and RNA-seq studies\; is affected by several genes including daf-2, skn-1, and elt-2 based on microarray and RNA-seq studies\; is affected by twelve chemicals including 1-methylnicotinamide, D-glucose, and stavudine based on RNA-seq and microarray studies.
838	WBGene00012364	W09D12.1	Proteolysis general	Proteolysis general: metallopeptidase	Proteolysis general: metallopeptidase	zmp-4 is an ortholog of human MMP21 (matrix metallopeptidase 21)\; is predicted to have metalloendopeptidase activity and zinc ion binding activity.
839	WBGene00012382	Y5F2A.1	Unassigned	Unassigned	Unassigned: regulated by multiple stresses	ttr-16 is enriched in the PLM, the body wall musculature, the intestine, and the muscle cell based on RNA-seq and microarray studies\; is affected by several genes including daf-2, glp-1, and sir-2.1 based on microarray, RNA-seq, and proteomic studies\; is affected by five chemicals including Rotenone, D-glucose, and nicotine based on RNA-seq, proteomic, and microarray studies\; is predicted to e…
840	WBGene00012404	Y6G8.2	Unassigned	Unassigned	Unassigned: regulated by multiple stresses	Y6G8.2 is enriched in the OLL, the PVD, and the intestine based on microarray and RNA-seq studies\; is affected by several genes including daf-16, daf-2, and glp-1 based on microarray and RNA-seq studies\; is affected by four chemicals including Tunicamycin, D-glucopyranose, and tert-Butylhydroperoxide based on microarray and RNA-seq studies\; is predicted to encode a protein with the following d…
841	WBGene00012428	Y11D7A.3	Transmembrane transport	Transmembrane transport: major facilitator	Transmembrane transport: major facilitator	Y11D7A.3 is an ortholog of human MFSD11\; is predicted to encode a protein with the following domains: Ion channel regulatory protein, UNC-93 and MFS transporter superfamily.
842	WBGene00012433	Y11D7A.9	Stress response	Stress response: unassigned	Stress response: unassigned	Y11D7A.9 is an ortholog of human PGAP2\; is predicted to encode a protein with the following domain: Frag1\/DRAM\/Sfk1.
843	WBGene00012437	Y11D7A.14	Muscle function	Muscle function	Muscle function	nmy-3 is an ortholog of human MYH3 (myosin heavy chain 3), MYH15 (myosin heavy chain 15), and MYH7B (myosin heavy chain 7B)\; is predicted to have ATP binding activity, actin filament binding activity, and motor activity.
844	WBGene00012439	Y12A6A.1	Unassigned	Unassigned	Unassigned	Y12A6A.1 localizes to the membrane raft.
845	WBGene00012443	Y15E3A.4	Transmembrane transport	Transmembrane transport: solute carrier	Transmembrane transport: solute carrier	Y15E3A.4 localizes to the plasma membrane.
846	WBGene00012452	Y17D7B.4	Unassigned	Unassigned	Unassigned: regulated by multiple stresses	Y17D7B.4 is enriched in the AFD, the PLM, the intestine, and the muscle cell based on tiling array, RNA-seq, and microarray studies\; is affected by several genes including daf-2, dpy-10, and hsf-1 based on RNA-seq and microarray studies\; is affected by seven chemicals including Rotenone, stavudine, and Quercetin based on RNA-seq and microarray studies.
847	WBGene00012478	Y18D10A.8	Nucleic acid	Nucleic acid: binding	Nucleic acid: binding: unassigned	mxt-1 is predicted to have RNA binding activity.
848	WBGene00012514	Y26E6A.3	Unassigned	Unassigned	Unassigned	Y26E6A.3 is an ortholog of human METTL26 (methyltransferase like 26)\; is predicted to encode a protein with the following domains: Protein of unknown function DUF938 and S-adenosyl-L-methionine-dependent methyltransferase.
849	WBGene00012545	Y37D8A.3	Unassigned	Unassigned	Unassigned	Y37D8A.3 is enriched in the NSM, the OLL, the PVD, the hypodermis, and the intestine based on microarray, tiling array, and RNA-seq studies\; is affected by several genes including daf-16, daf-2, and daf-12 based on tiling array, RNA-seq, and microarray studies\; is affected by eight chemicals including Mianserin, Zidovudine, and resveratrol based on RNA-seq and microarray studies.
850	WBGene00012554	Y37D8A.16	Transmembrane protein	Transmembrane protein: unassigned	Transmembrane protein: unassigned	Y37D8A.16 is enriched in dopaminergic neurons, the OLL, the PVD, the intestine, and the pharyngeal muscle cell based on tiling array, RNA-seq, proteomic, and microarray studies\; is affected by several genes including daf-2, dpy-10, and hsf-1 based on microarray, tiling array, and RNA-seq studies\; is affected by thirteen chemicals including stavudine, Zidovudine, and Sodium Chloride based on RNA…
851	WBGene00012557	Y37D8A.19	Unassigned	Unassigned	Unassigned: regulated by multiple stresses	Y37D8A.19 is enriched in the germ line based on proteomic studies\; is affected by several genes including daf-2, daf-12, and let-7 based on microarray, RNA-seq, proteomic, and tiling array studies\; is affected by nine chemicals including Heme, hydrogen sulfide, and Ethanol based on microarray and RNA-seq studies.
852	WBGene00012582	Y38E10A.4	Stress response	Stress response: C-type Lectin	Stress response: C-type Lectin	clec-8 is an ortholog of human CLEC3A (C-type lectin domain family 3 member A) and CLEC3B (C-type lectin domain family 3 member B)\; is predicted to have carbohydrate binding activity.
853	WBGene00012583	Y38E10A.5	Stress response	Stress response: C-type Lectin	Stress response: C-type Lectin	clec-4 is an ortholog of human CLEC3A (C-type lectin domain family 3 member A) and CLEC3B (C-type lectin domain family 3 member B)\; is predicted to have carbohydrate binding activity.
854	WBGene00012592	Y38E10A.14	Unassigned	Unassigned	Unassigned	Y38E10A.14 is enriched in the PLM, the germ line, the hypodermis, and the male based on tiling array, RNA-seq, and microarray studies\; is affected by several genes including daf-16, daf-2, and glp-1 based on microarray, RNA-seq, and tiling array studies\; is affected by sixteen chemicals including hydrogen sulfide, Rifampin, and D-glucose based on microarray and RNA-seq studies.
855	WBGene00012648	Y39A1A.9	Unassigned	Unassigned	Unassigned	Y39A1A.9 is an ortholog of human MEIOC\; is predicted to encode a protein with the following domain: Meiosis-specific coiled-coil domain-containing protein MEIOC.
856	WBGene00012664	Y39B6A.1	Stress response	Stress response: unassigned	Stress response: unassigned	Y39B6A.1 is enriched in the OLL, the PVD, the intestine, and the muscle cell based on SAGE, microarray, tiling array, and RNA-seq studies\; is affected by several genes including daf-16, daf-2, and skn-1 based on microarray, RNA-seq, and proteomic studies\; is affected by nineteen chemicals including Ethanol, 1-methylnicotinamide, and methylmercuric chloride based on RNA-seq and microarray studie…
857	WBGene00012668	Y39B6A.5	Unassigned	Unassigned	Unassigned	Y39B6A.5 is enriched in the ASER, the body wall muscle cell, the coelomocyte, and the intestine based on tiling array, RNA-seq, and microarray studies\; is affected by several genes including daf-2, clk-1, and elt-2 based on RNA-seq, microarray, and tiling array studies\; is affected by eight chemicals including Rotenone, Alovudine, and stavudine based on RNA-seq and microarray studies.
858	WBGene00012683	Y39B6A.24	Proteolysis general	Proteolysis general: aspartate	Proteolysis general: aspartate: cathepsin	asp-17 is an ortholog of human PGA4, NAPSA, and PGA5\; is predicted to have aspartic-type endopeptidase activity.
859	WBGene00012717	Y39E4B.6	Signaling	Signaling: S/T kinase	Signaling: S/T kinase	Y39E4B.6 is predicted to have cyclin-dependent protein serine\/threonine kinase inhibitor activity and snRNA binding activity.
860	WBGene00012728	Y39G8B.9	Unassigned	Unassigned	Unassigned: regulated by multiple stresses	Y39G8B.9 is enriched in the ASER, the OLL, the PVD, the intestine, and the pharyngeal muscle cell based on tiling array and RNA-seq studies\; is affected by several genes including daf-16, daf-2, and glp-1 based on RNA-seq, tiling array, and microarray studies\; is affected by nine chemicals including 1-methylnicotinamide, nicotinic acid, and Rotenone based on RNA-seq and microarray studies\; is …
861	WBGene00012747	Y40H7A.10	Proteolysis general	Proteolysis general: cysteine	Proteolysis general: cysteine: cathepsin	Y40H7A.10 is an ortholog of human CTSO (cathepsin O)\; is predicted to have cysteine-type peptidase activity.
862	WBGene00012759	Y41C4A.13	Transmembrane protein	Transmembrane protein: unassigned	Transmembrane protein: unassigned	sup-1 localizes to the neuron projection, neuronal cell body membrane, and synapse\; is expressed in the body wall musculature and the nervous system.
863	WBGene00012777	Y42A5A.2	Unassigned	Unassigned	Unassigned	lact-8 is enriched in the AFD, the ASER, the hypodermis, and the intestine based on RNA-seq and microarray studies\; is affected by several genes including daf-2, glp-1, and daf-12 based on RNA-seq and microarray studies\; is affected by four chemicals including levamisole, paraquat, and Colistin based on microarray studies\; is predicted to encode a protein with the following domains: Beta-lacta…
864	WBGene00012782	Y43C5A.2	Unassigned	Unassigned	Unassigned: regulated by multiple stresses	Y43C5A.2 is an ortholog of human ANGPTL7, ANGPTL5, and ANGPTL2\; is predicted to encode a protein with the following domains: Fibrinogen, alpha\/beta\/gamma chain, C-terminal globular domain and Fibrinogen-like, C-terminal.
865	WBGene00012791	Y43D4A.5	Unassigned	Unassigned	Unassigned: regulated by multiple stresses	Y43D4A.5 is enriched in the Z1.p, the Z4.a, the male distal tip cell, and the somatic gonad precursor based on RNA-seq studies\; is affected by several genes including daf-16, daf-12, and hsf-1 based on microarray and RNA-seq studies\; is affected by ten chemicals including Heme, hydrogen sulfide, and methylmercury hydroxide based on microarray and RNA-seq studies.
866	WBGene00012796	Y43F4A.1	Proteolysis general	Proteolysis general: metallopeptidase	Proteolysis general: metallopeptidase	Y43F4A.1 is an ortholog of human LMLN\; is predicted to have metal ion binding activity and metalloendopeptidase activity\; is expressed in several tissues, including the alimentary system, the nervous system, and the seam cell.
867	WBGene00012810	Y43F8A.3	Metabolism	Metabolism: unassigned	Metabolism: unassigned	nceh-1 is an ortholog of human AADAC (arylacetamide deacetylase) and NCEH1\; is predicted to have carboxylic ester hydrolase activity.
868	WBGene00012813	Y43F8B.2	Signaling	Signaling: S/T kinase	Signaling: S/T kinase	Y43F8B.2 is an ortholog of human GSKIP\; is predicted to have protein kinase A binding activity\; is involved in innate immune response\; localizes to the striated muscle dense body\; is expressed in several tissues including tail hypodermis, the nerve ring, and the ventral nerve cord.
869	WBGene00012814	Y43F8B.3	Proteolysis general	Proteolysis general: inhibitor	Proteolysis general: inhibitor: serine	Y43F8B.3 is predicted to have serine-type endopeptidase inhibitor activity.
870	WBGene00012825	Y43F8C.3	Unassigned	Unassigned	Unassigned: regulated by multiple stresses	Y43F8C.3 is enriched in the alimentary system, the digestive tract, the male, and the nervous system based on tiling array, RNA-seq, and microarray studies\; is affected by several genes including daf-16, daf-2, and daf-12 based on microarray, tiling array, and RNA-seq studies\; is affected by five chemicals including 1-methylnicotinamide, Tunicamycin, and Zidovudine based on RNA-seq and microarr…
871	WBGene00012854	Y44A6D.3	Unassigned	Unassigned	Unassigned	Y44A6D.3 is expressed in the body wall musculature\; is predicted to encode a protein with the following domain: Winged helix-like DNA-binding domain superfamily.
872	WBGene00012875	Y45F10B.13	Unassigned	Unassigned	Unassigned: membrane spanning domain	Y45F10B.13 is enriched in the AFD, the germ line, and the muscle cell based on RNA-seq, proteomic, and microarray studies\; is affected by several genes including daf-16, daf-2, and glp-1 based on microarray, tiling array, and RNA-seq studies\; is affected by six chemicals including 1-methylnicotinamide, Alovudine, and Zidovudine based on RNA-seq and microarray studies.
873	WBGene00012891	Y45F10D.13	Signaling	Signaling: unassigned	Signaling: unassigned	sorb-1 is an ortholog of human SORBS1\; human SORBS1 exhibits insulin receptor binding activity.
874	WBGene00012901	Y46G5A.10	Extracellular material	Extracellular material: mucin	Extracellular material: mucin	cnp-2 is expressed in the intestine.
875	WBGene00012910	Y46G5A.20	Unassigned	Unassigned	Unassigned: regulated by multiple stresses	Y46G5A.20 is enriched in the alimentary system, the digestive tract, the muscle cell, and the nervous system based on tiling array, RNA-seq, and microarray studies\; is affected by several genes including daf-2, glp-1, and hsf-1 based on microarray, tiling array, and RNA-seq studies\; is affected by ten chemicals including hydrogen sulfide, 1-methylnicotinamide, and stavudine based on microarray …
876	WBGene00012960	Y47H10A.4	Unassigned	Unassigned	Unassigned	Y47H10A.4 is enriched in the muscular system and the nervous system based on tiling array, RNA-seq, and microarray studies\; is affected by several genes including hsf-1, lin-39, and pgl-1 based on microarray, RNA-seq, and tiling array studies\; is affected by Zidovudine and Atrazine based on RNA-seq and microarray studies\; is predicted to encode a protein with the following domain: RAI1-like fa…
877	WBGene00012980	Y48B6A.6	Signaling	Signaling: calcium	Signaling: calcium: EF hand	efhd-1 is an ortholog of human EFHD1 (EF-hand domain D1) and EFHD2 (EF-hand domain D2)\; is predicted to have calcium ion binding activity\; is expressed in the body wall musculature, the nervous system, and the pharynx.
878	WBGene00012987	Y48C3A.3	Unassigned	Unassigned	Unassigned	Y48C3A.3 is an ortholog of human FAXC\; is predicted to encode a protein with the following domains: Thioredoxin-like fold, Metaxin, glutathione S-transferase domain, Thioredoxin-like superfamily, and Glutathione S-transferase, C-terminal domain superfamily.
879	WBGene00013007	Y48E1B.8	Transmembrane protein	Transmembrane protein: unassigned	Transmembrane protein: unassigned	Y48E1B.8 is enriched in the body wall musculature, the coelomocyte, the intestine, and the nervous system based on tiling array and microarray studies\; is affected by several genes including daf-16, daf-2, and glp-1 based on microarray, tiling array, and RNA-seq studies\; is affected by twenty-one chemicals including Heme, Ethanol, and tryptophan based on microarray and RNA-seq studies\; is pred…
880	WBGene00013008	Y48E1B.9	Stress response	Stress response: C-type Lectin	Stress response: C-type Lectin	clec-146 is predicted to have carbohydrate binding activity.
881	WBGene00013073	Y51A2D.4	Transmembrane transport	Transmembrane transport: lipid	Transmembrane transport: lipid	hmit-1.1 is an ortholog of human SLC2A13 (solute carrier family 2 member 13)\; is predicted to have transmembrane transporter activity\; localizes to the apical plasma membrane\; is expressed in the intestinal cell.
882	WBGene00013077	Y51A2D.9	Unassigned	Unassigned	Unassigned: regulated by multiple stresses	ttr-24 is enriched in dopaminergic neurons, the PLM, and the muscle cell based on tiling array, RNA-seq, and microarray studies\; is affected by several genes including daf-16, glp-1, and hsf-1 based on microarray, RNA-seq, and proteomic studies\; is affected by seven chemicals including Rotenone, D-glucopyranose, and Deoxyglucose based on RNA-seq and microarray studies\; is predicted to encode a…
883	WBGene00013078	Y51A2D.10	Unassigned	Unassigned	Unassigned: regulated by multiple stresses	ttr-25 is enriched in dopaminergic neurons, the intestine, and the muscle cell based on tiling array and microarray studies\; is affected by several genes including daf-16, daf-2, and glp-1 based on microarray, RNA-seq, and proteomic studies\; is affected by six chemicals including Rotenone, Deoxyglucose, and Chlorpyrifos based on RNA-seq and microarray studies\; is predicted to encode a protein …
884	WBGene00013135	Y53C10A.4	Signaling	Signaling: small GTPase	Signaling: small GTPase: Rho/Rac	rga-2 is an ortholog of human TAGAP (T cell activation RhoGTPase activating protein)\; is predicted to have GTPase activator activity\; is expressed in the rectum, the socket cell, the vulva, and uterus.
885	WBGene00013173	Y53F4B.27	Unassigned	Unassigned	Unassigned: regulated by multiple stresses	Y53F4B.27 is enriched in the body wall musculature, the germline precursor cell, the hypodermis, and the nervous system based on tiling array, RNA-seq, and microarray studies\; is affected by several genes including daf-16, daf-12, and dpy-10 based on microarray and RNA-seq studies\; is affected by sixteen chemicals including hydrogen sulfide, Ethanol, and Nitric Oxide based on microarray and RNA…
886	WBGene00013181	Y53H1B.2	Unassigned	Unassigned	Unassigned: regulated by multiple stresses	Y53H1B.2 is enriched in the PLM, the body wall musculature, the male, and the muscle cell based on tiling array, RNA-seq, and microarray studies\; is affected by several genes including daf-2, glp-1, and let-7 based on microarray, tiling array, proteomic, and RNA-seq studies\; is affected by fifteen chemicals including aldicarb, diallyl trisulfide, and Rotenone based on microarray and RNA-seq stu…
887	WBGene00013227	Y56A3A.6	Unassigned	Unassigned	Unassigned	Y56A3A.6 is expressed in the germ line.
888	WBGene00013263	Y57A10A.23	Stress response	Stress response: thioredoxin	Stress response: thioredoxin	txdc-12.1 is an ortholog of human AGR2 (anterior gradient 2, protein disulphide isomerase family member), AGR3 (anterior gradient 3, protein disulphide isomerase family member), and TXNDC12 (thioredoxin domain containing 12)\; human AGR2 exhibits dystroglycan binding activity, epidermal growth factor receptor binding activity, and protein homodimerization activity.
889	WBGene00013273	Y57A10B.1	Transmembrane protein	Transmembrane protein: unassigned	Transmembrane protein: unassigned	marc-5 is an ortholog of human MARCH1 (membrane associated ring-CH-type finger 1)\; is predicted to have ubiquitin-protein transferase activity.
890	WBGene00013275	Y57A10B.3	Unassigned	Unassigned	Unassigned	btb-14 is enriched in the PLM, the body wall musculature, and the muscle cell based on tiling array, RNA-seq, and microarray studies\; is affected by several genes including daf-16, daf-2, and glp-1 based on microarray and RNA-seq studies\; is affected by five chemicals including Rotenone, D-glucopyranose, and Alovudine based on RNA-seq and microarray studies\; is predicted to encode a protein wi…
891	WBGene00013289	Y57G11A.1	Nucleic acid	Nucleic acid: binding	Nucleic acid: binding: zinc finger	tag-273 is an ortholog of human LIMA1\; is predicted to have metal ion binding activity.
892	WBGene00013331	Y57G11C.42	Unassigned	Unassigned	Unassigned	Y57G11C.42 is enriched in the nervous system and the somatic gonad precursor based on RNA-seq studies\; is affected by several genes including daf-16, glp-1, and daf-12 based on tiling array, RNA-seq, and microarray studies\; is affected by five chemicals including 1-methylnicotinamide, D-glucose, and stavudine based on RNA-seq and microarray studies\; is predicted to encode a protein with the fo…
893	WBGene00013439	Y66D12A.13	Transmembrane transport	Transmembrane transport: solute carrier	Transmembrane transport: solute carrier	Y66D12A.13 is an ortholog of human SLC22A15 (solute carrier family 22 member 15)\; is predicted to have transmembrane transporter activity.
894	WBGene00013458	Y67A10A.9	Cytoskeleton	Cytoskeleton: claudin	Cytoskeleton: claudin	Y67A10A.9 is enriched in the hypodermis based on tiling array studies\; is affected by several genes including daf-2, dpy-7, and pgl-1 based on microarray and RNA-seq studies\; is affected by six chemicals including Rotenone, Alovudine, and stavudine based on RNA-seq and microarray studies\; is predicted to encode a protein with the following domain: Clc protein-like.
895	WBGene00013477	Y69E1A.5	Metabolism	Metabolism: lipid	Metabolism: lipid: binding	Y69E1A.5 is an ortholog of human PEBP4 and Pebp1\; human PEBP1 exhibits protein kinase binding activity.
896	WBGene00013481	Y69H2.3	Unassigned	Unassigned	Unassigned	Y69H2.3 is enriched in several tissues, including the AB, the coelomocyte, the excretory cell, the germ line, and the nervous system based on tiling array, RNA-seq, and microarray studies\; is affected by several genes including daf-16, daf-2, and glp-1 based on microarray, proteomic, RNA-seq, and tiling array studies\; is affected by fourteen chemicals including methylmercuric chloride, Mianseri…
897	WBGene00013484	Y69H2.9	Transmembrane protein	Transmembrane protein: unassigned	Transmembrane protein: unassigned	Y69H2.9 is enriched in the intestine based on tiling array and RNA-seq studies\; is affected by several genes including daf-16, daf-2, and glp-1 based on microarray and RNA-seq studies\; is affected by six chemicals including 1-methylnicotinamide, bisphenol S, and Alovudine based on RNA-seq and microarray studies.
898	WBGene00013489	Y69H2.14	Extracellular material	Extracellular material: collagen	Extracellular material: collagen	col-42 is an ortholog of human MARCO (macrophage receptor with collagenous structure)\; is predicted to be a structural constituent of cuticle.
899	WBGene00013633	Y105C5A.8	Unassigned	Unassigned	Unassigned: regulated by multiple stresses	Y105C5A.8 is enriched in the hypodermis based on RNA-seq studies\; is affected by several genes including daf-16, daf-2, and glp-1 based on microarray, tiling array, proteomic, and RNA-seq studies\; is affected by seven chemicals including Rotenone, manganese chloride, and D-glucose based on RNA-seq and microarray studies.
900	WBGene00013643	Y105C5A.24	Signaling	Signaling: MAPK	Signaling: MAPK	Y105C5A.24 is an ortholog of human MAP3K7 (mitogen-activated protein kinase kinase kinase 7), ULK2 (unc-51 like autophagy activating kinase 2), and mos\; is predicted to have ATP binding activity and protein kinase activity.
901	WBGene00013654	Y105C5B.15	Lysosome	Lysosome: acid phosphatase	Lysosome: acid phosphatase	Y105C5B.15 is an ortholog of human ACP7\; is predicted to have acid phosphatase activity and metal ion binding activity.
902	WBGene00013704	Y106G6D.8	Unassigned	Unassigned	Unassigned: regulated by multiple stresses	Y106G6D.8 is enriched in the hypodermis and the intestine based on tiling array, RNA-seq, and microarray studies\; is affected by several genes including daf-16, daf-2, and daf-12 based on RNA-seq and microarray studies\; is affected by seven chemicals including Rotenone, levamisole, and Zidovudine based on RNA-seq and microarray studies.
903	WBGene00013711	Y106G6G.2	Signaling	Signaling: small GTPase	Signaling: small GTPase: ARF	Y106G6G.2 is predicted to have ARF guanyl-nucleotide exchange factor activity.
904	WBGene00013762	Y113G7B.12	Unassigned	Unassigned	Unassigned: regulated by multiple stresses	Y113G7B.12 is an ortholog of human COL24A1 (collagen type XXIV alpha 1 chain)\; is predicted to encode a protein with the following domains: Reverse transcriptase domain, Endonuclease\/exonuclease\/phosphatase, and Endonuclease\/exonuclease\/phosphatase superfamily.
905	WBGene00013763	Y113G7B.14	Pseudogene	Pseudogene	Pseudogene	Y113G7B.14 is enriched in the intestine, the muscle cell, and the nervous system based on microarray, tiling array, and RNA-seq studies\; is affected by several genes including daf-2, glp-1, and eat-2 based on microarray and RNA-seq studies\; is affected by eight chemicals including methylmercuric chloride, levamisole, and Zidovudine based on microarray and RNA-seq studies.
906	WBGene00013838	ZC47.5	Proteolysis proteasome	Proteolysis proteasome: E3	Proteolysis proteasome: E3: F box	fbxa-31 is enriched in the ASER and the intestine based on tiling array, RNA-seq, and microarray studies\; is affected by several genes including elt-2, eat-2, and npr-1 based on microarray and RNA-seq studies\; is affected by five chemicals including methylmercuric chloride, D-glucopyranose, and stavudine based on microarray and RNA-seq studies\; is predicted to encode a protein with the followi…
907	WBGene00013846	ZC84.1	Proteolysis general	Proteolysis general: inhibitor	Proteolysis general: inhibitor: serine	ZC84.1 is predicted to have serine-type endopeptidase inhibitor activity.
908	WBGene00013847	ZC84.3	Cell cycle	Cell cycle: meiotic/mitotic spindle	Cell cycle: meiotic/mitotic spindle	cls-3 is an ortholog of human CLASP1 (cytoplasmic linker associated protein 1) and CLASP2 (cytoplasmic linker associated protein 2)\; is involved in astral microtubule organization and establishment of mitotic spindle localization\; is expressed in the nervous system and the pharyngeal gland cell.
909	WBGene00013853	ZC116.1	Unassigned	Unassigned	Unassigned: regulated by multiple stresses	ZC116.1 is enriched in the coelomocyte based on tiling array studies\; is affected by several genes including daf-2, glp-1, and skn-1 based on microarray and RNA-seq studies\; is affected by seven chemicals including nicotinic acid, Rotenone, and D-glucose based on RNA-seq and microarray studies.
910	WBGene00013860	ZC247.2	Unassigned	Unassigned	Unassigned: regulated by multiple stresses	ZC247.2 is enriched in GABAergic neurons, the OLL, the PVD, and the muscle cell based on microarray, tiling array, and RNA-seq studies\; is affected by several genes including daf-16, daf-12, and eat-2 based on RNA-seq and microarray studies\; is affected by eight chemicals including aldicarb, stavudine, and Zidovudine based on microarray and RNA-seq studies.
911	WBGene00013895	ZC434.9	Proteolysis general	Proteolysis general: carboxypeptidase	Proteolysis general: carboxypeptidase	ZC434.9 is an ortholog of human CPA4 (carboxypeptidase A4), CPA1 (carboxypeptidase A1), and CPA6 (carboxypeptidase A6)\; is predicted to have metallocarboxypeptidase activity and zinc ion binding activity\; human orthologs of this gene are implicated in familial temporal lobe epilepsy 5.
912	WBGene00013898	ZC443.3	Ribosome	Ribosome: EIF	Ribosome: EIF	ZC443.3 is expressed in several tissues including the pharynx.
913	WBGene00013917	ZC504.3	Cell cycle	Cell cycle: kinase	Cell cycle: kinase	cdk-11.2 is an ortholog of human CDK11A (cyclin dependent kinase 11A)\; is predicted to have ATP binding activity and protein kinase activity\; is expressed in the gonad and the somatic cell.
914	WBGene00013947	ZK228.4	Stress response	Stress response: pathogen	Stress response: pathogen: unassigned	ZK228.4 is involved in innate immune response.
915	WBGene00013996	ZK550.2	Transmembrane transport	Transmembrane transport: major facilitator	Transmembrane transport: major facilitator	ZK550.2 is an ortholog of human MFSD8\; is expressed in the excretory cell and the intestine\; human orthologs of this gene are implicated in neuronal ceroid lipofuscinosis 7\; is predicted to encode a protein with the following domains: Major facilitator superfamily and MFS transporter superfamily.
916	WBGene00014006	ZK596.1	Unassigned	Unassigned	Unassigned	ZK596.1 is expressed in the g1AL, the g1AR, the g1P, the g2L, and the g2R\; is predicted to encode a protein with the following domain: Domain of unknown function DUF148.
917	WBGene00014021	ZK637.1	Transmembrane transport	Transmembrane transport: unassigned	Transmembrane transport: unassigned	svop-1 is an ortholog of human SVOP\; is predicted to have transmembrane transporter activity.
918	WBGene00014051	ZK669.1	Signaling	Signaling: small GTPase	Signaling: small GTPase: Rho/Rac	spv-1 is an ortholog of human ARHGAP29 (Rho GTPase activating protein 29), GMIP, and HMHA1\; is predicted to have GTPase activator activity and metal ion binding activity\; is expressed in head neurons, tail neurons, the hypodermis, the spermatheca, and the spermathecal cell.
919	WBGene00014090	ZK822.2	Unassigned	Unassigned	Unassigned	ZK822.2 is enriched in the PLM, the germ line, the hypodermis, and the muscle cell based on tiling array, RNA-seq, proteomic, and microarray studies\; is affected by several genes including daf-2, hsf-1, and clk-1 based on microarray and RNA-seq studies\; is affected by five chemicals including Rotenone, stavudine, and Zidovudine based on RNA-seq and microarray studies\; is predicted to encode a …
920	WBGene00014108	ZK856.7	Unassigned	Unassigned	Unassigned: regulated by multiple stresses	ZK856.7 is enriched in the amphid sheath cell, the intestine, and the muscle cell based on RNA-seq and microarray studies\; is affected by several genes including daf-16, daf-2, and glp-1 based on microarray, tiling array, proteomic, and RNA-seq studies\; is affected by eight chemicals including Rotenone, stavudine, and Zidovudine based on RNA-seq and microarray studies.
921	WBGene00014135	ZK896.4	Stress response	Stress response: pathogen	Stress response: pathogen: CUB	ZK896.4 is enriched in the intestine based on tiling array and RNA-seq studies\; is affected by several genes including daf-16, daf-2, and glp-1 based on microarray, tiling array, and RNA-seq studies\; is affected by eleven chemicals including methylmercuric chloride, D-glucopyranose, and sodium arsenite based on microarray and RNA-seq studies\; is predicted to encode a protein with the following…
922	WBGene00014136	ZK896.5	Transmembrane transport	Transmembrane transport: sodium channel	Transmembrane transport: sodium channel	ZK896.5 is enriched in the AFD, the intestine, and the pharyngeal muscle cell based on tiling array and RNA-seq studies\; is affected by several genes including daf-16, daf-2, and glp-1 based on RNA-seq, microarray, and proteomic studies\; is affected by twelve chemicals including methylmercuric chloride, Tunicamycin, and D-glucopyranose based on microarray and RNA-seq studies\; is predicted to e…
923	WBGene00014137	ZK896.6	Stress response	Stress response: C-type Lectin	Stress response: C-type Lectin	clec-187 is an ortholog of human COLEC11, COLEC10, and MBL2\; is predicted to have carbohydrate binding activity\; is involved in innate immune response.
924	WBGene00014141	ZK899.2	Transmembrane protein	Transmembrane protein: unassigned	Transmembrane protein: unassigned	ZK899.2 is expressed in the buccal cavity, the rectum, and the vulva.
925	WBGene00014148	ZK909.3	Metabolism	Metabolism: nucleotide	Metabolism: nucleotide	ZK909.3 is an ortholog of human HDDC3\; is predicted to encode a protein with the following domain: HD\/PDEase domain.
926	WBGene00014173	ZK970.7	Unassigned	Unassigned	Unassigned	ZK970.7 is involved in response to gamma radiation.
927	WBGene00014183	ZK1025.3	Transmembrane protein	Transmembrane protein: unassigned	Transmembrane protein: unassigned	ZK1025.3 is affected by several genes including daf-16, daf-2, and skn-1 based on microarray, proteomic, RNA-seq, and tiling array studies\; is affected by fourteen chemicals including Ethanol, Nitric Oxide, and tryptophan based on RNA-seq and microarray studies\; is predicted to encode a protein with the following domain: Methyltransferase FkbM.
928	WBGene00014194	ZK1037.6	Stress response	Stress response: pathogen	Stress response: pathogen: CUB	ZK1037.6 is enriched in the DA neuron based on microarray studies\; is affected by several genes including daf-2, clk-1, and elt-2 based on microarray, tiling array, and RNA-seq studies\; is affected by six chemicals including Rotenone, manganese chloride, and Atrazine based on RNA-seq and microarray studies\; is predicted to encode a protein with the following domain: CUB-like domain.
929	WBGene00014206	ZK1058.6	Metabolism	Metabolism: unassigned	Metabolism: unassigned	nit-1 is expressed in several tissues, including MS, the E, the Ea, the Ep, and the MSa\; is predicted to encode a protein with the following domains: Carbon-nitrogen hydrolase and Carbon-nitrogen hydrolase superfamily.
930	WBGene00014207	ZK1058.9	Unassigned	Unassigned	Unassigned: regulated by multiple stresses	ZK1058.9 is enriched in the germ line and the muscle cell based on tiling array, proteomic, RNA-seq, and microarray studies\; is affected by several genes including daf-16, glp-1, and daf-12 based on tiling array, microarray, and RNA-seq studies\; is affected by ten chemicals including methylmercuric chloride, Rotenone, and D-glucose based on microarray and RNA-seq studies.
931	WBGene00014253	ZK1320.3	Unassigned	Unassigned	Unassigned	ZK1320.3 is expressed in the intestine\; is predicted to encode a protein with the following domain: Protein of unknown function DUF5352.
932	WBGene00014259	ZK1320.11	Unassigned	Unassigned	Unassigned: membrane spanning domain	ZK1320.11 is enriched in dopaminergic neurons, the AFD, the ASER, the AVE, and the body wall muscle cell based on tiling array and RNA-seq studies\; is affected by several genes including daf-16, daf-2, and glp-1 based on RNA-seq, microarray, and tiling array studies\; is affected by Rotenone, Mianserin, and Cry5B based on RNA-seq studies.
933	WBGene00014262	ZK1321.4	Unassigned	Unassigned	Unassigned	ZK1321.4 is an ortholog of human PDLIM5, PDLIM2, and PRICKLE4\; human PDLIM5 exhibits cadherin binding activity involved in cell-cell adhesion.
934	WBGene00014300	D2023.1	Stress response	Stress response: detoxification	Stress response: detoxification: CYP	D2023.1 is an ortholog of human CYB5A\; is predicted to have heme binding activity and metal ion binding activity.
935	WBGene00014308	F07H5.4	Pseudogene	Pseudogene	Pseudogene	F07H5.4 is enriched in the alimentary system, the digestive tract, the muscular system, and the nervous system based on RNA-seq and microarray studies\; is affected by several genes including daf-2, dpy-10, and pgl-1 based on microarray and RNA-seq studies\; is affected by eight chemicals including Ethanol, Rotenone, and stavudine based on RNA-seq and microarray studies.
936	WBGene00014698	C37A5.3	Unassigned	Unassigned	Unassigned	C37A5.3 is enriched in the hypodermis based on RNA-seq studies\; is affected by several genes including daf-16, daf-2, and daf-12 based on microarray and RNA-seq studies\; is affected by Rotenone, Sodium Chloride, and tert-Butylhydroperoxide based on RNA-seq studies.
937	WBGene00014826	R13H4.2	Unassigned	Unassigned	Unassigned: regulated by multiple stresses	R13H4.2 is enriched in the muscle cell based on microarray studies\; is affected by several genes including daf-16, daf-2, and gld-1 based on proteomic, microarray, and RNA-seq studies\; is affected by eight chemicals including 1-methylnicotinamide, nicotinic acid, and D-glucose based on RNA-seq and microarray studies.
938	WBGene00015043	B0213.14	Stress response	Stress response: detoxification	Stress response: detoxification: CYP	cyp-34A8 is an ortholog of human CYP21A2 (cytochrome P450 family 21 subfamily A member 2) and members of the human CYP2 (Cytochrome P450 family 2) gene family including CYP2R1, CYP2U1, and CYP2J2\; is predicted to have heme binding activity, iron ion binding activity, and oxidoreductase activity\; human orthologs of this gene are implicated in congenital adrenal hyperplasia.
939	WBGene00015046	B0213.17	Neuronal function	Neuronal function: synaptic function	Neuronal function: synaptic function: neuropeptide	nlp-34 is enriched in several tissues, including the alimentary system, the germline precursor cell, the hypodermis, and the nervous system based on tiling array and RNA-seq studies\; is affected by several genes including daf-16, daf-2, and eat-2 based on microarray, tiling array, and RNA-seq studies\; is affected by eleven chemicals including methylmercury hydroxide, methylmercuric chloride, an…
940	WBGene00015110	B0281.3	Proteolysis proteasome	Proteolysis proteasome: E3	Proteolysis proteasome: E3: RING finger	B0281.3 is an ortholog of human TRIM13 (tripartite motif containing 13) and TRIM59 (tripartite motif containing 59)\; is predicted to have zinc ion binding activity.
941	WBGene00015122	B0302.5	Unassigned	Unassigned	Unassigned: regulated by multiple stresses	B0302.5 is enriched in the intestine based on tiling array and RNA-seq studies\; is affected by several genes including daf-2, glp-1, and daf-12 based on microarray and RNA-seq studies\; is affected by eight chemicals including Rotenone, stavudine, and Chlorpyrifos based on RNA-seq and microarray studies.
942	WBGene00015131	B0303.11	Transmembrane transport	Transmembrane transport: solute carrier	Transmembrane transport: solute carrier	B0303.11 is an ortholog of human SLC12A1 (solute carrier family 12 member 1), SLC12A2 (solute carrier family 12 member 2), and SLC12A3 (solute carrier family 12 member 3)\; is predicted to have transporter activity\; is expressed in the excretory duct cell.
943	WBGene00015137	B0310.1	Transmembrane protein	Transmembrane protein: unassigned	Transmembrane protein: unassigned	B0310.1 is enriched in the muscle cell based on tiling array, proteomic, and microarray studies\; is affected by several genes including daf-2, eat-2, and pgl-1 based on microarray and RNA-seq studies\; is affected by four chemicals including Zidovudine, resveratrol, and Chlorpyrifos based on RNA-seq and microarray studies.
944	WBGene00015177	B0416.1	Transmembrane protein	Transmembrane protein: unassigned	Transmembrane protein: unassigned	tmc-2 is an ortholog of human TMC3 (transmembrane channel like 3)\; human orthologs of this gene are implicated in autosomal dominant nonsyndromic deafness 36 and autosomal recessive nonsyndromic deafness 7\; is predicted to encode a protein with the following domains: TMC domain and Transmembrane channel-like protein.
945	WBGene00015181	B0416.5	Transmembrane transport	Transmembrane transport: major facilitator	Transmembrane transport: major facilitator	B0416.5 is an ortholog of human SLC49A3 (solute carrier family 49 member 3)\; is expressed in several tissues, including the alimentary system, the excretory cell, the muscular system, the nervous system, and the reproductive system\; is predicted to encode a protein with the following domains: Major facilitator superfamily and MFS transporter superfamily.
946	WBGene00015196	B0454.5	Transmembrane protein	Transmembrane protein: unassigned	Transmembrane protein: unassigned	B0454.5 is expressed in the ventral cord blast cell.
947	WBGene00015278	C01B10.3	Signaling	Signaling: lipid	Signaling: lipid: unassigned	C01B10.3 is an ortholog of human INPP5A (inositol polyphosphate-5-phosphatase A)\; is expressed in the pharyngeal muscle cell and the rectal epithelium\; human INPP5A exhibits PH domain binding activity.
948	WBGene00015280	C01B10.6	Unassigned	Unassigned	Unassigned: regulated by multiple stresses	C01B10.6 is enriched in the BAG, the OLL, the PVD, the intestine, and the pharyngeal muscle cell based on microarray, tiling array, and RNA-seq studies\; is affected by several genes including daf-16, daf-2, and skn-1 based on microarray, proteomic, RNA-seq, and tiling array studies\; is affected by seventeen chemicals including Ethanol, 1-methylnicotinamide, and manganese chloride based on RNA-s…
949	WBGene00015286	C01B12.3	Transmembrane transport	Transmembrane transport: chloride channel	Transmembrane transport: chloride channel	best-3 is an ortholog of human BEST2 (bestrophin 2), BEST3 (bestrophin 3), and BEST4 (bestrophin 4)\; is predicted to have chloride channel activity\; is expressed in the anal depressor muscle, the excretory cell, the hypodermis, and the reproductive system\; human orthologs of this gene are implicated in bestrophinopathy, retinitis pigmentosa 50, and vitelliform macular dystrophy.
950	WBGene00015293	C01C4.3	Signaling	Signaling: S/T kinase	Signaling: S/T kinase	C01C4.3 is an ortholog of human SBK1 and SBK2\; is predicted to have ATP binding activity and protein serine\/threonine kinase activity.
951	WBGene00015295	C01C10.3	Metabolism	Metabolism: lipid	Metabolism: lipid: phospholipid	acl-12 is an ortholog of human LPGAT1\; is predicted to have 1-acylglycerol-3-phosphate O-acyltransferase activity.
952	WBGene00015298	C01F1.3	Metabolism	Metabolism: nucleotide	Metabolism: nucleotide	C01F1.3 is an ortholog of human TGDS (TDP-glucose 4,6-dehydratase)\; is predicted to encode a protein with the following domain: NAD(P)-binding domain superfamily.
953	WBGene00015322	C02B8.3	Unassigned	Unassigned	Unassigned	C02B8.3 is enriched in the nervous system based on microarray, tiling array, and RNA-seq studies\; is affected by several genes including hsf-1, sir-2.1, and pgl-1 based on microarray and RNA-seq studies\; is affected by five chemicals including multi-walled carbon nanotube, D-glucose, and Zidovudine based on RNA-seq and microarray studies\; is predicted to encode a protein with the following dom…
954	WBGene00015339	C02E7.6	Unassigned	Unassigned	Unassigned: regulated by multiple stresses	C02E7.6 is expressed in the nervous system and the ventral nerve cord.
955	WBGene00015340	C02E7.7	Unassigned	Unassigned	Unassigned: regulated by multiple stresses	C02E7.7 is enriched in several tissues, including the germline precursor cell, the hypodermis, the intestine, and the nervous system based on tiling array, RNA-seq, and microarray studies\; is affected by several genes including daf-16, daf-2, and skn-1 based on microarray, RNA-seq, and tiling array studies\; is affected by twenty-one chemicals including methylmercury hydroxide, 1-methylnicotinam…
956	WBGene00015356	C02F12.7	Unassigned	Unassigned	Unassigned	tag-278 is an ortholog of human FAM184A and FAM184B\; is expressed in the body wall musculature\; is predicted to encode a protein with the following domains: FAM184 family and Protein FAM184A.
957	WBGene00015359	C02G6.1	Pseudogene	Pseudogene	Pseudogene	C02G6.1 is an ortholog of human IDE (insulin degrading enzyme).
958	WBGene00015389	C03F11.3	Transmembrane protein	Transmembrane protein: unassigned	Transmembrane protein: unassigned	scav-1 is an ortholog of human SCARB1 (scavenger receptor class B member 1)\; human SCARB1 exhibits several functions, including apolipoprotein A-I binding activity, high-density lipoprotein particle receptor activity, and lipopolysaccharide binding activity.
959	WBGene00015391	C03G5.1	Metabolism	Metabolism: mitochondria	Metabolism: mitochondria: citric acid cycle	sdha-1 is an ortholog of human SDHA (succinate dehydrogenase complex flavoprotein subunit A)\; is predicted to have flavin adenine dinucleotide binding activity and succinate dehydrogenase (ubiquinone) activity\; localizes to the mitochondrion\; is expressed in several tissues, including the alimentary system, the body wall musculature, the excretory cell, the head, and the nervous system\; human…
960	WBGene00015403	C03H5.1	Stress response	Stress response: C-type Lectin	Stress response: C-type Lectin	clec-10 is an ortholog of human CLEC3A (C-type lectin domain family 3 member A) and CLEC3B (C-type lectin domain family 3 member B)\; is predicted to have carbohydrate binding activity.
961	WBGene00015407	C03H5.5	Ribosome	Ribosome: EIF	Ribosome: EIF	C03H5.5 is an ortholog of human EIF3L (eukaryotic translation initiation factor 3 subunit L)\; is predicted to have translation initiation factor activity.
962	WBGene00015430	C04E7.3	Unassigned	Unassigned	Unassigned: regulated by multiple stresses	C04E7.3 is enriched in the coelomocyte and the nervous system based on tiling array and RNA-seq studies\; is affected by several genes including pgl-1, prg-1, and sma-2 based on microarray and RNA-seq studies\; is affected by six chemicals including Rotenone, Cry5B, and stavudine based on RNA-seq and microarray studies.
963	WBGene00015464	C05C8.7	Metabolism	Metabolism: carbohydrate	Metabolism: carbohydrate	C05C8.7 is an ortholog of human MPI\; is predicted to have mannose-6-phosphate isomerase activity and zinc ion binding activity\; is expressed in the seam cell\; human orthologs of this gene are implicated in congenital disorder of glycosylation type I.
964	WBGene00015472	C05D9.3	Cytoskeleton	Cytoskeleton: integrin	Cytoskeleton: integrin	C05D9.3 is an ortholog of human ITGBL1 (integrin subunit beta like 1)\; localizes to the plasma membrane.
965	WBGene00015492	C05E11.1	Nucleic acid	Nucleic acid: binding	Nucleic acid: binding: unassigned	lnp-1 is an ortholog of human KIAA1715\; is predicted to have metal ion binding activity\; is involved in several processes, including chemical synaptic transmission, locomotory behavior, and regulation of oviposition\; localizes to several cellular components, including the integral component of membrane, neuron projection, and neuronal cell body\; is expressed in the hypodermis, the muscle cell…
966	WBGene00015497	C05G6.1	Transcription factor	Transcription factor: NHR	Transcription factor: NHR	nhr-76 is an ortholog of human NR2E3 (nuclear receptor subfamily 2 group E member 3)\; is predicted to have DNA-binding activity transcription factor activity, sequence-specific DNA binding activity, and zinc ion binding activity\; is involved in positive regulation of fatty acid beta-oxidation by positive regulation of transcription from RNA polymerase II promoter\; is expressed in several tissu…
967	WBGene00015514	C06A8.3	Neuronal function	Neuronal function: synaptic function	Neuronal function: synaptic function: neuropeptide	nlp-77 is enriched in several tissues, including the hypodermis, the muscular system, and the nervous system based on Chronogram and proteomic studies\; is affected by several genes including daf-16, daf-2, and dpy-10 based on proteomic, microarray, and RNA-seq studies\; is affected by eight chemicals including Rotenone, Mianserin, and D-glucose based on RNA-seq and microarray studies\; is predic…
968	WBGene00015646	C09E8.3	Development	Development: somatic	Development: somatic	mlt-10 is involved in cuticle development involved in collagen and cuticulin-based cuticle molting cycle and epidermis development\; localizes to the extracellular space\; is expressed in the epithelial system.
969	WBGene00015680	C10G6.1	DNA	DNA: nuclease	DNA: nuclease	egal-1 is predicted to have 3'-5' exonuclease activity and nucleic acid binding activity.
970	WBGene00015684	C10G8.8	Unassigned	Unassigned	Unassigned	C10G8.8 is an ortholog of human C15orf52 and CCDC9\; is expressed in several tissues, including the alimentary system, the epithelial system, the excretory cell, the muscular system, and the reproductive system\; human CCDC9B exhibits RNA binding activity.
971	WBGene00015695	C10H11.6	Stress response	Stress response: detoxification	Stress response: detoxification: ugt	ugt-26 is an ortholog of human UGT3A1 (UDP glycosyltransferase family 3 member A1) and UGT3A2 (UDP glycosyltransferase family 3 member A2)\; is predicted to have glucuronosyltransferase activity.
972	WBGene00015713	C12D12.1	Unassigned	Unassigned	Unassigned: regulated by multiple stresses	C12D12.1 is enriched in the OLL, the PVD, the germ line, and the intestine based on proteomic, microarray, tiling array, and RNA-seq studies\; is affected by several genes including daf-2, glp-1, and age-1 based on microarray, proteomic, and RNA-seq studies\; is affected by fifteen chemicals including methylmercuric chloride, Mercuric Chloride, and Tunicamycin based on microarray and RNA-seq stud…
973	WBGene00015751	C14A11.6	Unassigned	Unassigned	Unassigned	C14A11.6 is enriched in the OLL and the PVD based on microarray studies\; is affected by several genes including skn-1, daf-12, and hsf-1 based on tiling array and RNA-seq studies\; is affected by stavudine based on RNA-seq studies.
974	WBGene00015756	C14C6.2	Unassigned	Unassigned	Unassigned	C14C6.2 is enriched in the OLL, the PVD, and the intestine based on microarray, tiling array, and RNA-seq studies\; is affected by several genes including daf-16, daf-2, and glp-1 based on microarray, tiling array, and RNA-seq studies\; is affected by eight chemicals including Ethanol, D-glucopyranose, and stavudine based on RNA-seq and microarray studies\; is predicted to encode a protein with t…
975	WBGene00015759	C14C6.5	Stress response	Stress response: pathogen	Stress response: pathogen: ShK	C14C6.5 is involved in innate immune response.
976	WBGene00015767	C14C11.3	Metabolism	Metabolism: carbohydrate	Metabolism: carbohydrate	hex-2 is an ortholog of human HEXD (hexosaminidase D)\; exhibits hexosaminidase activity\; is involved in carbohydrate metabolic process\; is expressed in head neurons, tail neurons, the hypodermis, and the vulva.
977	WBGene00015779	C14F11.2	Unassigned	Unassigned	Unassigned	lrch-1 is an ortholog of human LRCH1, LRCH3, and LRCH4\; is predicted to encode a protein with the following domains: Leucine-rich repeat, Calponin homology domain, Leucine-rich repeat, typical subtype, Leucine-rich repeat domain superfamily, and CH domain superfamily.
978	WBGene00015791	C15C7.5	Unassigned	Unassigned	Unassigned	C15C7.5 is expressed in head neurons and the pharyngeal muscle cell.
979	WBGene00015795	C15F1.2	Unassigned	Unassigned	Unassigned: regulated by multiple stresses	C15F1.2 is enriched in the OLL, the PVD, and the male based on microarray studies\; is affected by several genes including daf-2, let-60, and sir-2.1 based on microarray, tiling array, and RNA-seq studies\; is affected by fifteen chemicals including Lithium Chloride, methylmercury hydroxide, and 1-methylnicotinamide based on microarray and RNA-seq studies.
980	WBGene00015802	C15H9.7	Metabolism	Metabolism: amino acid	Metabolism: amino acid: breakdown	kynu-1 is an ortholog of human KYNU\; is predicted to have kynureninase activity and pyridoxal phosphate binding activity.
981	WBGene00015803	C15H9.9	Unassigned	Unassigned	Unassigned	C15H9.9 is expressed in the marginal cell.
982	WBGene00015805	C15H9.11	Unassigned	Unassigned	Unassigned: regulated by multiple stresses	C15H9.11 is enriched in GABAergic neurons, the arcade cell, and the pharyngeal-intestinal valve cell based on microarray and RNA-seq studies\; is affected by several genes including daf-2, glp-1, and clk-1 based on microarray, RNA-seq, proteomic, and tiling array studies\; is affected by six chemicals including methylmercuric chloride, Rotenone, and Atrazine based on microarray and RNA-seq studie…
983	WBGene00015841	C16C8.2	Unassigned	Unassigned	Unassigned	skpo-2 is an ortholog of human PXDN (peroxidasin), LPO, and MPO\; is predicted to have heme binding activity and peroxidase activity.
984	WBGene00015932	C17H12.6	Stress response	Stress response: pathogen	Stress response: pathogen: unassigned	C17H12.6 is involved in innate immune response.
985	WBGene00015933	C17H12.8	Unassigned	Unassigned	Unassigned: regulated by multiple stresses	C17H12.8 is enriched in the OLL, the PVD, the intestine, and the pharyngeal muscle cell based on tiling array and RNA-seq studies\; is affected by several genes including daf-16, daf-2, and age-1 based on microarray, RNA-seq, and proteomic studies\; is affected by nineteen chemicals including Ethanol, 1-methylnicotinamide, and methylmercuric chloride based on RNA-seq and microarray studies\; is p…
986	WBGene00015954	C18B2.3	Unassigned	Unassigned	Unassigned	C18B2.3 is expressed in the anal depressor muscle, the body wall musculature, and the vulval muscle.
987	WBGene00015968	C18C4.7	Unassigned	Unassigned	Unassigned	C18C4.7 is enriched in the coelomocyte, the male, and the nervous system based on microarray and tiling array studies\; is affected by several genes including daf-16, daf-2, and daf-12 based on microarray, proteomic, tiling array, and RNA-seq studies\; is affected by eleven chemicals including Rotenone, multi-walled carbon nanotube, and D-glucose based on RNA-seq, proteomic, and microarray studie…
988	WBGene00016006	C23F12.1	Muscle function	Muscle function	Muscle function	fln-2 is expressed in several tissues, including the alimentary system, the anal depressor muscle, the hypodermis, and the reproductive system\; is predicted to encode a protein with the following domains: Filamin\/ABP280 repeat, Immunoglobulin-like fold, Immunoglobulin E-set, and Filamin\/ABP280 repeat-like.
989	WBGene00016013	C23G10.6	Stress response	Stress response: detoxification	Stress response: detoxification: ugt	ugt-66 is an ortholog of human UGT3A1 (UDP glycosyltransferase family 3 member A1) and UGT3A2 (UDP glycosyltransferase family 3 member A2)\; is predicted to have glucuronosyltransferase activity.
990	WBGene00016018	C23H3.2	Transmembrane protein	Transmembrane protein: unassigned	Transmembrane protein: unassigned	C23H3.2 is enriched in the body wall musculature, the hypodermis, the intestine, and the muscle cell based on tiling array, RNA-seq, and microarray studies\; is affected by several genes including daf-16, daf-2, and glp-1 based on microarray, proteomic, RNA-seq, and tiling array studies\; is affected by seven chemicals including Rotenone, Tunicamycin, and D-glucose based on RNA-seq and microarray…
991	WBGene00016033	C24A3.2	Transmembrane protein	Transmembrane protein: unassigned	Transmembrane protein: unassigned	C24A3.2 localizes to the plasma membrane.
992	WBGene00016059	C24G6.2	Signaling	Signaling: Y kinase	Signaling: Y kinase	hir-1 is predicted to have protein tyrosine kinase activity.
993	WBGene00016061	C24G6.6	Metabolism	Metabolism: unassigned	Metabolism: unassigned	hpo-15 is an ortholog of human Smox\; is predicted to have oxidoreductase activity.
994	WBGene00016097	C25E10.8	Proteolysis general	Proteolysis general: inhibitor	Proteolysis general: inhibitor: TIL domain	C25E10.8 is expressed in the intestine\; is predicted to encode a protein with the following domains: Trypsin Inhibitor-like, cysteine rich domain and Serine protease inhibitor-like superfamily.
995	WBGene00016099	C25E10.10	Proteolysis general	Proteolysis general: inhibitor	Proteolysis general: inhibitor: TIL domain	C25E10.10 is enriched in the body wall muscle cell based on tiling array studies\; is affected by several genes including daf-16, clk-1, and elt-2 based on microarray and RNA-seq studies\; is affected by seven chemicals including 1-methylnicotinamide, Rotenone, and stavudine based on RNA-seq and microarray studies\; is predicted to encode a protein with the following domains: Trypsin Inhibitor-li…
996	WBGene00016101	C25E10.12	Proteolysis general	Proteolysis general: metallopeptidase	Proteolysis general: metallopeptidase	C25E10.12 is an ortholog of human MPPED1 and MPPED2\; is predicted to have hydrolase activity\; is expressed in the epithelial system, the intestine, and the nervous system.
997	WBGene00016106	C25F6.7	Cytoskeleton	Cytoskeleton: unassigned	Cytoskeleton: unassigned	C25F6.7 is an ortholog of human ITM2A (integral membrane protein 2A), ITM2B (integral membrane protein 2B), and ITM2C (integral membrane protein 2C)\; human orthologs of this gene are implicated in ITM2B-related cerebral amyloid angiopathy 1 and ITM2B-related cerebral amyloid angiopathy 2\; human ITM2C exhibits amyloid-beta binding activity.
998	WBGene00016133	C26B9.3	Unassigned	Unassigned	Unassigned: regulated by multiple stresses	C26B9.3 is enriched in the PLM, the germ line, and the hypodermis based on tiling array and RNA-seq studies\; is affected by several genes including daf-16, let-60, and daf-12 based on microarray, tiling array, and RNA-seq studies\; is affected by thirteen chemicals including Ethanol, methylmercury hydroxide, and D-glucose based on RNA-seq and microarray studies\; is predicted to encode a protein…
999	WBGene00016134	C26B9.5	Proteolysis general	Proteolysis general: serine	Proteolysis general: serine	C26B9.5 is an ortholog of human PRSS16 (serine protease 16)\; is predicted to have serine-type peptidase activity\; localizes to the membrane raft.
1000	WBGene00016146	C26F1.1	Unassigned	Unassigned	Unassigned: regulated by multiple stresses	C26F1.1 is enriched in several tissues, including the alimentary system, the hypodermis, and the nervous system based on tiling array, RNA-seq, and microarray studies\; is affected by several genes including daf-16, daf-2, and daf-12 based on microarray and RNA-seq studies\; is affected by eleven chemicals including methylmercuric chloride, Rotenone, and D-glucose based on microarray and RNA-seq …
1001	WBGene00016172	C27H5.2	Cytoskeleton	Cytoskeleton: unassigned	Cytoskeleton: unassigned	C27H5.2 is enriched in the OLL and the PVD based on microarray studies\; is affected by several genes including daf-16, daf-2, and glp-1 based on microarray, tiling array, and RNA-seq studies\; is affected by seven chemicals including aldicarb, tryptophan, and levamisole based on microarray and RNA-seq studies.
1002	WBGene00016201	C28H8.11	Metabolism	Metabolism: amino acid	Metabolism: amino acid: breakdown	tdo-2 is an ortholog of human TDO2\; is predicted to have heme binding activity, metal ion binding activity, and tryptophan 2,3-dioxygenase activity\; is expressed in the body wall musculature and the hypodermis.
1003	WBGene00016218	C29F9.3	Unassigned	Unassigned	Unassigned: ALS2cr12 domain	pals-23 is involved in innate immune response.
1004	WBGene00016219	C29F9.4	Unassigned	Unassigned	Unassigned: ALS2cr12 domain	pals-24 is enriched in the intestine and the nervous system based on tiling array and RNA-seq studies\; is affected by several genes including daf-16, daf-2, and glp-1 based on RNA-seq and microarray studies\; is affected by seven chemicals including 1-methylnicotinamide, manganese chloride, and Sodium Chloride based on RNA-seq and microarray studies\; is predicted to encode a protein with the fo…
1005	WBGene00016264	C30F12.5	Transmembrane protein	Transmembrane protein: unassigned	Transmembrane protein: unassigned	C30F12.5 is enriched in the germline precursor cell based on tiling array studies\; is affected by several genes including daf-16, daf-2, and glp-1 based on microarray, RNA-seq, tiling array, and proteomic studies\; is affected by five chemicals including D-glucose, Atrazine, and Quercetin based on RNA-seq and microarray studies.
1006	WBGene00016274	C30G12.2	Metabolism	Metabolism: short chain dehydrogenase	Metabolism: short chain dehydrogenase	C30G12.2 is enriched in the intestine based on SAGE, tiling array, RNA-seq, and microarray studies\; is affected by several genes including daf-2, glp-1, and daf-12 based on proteomic, microarray, tiling array, and RNA-seq studies\; is affected by twenty-two chemicals including Ethanol, tryptophan, and 1-methylnicotinamide based on RNA-seq and microarray studies\; is predicted to encode a protein…
1007	WBGene00016330	C32E12.4	Development	Development: somatic	Development: somatic	C32E12.4 is enriched in the AFD, the OLL, the PVD, and the muscle cell based on microarray, tiling array, RNA-seq, and proteomic studies\; is affected by several genes including daf-16, daf-2, and glp-1 based on tiling array, microarray, and RNA-seq studies\; is affected by six chemicals including Rotenone, stavudine, and resveratrol based on RNA-seq and microarray studies.
1008	WBGene00016354	C33F10.5	Development	Development: general	Development: general	rig-6 is involved in several processes, including embryo development, epithelial tube morphogenesis, and nervous system development\; localizes to the axon, neuronal cell body, and synapse\; is expressed in several tissues, including the alimentary system, the excretory cell, the muscular system, the nervous system, and the reproductive system.
1009	WBGene00016407	C34D10.2	Proteolysis proteasome	Proteolysis proteasome: E3	Proteolysis proteasome: E3: RING finger	C34D10.2 is an ortholog of human UNKL (unkempt family like zinc finger) and unk\; is predicted to have metal ion binding activity.
1010	WBGene00016419	C34G6.2	Neuronal function	Neuronal function: synaptic function	Neuronal function: synaptic function: neurotransmitter metabolism	tyr-4 is an ortholog of human DCT, TYR, and TYRP1\; is predicted to have metal ion binding activity and oxidoreductase activity.
1011	WBGene00016422	C34G6.6	Extracellular material	Extracellular material: matrix	Extracellular material: matrix	noah-1 is involved in molting cycle.
1012	WBGene00016423	C34H3.1	Proteolysis general	Proteolysis general: metallopeptidase	Proteolysis general: metallopeptidase	tag-275 is predicted to have metalloendopeptidase activity.
1013	WBGene00016425	C34H4.2	Unassigned	Unassigned	Unassigned: regulated by multiple stresses	C34H4.2 is enriched in the OLL, the PVD, and the intestine based on microarray, tiling array, and RNA-seq studies\; is affected by several genes including daf-16, daf-2, and glp-1 based on microarray, RNA-seq, and proteomic studies\; is affected by twenty-one chemicals including Heme, hydrogen sulfide, and 1-methylnicotinamide based on microarray and RNA-seq studies\; is predicted to encode a pro…
1014	WBGene00016450	C35D10.14	Stress response	Stress response: C-type Lectin	Stress response: C-type Lectin	clec-5 is an ortholog of human CLEC3A (C-type lectin domain family 3 member A) and CLEC3B (C-type lectin domain family 3 member B)\; is predicted to have carbohydrate binding activity\; is expressed in the anal depressor muscle, the head, the intestine, and the rectal gland cell.
1015	WBGene00016506	C37H5.2	Unassigned	Unassigned	Unassigned: hydrolase	abhd-5.1 is an ortholog of human ABHD4 (abhydrolase domain containing 4) and ABHD5 (abhydrolase domain containing 5)\; human ABHD5 exhibits lysophosphatidic acid acyltransferase activity.
1016	WBGene00016523	C39B5.5	Proteolysis general	Proteolysis general: inhibitor	Proteolysis general: inhibitor: cysteine	C39B5.5 is predicted to have cysteine-type endopeptidase inhibitor activity.
1017	WBGene00016540	C39F7.5	Extracellular material	Extracellular material: matrix	Extracellular material: matrix	C39F7.5 is an ortholog of human BTBD7 (BTB domain containing 7)\; is predicted to encode a protein with the following domain: BTB\/Kelch-associated.
1018	WBGene00016559	C41A3.2	Unassigned	Unassigned	Unassigned	C41A3.2 is enriched in the AFD, the OLL, the PVD, the coelomocyte, and the germ line based on microarray, tiling array, and RNA-seq studies\; is affected by several genes including glp-1, clk-1, and fog-2 based on microarray, RNA-seq, and tiling array studies\; is affected by Atrazine based on microarray studies.
1019	WBGene00016594	NA	NA	NA	NA	NA
1020	WBGene00016596	C42D4.3	Unassigned	Unassigned	Unassigned	C42D4.3 is expressed in the hypodermis, the spermatheca, and the vulva\; is predicted to encode a protein with the following domain: Domain of unknown function DB.
1021	WBGene00016599	C42D8.1	Stress response	Stress response: pathogen	Stress response: pathogen: unassigned	C42D8.1 is an ortholog of human MARVELD1 (MARVEL domain containing 1), MAL2 (mal, T cell differentiation protein 2 (gene\/pseudogene)), and MAL (mal, T cell differentiation protein) and members of the human CMTM (CKLF like MARVEL transmembrane domain containing) gene family including CMTM4, CMTM6, and CMTM8\; is involved in innate immune response.
1022	WBGene00016611	C43G2.2	Cytoskeleton	Cytoskeleton: unassigned	Cytoskeleton: unassigned	bicd-1 is an ortholog of human BICD1 and BICD2\; is predicted to have cytoskeletal adaptor activity and dynein complex binding activity\; is involved in regulation of dendrite morphogenesis\; localizes to the dendrite and neuronal cell body\; is expressed in several tissues, including the alimentary system, the hyp7 syncytium, the muscular system, and the nervous system.
1023	WBGene00016641	C44C1.1	Transmembrane protein	Transmembrane protein: unassigned	Transmembrane protein: unassigned	C44C1.1 is enriched in the OLL, the PVD, the germ line, the hypodermis, and the intestine based on microarray, tiling array, and RNA-seq studies\; is affected by several genes including let-60, clk-1, and npr-1 based on microarray and RNA-seq studies\; is affected by six chemicals including Mianserin, stavudine, and Zidovudine based on RNA-seq and microarray studies.
1024	WBGene00016642	C44C1.2	Extracellular material	Extracellular material: chitinase	Extracellular material: chitinase	chil-10 is an ortholog of human CHID1 (chitinase domain containing 1)\; is expressed in the head, the intestine, and the rectal gland cell\; human CHID1 exhibits oligosaccharide binding activity.
1025	WBGene00016658	C45B2.1	Unassigned	Unassigned	Unassigned: regulated by multiple stresses	C45B2.1 is enriched in the epithelial system, the excretory cell, the germ line, the intestine, and the nervous system based on tiling array and RNA-seq studies\; is affected by several genes including daf-2, glp-1, and age-1 based on microarray, RNA-seq, and tiling array studies\; is affected by twenty-two chemicals including Ethanol, Rotenone, and Rifampin based on RNA-seq and microarray studie…
1026	WBGene00016661	C45B2.6	Signaling	Signaling: lipid	Signaling: lipid: phospholipase A	C45B2.6 is an ortholog of human PLA2G6 (phospholipase A2 group VI)\; is predicted to have hydrolase activity\; human orthologs of this gene are implicated in autosomal recessive Parkinson's disease 14, neurodegeneration with brain iron accumulation 2a, and neurodegeneration with brain iron accumulation 2b.
1027	WBGene00016714	C46F2.1	Unassigned	Unassigned	Unassigned: regulated by multiple stresses	C46F2.1 is enriched in the intestine, the nervous system, and the sensillum based on tiling array and RNA-seq studies\; is affected by several genes including daf-16, daf-2, and age-1 based on microarray and RNA-seq studies\; is affected by eight chemicals including Rotenone, Mianserin, and bisphenol S based on RNA-seq and microarray studies.
1028	WBGene00016722	C46G7.2	Unassigned	Unassigned	Unassigned	C46G7.2 localizes to the A band and striated muscle dense body\; is expressed in the body wall musculature and the vulval muscle.
1029	WBGene00016735	C46H11.11	Cytoskeleton	Cytoskeleton: unassigned	Cytoskeleton: unassigned	fhod-1 is an ortholog of human FHOD3 (formin homology 2 domain containing 3)\; is expressed in several tissues, including the alimentary system, the muscular system, the reproductive system, and the seam cell\; is predicted to encode a protein with the following domains: Armadillo-like helical, Formin, FH2 domain, and Armadillo-type fold.
1030	WBGene00016749	C48E7.1	Transmembrane protein	Transmembrane protein: unassigned	Transmembrane protein: unassigned	C48E7.1 is enriched in the hypodermis and the nervous system based on tiling array, proteomic, and microarray studies\; is affected by several genes including daf-16, daf-2, and glp-1 based on microarray and RNA-seq studies\; is affected by six chemicals including D-glucose, Alovudine, and stavudine based on RNA-seq and microarray studies.
1031	WBGene00016758	C49A9.4	Proteolysis general	Proteolysis general: cysteine	Proteolysis general: cysteine: unassigned	C49A9.4 is enriched in the OLL, the PVD, and the intestine based on microarray and RNA-seq studies\; is affected by several genes including elt-2, pgl-1, and isp-1 based on microarray and RNA-seq studies\; is affected by six chemicals including Alovudine, stavudine, and Zidovudine based on RNA-seq and microarray studies\; is predicted to encode a protein with the following domain: Protein of unkn…
1032	WBGene00016763	C49A9.9	Development	Development: general	Development: general	C49A9.9 is enriched in the intestine based on tiling array, RNA-seq, and microarray studies\; is affected by several genes including let-60, hsf-1, and eat-2 based on microarray and RNA-seq studies\; is affected by five chemicals including Tunicamycin, stavudine, and Zidovudine based on microarray and RNA-seq studies\; is predicted to encode a protein with the following domain: Protein of unknown…
1033	WBGene00016797	C50A2.3	Unassigned	Unassigned	Unassigned: membrane spanning domain	C50A2.3 is enriched in GABAergic neurons, dopaminergic neurons, the PLM, the excretory cell, and the intestine based on tiling array, RNA-seq, and microarray studies\; is affected by several genes including daf-12, hsf-1, and sir-2.1 based on microarray and RNA-seq studies\; is affected by seven chemicals including Rotenone, stavudine, and Zidovudine based on RNA-seq and microarray studies.
1034	WBGene00016838	C50F2.4	Unassigned	Unassigned	Unassigned: regulated by multiple stresses	C50F2.4 is enriched in the muscle cell based on tiling array and microarray studies\; is affected by several genes including daf-16, daf-2, and clk-1 based on tiling array, proteomic, RNA-seq, and microarray studies\; is affected by five chemicals including methylmercuric chloride, Rotenone, and D-glucopyranose based on microarray and RNA-seq studies.
1035	WBGene00016845	C50F7.5	Unassigned	Unassigned	Unassigned: regulated by multiple stresses	C50F7.5 is expressed in several tissues, including the ABalapap, the ABalpaaa, the ABalpaapa, the ABalpaapp, and the DR muscle.
1036	WBGene00016862	C52A10.1	Stress response	Stress response: unassigned	Stress response: unassigned	C52A10.1 is predicted to have hydrolase activity.
1037	WBGene00016877	C52D10.3	Unassigned	Unassigned	Unassigned: regulated by multiple stresses	C52D10.3 is enriched in the NSM, the intestine, and the pharyngeal muscle cell based on tiling array, RNA-seq, and proteomic studies\; is affected by several genes including daf-16, daf-2, and glp-1 based on microarray, tiling array, and RNA-seq studies\; is affected by twelve chemicals including methylmercuric chloride, Rotenone, and Tunicamycin based on microarray and RNA-seq studies\; is predi…
1038	WBGene00016892	C53A3.2	Metabolism	Metabolism: lipid	Metabolism: lipid: glycerolipid	pgph-3 is an ortholog of human PDXP (pyridoxal phosphatase) and PGP\; is predicted to have phosphatase activity\; is expressed in the hypodermis and the intestine.
1039	WBGene00016906	C53D5.5	Metabolism	Metabolism: glutathione	Metabolism: glutathione	C53D5.5 is an ortholog of human GGT1 (gamma-glutamyltransferase 1) and GGT2 (gamma-glutamyltransferase 2)\; is predicted to have glutathione hydrolase activity.
1040	WBGene00016912	C54D1.2	Stress response	Stress response: C-type Lectin	Stress response: C-type Lectin	clec-86 is an ortholog of human REG1B (regenerating 1 beta), REG3A (regenerating 3 alpha), and REG4 (regenerating 4)\; is predicted to have carbohydrate binding activity\; is involved in innate immune response.
1041	WBGene00016913	C54D1.5	Development	Development: somatic	Development: somatic	lam-2 is an ortholog of human LAMC1 (laminin subunit gamma 1) and LAMC3 (laminin subunit gamma 3)\; is involved in positive regulation of locomotion.
1042	WBGene00016918	C54E4.2	Unassigned	Unassigned	Unassigned	test-1 is an ortholog of human SPOCK1 (SPARC (osteonectin), cwcv and kazal like domains proteoglycan 1), SPOCK2 (SPARC (osteonectin), cwcv and kazal like domains proteoglycan 2), and SPOCK3 (SPARC (osteonectin), cwcv and kazal like domains proteoglycan 3)\; is predicted to have calcium ion binding activity.
1043	WBGene00016920	C54E4.5	Metabolism	Metabolism: carbohydrate	Metabolism: carbohydrate	C54E4.5 is an ortholog of human MIOX\; is predicted to have inositol oxygenase activity and iron ion binding activity.
1044	WBGene00016953	C55C3.3	Transmembrane protein	Transmembrane protein: unassigned	Transmembrane protein: unassigned	C55C3.3 is enriched in the germ line, the male, and the nervous system based on RNA-seq and microarray studies\; is affected by several genes including daf-2, glp-1, and age-1 based on microarray, RNA-seq, and tiling array studies\; is affected by eleven chemicals including nicotinic acid, manganese chloride, and Mianserin based on RNA-seq and microarray studies.
1045	WBGene00016997	D1005.3	Transcription factor	Transcription factor: bZIP	Transcription factor: bZIP	cebp-1 is an ortholog of human CEBPG (CCAAT enhancer binding protein gamma)\; is involved in several processes, including activation of MAPK activity, generation of neurons, and regulation of nervous system development\; localizes to the cytoplasm, nucleus, and synapse\; is expressed in several tissues, including the alimentary system, the hypodermis, the muscle cell, and the nervous system.
1046	WBGene00017046	D2021.1	Development	Development: general	Development: general	utx-1 is an ortholog of human KDM6A (lysine demethylase 6A), KDM6B, and UTY (ubiquitously transcribed tetratricopeptide repeat containing, Y-linked)\; is involved in cell fate specification and histone H3-K27 demethylation\; localizes to the MLL3\/4 complex\; is expressed in several tissues, including the alimentary system, the embryonic cell, the muscular system, the nervous system, and the repr…
1047	WBGene00017065	D2092.4	Transmembrane protein	Transmembrane protein: ER	Transmembrane protein: ER	D2092.4 localizes to the myofibril.
1048	WBGene00017091	E02C12.4	Unassigned	Unassigned	Unassigned: TransThyretin-Related family domain	ttr-40 is enriched in the intestine based on tiling array, RNA-seq, and microarray studies\; is affected by several genes including glp-1, skn-1, and hsf-1 based on microarray and RNA-seq studies\; is affected by four chemicals including Tunicamycin, Mianserin, and multi-walled carbon nanotube based on microarray and RNA-seq studies\; is predicted to encode a protein with the following domains: T…
1049	WBGene00017124	E04F6.4	Signaling	Signaling: lipid	Signaling: lipid: phospholipase D	E04F6.4 is an ortholog of human PLD3 (phospholipase D 3), PLD4 (phospholipase D 4), and PLD5 (phospholipase D 5)\; is predicted to have catalytic activity\; human orthologs of this gene are implicated in Alzheimer's disease 19.
1050	WBGene00017127	E04F6.8	Unassigned	Unassigned	Unassigned: regulated by multiple stresses	E04F6.8 is enriched in several tissues, including the coelomocyte, the excretory cell, the hypodermis, the intestine, and the nervous system based on tiling array, RNA-seq, and microarray studies\; is affected by several genes including daf-16, daf-2, and glp-1 based on microarray, RNA-seq, and tiling array studies\; is affected by ten chemicals including Rotenone, Alovudine, and Zidovudine based…
1051	WBGene00017128	E04F6.9	Unassigned	Unassigned	Unassigned: regulated by multiple stresses	E04F6.9 is enriched in the epithelial system, the muscle cell, the nervous system, and the sensillum based on tiling array, RNA-seq, and microarray studies\; is affected by several genes including daf-16, daf-2, and glp-1 based on microarray, proteomic, RNA-seq, and tiling array studies\; is affected by seven chemicals including Rotenone, nicotine, and Zidovudine based on RNA-seq, proteomic, and …
1052	WBGene00017133	EEED8.2	Unassigned	Unassigned	Unassigned	EEED8.2 is predicted to have lipid binding activity\; is expressed in the hypodermis and the intestine.
1053	WBGene00017250	F08D12.7	Unassigned	Unassigned	Unassigned	F08D12.7 is expressed in several tissues, including the gonad, the muscular system, and the nervous system\; is predicted to encode a protein with the following domain: Domain of unknown function DUF19.
1054	WBGene00017302	F09F7.5	Signaling	Signaling: small GTPase	Signaling: small GTPase: Ras	F09F7.5 is an ortholog of human CDC42SE1 and CDC42SE2\; is predicted to have Rho GTPase binding activity.
1055	WBGene00017322	F09G8.8	Stress response	Stress response: C-type Lectin	Stress response: C-type Lectin	clec-160 is predicted to have carbohydrate binding activity.
1056	WBGene00017336	F10D2.11	Stress response	Stress response: detoxification	Stress response: detoxification: ugt	ugt-41 is an ortholog of human UGT3A1 (UDP glycosyltransferase family 3 member A1) and UGT3A2 (UDP glycosyltransferase family 3 member A2)\; is predicted to have transferase activity, transferring hexosyl groups.
1057	WBGene00017373	F10G7.10	Proteolysis proteasome	Proteolysis proteasome: E3	Proteolysis proteasome: E3: unassigned	F10G7.10 is an ortholog of human UBR3 (ubiquitin protein ligase E3 component n-recognin 3)\; is predicted to have ubiquitin protein ligase activity and zinc ion binding activity.
1058	WBGene00017374	F10G7.11	Unassigned	Unassigned	Unassigned: TransThyretin-Related family domain	ttr-41 is enriched in the intestine and the muscle cell based on tiling array, RNA-seq, and microarray studies\; is affected by several genes including daf-16, daf-2, and glp-1 based on microarray, RNA-seq, and proteomic studies\; is affected by six chemicals including Rotenone, Mianserin, and D-glucose based on RNA-seq and microarray studies\; is predicted to encode a protein with the following …
1059	WBGene00017380	F11D5.1	Unassigned	Unassigned	Unassigned	F11D5.1 is enriched in the AFD, the amphid sheath cell, and the pharynx based on microarray and RNA-seq studies\; is affected by several genes including daf-16, skn-1, and dpy-10 based on microarray and RNA-seq studies\; is affected by eight chemicals including Rotenone, Zidovudine, and resveratrol based on RNA-seq and microarray studies.
1060	WBGene00017381	F11D5.3	Signaling	Signaling: Y kinase	Signaling: Y kinase	ddr-2 is an ortholog of human DDR2 (discoidin domain receptor tyrosine kinase 2)\; exhibits protein tyrosine kinase activity\; is involved in interneuron axon guidance, motor neuron axon guidance, and positive regulation of axon regeneration\; localizes to the axon and plasma membrane\; is expressed in several tissues, including the alimentary system, the anal depressor muscle, the epithelial sys…
1061	WBGene00017418	F13B6.3	Unassigned	Unassigned	Unassigned	F13B6.3 is enriched in several tissues, including the alimentary system, the arcade cell, and the nervous system based on microarray, tiling array, and RNA-seq studies\; is affected by several genes including daf-2, skn-1, and dpy-10 based on RNA-seq and microarray studies\; is affected by six chemicals including Rotenone, Alovudine, and Sodium Chloride based on RNA-seq and microarray studies.
1062	WBGene00017419	F13B9.1	Unassigned	Unassigned	Unassigned	F13B9.1 is an ortholog of human SEC16A\; is predicted to encode a protein with the following domains: Ancestral coatomer element 1, Sec16\/Sec31 and Sec16, central conserved domain.
1063	WBGene00017429	F13D11.4	Metabolism	Metabolism: lipid	Metabolism: lipid: sterol	F13D11.4 is predicted to have 3-beta-hydroxy-delta5-steroid dehydrogenase activity.
1064	WBGene00017430	F13H6.1	Development	Development: somatic	Development: somatic	bcl-11 is an ortholog of human BCL11A (BCL11A, BAF complex component) and BCL11B (BCL11B, BAF complex component)\; is predicted to have nucleic acid binding activity\; is expressed in several tissues, including the head, the hypodermis, the muscle cell, the nervous system, and the pharynx.
1065	WBGene00017431	F13H6.3	Unassigned	Unassigned	Unassigned: regulated by multiple stresses	F13H6.3 is predicted to have carboxylic ester hydrolase activity.
1066	WBGene00017437	F13H8.4	Transmembrane protein	Transmembrane protein: unassigned	Transmembrane protein: unassigned	nmgp-1 is an ortholog of human GPM6A, GPM6B, and PLP1\; human PLP1 exhibits identical protein binding activity.
1067	WBGene00017438	F13H8.5	Unassigned	Unassigned	Unassigned	F13H8.5 is enriched in the germline precursor cell and the hypodermis based on tiling array studies\; is affected by several genes including daf-16, daf-2, and glp-1 based on microarray, tiling array, RNA-seq, and proteomic studies\; is affected by twelve chemicals including hydrogen sulfide, Ethanol, and 1-methylnicotinamide based on microarray and RNA-seq studies\; is predicted to encode a prot…
1068	WBGene00017443	F13H8.11	Signaling	Signaling: lipid	Signaling: lipid: phospholipase B	F13H8.11 is an ortholog of human PLB1 (phospholipase B1)\; is predicted to have phospholipase activity.
1069	WBGene00017446	F14B8.4	Unassigned	Unassigned	Unassigned: regulated by multiple stresses	F14B8.4 is enriched in the hypodermis and the intestine based on tiling array, RNA-seq, and microarray studies\; is affected by several genes including daf-16, daf-2, and daf-12 based on microarray, tiling array, and RNA-seq studies\; is affected by eleven chemicals including Rotenone, manganese chloride, and Mianserin based on RNA-seq and microarray studies.
1070	WBGene00017447	F14B8.5	Transmembrane protein	Transmembrane protein: unassigned	Transmembrane protein: unassigned	F14B8.5 is enriched in the OLL, the PVD, the germ line, the intestine, and the pharyngeal muscle cell based on proteomic, microarray, tiling array, and RNA-seq studies\; is affected by several genes including daf-2, skn-1, and let-7 based on microarray, RNA-seq, and proteomic studies\; is affected by nine chemicals including Rotenone, Zidovudine, and Sodium Chloride based on RNA-seq and microarra…
1071	WBGene00017448	F14B8.6	Transmembrane protein	Transmembrane protein: unassigned	Transmembrane protein: unassigned	F14B8.6 is enriched in several tissues, including the AFD, the Z1.p, the alimentary system, the male distal tip cell, and the somatic gonad precursor based on tiling array, RNA-seq, and microarray studies\; is affected by several genes including daf-2, dpy-10, and hsf-1 based on microarray, tiling array, and RNA-seq studies\; is affected by seven chemicals including stavudine, Zidovudine, and Atr…
1072	WBGene00017463	F14D12.1	Unassigned	Unassigned	Unassigned: regulated by multiple stresses	F14D12.1 is an ortholog of human DOK7\; is predicted to have protein kinase binding activity.
1073	WBGene00017467	F14F9.4	Unassigned	Unassigned	Unassigned: regulated by multiple stresses	F14F9.4 is enriched in several tissues, including the Z1.p, the Z4.a, the intestine, the male distal tip cell, and the somatic gonad precursor based on RNA-seq studies\; is affected by several genes including daf-16, daf-2, and hsf-1 based on microarray, tiling array, and RNA-seq studies\; is affected by fifteen chemicals including hydrogen sulfide, methylmercuric chloride, and Rotenone based on …
1074	WBGene00017471	F14H12.3	Extracellular material	Extracellular material: matrix	Extracellular material: matrix	F14H12.3 is an ortholog of human CFP (complement factor properdin)\; is predicted to encode a protein with the following domains: Thrombospondin type-1 (TSP1) repeat and Thrombospondin type-1 (TSP1) repeat superfamily.
1075	WBGene00017478	F15A8.6	Proteolysis general	Proteolysis general: unassigned	Proteolysis general: unassigned	F15A8.6 is an ortholog of human CES3 (carboxylesterase 3), CES4A (carboxylesterase 4A), and CES5A (carboxylesterase 5A)\; is predicted to have hydrolase activity.
1076	WBGene00017500	F15E11.14	Unassigned	Unassigned	Unassigned	pud-2.2 is expressed in the hypodermis.
1077	WBGene00017515	F16F9.4	Metabolism	Metabolism: unassigned	Metabolism: unassigned	F16F9.4 is an ortholog of human AADACL4 (arylacetamide deacetylase like 4), AADAC, and AADACL3 (arylacetamide deacetylase like 3)\; is predicted to have carboxylic ester hydrolase activity.
1078	WBGene00017567	F18E3.11	Unassigned	Unassigned	Unassigned: regulated by multiple stresses	F18E3.11 is enriched in the AFD, the ASER, the PLM, the germline precursor cell, and the hypodermis based on tiling array and RNA-seq studies\; is affected by several genes including daf-16, daf-2, and skn-1 based on microarray and RNA-seq studies\; is affected by sixteen chemicals including hydrogen sulfide, Rotenone, and Tunicamycin based on microarray and RNA-seq studies.
1079	WBGene00017571	F18E9.5	Transcription: chromatin	Transcription: chromatin modification	Transcription: chromatin modification: demethylase	jmjd-3.1 is an ortholog of human KDM6A (lysine demethylase 6A), KDM6B, and UTY (ubiquitously transcribed tetratricopeptide repeat containing, Y-linked)\; exhibits histone demethylase activity (H3-K27 specific)\; is involved in histone H3-K27 demethylation and transdifferentiation\; localizes to the nucleus\; is expressed in the PDA and the Y cell\; human orthologs of this gene are implicated in K…
1080	WBGene00017583	F19B10.1	Unassigned	Unassigned	Unassigned: regulated by multiple stresses	F19B10.1 is enriched in several tissues, including the Z1.p, the Z4.a, the muscle cell, the nervous system, and the reproductive system based on microarray, tiling array, and RNA-seq studies\; is affected by several genes including daf-2, glp-1, and dpy-10 based on microarray, RNA-seq, and tiling array studies\; is affected by six chemicals including hydrogen sulfide, Rotenone, and paraquat based…
1081	WBGene00017591	F19C7.1	Stress response	Stress response: pathogen	Stress response: pathogen: unassigned	F19C7.1 is involved in innate immune response.
1082	WBGene00017597	F19C7.8	Signaling	Signaling: SH domain	Signaling: SH domain	F19C7.8 is an ortholog of human STAC, STAC2, and STAC3\; human STAC3 exhibits identical protein binding activity.
1083	WBGene00017653	F21C10.3	Transmembrane protein	Transmembrane protein: unassigned	Transmembrane protein: unassigned	F21C10.3 is predicted to have transferase activity.
1084	WBGene00017654	F21C10.4	Transmembrane protein	Transmembrane protein: unassigned	Transmembrane protein: unassigned	F21C10.4 is enriched in the hypodermis based on tiling array studies\; is affected by several genes including daf-16, daf-2, and daf-12 based on microarray and RNA-seq studies\; is affected by five chemicals including stavudine, fluoranthene, and Cry5B based on RNA-seq and microarray studies\; is predicted to encode a protein with the following domain: Domain of unknown function CX.
1085	WBGene00017657	F21C10.7	Unassigned	Unassigned	Unassigned: regulated by multiple stresses	F21C10.7 is enriched in the body wall musculature, the germ line, the male, and the muscle cell based on proteomic, RNA-seq, and microarray studies\; is affected by several genes including daf-2, dpy-10, and sir-2.1 based on microarray and RNA-seq studies\; is affected by twelve chemicals including hydrogen sulfide, methylmercuric chloride, and D-glucose based on microarray and RNA-seq studies\; …
1086	WBGene00017660	F21C10.11	Unassigned	Unassigned	Unassigned: regulated by multiple stresses	F21C10.11 is enriched in dopaminergic neurons, the amphid sheath cell, and the intestine based on tiling array and RNA-seq studies\; is affected by several genes including daf-16, daf-2, and age-1 based on microarray and RNA-seq studies\; is affected by thirteen chemicals including diallyl trisulfide, Ethanol, and methylmercury hydroxide based on microarray and RNA-seq studies.
1087	WBGene00017678	F21F8.4	Proteolysis general	Proteolysis general: aspartate	Proteolysis general: aspartate: cathepsin	asp-12 is an ortholog of human PGA4, NAPSA, and PGA5\; is predicted to have aspartic-type endopeptidase activity\; is involved in innate immune response.
1088	WBGene00017681	F21F8.11	Transmembrane transport	Transmembrane transport: solute carrier	Transmembrane transport: solute carrier	slc-17.5 is an ortholog of human SLC17A1 (solute carrier family 17 member 1), SLC17A2 (solute carrier family 17 member 2), and SLC17A3 (solute carrier family 17 member 3)\; human SLC17A3 exhibits drug transmembrane transporter activity and transport.
1089	WBGene00017698	F22B7.9	Protein modification	Protein modification: methyltransferase	Protein modification: methyltransferase	F22B7.9 is an ortholog of human FAM86C1, FAM86B2 (family with sequence similarity 86 member B2), and FAM86B1 (family with sequence similarity 86 member B1)\; is expressed in several tissues, including anterior hypodermis, the Ea, the Eal, the Eala, and the Ealp\; is predicted to encode a protein with the following domain: S-adenosyl-L-methionine-dependent methyltransferase.
1090	WBGene00017716	F22F4.1	Unassigned	Unassigned	Unassigned	sups-1 is enriched in the OLL, the PVD, the germline precursor cell, and the hypodermis based on microarray, tiling array, and RNA-seq studies\; is affected by several genes including daf-16, daf-2, and glp-1 based on microarray and RNA-seq studies\; is affected by fourteen chemicals including Ethanol, methylmercury hydroxide, and 1-methylnicotinamide based on RNA-seq and microarray studies.
1091	WBGene00017718	F22F4.5	Unassigned	Unassigned	Unassigned	F22F4.5 is enriched in the RID based on RNA-seq studies\; is affected by several genes including daf-2, glp-1, and hsf-1 based on RNA-seq, tiling array, and microarray studies\; is affected by five chemicals including Tunicamycin, sodium arsenite, and Zidovudine based on microarray and RNA-seq studies.
1092	WBGene00017756	F23F12.12	Unassigned	Unassigned	Unassigned: regulated by multiple stresses	F23F12.12 is enriched in the AFD and the ASER based on RNA-seq studies\; is affected by several genes including daf-16, daf-2, and glp-1 based on microarray and RNA-seq studies\; is affected by fifteen chemicals including hydrogen sulfide, Rotenone, and Deoxyglucose based on microarray and RNA-seq studies.
1093	WBGene00017773	F25B5.1	Unassigned	Unassigned	Unassigned	dct-6 is expressed in several tissues, including the alimentary system, the epithelial system, the muscular system, and the reproductive system\; is predicted to encode a protein with the following domains: WD40\/YVTN repeat-like-containing domain superfamily and WD40-repeat-containing domain superfamily.
1094	WBGene00017814	F26A10.2	Nucleic acid	Nucleic acid: binding	Nucleic acid: binding: zinc finger	F26A10.2 is an ortholog of human ZNF613, IKZF1, and ZNF382 (zinc finger protein 382)\; is predicted to have nucleic acid binding activity.
1095	WBGene00017866	F27D9.8	Cytoskeleton	Cytoskeleton: unassigned	Cytoskeleton: unassigned	stn-2 is an ortholog of human SNTG1 (syntrophin gamma 1) and SNTG2 (syntrophin gamma 2)\; exhibits cell adhesion molecule binding activity\; localizes to several cellular components, including the cell body, neuron projection, and plasma membrane\; is expressed in the muscular system, the nervous system, and the vulva\; is used to study Duchenne muscular dystrophy.
1096	WBGene00017881	F28A12.4	Proteolysis general	Proteolysis general: aspartate	Proteolysis general: aspartate: cathepsin	asp-13 is an ortholog of human PGA4, NAPSA, and PGA5\; is predicted to have aspartic-type endopeptidase activity.
1097	WBGene00017904	F28F5.3	Cytoskeleton	Cytoskeleton: unassigned	Cytoskeleton: unassigned	lim-8 is an ortholog of human LMO7 (LIM domain 7)\; exhibits protein domain specific binding activity\; localizes to the M band\; is expressed in several tissues, including head neurons, the alimentary system, the excretory canal, the muscle cell, and the reproductive system.
1098	WBGene00017937	F30H5.3	Proteolysis general	Proteolysis general: serine	Proteolysis general: serine	F30H5.3 is predicted to have serine-type endopeptidase inhibitor activity.
1099	WBGene00017948	F31D5.5	Transmembrane protein	Transmembrane protein: seven transmembrane receptor	Transmembrane protein: seven transmembrane receptor: unassigned	mth-1 is an ortholog of human ADGRE2 (adhesion G protein-coupled receptor E2), ADGRG2 (adhesion G protein-coupled receptor G2), and ADGRG7 (adhesion G protein-coupled receptor G7)\; human ADGRE2 exhibits chondroitin sulfate binding activity.
1100	WBGene00017962	F31F4.15	Proteolysis proteasome	Proteolysis proteasome: E3	Proteolysis proteasome: E3: F box	fbxa-72 is enriched in several tissues, including the Z1.p, the Z4.a, the hypodermis, the male distal tip cell, and the somatic gonad precursor based on tiling array, RNA-seq, proteomic, and microarray studies\; is affected by several genes including daf-2, daf-12, and eat-2 based on microarray and RNA-seq studies\; is affected by eleven chemicals including Tunicamycin, sodium arsenite, and indol…
1101	WBGene00017964	F31F7.1	Unassigned	Unassigned	Unassigned	F31F7.1 is involved in innate immune response.
1102	WBGene00017968	F32A5.2	Unassigned	Unassigned	Unassigned	skpo-3 is an ortholog of human PXDN (peroxidasin), LPO, and MPO\; is predicted to have heme binding activity and peroxidase activity.
1103	WBGene00017970	F32A5.4	Unassigned	Unassigned	Unassigned: regulated by multiple stresses	F32A5.4 is enriched in the Psub1 and the RID based on RNA-seq studies\; is affected by several genes including daf-16, daf-2, and glp-1 based on microarray, RNA-seq, proteomic, and tiling array studies\; is affected by fifteen chemicals including methylmercury hydroxide, methylmercuric chloride, and Rotenone based on RNA-seq and microarray studies\; is predicted to encode a protein with the follo…
1104	WBGene00017971	F32A5.8	Unassigned	Unassigned	Unassigned: regulated by multiple stresses	F32A5.8 is an ortholog of human WWOX (WW domain containing oxidoreductase)\; is predicted to encode a protein with the following domains: Short-chain dehydrogenase\/reductase SDR and NAD(P)-binding domain superfamily.
1105	WBGene00017991	F32E10.3	Stress response	Stress response: C-type Lectin	Stress response: C-type Lectin	clec-180 is predicted to have carbohydrate binding activity.
1106	WBGene00017998	F33D4.6	Unassigned	Unassigned	Unassigned: regulated by multiple stresses	F33D4.6 is enriched in the germline precursor cell, the hypodermis, the intestine, and the nervous system based on microarray, tiling array, and RNA-seq studies\; is affected by several genes including daf-16, skn-1, and daf-12 based on microarray, proteomic, and RNA-seq studies\; is affected by eighteen chemicals including Ethanol, Nitric Oxide, and methylmercury hydroxide based on RNA-seq and m…
1107	WBGene00018031	F35B3.4	Unassigned	Unassigned	Unassigned: regulated by multiple stresses	F35B3.4 is enriched in the DA neuron, the hypodermis, and the intestine based on tiling array, RNA-seq, and microarray studies\; is affected by several genes including daf-16, daf-2, and glp-1 based on microarray, tiling array, and RNA-seq studies\; is affected by eighteen chemicals including Heme, hydrogen sulfide, and Nitric Oxide based on microarray and RNA-seq studies\; is predicted to encode…
1108	WBGene00018051	F35D11.11	Cilia	Cilia: unassigned	Cilia: unassigned	che-10 is an ortholog of human CEP250, CROCC, and CROCC2\; is involved in cilium assembly\; localizes to the ciliary basal body and ciliary transition zone.
1109	WBGene00018073	F35H10.10	Signaling	Signaling: heteromeric G protein	Signaling: heteromeric G protein: receptor	F35H10.10 is predicted to have G protein-coupled receptor activity.
1110	WBGene00018112	F36H9.4	Proteolysis general	Proteolysis general: inhibitor	Proteolysis general: inhibitor: TIL domain	F36H9.4 is affected by several genes including daf-16, daf-2, and hsf-1 based on RNA-seq studies\; is affected by four chemicals including Rotenone, manganese chloride, and stavudine based on RNA-seq studies\; is predicted to encode a protein with the following domains: Trypsin Inhibitor-like, cysteine rich domain and Serine protease inhibitor-like superfamily.
1111	WBGene00018144	F37C4.4	Transmembrane protein	Transmembrane protein: unassigned	Transmembrane protein: unassigned	F37C4.4 is enriched in the hypodermis based on tiling array studies\; is affected by several genes including daf-2, daf-12, and hsf-1 based on microarray, tiling array, and RNA-seq studies\; is affected by seven chemicals including Rotenone, Mianserin, and Zidovudine based on RNA-seq and microarray studies.
1112	WBGene00018145	F37C4.5	Unassigned	Unassigned	Unassigned: regulated by multiple stresses	F37C4.5 is enriched in the muscle cell and the nervous system based on RNA-seq and microarray studies\; is affected by several genes including daf-16, daf-2, and glp-1 based on proteomic, RNA-seq, tiling array, and microarray studies\; is affected by eleven chemicals including 1-methylnicotinamide, D-glucose, and stavudine based on RNA-seq and microarray studies\; is predicted to encode a protein…
1113	WBGene00018146	F37C4.6	Metabolism	Metabolism: unassigned	Metabolism: unassigned	F37C4.6 is an ortholog of human PYROXD2\; is predicted to have oxidoreductase activity.
1114	WBGene00018193	F39C12.1	Cell cycle	Cell cycle: chromosome dynamics	Cell cycle: chromosome dynamics: meiotic functions	F39C12.1 is an ortholog of human MIOS (meiosis regulator for oocyte development)\; is predicted to encode a protein with the following domains: WD40\/YVTN repeat-like-containing domain superfamily, WD repeat protein mio, zinc-ribbon like domain, WD40-repeat-containing domain superfamily, and MIOS\/Sea4.
1115	WBGene00018206	F39G3.1	Stress response	Stress response: detoxification	Stress response: detoxification: ugt	ugt-61 is an ortholog of human UGT1A6 (UDP glucuronosyltransferase family 1 member A6), UGT1A5 (UDP glucuronosyltransferase family 1 member A5), and UGT3A2 (UDP glycosyltransferase family 3 member A2)\; is predicted to have glucuronosyltransferase activity\; is expressed in the excretory cell, the intestine, the pharynx, and the tail.
1116	WBGene00018257	F41B4.1	Unassigned	Unassigned	Unassigned	F41B4.1 is enriched in the muscle cell based on tiling array, RNA-seq, proteomic, and microarray studies\; is affected by several genes including daf-2, let-7, and dpy-10 based on microarray, proteomic, and RNA-seq studies\; is affected by five chemicals including resveratrol, Humic Substances, and single-walled carbon nanotube based on microarray studies.
1117	WBGene00018271	F41C3.5	Proteolysis general	Proteolysis general: cysteine	Proteolysis general: cysteine: cathepsin	F41C3.5 is an ortholog of human CTSA (cathepsin A)\; is predicted to have serine-type carboxypeptidase activity\; is expressed in several tissues, including the alimentary system, the muscular system, the nervous system, and the reproductive system.
1118	WBGene00018282	F41D9.2	Unassigned	Unassigned	Unassigned: regulated by multiple stresses	F41D9.2 is enriched in the germline precursor cell and the hypodermis based on tiling array studies\; is affected by several genes including daf-16, daf-2, and daf-12 based on microarray and RNA-seq studies\; is affected by fourteen chemicals including Rotenone, D-glucopyranose, and D-glucose based on RNA-seq and microarray studies\; is predicted to encode a protein with the following domain: DOM…
1119	WBGene00018293	F41E6.12	Unassigned	Unassigned	Unassigned	F41E6.12 is enriched in the OLL, the PVD, the germline precursor cell, and the hypodermis based on microarray and tiling array studies\; is affected by several genes including daf-2, daf-12, and dpy-10 based on microarray, tiling array, and RNA-seq studies\; is affected by ten chemicals including Rotenone, Tunicamycin, and D-glucopyranose based on RNA-seq and microarray studies.
1120	WBGene00018297	F41F3.3	Unassigned	Unassigned	Unassigned: regulated by multiple stresses	F41F3.3 is enriched in the AFD, the DA neuron, the hypodermis, and the intestine based on tiling array, RNA-seq, and microarray studies\; is affected by several genes including daf-16, daf-2, and age-1 based on microarray and RNA-seq studies\; is affected by fifteen chemicals including Nitric Oxide, methylmercury hydroxide, and 1-methylnicotinamide based on RNA-seq and microarray studies.
1121	WBGene00018303	F41G3.10	Unassigned	Unassigned	Unassigned: regulated by multiple stresses	F41G3.10 is enriched in the germ line, the nervous system, and the pharynx based on microarray and RNA-seq studies\; is affected by several genes including daf-16, daf-2, and glp-1 based on microarray and RNA-seq studies\; is affected by eleven chemicals including Ethanol, Rotenone, and D-glucose based on RNA-seq and microarray studies\; is predicted to encode a protein with the following domains…
[truncated: 316 more rows]
