# Supplementary material for: The pos-1 3′ untranslated region governs germline specification and proliferation to ensure reproductive robustness
Source: PLoS Genet. 2026 Apr 27;22(4):e1012129. doi: 10.1371/journal.pgen.1012129 (PMC13132445; doi:10.1371/journal.pgen.1012129)
Supplement: S1 Data — (GZ) [file pgen.1012129.s007.gz › SupplementalDataSet2/WormCat/DownRegulated,-100-BaseMean-minimum_Mar-04-2025-20_47_57/rgs_and_categories.csv]

	Wormbase.ID	Sequence.ID	Category.1	Category.2	Category.3	Automated.Description
1	WBGene00000090	B0334.8	Signaling	Signaling: lipid	Signaling: lipid: kinase PI3	age-1 is an ortholog of human PIK3CA (phosphatidylinositol-4,5-bisphosphate 3-kinase catalytic subunit alpha), PIK3CB (phosphatidylinositol-4,5-bisphosphate 3-kinase catalytic subunit beta), and PIK3CD (phosphatidylinositol-4,5-bisphosphate 3-kinase catalytic subunit delta)\; is predicted to have 1-phosphatidylinositol-3-kinase activity\; is involved in several processes, including cellular respo…
2	WBGene00000143	K06H7.6	Cell cycle	Cell cycle: APC	Cell cycle: APC	apc-2 is an ortholog of human ANAPC2 (anaphase promoting complex subunit 2)\; is predicted to have ubiquitin protein ligase binding activity.
3	WBGene00000144	F15H10.3	Cell cycle	Cell cycle: APC	Cell cycle: APC	apc-10 is an ortholog of human ANAPC10 (anaphase promoting complex subunit 10)\; is predicted to encode a protein with the following domains: APC10\/DOC domain, Galactose-binding-like domain superfamily, and Anaphase-promoting complex subunit APC10\/Doc1.
4	WBGene00000189	ZK632.8	Signaling	Signaling: small GTPase	Signaling: small GTPase: ARF	arl-5 is an ortholog of human ARL5A (ADP ribosylation factor like GTPase 5A), ARL5B (ADP ribosylation factor like GTPase 5B), and ARL5C (ADP ribosylation factor like GTPase 5C)\; is predicted to have GTP binding activity\; is involved in microtubule cytoskeleton organization.
5	WBGene00000250	C50B8.2	Development	Development: apoptosis	Development: apoptosis	bir-2 is predicted to have metal ion binding activity.
6	WBGene00000386	K06A5.7	Cell cycle	Cell cycle: phosphatase	Cell cycle: phosphatase	cdc-25.1 encodes a CDC25 phosphatase homolog that affects embryonic viability, meiosis, mitosis, proliferation of the intestine (E cell lineage), and germ line proliferation; it is expressed in the developing germline, in the nuclei of oocytes, embryonic nuclei, nuclei of embryonic cortical membranes, and sperm pronuclei, and in the germline precursors Z2 and Z3.
7	WBGene00000387	F16B4.8	Cell cycle	Cell cycle: phosphatase	Cell cycle: phosphatase	cdc-25.2 is an ortholog of human CDC25A (cell division cycle 25A), CDC25B (cell division cycle 25B), and CDC25C (cell division cycle 25C)\; is predicted to have protein tyrosine phosphatase activity\; is expressed in several tissues, including the alimentary system, the epithelial system, the male, the nervous system, and the reproductive system.
8	WBGene00000396	F25F2.2	Cytoskeleton	Cytoskeleton: cadherin	Cytoskeleton: cadherin	cdh-4 is an ortholog of human FAT1 (FAT atypical cadherin 1), FAT2 (FAT atypical cadherin 2), and FAT3 (FAT atypical cadherin 3)\; is predicted to have calcium ion binding activity\; is involved in axon guidance, establishment or maintenance of cell polarity, and neuroblast migration\; is expressed in several tissues, including the alimentary system, the excretory cell, the muscle cell, the nervo…
9	WBGene00000464	Y54F10AM.4	Transcription factor	Transcription factor: homeodomain	Transcription factor: homeodomain	ceh-44 is an ortholog of human CUX1 (cut like homeobox 1) and CUX2 (cut like homeobox 2)\; is predicted to have DNA binding activity\; is expressed in several tissues, including the alimentary system, the head, and the nervous system.
10	WBGene00000473	F46F11.2	mRNA functions	mRNA functions: processing	mRNA functions: processing: cold shock	cey-2 is an ortholog of human YBX1 (Y-box binding protein 1), YBX2 (Y-box binding protein 2), and YBX3 (Y-box binding protein 3)\; is predicted to have DNA binding activity\; localizes to the ribonucleoprotein complex\; is expressed in the germ line, the pharynx, and the somatic cell.
11	WBGene00000479	C07H6.5	mRNA functions	mRNA functions: processing	mRNA functions: processing: helicase	cgh-1 is an ortholog of human DDX6 (DEAD-box helicase 6)\; is predicted to have RNA helicase activity\; is involved in several processes, including cytoplasmic mRNA processing body assembly, determination of adult lifespan, and gamete generation\; localizes to the cytoplasm, cytoplasmic ribonucleoprotein granule, and messenger ribonucleoprotein complex\; is expressed in the male, the nervous syst…
12	WBGene00000537	C07H6.6	DNA	DNA: replication	DNA: replication	clk-2 is an ortholog of human TELO2 (telomere maintenance 2)\; is predicted to have DNA binding activity\; is involved in several processes, including DNA damage checkpoint, determination of adult lifespan, and response to UV\; localizes to the cytoplasm\; is expressed in several tissues including the head ganglion.
13	WBGene00000770	C40H1.1	mRNA functions	mRNA functions: processing	mRNA functions: processing: polyadenylation	cpb-1 is an ortholog of human CPEB3 (cytoplasmic polyadenylation element binding protein 3) and CPEB4 (cytoplasmic polyadenylation element binding protein 4)\; is predicted to have mRNA 3'-UTR binding activity\; is involved in meiotic cell cycle and spermatogenesis\; localizes to the cytoplasm\; is expressed in the germ line.
14	WBGene00000798	C14A4.5	Development	Development: apoptosis	Development: apoptosis	crn-5 is an ortholog of human EXOSC5 (exosome component 5)\; exhibits double-stranded DNA binding activity and enzyme binding activity\; is involved in RNA processing, apoptotic DNA fragmentation, and positive regulation of deoxyribonuclease activity\; localizes to the exosome (RNase complex).
15	WBGene00000801	Y23H5A.1	Pseudogene	Pseudogene	Pseudogene	cars-2 is enriched in the OLL and the PVD based on microarray studies\; is affected by several genes including rrf-3, clk-1, and isp-1 based on microarray and RNA-seq studies\; is affected by five chemicals including methylmercuric chloride, Rotenone, and Chlorpyrifos based on microarray and RNA-seq studies.
16	WBGene00000870	Y38F1A.5	Cell cycle	Cell cycle: cyclin	Cell cycle: cyclin	cyd-1 is an ortholog of human CCND1 (cyclin D1), CCND2 (cyclin D2), and CCND3 (cyclin D3)\; is involved in several processes, including animal organ development, asymmetric cell division, and positive regulation of macromolecule metabolic process\; is expressed in several tissues, including the hypodermis, the intestine, the nervous system, and the reproductive system\; human orthologs of this ge…
17	WBGene00000886	B0252.4	Chaperone	Chaperone: cyclophilin	Chaperone: cyclophilin	cyn-10 is an ortholog of human PPIL3 (peptidylprolyl isomerase like 3)\; is predicted to have peptidyl-prolyl cis-trans isomerase activity.
18	WBGene00000937	C55B7.8	Ribosome	Ribosome: unassigned	Ribosome: unassigned	dbr-1 is an ortholog of human DBR1\; is predicted to have RNA lariat debranching enzyme activity.
19	WBGene00000974	Y39A1A.11	Metabolism	Metabolism: short chain dehydrogenase	Metabolism: short chain dehydrogenase	dhs-11 is an ortholog of human HSD17B8 (hydroxysteroid 17-beta dehydrogenase 8)\; human HSD17B8 exhibits NADH binding activity and oxidoreductase activity.
20	WBGene00001021	C01G10.12	Chaperone	Chaperone: DnaJ domain	Chaperone: DnaJ domain	dnj-3 is enriched in several tissues, including the alimentary system, the arcade cell, the muscular system, the nervous system, and the reproductive system based on tiling array, RNA-seq, and microarray studies\; is affected by several genes including daf-2, daf-12, and hsf-1 based on tiling array, RNA-seq, and microarray studies\; is affected by Rotenone, Humic Substances, and allantoin based o…
21	WBGene00001044	Y39C12A.8	Chaperone	Chaperone: DnaJ domain	Chaperone: DnaJ domain	dnj-26 is an ortholog of human DNAJC18 (DnaJ heat shock protein family (Hsp40) member C18), DNAJB12 (DnaJ heat shock protein family (Hsp40) member B12), and DNAJB14 (DnaJ heat shock protein family (Hsp40) member B14)\; human DNAJB12 exhibits Hsp70 protein binding activity.
22	WBGene00001046	Y54E10BL.4	Chaperone	Chaperone: DnaJ domain	Chaperone: DnaJ domain	dnj-28 is an ortholog of human DNAJC3 (DnaJ heat shock protein family (Hsp40) member C3)\; is expressed in the head, the hypodermis, the intestine, and the tail\; is predicted to encode a protein with the following domains: DnaJ domain, Tetratricopeptide-like helical domain superfamily, Tetratricopeptide repeat 2, Tetratricopeptide repeat, and Chaperone J-domain superfamily.
23	WBGene00001110	F38B7.5	Proteolysis proteasome	Proteolysis proteasome: ubiquitin peptidase	Proteolysis proteasome: ubiquitin peptidase	duo-1 is an ortholog of human OTUD6A and OTUD6B (OTU domain containing 6B)\; is predicted to have thiol-dependent ubiquitinyl hydrolase activity.
24	WBGene00001112	Y106G6H.12	Proteolysis proteasome	Proteolysis proteasome: ubiquitin peptidase	Proteolysis proteasome: ubiquitin peptidase	duo-3 is an ortholog of human OTUD6A and OTUD6B (OTU domain containing 6B)\; is predicted to have thiol-dependent ubiquitinyl hydrolase activity.
25	WBGene00001119	C04C3.5	Cilia	Cilia: IFT	Cilia: IFT-B	dyf-3 is an ortholog of human CLUAP1\; is involved in several processes, including chemosensory behavior, chemotaxis, and cilium assembly\; localizes to the axon, dendrite, and neuronal cell body\; is expressed in the head, the nervous system, and the sensillum.
26	WBGene00001214	F26A3.3	Non-coding RNA	Non-coding RNA: small RNA	Non-coding RNA: small RNA: RNA polymerase	ego-1 is predicted to have RNA-directed 5'-3' RNA polymerase activity\; is involved in several processes, including RNA interference, gamete generation, and nuclear pore distribution\; localizes to the P granule, condensed nuclear chromosome, and metaphase plate\; is expressed in the germ line.
27	WBGene00001281	F10B5.6	Cell cycle	Cell cycle: APC	Cell cycle: APC	emb-27 is an ortholog of human CDC16 (cell division cycle 16)\; is involved in asymmetric cell division, eggshell formation, and polarity specification of anterior\/posterior axis\; localizes to the synapse\; is expressed in GABAergic neurons.
28	WBGene00001413	C01F6.4	Development	Development: germline	Development: germline	fem-3 exhibits protein phosphatase binding activity\; is involved in several processes, including male somatic sex determination, masculinization of hermaphroditic germ-line, and positive regulation of macromolecule metabolic process\; localizes to the cytoplasm and protein-containing complex\; is expressed in the germ line and the male.
29	WBGene00001482	Y113G7B.5	Proteolysis proteasome	Proteolysis proteasome: E3	Proteolysis proteasome: E3: F box	fog-2 is involved in several processes, including hermaphrodite germ-line sex determination, positive regulation of cell differentiation, and positive regulation of stem cell proliferation\; localizes to the cytoplasm\; is expressed in the germ line.
30	WBGene00001511	ZK177.6	Cell cycle	Cell cycle: unassigned	Cell cycle: unassigned	fzy-1 is an ortholog of human CDC20 (cell division cycle 20) and CDC20B (cell division cycle 20B)\; is predicted to have anaphase-promoting complex binding activity and ubiquitin-protein transferase activator activity\; is involved in several processes, including asymmetric cell division, metaphase\/anaphase transition of meiosis I, and polar body extrusion after meiotic divisions\; localizes to …
31	WBGene00001599	C55B7.1	mRNA functions	mRNA functions: processing	mRNA functions: processing: helicase	glh-2 is an ortholog of human DDX3X (DEAD-box helicase 3 X-linked), DDX3Y (DEAD-box helicase 3 Y-linked), and DDX4 (DEAD-box helicase 4)\; exhibits JUN kinase binding activity, RNA helicase activity, and protein self-association\; is involved in germ cell development and post-embryonic development\; localizes to the P granule\; is expressed in the germ line and the gonad.
32	WBGene00001606	F26D10.10	Metabolism	Metabolism: amino acid	Metabolism: amino acid: synthesis	gln-5 is an ortholog of human GLUL\; is predicted to have glutamate-ammonia ligase activity.
33	WBGene00001607	C28D4.3	Metabolism	Metabolism: amino acid	Metabolism: amino acid: synthesis	gln-6 is an ortholog of human GLUL\; is predicted to have glutamate-ammonia ligase activity\; is expressed in the anterior gonad arm and the germ line.
34	WBGene00001647	T23G11.2	Metabolism	Metabolism: amino sugar	Metabolism: amino sugar	gna-2 is an ortholog of human GNPNAT1 (glucosamine-phosphate N-acetyltransferase 1)\; is predicted to have glucosamine 6-phosphate N-acetyltransferase activity\; is involved in chitin biosynthetic process and eggshell formation\; is expressed in the pharynx.
35	WBGene00001689	C38C10.4	Signaling	Signaling: heteromeric G protein	Signaling: heteromeric G protein: G alpha subunit	gpr-2 exhibits GDP-dissociation inhibitor activity\; localizes to the aster and cell cortex\; is expressed in the P lineage cell.
36	WBGene00001830	T06E4.1	Cell cycle	Cell cycle: chromosome dynamics	Cell cycle: chromosome dynamics: kinetochore protein	hcp-2 is an ortholog of human CAGE1\; is involved in several processes, including nuclear division, protein localization, and spindle organization\; localizes to the kinetochore.
37	WBGene00001833	Y110A7A.1	Cell cycle	Cell cycle: chromosome dynamics	Cell cycle: chromosome dynamics: condensin	hcp-6 is an ortholog of human NCAPD3 (non-SMC condensin II complex subunit D3)\; is involved in attachment of mitotic spindle microtubules to kinetochore, embryo development, and mitotic chromosome condensation\; localizes to the condensed chromosome, centromeric region, condensin complex, and nucleoplasm.
38	WBGene00001872	ZK1127.11	DNA	DNA: repair	DNA: repair	him-14 is an ortholog of human MSH4 (mutS homolog 4)\; is predicted to have ATP binding activity and mismatched DNA binding activity\; is involved in chiasma assembly, embryo development, and resolution of meiotic recombination intermediates\; localizes to the nucleus\; is expressed in the embryonic cell and the gonad.
39	WBGene00001922	B0035.8	Transcription: chromatin	Transcription: chromatin structure	Transcription: chromatin structure: histone	his-48 is an ortholog of human HIST3H2BB (histone cluster 3 H2B b), HIST1H2BB (histone cluster 1 H2B b), and HIST1H2BJ (histone cluster 1 H2B j)\; is predicted to have DNA binding activity and protein heterodimerization activity\; is involved in innate immune response\; is expressed in the gonad.
40	WBGene00001973	C32F10.5	Transcription: unassigned	Transcription: unassigned	Transcription: unassigned	hmg-3 is an ortholog of human SSRP1\; is predicted to have DNA binding activity\; is expressed in the gonad.
41	WBGene00001998	F32A11.2	DNA	DNA: repair	DNA: repair	hpr-17 is an ortholog of human Rad17\; is predicted to encode a protein with the following domains: Checkpoint protein Rad17\/Rad24 and P-loop containing nucleoside triphosphate hydrolase.
42	WBGene00002034	F57C9.5	Cell cycle	Cell cycle: chromosome dynamics	Cell cycle: chromosome dynamics: meiotic functions	htp-3 is involved in meiotic DNA double-strand break formation and synapsis\; localizes to the lateral element and nuclear chromatin\; is expressed in the embryonic cell, the germ line, and the nervous system.
43	WBGene00002042	H26D21.1	DNA	DNA: repair	DNA: repair	hus-1 is an ortholog of human HUS1 (HUS1 checkpoint clamp component) and HUS1B\; is involved in several processes, including DNA metabolic process, chromosome segregation, and determination of adult lifespan\; localizes to the germ cell nucleus and nuclear chromatin\; is expressed in the germ line.
44	WBGene00002068	C27A2.3	Development	Development: apoptosis	Development: apoptosis	ify-1 exhibits protease binding activity and ubiquitin protein ligase binding activity\; is involved in several processes, including centrosome duplication, centrosome localization, and nuclear division\; localizes to the condensed chromosome, cytoplasm, and spindle microtubule\; is expressed in the germ line.
45	WBGene00002072	T19B10.7	Nuclear pore	Nuclear pore: structure	Nuclear pore: structure	ima-1 is an ortholog of human KPNA1 (karyopherin subunit alpha 1), KPNA5 (karyopherin subunit alpha 5), and KPNA6 (karyopherin subunit alpha 6)\; exhibits protein transporter activity\; is involved in protein import into nucleus\; localizes to the cytoplasm, nuclear pore, and nucleoplasm\; is expressed in the germ line.
46	WBGene00002143	Y47G6A.1	Cytoskeleton	Cytoskeleton: innexin	Cytoskeleton: innexin	inx-21 localizes to the gap junction\; is expressed in the body wall musculature, the intestine, the reproductive system, and the somatic gonad precursor.
47	WBGene00002256	ZK742.5	Metabolism	Metabolism: lipid	Metabolism: lipid: binding	lbp-4 is predicted to have lipid binding activity.
48	WBGene00002850	C16A3.3	Development	Development: apoptosis	Development: apoptosis	let-716 is an ortholog of human PDCD11 (programmed cell death 11)\; human PDCD11 exhibits transcription factor binding activity.
49	WBGene00002985	C29A12.3	DNA	DNA: replication	DNA: replication	lig-1 is an ortholog of human LIG1 (DNA ligase 1)\; is predicted to have several functions, including ATP binding activity, DNA binding activity, and DNA ligase (ATP) activity.
50	WBGene00002992	F36H1.4	Development	Development: general	Development: general	lin-3 is predicted to have epidermal growth factor receptor binding activity\; is involved in several processes, including animal organ development, epidermal growth factor receptor signaling pathway, and inductive cell-cell signaling\; localizes to the plasma membrane\; is expressed in several tissues, including the alimentary system, the epithelial system, and the reproductive system.
51	WBGene00003026	C12C8.3	Proteolysis proteasome	Proteolysis proteasome: E3	Proteolysis proteasome: E3: RING finger	lin-41 is an ortholog of human TRIM71 (tripartite motif containing 71)\; exhibits RNA binding activity and translation repressor activity\; is involved in several processes, including epidermal cell fate specification, gamete generation, and regulation of gene expression\; localizes to the cytoplasm and messenger ribonucleoprotein complex\; is expressed in several tissues, including the alimentar…
52	WBGene00003038	ZK673.3	Development	Development: somatic	Development: somatic	lin-56 is involved in several processes, including positive regulation of gene expression, protein localization to nucleus, and protein stabilization\; localizes to the nucleus\; is expressed in the somatic cell.
53	WBGene00003059	C48E7.3	Unassigned	Unassigned	Unassigned	lpd-2 is an ortholog of human NGDN\; is expressed in the nervous system\; human NGDN exhibits RNA binding activity.
54	WBGene00003067	F55H2.4	Pseudogene	Pseudogene	Pseudogene	lrg-1 is enriched in the DD neuron and the germ line based on RNA-seq and microarray studies\; is affected by several genes including daf-2, dpy-10, and hsf-1 based on microarray and RNA-seq studies\; is affected by nine chemicals including nicotinic acid, Alovudine, and resveratrol based on RNA-seq and microarray studies.
55	WBGene00003076	F40F8.9	mRNA functions	mRNA functions: processing	mRNA functions: processing: LSM	lsm-1 is an ortholog of human LSM1 (LSM1 homolog, mRNA degradation associated)\; localizes to the P-body and cytoplasmic stress granule\; is expressed in the germ line and the somatic cell.
56	WBGene00003083	T22A3.3	Unassigned	Unassigned	Unassigned	lst-1 exhibits G-protein alpha-subunit binding activity\; is expressed in several tissues, including the alimentary system, the nervous system, and the reproductive system.
57	WBGene00003155	C25D7.6	DNA	DNA: replication	DNA: replication	mcm-3 is an ortholog of human MCM3 (minichromosome maintenance complex component 3)\; is predicted to have ATP binding activity, DNA binding activity, and helicase activity\; localizes to the condensed chromosome and pronucleus.
58	WBGene00003157	R10E4.4	DNA	DNA: replication	DNA: replication	mcm-5 is an ortholog of human MCM5 (minichromosome maintenance complex component 5)\; is predicted to have ATP binding activity, DNA replication origin binding activity, and helicase activity.
59	WBGene00003209	ZK858.4	Proteolysis proteasome	Proteolysis proteasome: E3	Proteolysis proteasome: E3: SCF	mel-26 is an ortholog of human SPOP (speckle type BTB\/POZ protein)\; exhibits identical protein binding activity, protein binding activity, bridging, and protein kinase binding activity\; is involved in several processes, including embryo development, establishment of mitotic spindle orientation, and positive regulation of TORC1 signaling\; localizes to the cleavage furrow, cytoplasm, and intrac…
60	WBGene00003220	R06A4.7	Transcription: chromatin	Transcription: chromatin modification	Transcription: chromatin modification: methyltransferase	mes-2 is an ortholog of human EZH1 (enhancer of zeste 1 polycomb repressive complex 2 subunit) and EZH2 (enhancer of zeste 2 polycomb repressive complex 2 subunit)\; exhibits histone methyltransferase activity\; is involved in germ-line stem cell division, histone H3-K27 trimethylation, and regulation of gene expression, epigenetic\; localizes to the PcG protein complex and nucleosome\; is expres…
61	WBGene00003224	C09G4.5	Transcription: chromatin	Transcription: chromatin modification	Transcription: chromatin modification: methyltransferase	mes-6 is an ortholog of human EED (embryonic ectoderm development)\; is involved in histone H3-K27 methylation\; localizes to the PcG protein complex and nucleosome\; is expressed in the intestinal cell and the reproductive system.
62	WBGene00003246	R06B9.6	Signaling	Signaling: WNT	Signaling: WNT	mig-14 is an ortholog of human wls\; is predicted to have Wnt-protein binding activity\; is involved in several processes, including Wnt signaling pathway, regulating spindle positioning, animal organ development, and embryonic morphogenesis\; localizes to the basolateral plasma membrane and cytoplasmic vesicle\; is expressed in several tissues, including the M cell, the M lineage cell, the alime…
63	WBGene00003390	H20J04.8	mRNA functions	mRNA functions: processing	mRNA functions: processing: snRNP	mog-2 is an ortholog of human SNRPA1 (small nuclear ribonucleoprotein polypeptide A')\; exhibits U2 snRNA binding activity\; is involved in feminization of hermaphroditic germ-line, germline cell cycle switching, mitotic to meiotic cell cycle, and mRNA 3'-splice site recognition\; localizes to the U2 snRNP and nucleoplasm.
64	WBGene00003417	Y41C4A.14	DNA	DNA: repair	DNA: repair	mrt-2 is an ortholog of human RAD1 (RAD1 checkpoint DNA exonuclease)\; is predicted to have damaged DNA binding activity\; is involved in several processes, including DNA damage checkpoint, DNA metabolic process, and intrinsic apoptotic signaling pathway in response to DNA damage.
65	WBGene00003422	Y47G6A.11	DNA	DNA: repair	DNA: repair	msh-6 is an ortholog of human MSH6 (mutS homolog 6)\; is predicted to have four-way junction DNA binding activity\; is involved in maintenance of DNA repeat elements and mismatch repair.
66	WBGene00003685	Y39B6A.17	Transcription factor	Transcription factor: NHR	Transcription factor: NHR	nhr-95 is predicted to have DNA-binding activity transcription factor activity, sequence-specific DNA binding activity, and zinc ion binding activity.
67	WBGene00003884	M02B7.3	Cilia	Cilia: IFT	Cilia: IFT-motor	osm-3 is an ortholog of human KIF17 (kinesin 17)\; exhibits ATP-dependent microtubule motor activity, plus-end-directed\; is involved in several processes, including cilium organization, dauer entry, and regulation of cell projection organization\; localizes to several cellular components, including the cilium, intracellular organelle, and neuron projection\; colocalizes with the microtubule\; is…
68	WBGene00003912	C38D4.6	Transcription factor	Transcription factor: homeodomain	Transcription factor: homeodomain	pal-1 is an ortholog of human CDX1 (caudal type homeobox 1), CDX2 (caudal type homeobox 2), and CDX4 (caudal type homeobox 4)\; exhibits RNA polymerase II regulatory region sequence-specific DNA binding activity and transcription factor activity, RNA polymerase II distal enhancer sequence-specific binding activity\; is involved in several processes, including ectodermal cell fate commitment, embr…
69	WBGene00003994	C18G1.4	mRNA functions	mRNA functions: binding	mRNA functions: binding: unassigned	pgl-3 is predicted to have RNA binding activity\; localizes to the P granule\; is expressed in the germ line.
70	WBGene00004028	Y18H1A.6	DNA	DNA: telomere	DNA: telomere	pif-1 is an ortholog of human PIF1 (PIF1 5'-to-3' DNA helicase)\; is predicted to have ATP binding activity, ATP-dependent 5'-3' DNA helicase activity, and DNA binding activity\; is expressed in the intestine.
71	WBGene00004078	F52E1.1	mRNA functions	mRNA functions: binding	mRNA functions: binding: ZF	pos-1 is an ortholog of human ZFP36L1 (ZFP36 ring finger protein like 1) and ZFP36L2 (ZFP36 ring finger protein like 2)\; exhibits mRNA 3'-UTR binding activity, poly(U) RNA binding activity, and transcription corepressor activity\; is involved in several processes, including cell fate specification, embryo development, and embryonic pattern specification\; localizes to the P granule\; is expresse…
72	WBGene00004090	C15F1.4	Ribosome	Ribosome: EIF	Ribosome: EIF	eif-2Bgamma is an ortholog of human EIF2B3\; is predicted to have nucleotidyltransferase activity and translation initiation factor activity\; localizes to the cytoplasm\; human orthologs of this gene are implicated in leukoencephalopathy with vanishing white matter.
73	WBGene00004180	F58A4.4	DNA	DNA: replication	DNA: replication	pri-1 is an ortholog of human PRIM1\; is predicted to have DNA primase activity and metal ion binding activity.
74	WBGene00004181	W02D9.1	DNA	DNA: replication	DNA: replication	pri-2 is an ortholog of human PRIM2\; is predicted to have several functions, including 4 iron, 4 sulfur cluster binding activity, DNA binding activity, and DNA primase activity.
75	WBGene00004298	W06D4.6	DNA	DNA: repair	DNA: repair	rad-54 is an ortholog of human RAD54L\; is predicted to have ATP binding activity\; localizes to the nucleus\; human orthologs of this gene are implicated in breast cancer and non-Hodgkin lymphoma.
76	WBGene00004312	K07A1.11	mRNA functions	mRNA functions: binding	mRNA functions: binding: RBM	rba-1 is an ortholog of human RBBP4 (RB binding protein 4, chromatin remodeling factor) and RBBP7 (RB binding protein 7, chromatin remodeling factor)\; is involved in cell fate specification and nematode male tail tip morphogenesis.
77	WBGene00004342	C30A5.2	DNA	DNA: repair	DNA: repair	rfs-1 exhibits ATPase binding activity\; is involved in resolution of meiotic recombination intermediates\; localizes to the DNA recombinase mediator complex.
78	WBGene00004360	F12F6.3	Extracellular material	Extracellular material: PGI	Extracellular material: PGI	rib-1 is an ortholog of human EXT1 (exostosin glycosyltransferase 1) and EXTL1 (exostosin like glycosyltransferase 1)\; exhibits enzyme binding activity\; contributes to acetylglucosaminyltransferase activity and glucuronosyltransferase activity\; is involved in heparan sulfate proteoglycan biosynthetic process and pharynx development\; localizes to the protein-containing complex\; is used to stu…
79	WBGene00004383	T13H5.7	mRNA functions	mRNA functions: processing	mRNA functions: processing: nuclease	rnh-2 is an ortholog of human RNASEH2A\; is predicted to have RNA binding activity, RNA-DNA hybrid ribonuclease activity, and metal ion binding activity\; human orthologs of this gene are implicated in Aicardi-Goutieres syndrome.
80	WBGene00004392	C03C10.3	Metabolism	Metabolism: nucleotide	Metabolism: nucleotide	rnr-2 is an ortholog of human RRM2 and RRM2B\; is predicted to have metal ion binding activity and ribonucleoside-diphosphate reductase activity, thioredoxin disulfide as acceptor\; is involved in embryo development\; is expressed in the gonad and the intestine\; human orthologs of this gene are implicated in mitochondrial DNA depletion syndrome 8a.
81	WBGene00004787	H06I04.2	Metabolism	Metabolism: mitochondria	Metabolism: mitochondria: cytochrome c oxidase assembly factor	sft-1 is an ortholog of human SURF1 (SURF1, cytochrome c oxidase assembly factor)\; is expressed in the body wall musculature\; human orthologs of this gene are implicated in Leigh disease\; is predicted to encode a protein with the following domain: Surfeit locus 1\/Shy1.
82	WBGene00004798	F43D9.4	Stress response	Stress response: heat	Stress response: heat	sip-1 is an ortholog of human CRYAA (crystallin alpha A), CRYAB (crystallin alpha B), and HSPB1 (heat shock protein family B (small) member 1)\; is predicted to have unfolded protein binding activity\; is involved in several processes, including determination of adult lifespan, embryo development, and protein metabolic process\; localizes to the cytosol\; is expressed in the gonad\; human ortholo…
83	WBGene00004803	C06A5.11	Protein modification	Protein modification: deacylase	Protein modification: deacylase	sir-2.4 is an ortholog of human Sirt6\; exhibits transcription factor binding activity\; is involved in P granule assembly and response to heat\; localizes to the P granule, cytoplasmic stress granule, and nuclear pore\; is expressed in head neurons, tail neurons, and the spermathecal-uterine valve cell.
84	WBGene00004813	Y47D7A.1	Proteolysis proteasome	Proteolysis proteasome: E3	Proteolysis proteasome: E3: SCF	skr-7 is an ortholog of human CTD-2410N18.5 and SKP1 (S-phase kinase associated protein 1)\; is predicted to have ligase activity\; is involved in negative regulation of intrinsic apoptotic signaling pathway in response to DNA damage.
85	WBGene00004817	F13A7.9	Pseudogene	Pseudogene	Pseudogene	skr-11 is enriched in the germ line based on RNA-seq studies\; is affected by several genes including daf-16, daf-2, and dpy-10 based on microarray, tiling array, and RNA-seq studies\; is affected by seven chemicals including Lithium Chloride, stavudine, and Atrazine based on microarray and RNA-seq studies.
86	WBGene00004821	F54D10.1	Proteolysis proteasome	Proteolysis proteasome: E3	Proteolysis proteasome: E3: SCF	skr-15 is an ortholog of human CTD-2410N18.5 and SKP1 (S-phase kinase associated protein 1)\; is predicted to have ligase activity.
87	WBGene00004823	C06A8.4	Proteolysis proteasome	Proteolysis proteasome: E3	Proteolysis proteasome: E3: SCF	skr-17 is an ortholog of human CTD-2410N18.5 and SKP1 (S-phase kinase associated protein 1)\; is predicted to have ligase activity.
88	WBGene00004881	Y73B6BL.18	mRNA functions	mRNA functions: processing	mRNA functions: processing: NMD	smg-3 is an ortholog of human Upf2\; exhibits enzyme binding activity\; is involved in nuclear-transcribed mRNA catabolic process, nonsense-mediated decay.
89	WBGene00004885	Y73B6A.4	mRNA functions	mRNA functions: processing	mRNA functions: processing: NMD	smg-7 is an ortholog of human Smg6\; is involved in nuclear-transcribed mRNA catabolic process, nonsense-mediated decay\; localizes to the cytoplasm and nucleus.
90	WBGene00004887	C41G7.1	mRNA functions	mRNA functions: processing	mRNA functions: processing: snRNP	smn-1 exhibits protein self-association\; is involved in several processes, including determination of adult lifespan, embryo development, and germ cell development\; localizes to the nucleus\; is expressed in several tissues, including the hypodermis, the intestine, and the muscular system\; is used to study spinal muscular atrophy.
91	WBGene00004954	H34C03.1	Cell cycle	Cell cycle: meiotic/mitotic spindle	Cell cycle: meiotic/mitotic spindle	spd-3 is involved in embryo development, microtubule cytoskeleton organization, and vulval development\; localizes to the mitochondrion.
92	WBGene00006374	T01B11.3	Trafficking	Trafficking: vesicle targeting/fusion	Trafficking: vesicle targeting/fusion: SNARE	syx-4 is an ortholog of human STX11 (syntaxin 11) and STX19 (syntaxin 19)\; is involved in cortical granule exocytosis, positive regulation of cytokinesis, and regulation of exocytosis\; localizes to the cortical granule, cytoplasmic part, and plasma membrane part\; is expressed in the gonad and the seam cell\; human orthologs of this gene are implicated in familial hemophagocytic lymphohistiocyt…
93	WBGene00006387	W09B6.2	Transcription: general machinery	Transcription: general machinery: RNA Pol II	Transcription: general machinery: RNA Pol II: TFIID	taf-6.1 is an ortholog of human TAF6 (TATA-box binding protein associated factor 6)\; is predicted to have protein heterodimerization activity.
94	WBGene00006448	C16C10.10	Metabolism	Metabolism: mitochondria	Metabolism: mitochondria: unassigned	glod-4 is an ortholog of human GLOD4\; is involved in determination of adult lifespan and methylglyoxal metabolic process\; is expressed in several tissues, including the alimentary system, the nervous system, and the reproductive system.
95	WBGene00006463	T26A5.3	Metabolism	Metabolism: mitochondria	Metabolism: mitochondria: complex I	nduf-2.2 is an ortholog of human NDUFS2 (NADH:ubiquinone oxidoreductase core subunit S2)\; is predicted to have NAD binding activity, oxidoreductase activity, acting on NAD(P)H, and quinone binding activity\; human orthologs of this gene are implicated in mitochondrial complex I deficiency.
96	WBGene00006466	JC8.13	Unassigned	Unassigned	Unassigned	tag-115 is an ortholog of human SAC3D1\; is predicted to encode a protein with the following domain: SAC3\/GANP\/THP3.
97	WBGene00006473	E02H1.3	Non-coding RNA	Non-coding RNA: tRNA	Non-coding RNA: tRNA: production	tag-124 is an ortholog of human PUS3 (pseudouridine synthase 3)\; is predicted to have RNA binding activity and pseudouridine synthase activity.
98	WBGene00006489	ZK856.9	Nucleic acid	Nucleic acid: binding	Nucleic acid: binding: zinc finger	zhit-3 is an ortholog of human ZNHIT3 (zinc finger HIT-type containing 3) and ZNHIT6 (zinc finger HIT-type containing 6)\; is predicted to have metal ion binding activity\; localizes to the nucleus\; is expressed in the germ line and the hypodermis.
99	WBGene00006492	C27A12.3	Nucleic acid	Nucleic acid: binding	Nucleic acid: binding: zinc finger	let-391 is an ortholog of human RBAK-RBAKDN, ZNF567, and RBAK (RB associated KRAB zinc finger)\; is predicted to have nucleic acid binding activity.
100	WBGene00006515	C05D11.3	Cell cycle	Cell cycle: meiotic/mitotic spindle	Cell cycle: meiotic/mitotic spindle	txdc-9 is an ortholog of human TXNDC9\; is involved in microtubule cytoskeleton organization\; localizes to the cytoplasm and nucleus\; is expressed in the nervous system, the pharynx, and the vulva.
101	WBGene00006552	Y66A7A.8	Transcription factor	Transcription factor: T box	Transcription factor: T box	tbx-33 is an ortholog of human TBX2 (T-box 2), TBX4 (T-box 4), and TBX21 (T-box 21)\; is predicted to have DNA binding activity and DNA-binding activity transcription factor activity.
102	WBGene00006555	ZK829.5	Transcription factor	Transcription factor: T box	Transcription factor: T box	tbx-36 is an ortholog of human TBX2 (T-box 2), TBX4 (T-box 4), and TBX21 (T-box 21)\; is predicted to have DNA binding activity and DNA-binding activity transcription factor activity.
103	WBGene00006566	ZK829.6	Non-coding RNA	Non-coding RNA: tRNA	Non-coding RNA: tRNA: production	tgt-1 is an ortholog of human QTRT1\; is predicted to have metal ion binding activity and queuine tRNA-ribosyltransferase activity.
104	WBGene00006567	Y39B6A.35	Non-coding RNA	Non-coding RNA: tRNA	Non-coding RNA: tRNA: production	tgt-2 is an ortholog of human QTRTD1\; is predicted to have metal ion binding activity and transferase activity, transferring pentosyl groups\; is expressed in the intestine and the nervous system.
105	WBGene00006596	Y56A3A.27	DNA	DNA: replication	DNA: replication	top-3 is an ortholog of human TOP3A (DNA topoisomerase III alpha)\; exhibits DNA topoisomerase type I activity\; is involved in DNA topological change\; is expressed in the gonad.
106	WBGene00006618	DY3.4	DNA	DNA: telomere	DNA: telomere	trt-1 is an ortholog of human TERT\; is predicted to have DNA binding activity and telomerase RNA reverse transcriptase activity\; is involved in telomere maintenance via telomerase.
107	WBGene00006732	F26H9.7	Proteolysis proteasome	Proteolysis proteasome: E2	Proteolysis proteasome: E2	uev-3 is expressed widely\; is predicted to encode a protein with the following domains: Ubiquitin-conjugating enzyme E2 and Ubiquitin-conjugating enzyme\/RWD-like.
108	WBGene00006740	K02F2.4	Proteolysis general	Proteolysis general: cysteine	Proteolysis general: cysteine: unassigned	ulp-5 is predicted to have cysteine-type peptidase activity.
109	WBGene00006793	W09C5.2	Cytoskeleton	Cytoskeleton: actin function	Cytoskeleton: actin function: binding	unc-59 is an ortholog of human SEPT7 (septin 7)\; is predicted to have GTP binding activity\; is involved in locomotion, oviposition, and post-embryonic development\; localizes to the cleavage furrow and midbody\; is expressed in the germ line, the gon_herm_dtc_A, the gon_herm_dtc_P, and ventral cord neurons.
110	WBGene00007065	3R5.1	DNA	DNA: telomere	DNA: telomere	pot-3 is predicted to have single-stranded telomeric DNA binding activity.
111	WBGene00007094	B0019.2	Nucleic acid	Nucleic acid: binding	Nucleic acid: binding: unassigned	B0019.2 is predicted to have DNA binding activity.
112	WBGene00007109	B0035.6	Unassigned	Unassigned	Unassigned	edg-1 is enriched in the germ line based on tiling array and RNA-seq studies\; is affected by several genes including daf-16, daf-2, and daf-12 based on microarray, tiling array, and RNA-seq studies\; is affected by ten chemicals including manganese chloride, bisphenol S, and Alovudine based on RNA-seq and microarray studies.
113	WBGene00007136	B0285.3	Unassigned	Unassigned	Unassigned	B0285.3 is expressed in the head, the intestine, and the nervous system.
114	WBGene00007150	B0365.1	Metabolism	Metabolism: lipid	Metabolism: lipid: beta oxidation	acly-2 is an ortholog of human ACLY\; is predicted to have several functions, including ATP binding activity, ATP citrate synthase activity, and cofactor binding activity.
115	WBGene00007171	B0393.6	Unassigned	Unassigned	Unassigned	B0393.6 is expressed in the intestine, the rectal gland cell, and the reproductive system\; is predicted to encode a protein with the following domains: Zinc finger, RING-type and Zinc finger, RING\/FYVE\/PHD-type.
116	WBGene00007187	B0464.8	Unassigned	Unassigned	Unassigned	tag-342 exhibits calmodulin binding activity.
117	WBGene00007188	B0464.9	Unassigned	Unassigned	Unassigned	B0464.9 is an ortholog of human PPME1 (protein phosphatase methylesterase 1)\; is predicted to have protein C-terminal methylesterase activity and protein phosphatase 2A binding activity.
118	WBGene00007225	C01G6.3	Unassigned	Unassigned	Unassigned: regulated by multiple stresses	C01G6.3 is enriched in several tissues, including the Z1.p, the Z4.a, the epithelial system, the reproductive system, and the somatic gonad precursor based on tiling array and RNA-seq studies\; is affected by several genes including glp-1, daf-12, and dpy-10 based on microarray, tiling array, RNA-seq, and proteomic studies\; is affected by twelve chemicals including Heme, Ethanol, and methylmercu…
119	WBGene00007235	C01G10.8	Chaperone	Chaperone: HSP	Chaperone: HSP	ahsa-1 is an ortholog of human AHSA1\; is predicted to have ATPase activator activity and chaperone binding activity.
120	WBGene00007237	C01G10.10	Proteolysis general	Proteolysis general: unassigned	Proteolysis general: unassigned	C01G10.10 is an ortholog of human OSGEPL1\; is predicted to have N(6)-L-threonylcarbamoyladenine synthase activity and metal ion binding activity\; is expressed in the intestine.
121	WBGene00007334	C05C10.7	Transmembrane protein	Transmembrane protein: unassigned	Transmembrane protein: unassigned	C05C10.7 is enriched in the germ line and the hypodermis based on tiling array and RNA-seq studies\; is affected by several genes including daf-2, glp-1, and skn-1 based on microarray, tiling array, and RNA-seq studies\; is affected by manganese chloride based on RNA-seq studies.
122	WBGene00007391	C06H2.7	Unassigned	Unassigned	Unassigned	C06H2.7 is enriched in the excretory cell and the germ line based on tiling array and RNA-seq studies\; is affected by several genes including daf-16, daf-2, and daf-12 based on microarray, tiling array, and RNA-seq studies\; is affected by Rotenone, Zidovudine, and tert-Butylhydroperoxide based on RNA-seq studies.
123	WBGene00007435	C08B11.8	Protein modification	Protein modification: carbohydrate	Protein modification: carbohydrate	C08B11.8 is an ortholog of human ALG6 (ALG6, alpha-1,3-glucosyltransferase)\; is predicted to have transferase activity, transferring hexosyl groups\; human orthologs of this gene are implicated in congenital disorder of glycosylation type I.
124	WBGene00007488	C09G5.2	Protein modification	Protein modification: unassigned	Protein modification: unassigned	dph-2 is an ortholog of human DPH2\; is predicted to have transferase activity.
125	WBGene00007545	C13B4.1	Metabolism	Metabolism: unassigned	Metabolism: unassigned	C13B4.1 is an ortholog of human FRRS1\; is predicted to encode a protein with the following domain: Cytochrome b561\/ferric reductase transmembrane.
126	WBGene00007564	C14A4.14	Metabolism	Metabolism: mitochondria	Metabolism: mitochondria: ribosome	mrps-22 is an ortholog of human MRPS22 (mitochondrial ribosomal protein S22)\; human orthologs of this gene are implicated in combined oxidative phosphorylation deficiency\; is predicted to encode a protein with the following domain: Ribosomal protein S22, mitochondrial.
127	WBGene00007573	C14B1.2	Transmembrane protein	Transmembrane protein: unassigned	Transmembrane protein: unassigned	C14B1.2 is enriched in the BAG, the germ line, the intestine, and the pharyngeal muscle cell based on tiling array, RNA-seq, and microarray studies\; is affected by several genes including daf-16, daf-2, and glp-1 based on microarray, tiling array, RNA-seq, and proteomic studies\; is affected by nine chemicals including Rotenone, manganese chloride, and Zidovudine based on RNA-seq and microarray …
128	WBGene00007576	C14B1.5	Unassigned	Unassigned	Unassigned	dph-1 is an ortholog of human DPH1 (diphthamide biosynthesis 1)\; is predicted to have transferase activity.
129	WBGene00007580	C14B1.9	Unassigned	Unassigned	Unassigned	C14B1.9 is enriched in the nervous system and the reproductive system based on tiling array, RNA-seq, and microarray studies\; is affected by several genes including hsf-1, elt-2, and sir-2.1 based on microarray and RNA-seq studies\; is affected by seven chemicals including manganese chloride, Zidovudine, and Hydrolyzable Tannins based on RNA-seq and microarray studies\; is predicted to encode a …
130	WBGene00007581	C14B1.10	Non-coding RNA	Non-coding RNA: tRNA	Non-coding RNA: tRNA: methylation	alkb-8 is an ortholog of human ALKBH8 (alkB homolog 8, tRNA methyltransferase)\; is predicted to have nucleic acid binding activity and tRNA (uracil) methyltransferase activity\; localizes to the cytoplasm\; is expressed in the nervous system.
131	WBGene00007585	C14C10.2	Unassigned	Unassigned	Unassigned: regulated by multiple stresses	C14C10.2 is enriched in the AFD, the body wall muscle cell, and the germ line based on tiling array and RNA-seq studies\; is affected by several genes including clk-1, sir-2.1, and isp-1 based on microarray and RNA-seq studies\; is affected by Rotenone and Zidovudine based on RNA-seq studies.
132	WBGene00007616	C15H11.8	Ribosome	Ribosome: subunit	Ribosome: subunit	rpoa-12 is an ortholog of human ZNRD1\; is predicted to have DNA-directed 5'-3' RNA polymerase activity, nucleic acid binding activity, and zinc ion binding activity.
133	WBGene00007704	C24H11.9	Transcription: general machinery	Transcription: general machinery: RNA Pol II	Transcription: general machinery: RNA Pol II: mediator	mdt-21 is an ortholog of human MED21\; is predicted to encode a protein with the following domains: Mediator complex, subunit Med21 and Mediator complex, subunit Med7\/Med21-like.
134	WBGene00007732	C25G4.4	Transcription factor	Transcription factor: unassigned	Transcription factor: unassigned	spe-44 is an ortholog of human GMEB1 and GMEB2\; exhibits DNA-binding activity transcription activator activity, RNA polymerase II-specific\; is involved in regulation of transcription from RNA polymerase II promoter involved in spermatogenesis\; localizes to the autosome\; is expressed in the germ line and the male.
135	WBGene00007744	C26D10.3	Metabolism	Metabolism: nucleotide	Metabolism: nucleotide	C26D10.3 is an ortholog of human PYROXD1\; is predicted to have oxidoreductase activity.
136	WBGene00007780	C27D8.4	Metabolism	Metabolism: unassigned	Metabolism: unassigned	C27D8.4 is predicted to have catalytic activity and coenzyme binding activity\; is expressed in the intestine and the pharynx.
137	WBGene00007785	C27H6.3	Unassigned	Unassigned	Unassigned: regulated by multiple stresses	tofu-1 is enriched in the AVA and the germ line based on tiling array and RNA-seq studies\; is affected by several genes including daf-2, glp-1, and skn-1 based on microarray and RNA-seq studies\; is affected by eight chemicals including manganese chloride, Mianserin, and bisphenol S based on RNA-seq and microarray studies.
138	WBGene00007789	C28A5.2	Unassigned	Unassigned	Unassigned: regulated by multiple stresses	C28A5.2 is enriched in the germ line based on RNA-seq studies\; is affected by several genes including daf-16, daf-2, and glp-1 based on RNA-seq, microarray, and tiling array studies\; is affected by six chemicals including Rotenone, manganese chloride, and stavudine based on RNA-seq and microarray studies.
139	WBGene00007859	C32A3.2	Metabolism	Metabolism: mitochondria	Metabolism: mitochondria: ribosome	mrps-31 is an ortholog of human MRPS31 (mitochondrial ribosomal protein S31)\; is predicted to be a structural constituent of ribosome.
140	WBGene00007921	C34C12.2	Unassigned	Unassigned	Unassigned	C34C12.2 is enriched in the body wall muscle cell and the germ line based on tiling array and RNA-seq studies\; is affected by several genes including daf-16, glp-1, and daf-12 based on tiling array, RNA-seq, proteomic, and microarray studies\; is affected by eight chemicals including D-glucose, Alovudine, and stavudine based on RNA-seq and microarray studies.
141	WBGene00007979	C36B1.12	Proteolysis general	Proteolysis general: aspartate	Proteolysis general: aspartate: unassigned	imp-1 is an ortholog of human SPPL2A, SPPL2B, and SPPL2C\; is predicted to have aspartic endopeptidase activity, intramembrane cleaving\; is expressed in the intestine and the nervous system.
142	WBGene00007985	C36F7.2	Unassigned	Unassigned	Unassigned	swah-1 is an ortholog of human ASB11 (ankyrin repeat and SOCS box containing 11), ASB5 (ankyrin repeat and SOCS box containing 5), and ASB9 (ankyrin repeat and SOCS box containing 9)\; is expressed in the intestine\; is predicted to encode a protein with the following domains: Ankyrin repeat, Ankyrin repeat-containing domain, and Ankyrin repeat-containing domain superfamily.
143	WBGene00008008	C38D4.9	Protein modification	Protein modification: methyltransferase	Protein modification: methyltransferase	C38D4.9 is an ortholog of human METTL5 (methyltransferase like 5)\; is predicted to have methyltransferase activity.
144	WBGene00008118	C46F11.3	Unassigned	Unassigned	Unassigned: MADF domain	madf-8 is predicted to have DNA binding activity.
145	WBGene00008133	C47B2.7	Metabolism	Metabolism: unassigned	Metabolism: unassigned	efsc-1 is an ortholog of human EEFSEC\; is predicted to have GTP binding activity, GTPase activity, and translation elongation factor activity\; is involved in selenocysteine incorporation.
146	WBGene00008147	C47E12.2	Transmembrane transport	Transmembrane transport: mitochondrial	Transmembrane transport: mitochondrial: solute carrier	C47E12.2 is an ortholog of human SLC25A4 (solute carrier family 25 member 4), SLC25A5 (solute carrier family 25 member 5), and SLC25A6 (solute carrier family 25 member 6)\; is predicted to have transmembrane transporter activity\; human orthologs of this gene are implicated in mitochondrial DNA depletion syndrome 12.
147	WBGene00008232	C50F4.4	Unassigned	Unassigned	Unassigned	C50F4.4 is expressed in head neurons, tail neurons, the ventral nerve cord, and touch receptor neurons.
148	WBGene00008318	C54G4.9	Development	Development: somatic	Development: somatic	C54G4.9 is enriched in the body wall muscle cell, the germ line, the intestine, and the nervous system based on tiling array, RNA-seq, and microarray studies\; is affected by several genes including daf-2, gld-1, and hsf-1 based on RNA-seq and microarray studies\; is affected by four chemicals including manganese chloride, resveratrol, and Humic Substances based on RNA-seq and microarray studies.
149	WBGene00008344	C56A3.5	Unassigned	Unassigned	Unassigned	C56A3.5 is enriched in the body wall muscle cell and the germ line based on tiling array and RNA-seq studies\; is affected by several genes including daf-2, glp-1, and sir-2.1 based on microarray and RNA-seq studies\; is affected by Zidovudine, Cry5B, and Sirolimus based on RNA-seq and microarray studies\; is predicted to encode a protein with the following domain: Leucine-rich repeat domain supe…
150	WBGene00008364	D1046.3	Transmembrane transport	Transmembrane transport: mitochondrial	Transmembrane transport: mitochondrial: solute carrier	slc-25A26 is an ortholog of human SLC25A26 (solute carrier family 25 member 26)\; human SLC25A26 exhibits S-adenosyl-L-methionine transmembrane transporter activity.
151	WBGene00008379	D1054.13	Non-coding RNA	Non-coding RNA: tRNA	Non-coding RNA: tRNA: production	secs-1 is an ortholog of human SEPSECS\; exhibits identical protein binding activity\; is expressed in head neurons and the ventral nerve cord\; human orthologs of this gene are implicated in pontocerebellar hypoplasia type 2D.
152	WBGene00008413	D2030.3	Development	Development: somatic	Development: somatic	D2030.3 localizes to the nucleus.
153	WBGene00008417	D2030.7	Unassigned	Unassigned	Unassigned	D2030.7 is expressed in head neurons.
154	WBGene00008440	DY3.8	Transmembrane protein	Transmembrane protein: unassigned	Transmembrane protein: unassigned	DY3.8 is enriched in the cephalic sheath cell, the germ line, and the hypodermis based on tiling array and RNA-seq studies\; is affected by several genes including daf-12, npr-1, and pgl-1 based on tiling array, RNA-seq, and microarray studies\; is affected by Rotenone, manganese chloride, and Zidovudine based on RNA-seq studies.
155	WBGene00008447	E01G4.5	Unassigned	Unassigned	Unassigned: regulated by multiple stresses	E01G4.5 is enriched in the alimentary system, the digestive tract, the germ line, the male, and the muscular system based on microarray, tiling array, and RNA-seq studies\; is affected by several genes including daf-16, daf-2, and hsf-1 based on microarray, tiling array, and RNA-seq studies\; is affected by five chemicals including Rotenone, resveratrol, and Chlorpyrifos based on RNA-seq and micr…
156	WBGene00008456	E02H1.2	Metabolism	Metabolism: mitochondria	Metabolism: mitochondria: chaperone	eral-1 is an ortholog of human ERAL1\; is predicted to have GTP binding activity and RNA binding activity.
157	WBGene00008464	E02H4.6	Signaling	Signaling: casein kinase	Signaling: casein kinase	E02H4.6 is an ortholog of human VRK1, VRK2, and VRK3\; is predicted to have ATP binding activity and protein kinase activity.
158	WBGene00008488	F01D4.5	Unassigned	Unassigned	Unassigned: regulated by multiple stresses	F01D4.5 is predicted to have metal ion binding activity.
159	WBGene00008502	F01G4.3	mRNA functions	mRNA functions: processing	mRNA functions: processing: helicase	skih-2 is an ortholog of human SKIV2L (Ski2 like RNA helicase)\; is predicted to have ATP binding activity, RNA binding activity, and RNA helicase activity.
160	WBGene00008534	F02H6.1	Pseudogene	Pseudogene	Pseudogene	F02H6.1 is enriched in the germ line based on RNA-seq studies\; is affected by several genes including pgl-1, alg-1, and sma-2 based on RNA-seq and microarray studies\; is affected by five chemicals including multi-walled carbon nanotube, D-glucose, and stavudine based on RNA-seq and microarray studies.
161	WBGene00008536	F02H6.3	Unassigned	Unassigned	Unassigned: regulated by multiple stresses	F02H6.3 is enriched in the NSM, the cephalic sheath cell, the germ line, the hypodermis, and the pharyngeal muscle cell based on tiling array and RNA-seq studies\; is affected by several genes including glp-1, skn-1, and rrf-3 based on microarray, tiling array, and RNA-seq studies\; is affected by eleven chemicals including hydrogen sulfide, Rotenone, and Mianserin based on microarray and RNA-seq…
162	WBGene00008537	F02H6.4	Pseudogene	Pseudogene	Pseudogene	F02H6.4 is enriched in the cephalic sheath cell and the germ line based on tiling array and RNA-seq studies\; is affected by several genes including dpy-10, eat-2, and sir-2.1 based on microarray, tiling array, and RNA-seq studies\; is affected by nine chemicals including hydrogen sulfide, Mianserin, and D-glucose based on microarray and RNA-seq studies.
163	WBGene00008561	F07H5.10	Unassigned	Unassigned	Unassigned: regulated by multiple stresses	F07H5.10 is enriched in the Z1.p, the Z4.a, and the reproductive system based on tiling array and RNA-seq studies\; is affected by several genes including glp-1, skn-1, and gld-1 based on microarray and RNA-seq studies\; is affected by nine chemicals including manganese chloride, Zidovudine, and resveratrol based on RNA-seq and microarray studies\; is predicted to encode a protein with the follow…
164	WBGene00008580	F08G5.1	Development	Development: germline	Development: germline	dsb-1 localizes to the condensed chromosome\; is expressed in the gonad.
165	WBGene00008641	F10B5.5	Cell cycle	Cell cycle: chromosome dynamics	Cell cycle: chromosome dynamics: meiotic functions	pch-2 is an ortholog of human TRIP13 (thyroid hormone receptor interactor 13)\; is predicted to have ATP binding activity\; localizes to the condensed chromosome kinetochore.
166	WBGene00008665	F10G8.7	DNA	DNA: repair	DNA: repair	ercc-1 is an ortholog of human Ercc1\; exhibits enzyme binding activity and identical protein binding activity\; is involved in UV-damage excision repair and base-excision repair.
167	WBGene00008667	F10G8.9	Metabolism	Metabolism: lipid	Metabolism: lipid: fatty acid	F10G8.9 is an ortholog of human OXSM\; is predicted to have transferase activity.
168	WBGene00008722	F12F6.7	DNA	DNA: replication	DNA: replication	F12F6.7 is an ortholog of human POLD2 (DNA polymerase delta 2, accessory subunit)\; is predicted to have DNA binding activity and DNA-directed DNA polymerase activity.
169	WBGene00008724	F13A7.1	Unassigned	Unassigned	Unassigned: regulated by multiple stresses	F13A7.1 is enriched in the germ line and the male based on RNA-seq studies\; is affected by several genes including age-1, dpy-10, and eat-2 based on microarray and RNA-seq studies\; is affected by sixteen chemicals including Ethanol, methylmercury hydroxide, and nicotinic acid based on RNA-seq and microarray studies\; is predicted to encode a protein with the following domains: Major sperm prote…
170	WBGene00008766	F13G3.6	Protein modification	Protein modification: carbohydrate	Protein modification: carbohydrate	F13G3.6 is an ortholog of human B3GNTL1 (UDP-GlcNAc:betaGal beta-1,3-N-acetylglucosaminyltransferase like 1)\; is predicted to encode a protein with the following domains: Glycosyltransferase 2-like and Nucleotide-diphospho-sugar transferases.
171	WBGene00008781	F14B4.3	Transcription: general machinery	Transcription: general machinery: RNA Pol II	Transcription: general machinery: RNA Pol II: subunit	rpoa-2 is an ortholog of human POLR1B (RNA polymerase I subunit B)\; is predicted to have DNA binding activity, DNA-directed 5'-3' RNA polymerase activity, and ribonucleoside binding activity\; localizes to the nucleolus\; is expressed in several tissues including the intestine and the pharynx.
172	WBGene00008824	F14H3.5	Unassigned	Unassigned	Unassigned: regulated by multiple stresses	F14H3.5 is enriched in the cephalic sheath cell, the germ line, the hypodermis, and the pharyngeal muscle cell based on tiling array and RNA-seq studies\; is affected by several genes including glp-1, skn-1, and daf-12 based on microarray, tiling array, and RNA-seq studies\; is affected by seven chemicals including Lithium Chloride, Rotenone, and 4-bromodiphenyl ether based on microarray and RNA-…
173	WBGene00008825	F14H3.6	Unassigned	Unassigned	Unassigned: regulated by multiple stresses	F14H3.6 is enriched in several tissues, including the AB, the Psub2, the epithelial system, the germ line, and the pharyngeal muscle cell based on tiling array and RNA-seq studies\; is affected by several genes including daf-16, daf-2, and daf-12 based on microarray, tiling array, and RNA-seq studies\; is affected by six chemicals including Rotenone, Zidovudine, and Cholestanol based on RNA-seq a…
174	WBGene00008887	F16D3.4	Cytoskeleton	Cytoskeleton: microtubule	Cytoskeleton: microtubule: tubulin modification	tbcd-1 is an ortholog of human TBCD (tubulin folding cofactor D)\; is predicted to have GTPase activator activity and beta-tubulin binding activity\; is involved in microtubule cytoskeleton organization\; is expressed in the intestine, the nervous system, and the pharynx.
175	WBGene00008991	F20G4.2	Unassigned	Unassigned	Unassigned: regulated by multiple stresses	F20G4.2 is enriched in the Z1.p, the Z4.a, the germ line, the gon_male_dtc anterior, and the gon_male_dtc posterior based on RNA-seq studies\; is affected by several genes including hsf-1, pgl-1, and eri-1 based on RNA-seq and microarray studies\; is affected by seven chemicals including Rotenone, Alovudine, and Zidovudine based on RNA-seq and microarray studies.
176	WBGene00008995	F21A3.5	Signaling	Signaling: casein kinase	Signaling: casein kinase	prde-1 is an ortholog of human CSNK1E\; is involved in piRNA biosynthetic process\; localizes to the autosome\; is expressed in germ cells, the PLML, and the PLMR.
177	WBGene00009006	F21D5.1	Metabolism	Metabolism: carbohydrate	Metabolism: carbohydrate	F21D5.1 is an ortholog of human PGM3\; is predicted to have metal ion binding activity and phosphoacetylglucosamine mutase activity.
178	WBGene00009054	F22D6.9	Signaling	Signaling: phosphatase	Signaling: phosphatase: unassigned	F22D6.9 is an ortholog of human PPP1CB (protein phosphatase 1 catalytic subunit beta)\; is predicted to have phosphoprotein phosphatase activity.
179	WBGene00009055	F22D6.14	Pseudogene	Pseudogene	Pseudogene	F22D6.14 is enriched in the germ line based on RNA-seq studies\; is affected by several genes including fog-2, aak-2, and cyc-1 based on microarray, RNA-seq, and tiling array studies\; is affected by stavudine based on RNA-seq studies.
180	WBGene00009086	F23D12.2	Proteolysis proteasome	Proteolysis proteasome: E3	Proteolysis proteasome: E3: F box	F23D12.2 is enriched in the germ line based on RNA-seq studies\; is affected by several genes including hsf-1, npr-1, and pgl-1 based on microarray and RNA-seq studies\; is affected by eight chemicals including D-glucose, Alovudine, and stavudine based on RNA-seq and microarray studies.
181	WBGene00009113	F25D7.4	Cytoskeleton	Cytoskeleton: microtubule	Cytoskeleton: microtubule: binding	maph-1.2 is an ortholog of human MAP1A, MAP1B (microtubule associated protein 1B), and MAP1S\; is predicted to have microtubule binding activity.
182	WBGene00009123	F25H2.12	Unassigned	Unassigned	Unassigned	F25H2.12 is an ortholog of human RRNAD1 (ribosomal RNA adenine dimethylase domain containing 1)\; localizes to the striated muscle dense body.
183	WBGene00009124	F25H2.13	DNA	DNA: telomere	DNA: telomere	rtel-1 is an ortholog of human RTEL1 (regulator of telomere elongation helicase 1)\; is predicted to have ATP binding activity and ATP-dependent DNA helicase activity\; is involved in regulation of double-strand break repair via homologous recombination.
184	WBGene00009131	F25H8.1	Non-coding RNA	Non-coding RNA: tRNA	Non-coding RNA: tRNA: methylation	F25H8.1 is an ortholog of human TRMT10A (tRNA methyltransferase 10A)\; is predicted to have methyltransferase activity.
185	WBGene00009132	F25H8.2	Ribosome	Ribosome: biogenesis	Ribosome: biogenesis	F25H8.2 is an ortholog of human NAF1\; localizes to the nucleus.
186	WBGene00009159	F26E4.4	Nucleic acid	Nucleic acid: binding	Nucleic acid: binding: unassigned	F26E4.4 is predicted to have DNA binding activity and DNA-directed 5'-3' RNA polymerase activity.
187	WBGene00009163	F26E4.10	mRNA functions	mRNA functions: processing	mRNA functions: processing: nuclease	drsh-1 is an ortholog of human drosha\; exhibits ribonuclease III activity\; is involved in primary miRNA processing and sexual reproduction.
188	WBGene00009173	F26H9.1	Proteolysis proteasome	Proteolysis proteasome: E3	Proteolysis proteasome: E3: F box	prom-1 is an ortholog of human FBXO47 (F-box protein 47)\; is predicted to encode a protein with the following domain: F-box only protein 47.
189	WBGene00009176	F26H9.4	Metabolism	Metabolism: nicotinate and nicotinamide metabolism	Metabolism: nicotinate and nicotinamide metabolism	nmat-2 is an ortholog of human NMNAT1 and NMNAT3\; is predicted to have ATP binding activity, nicotinamide-nucleotide adenylyltransferase activity, and nicotinate-nucleotide adenylyltransferase activity\; human orthologs of this gene are implicated in spastic ataxia 4.
190	WBGene00009182	F26H11.4	Unassigned	Unassigned	Unassigned	F26H11.4 is enriched in the germ line and the male based on RNA-seq studies\; is affected by several genes including daf-2, clk-1, and elt-2 based on microarray, tiling array, and RNA-seq studies\; is affected by five chemicals including aldicarb, Ethanol, and manganese chloride based on microarray and RNA-seq studies.
191	WBGene00009186	F27C8.6	Metabolism	Metabolism: lipid	Metabolism: lipid: lipase	trcs-1 is an ortholog of human AADACL3 (arylacetamide deacetylase like 3) and AADACL4 (arylacetamide deacetylase like 4)\; is predicted to have carboxylic ester hydrolase activity\; is expressed in the germ line.
192	WBGene00009256	F29F11.3	Metabolism	Metabolism: nucleotide	Metabolism: nucleotide	tut-2 is an ortholog of human CTU2\; is predicted to have tRNA binding activity.
193	WBGene00009270	F30F8.1	Unassigned	Unassigned	Unassigned: regulated by multiple stresses	F30F8.1 is enriched in the nervous system and the reproductive system based on tiling array, RNA-seq, and microarray studies\; is affected by several genes including glp-1, skn-1, and dpy-10 based on microarray, tiling array, and RNA-seq studies\; is affected by nine chemicals including manganese chloride, Zidovudine, and Chlorpyrifos based on RNA-seq and microarray studies.
194	WBGene00009287	F31C3.5	DNA	DNA: replication	DNA: replication	psf-2 is an ortholog of human GINS2 (GINS complex subunit 2)\; is predicted to encode a protein with the following domains: DNA replication complex GINS protein Psf2, GINS subunit, domain A, and GINS, helical bundle-like domain superfamily.
195	WBGene00009289	F31D4.1	mRNA functions	mRNA functions: processing	mRNA functions: processing: RNA exosome	exos-7 is an ortholog of human EXOSC7 (exosome component 7)\; is predicted to have exonuclease activity\; is expressed in motor neurons.
196	WBGene00009305	F32A7.4	Metabolism	Metabolism: mitochondria	Metabolism: mitochondria: RNA methyltransferase	F32A7.4 is an ortholog of human METTL17 (methyltransferase like 17)\; is predicted to have methyltransferase activity.
197	WBGene00009330	F32D8.5	Transmembrane protein	Transmembrane protein: unassigned	Transmembrane protein: unassigned	F32D8.5 is an ortholog of human TMEM70\; is predicted to encode a protein with the following domain: TMEM70 family.
198	WBGene00009341	F32H2.4	mRNA functions	mRNA functions: processing	mRNA functions: processing: export	thoc-3 is an ortholog of human THOC3 (THO complex 3)\; is predicted to encode a protein with the following domains: WD40 repeat, WD40\/YVTN repeat-like-containing domain superfamily, and WD40-repeat-containing domain superfamily.
199	WBGene00009368	F33H2.5	DNA	DNA: replication	DNA: replication	pole-1 is an ortholog of human POLE (DNA polymerase epsilon, catalytic subunit)\; is predicted to have several functions, including 4 iron, 4 sulfur cluster binding activity, DNA binding activity, and DNA-directed DNA polymerase activity\; is expressed in the intestine and the seam cell.
200	WBGene00009442	F35G12.5	Unassigned	Unassigned	Unassigned	F35G12.5 is enriched in the NSM and the germ line based on RNA-seq and tiling array studies\; is affected by several genes including daf-2, dpy-10, and hsf-1 based on microarray and RNA-seq studies\; is affected by five chemicals including manganese chloride, stavudine, and Zidovudine based on RNA-seq and microarray studies.
201	WBGene00009557	F39B2.7	Non-coding RNA	Non-coding RNA: tRNA	Non-coding RNA: tRNA: production	mtcu-1 is an ortholog of human GTPBP3\; is predicted to have GTP binding activity and GTPase activity\; human orthologs of this gene are implicated in combined oxidative phosphorylation deficiency.
202	WBGene00009588	F40F11.3	Unassigned	Unassigned	Unassigned	F40F11.3 is enriched in the AFD, the RID, the germ line, and the intestine based on RNA-seq and microarray studies\; is affected by several genes including daf-2, daf-12, and sir-2.1 based on tiling array, RNA-seq, and microarray studies\; is affected by eight chemicals including hydrogen sulfide, Rotenone, and levamisole based on microarray and RNA-seq studies.
203	WBGene00009606	F40G12.11	Unassigned	Unassigned	Unassigned	F40G12.11 is expressed in the germ line.
204	WBGene00009651	F43D2.2	Pseudogene	Pseudogene	Pseudogene	F43D2.2 is enriched in the germ line based on RNA-seq studies\; is affected by several genes including daf-2, glp-1, and skn-1 based on microarray, tiling array, and RNA-seq studies\; is affected by eight chemicals including Rotenone, Alovudine, and stavudine based on RNA-seq and microarray studies.
205	WBGene00009656	F43G6.3	Pseudogene	Pseudogene	Pseudogene	F43G6.3 is enriched in the germ line based on RNA-seq studies\; is affected by several genes including daf-2, dpy-10, and hsf-1 based on microarray, RNA-seq, and tiling array studies\; is affected by seven chemicals including Rotenone, manganese chloride, and Humic Substances based on RNA-seq and microarray studies.
206	WBGene00009701	F44F4.2	Signaling	Signaling: phosphatase	Signaling: phosphatase: Y	egg-3 exhibits protein kinase binding activity\; is involved in several processes, including cortical actin cytoskeleton organization, gamete generation, and positive regulation of protein localization to cell cortex\; localizes to the cell cortex.
207	WBGene00009713	F44G4.3	Transmembrane protein	Transmembrane protein: unassigned	Transmembrane protein: unassigned	F44G4.3 is enriched in the arcade cell, the body wall muscle cell, the germ line, and the pharyngeal-intestinal valve cell based on tiling array and RNA-seq studies\; is affected by several genes including daf-2, clk-1, and pgl-1 based on microarray and RNA-seq studies\; is affected by five chemicals including Rotenone, Tunicamycin, and Cry5B based on RNA-seq and microarray studies.
208	WBGene00009733	F45G2.7	Unassigned	Unassigned	Unassigned: regulated by multiple stresses	F45G2.7 is enriched in the nervous system and the reproductive system based on tiling array, RNA-seq, and microarray studies\; is affected by several genes including clk-1, sir-2.1, and isp-1 based on microarray, proteomic, and RNA-seq studies\; is affected by six chemicals including hydrogen sulfide, Mianserin, and stavudine based on microarray and RNA-seq studies.
209	WBGene00009769	F46B6.4	Metabolism	Metabolism: mitochondria	Metabolism: mitochondria: unassigned	F46B6.4 is an ortholog of human GTPBP3 and GTPBP6 (GTP binding protein 6 (putative))\; is predicted to have GTP binding activity.
210	WBGene00009921	F52B5.2	Signaling	Signaling: S/T kinase	Signaling: S/T kinase	F52B5.2 is an ortholog of human ICK and MAK\; is predicted to have ATP binding activity and protein kinase activity.
211	WBGene00010042	F54C9.6	Metabolism	Metabolism: mitochondria	Metabolism: mitochondria: chaperone	bcs-1 is an ortholog of human BCS1L (BCS1 homolog, ubiquinol-cytochrome c reductase complex chaperone)\; is predicted to have ATP binding activity.
212	WBGene00010044	F54C9.9	Unassigned	Unassigned	Unassigned	F54C9.9 is an ortholog of human KRI1\; human KRI1 exhibits RNA binding activity.
213	WBGene00010185	F57A10.4	Transmembrane protein	Transmembrane protein: unassigned	Transmembrane protein: unassigned	F57A10.4 is enriched in the AFD and the germ line based on tiling array and RNA-seq studies\; is affected by several genes including dpy-10, gld-1, and pmk-1 based on microarray and RNA-seq studies\; is affected by nine chemicals including hydrogen sulfide, Rotenone, and Mianserin based on microarray and RNA-seq studies.
214	WBGene00010193	F57C2.1	Unassigned	Unassigned	Unassigned	btb-20 is enriched in the NSM and the germ line based on tiling array and RNA-seq studies\; is affected by several genes including glp-1, hsf-1, and elt-2 based on microarray and RNA-seq studies\; is affected by six chemicals including manganese chloride, bisphenol S, and Chlorpyrifos based on RNA-seq and microarray studies\; is predicted to encode a protein with the following domains: BTB\/POZ d…
215	WBGene00010195	F57C2.3	DNA	DNA: telomere	DNA: telomere	pot-2 is an ortholog of human DCLRE1C\; exhibits C-rich strand telomeric DNA binding activity\; is involved in negative regulation of telomere maintenance via telomere lengthening.
216	WBGene00010227	F58A4.2	Unassigned	Unassigned	Unassigned	F58A4.2 is enriched in the nervous system and the reproductive system based on tiling array, RNA-seq, and microarray studies\; is affected by several genes including elt-2, sir-2.1, and lin-35 based on microarray, tiling array, and RNA-seq studies\; is affected by four chemicals including manganese chloride, stavudine, and resveratrol based on RNA-seq and microarray studies.
217	WBGene00010230	F58A4.9	Transcription: general machinery	Transcription: general machinery: RNA Pol I	Transcription: general machinery: RNA Pol I: subunit	rpac-19 is an ortholog of human POLR1D (RNA polymerase I and III subunit D)\; is predicted to have DNA-directed 5'-3' RNA polymerase activity and protein dimerization activity\; human orthologs of this gene are implicated in Treacher Collins syndrome.
218	WBGene00010293	F59A1.7	Proteolysis proteasome	Proteolysis proteasome: E3	Proteolysis proteasome: E3: F box	fbxa-108 is enriched in the alimentary system, the digestive tract, the nervous system, and the reproductive system based on tiling array, RNA-seq, and microarray studies\; is affected by several genes including glp-1, clk-1, and elt-2 based on microarray, tiling array, and RNA-seq studies\; is affected by four chemicals including manganese chloride, Quercetin, and Humic Substances based on RNA-s…
219	WBGene00010314	F59B2.12	Unassigned	Unassigned	Unassigned	F59B2.12 is expressed in the coelomocyte, the g1, the head, and vas deferens.
220	WBGene00010450	K01A11.2	Protein modification	Protein modification: methyltransferase	Protein modification: methyltransferase	K01A11.2 is an ortholog of human METTL18 (methyltransferase like 18)\; human METTL18 exhibits heat shock protein binding activity.
221	WBGene00010498	K02B12.5	Unassigned	Unassigned	Unassigned: regulated by multiple stresses	K02B12.5 is enriched in several tissues, including the Z1.p, the Z4.a, the body wall muscle cell, the nervous system, and the reproductive system based on tiling array, RNA-seq, and microarray studies\; is affected by several genes including daf-12, hsf-1, and pgl-1 based on tiling array, RNA-seq, and microarray studies\; is affected by seven chemicals including aldicarb, Rotenone, and D-glucose …
222	WBGene00010562	K04G2.3	Cell cycle	Cell cycle: chromosome dynamics	Cell cycle: chromosome dynamics: unassigned	cdc-48.3 is an ortholog of human SPATA5 (spermatogenesis associated 5)\; exhibits ATPase activity, protein kinase binding activity, and protein kinase inhibitor activity\; is involved in negative regulation of protein kinase activity\; localizes to the cytoplasm.
223	WBGene00010608	K07A1.1	Transmembrane protein	Transmembrane protein: unassigned	Transmembrane protein: unassigned	K07A1.1 is enriched in the AFD, the FLP, and the germ line based on tiling array, microarray, and RNA-seq studies\; is affected by several genes including daf-2, elt-2, and sir-2.1 based on microarray and RNA-seq studies\; is affected by Rotenone, manganese chloride, and D-glucose based on RNA-seq studies.
224	WBGene00010637	K07F5.12	Transmembrane protein	Transmembrane protein: unassigned	Transmembrane protein: unassigned	K07F5.12 is an ortholog of human TMEM144\; is predicted to have carbohydrate transmembrane transporter activity.
225	WBGene00010638	K07F5.14	mRNA functions	mRNA functions: processing	mRNA functions: processing: splicing	K07F5.14 is enriched in the body wall muscle cell, the germ line, the intestine, and the nervous system based on tiling array and RNA-seq studies\; is affected by several genes including daf-16, daf-2, and age-1 based on microarray, RNA-seq, and tiling array studies\; is affected by manganese chloride, D-glucose, and Cry5B based on RNA-seq and microarray studies.
226	WBGene00010666	K08E4.2	Metabolism	Metabolism: lipid	Metabolism: lipid: sphingolipid	K08E4.2 is an ortholog of human CPTP and GLTPD2\; is predicted to have intermembrane lipid transfer activity.
227	WBGene00010678	K08F4.3	Transmembrane protein	Transmembrane protein: unassigned	Transmembrane protein: unassigned	K08F4.3 is an ortholog of human SSR2\; is predicted to encode a protein with the following domain: Translocon-associated protein subunit beta.
228	WBGene00010734	K10C8.1	mRNA functions	mRNA functions: processing	mRNA functions: processing: deadenylase	parn-1 is an ortholog of human PARN and PNLDC1\; exhibits 3'-5'-exoribonuclease activity\; is involved in several processes, including RNA catabolic process, nucleic acid metabolic process, and reproduction\; localizes to the P granule\; human orthologs of this gene are implicated in autosomal recessive dyskeratosis congenita 6.
229	WBGene00010768	K11D2.1	Unassigned	Unassigned	Unassigned: regulated by multiple stresses	K11D2.1 is an ortholog of human RCCD1\; is predicted to encode a protein with the following domains: Regulator of chromosome condensation, RCC1 and Regulator of chromosome condensation 1\/beta-lactamase-inhibitor protein II.
230	WBGene00010781	K11H3.4	Pseudogene	Pseudogene	Pseudogene	K11H3.4 is enriched in the Psub1 and the germ line based on RNA-seq studies\; is affected by several genes including daf-12, elt-2, and sir-2.1 based on microarray, tiling array, and RNA-seq studies\; is affected by four chemicals including Rotenone, manganese chloride, and stavudine based on RNA-seq studies.
231	WBGene00010814	M01F1.8	Unassigned	Unassigned	Unassigned: regulated by multiple stresses	M01F1.8 is enriched in the germ line and the nervous system based on tiling array, RNA-seq, and microarray studies\; is affected by several genes including daf-12, hsf-1, and sir-2.1 based on tiling array, RNA-seq, and microarray studies\; is affected by eight chemicals including Rotenone, stavudine, and Zidovudine based on RNA-seq and microarray studies.
232	WBGene00010815	M01F1.9	Signaling	Signaling: small GTPase	Signaling: small GTPase: Rab	M01F1.9 is an ortholog of human RGP1\; human RGP1 exhibits Rab guanyl-nucleotide exchange factor activity.
233	WBGene00010843	M03C11.6	Unassigned	Unassigned	Unassigned	M03C11.6 is enriched in the Z1.p, the Z4.a, and the reproductive system based on RNA-seq studies\; is affected by several genes including sir-2.1, pgl-1, and glh-1 based on microarray, tiling array, and RNA-seq studies\; is affected by four chemicals including Rotenone, stavudine, and Zidovudine based on RNA-seq and microarray studies.
234	WBGene00010887	M7.12	Unassigned	Unassigned	Unassigned	M7.12 is enriched in the AFD, the PLM, the hypodermis, the intestine, and the ventral nerve cord based on tiling array, RNA-seq, and microarray studies\; is affected by several genes including daf-16, daf-2, and daf-12 based on microarray, tiling array, and RNA-seq studies\; is affected by four chemicals including hydrogen sulfide, bisphenol A, and levamisole based on microarray and RNA-seq studi…
235	WBGene00010889	M18.3	Unassigned	Unassigned	Unassigned	M18.3 is an ortholog of human ASNSD1\; is predicted to have asparagine synthase (glutamine-hydrolyzing) activity\; localizes to the cytoplasm.
236	WBGene00010957	MTCE.3	Metabolism	Metabolism: mitochondria	Metabolism: mitochondria: complex I	nduo-6 is predicted to have NADH dehydrogenase (ubiquinone) activity.
237	WBGene00010966	MTCE.34	Metabolism	Metabolism: mitochondria	Metabolism: mitochondria: complex I	nduo-3 is predicted to have NADH dehydrogenase (ubiquinone) activity.
238	WBGene00010967	MTCE.35	Metabolism	Metabolism: mitochondria	Metabolism: mitochondria: complex I	nduo-5 is an ortholog of human MT-ND5 (mitochondrially encoded NADH:ubiquinone oxidoreductase core subunit 5)\; is predicted to have NADH dehydrogenase (ubiquinone) activity\; human orthologs of this gene are implicated in Leber hereditary optic neuropathy and MELAS syndrome.
239	WBGene00011017	R04F11.5	Metabolism	Metabolism: mitochondria	Metabolism: mitochondria: translocase	R04F11.5 is an ortholog of human TIMM29 (translocase of inner mitochondrial membrane 29)\; localizes to the endoplasmic reticulum\; is expressed in several tissues, including the alimentary system, the muscular system, the nervous system, and the reproductive system.
240	WBGene00011030	R05D7.5	Unassigned	Unassigned	Unassigned: regulated by multiple stresses	R05D7.5 is enriched in GABAergic neurons, the excretory cell, the germ line, and the intestine based on tiling array and RNA-seq studies\; is affected by several genes including lin-35, pgl-1, and lin-15B based on microarray and RNA-seq studies\; is affected by Rotenone and Rifampin based on RNA-seq and microarray studies\; is predicted to encode a protein with the following domain: Cytosolic mot…
241	WBGene00011061	R06C7.1	Non-coding RNA	Non-coding RNA: small RNA	Non-coding RNA: small RNA: argonaute	wago-1 is an ortholog of human AGO1 (argonaute 1, RISC catalytic component), AGO4 (argonaute 4, RISC catalytic component), and AGO2 (argonaute 2, RISC catalytic component)\; exhibits DEAD\/H-box RNA helicase binding activity\; localizes to the P granule\; is expressed in the germ line.
242	WBGene00011062	R06C7.2	Unassigned	Unassigned	Unassigned: regulated by multiple stresses	R06C7.2 is an ortholog of human RNF212 (ring finger protein 212) and RNF212B (ring finger protein 212B).
243	WBGene00011063	R06C7.4	Extracellular material	Extracellular material: secreted protein	Extracellular material: secreted protein	cpg-3 is expressed in the germ line\; is predicted to encode a protein with the following domain: Chondroitin proteoglycan 3.
244	WBGene00011087	R07B7.2	Unassigned	Unassigned	Unassigned: regulated by multiple stresses	R07B7.2 is enriched in the nervous system and the reproductive system based on tiling array and RNA-seq studies\; is affected by several genes including daf-16, hsf-1, and elt-2 based on microarray and RNA-seq studies\; is affected by eleven chemicals including manganese chloride, bisphenol S, and Alovudine based on RNA-seq and microarray studies.
245	WBGene00011201	R10E4.5	DNA	DNA: repair	DNA: repair	nth-1 is an ortholog of human NTHL1 (nth like DNA glycosylase 1)\; exhibits 5-formyluracil DNA N-glycosylase activity and 5-hydroxymethyluracil DNA N-glycosylase activity\; is involved in cellular response to hydrogen peroxide and depyrimidination.
246	WBGene00011225	R10H10.7	Unassigned	Unassigned	Unassigned	R10H10.7 is an ortholog of human TTI1 (TELO2 interacting protein 1)\; is predicted to encode a protein with the following domain: Armadillo-type fold.
247	WBGene00011236	R11A8.1	Unassigned	Unassigned	Unassigned: regulated by multiple stresses	R11A8.1 is enriched in the coelomocyte and the germ line based on tiling array and RNA-seq studies\; is affected by several genes including elt-2, sir-2.1, and npr-1 based on microarray, RNA-seq, and tiling array studies\; is affected by nine chemicals including hydrogen sulfide, manganese chloride, and D-glucose based on microarray and RNA-seq studies.
248	WBGene00011275	R53.6	DNA	DNA: replication	DNA: replication	psf-1 is an ortholog of human GINS1 (GINS complex subunit 1)\; is predicted to encode a protein with the following domains: GINS complex, subunit Psf1, GINS subunit, domain A, and GINS, helical bundle-like domain superfamily.
249	WBGene00011320	T01C3.3	Proteolysis proteasome	Proteolysis proteasome: E3	Proteolysis proteasome: E3: unassigned	T01C3.3 is expressed in the germ line\; is predicted to encode a protein with the following domains: Zinc finger, RING-type and Zinc finger, RING\/FYVE\/PHD-type.
250	WBGene00011367	T02C12.2	mRNA functions	mRNA functions: processing	mRNA functions: processing: snRNP	snpc-3.4 is an ortholog of human SNAPC3 (small nuclear RNA activating complex polypeptide 3)\; is predicted to encode a protein with the following domain: snRNA-activating protein complex, subunit 3.
251	WBGene00011376	T02E1.3	mRNA functions	mRNA functions: binding	mRNA functions: binding: ZF	gla-3 is an ortholog of human ZFP36L1 (ZFP36 ring finger protein like 1) and ZFP36L2 (ZFP36 ring finger protein like 2)\; is predicted to have metal ion binding activity\; localizes to the cell cortex\; is expressed in the germ line, the muscle cell, and the somatic cell.
252	WBGene00011451	T04H1.5	Nucleic acid	Nucleic acid: binding	Nucleic acid: binding: unassigned	T04H1.5 is an ortholog of human GPATCH11 (G-patch domain containing 11)\; is predicted to have nucleic acid binding activity.
253	WBGene00011489	T05F1.2	Unassigned	Unassigned	Unassigned	T05F1.2 is expressed in the germ line.
254	WBGene00011505	T05G11.1	Nucleic acid	Nucleic acid: binding	Nucleic acid: binding: zinc finger	pzf-1 is an ortholog of human ZNF316 (zinc finger protein 316)\; is predicted to have nucleic acid binding activity\; is involved in meiotic chromosome segregation and positive regulation of meiotic cell cycle\; is expressed in the gonad.
255	WBGene00011513	T06C12.4	Proteolysis proteasome	Proteolysis proteasome: E3	Proteolysis proteasome: E3: F box	fbxa-197 is enriched in the alimentary system, the digestive tract, the nervous system, and the reproductive system based on tiling array, RNA-seq, and microarray studies\; is affected by several genes including daf-2, glp-1, and skn-1 based on microarray and RNA-seq studies\; is affected by ten chemicals including methylmercuric chloride, manganese chloride, and stavudine based on microarray and…
256	WBGene00011528	T06D8.7	Metabolism	Metabolism: mitochondria	Metabolism: mitochondria: unassigned	fndc-1 is an ortholog of human FUNDC1 and FUNDC2\; is predicted to encode a protein with the following domain: FUN14.
257	WBGene00011532	T06D10.2	Transcription: chromatin	Transcription: chromatin modification	Transcription: chromatin modification: unassigned	chaf-1 is an ortholog of human CHAF1A\; is predicted to encode a protein with the following domain: Chromatin assembly factor 1 subunit A.
258	WBGene00011560	T07C4.3	Stress response	Stress response: pathogen	Stress response: pathogen: unassigned	T07C4.3 is enriched in the germ line and the intestine based on tiling array, RNA-seq, and microarray studies\; is affected by several genes including glp-1, skn-1, and gld-1 based on microarray, RNA-seq, and proteomic studies\; is affected by nine chemicals including bisphenol S, Alovudine, and stavudine based on RNA-seq and microarray studies.
259	WBGene00011576	T07C12.12	DNA	DNA: repair	DNA: repair	rmh-2 is an ortholog of human RMI1\; is predicted to have nucleotide binding activity.
260	WBGene00011606	T08D2.1	Transmembrane protein	Transmembrane protein: unassigned	Transmembrane protein: unassigned	T08D2.1 is an ortholog of human TMED4 (transmembrane p24 trafficking protein 4) and TMED9 (transmembrane p24 trafficking protein 9)\; human TMED9 exhibits syntaxin binding activity.
261	WBGene00011607	T08D2.2	Pseudogene	Pseudogene	Pseudogene	T08D2.2 is affected by several genes including daf-16, sir-2.1, and sma-2 based on microarray and RNA-seq studies\; is affected by Alovudine based on RNA-seq studies.
262	WBGene00011663	T09F3.4	Unassigned	Unassigned	Unassigned	T09F3.4 is enriched in the ASER and the germ line based on RNA-seq studies\; is affected by several genes including pgl-1, glh-1, and hpl-2 based on microarray and RNA-seq studies\; is affected by Rotenone based on RNA-seq studies.
263	WBGene00011743	T13F2.2	Transcription: unassigned	Transcription: unassigned	Transcription: unassigned	T13F2.2 is an ortholog of human SUB1\; is predicted to have DNA binding activity.
264	WBGene00011746	T13F2.6	Unassigned	Unassigned	Unassigned: regulated by multiple stresses	T13F2.6 is enriched in the Z1.p, the Z4.a, and the reproductive system based on tiling array and RNA-seq studies\; is affected by several genes including dpy-10, hsf-1, and sir-2.1 based on microarray and RNA-seq studies\; is affected by thirteen chemicals including manganese chloride, D-glucose, and stavudine based on RNA-seq and microarray studies.
265	WBGene00011747	T13F2.7	mRNA functions	mRNA functions: processing	mRNA functions: processing: snRNP	sna-2 is enriched in the AVA and the germ line based on tiling array and RNA-seq studies\; is affected by several genes including daf-2, glp-1, and let-7 based on microarray, RNA-seq, and proteomic studies\; is affected by five chemicals including manganese chloride, D-glucose, and Zidovudine based on RNA-seq and microarray studies.
266	WBGene00011908	T22A3.5	Non-coding RNA	Non-coding RNA: small RNA	Non-coding RNA: small RNA: unassigned	pash-1 is an ortholog of human DGCR8\; is predicted to have double-stranded RNA binding activity\; is involved in several processes, including primary miRNA processing, regulation of development, heterochronic, and regulation of epidermal cell differentiation\; is expressed in the head, the hypodermis, the intestine, the marginal cell, and the pharyngeal muscle cell\; human orthologs of this gene…
267	WBGene00011914	T22C1.3	Extracellular material	Extracellular material: secreted protein	Extracellular material: secreted protein	T22C1.3 is an ortholog of human PIGU (phosphatidylinositol glycan anchor biosynthesis class U)\; is predicted to encode a protein with the following domain: GPI transamidase subunit PIG-U.
268	WBGene00011915	T22C1.4	Cell cycle	Cell cycle: chromosome dynamics	Cell cycle: chromosome dynamics: unassigned	ctf-8 is an ortholog of human CHTF8\; is predicted to encode a protein with the following domain: Chromosome transmission fidelity protein 8.
269	WBGene00011959	T23G4.3	Unassigned	Unassigned	Unassigned: regulated by multiple stresses	nyn-1 is involved in production of siRNA involved in RNA interference.
270	WBGene00011976	T24B8.2	Unassigned	Unassigned	Unassigned	T24B8.2 is an ortholog of human CHMP7 (charged multivesicular body protein 7)\; human CHMP7 exhibits protein transporter activity.
271	WBGene00012104	T27F6.4	Development	Development: germline	Development: germline	sygl-1 is expressed in the reproductive system and the reproductive tract.
272	WBGene00012109	T28A8.3	Unassigned	Unassigned	Unassigned: regulated by multiple stresses	T28A8.3 is enriched in the nervous system and the reproductive system based on tiling array, RNA-seq, and microarray studies\; is affected by several genes including glp-1, dpy-10, and elt-2 based on microarray, tiling array, and RNA-seq studies\; is affected by eight chemicals including manganese chloride, D-glucose, and Zidovudine based on RNA-seq and microarray studies\; is predicted to encode…
273	WBGene00012110	T28A8.4	Unassigned	Unassigned	Unassigned: regulated by multiple stresses	T28A8.4 is enriched in the body wall musculature, the germ line, and the hypodermis based on RNA-seq and microarray studies\; is affected by several genes including daf-2, glp-1, and skn-1 based on microarray, tiling array, and RNA-seq studies\; is affected by nine chemicals including manganese chloride, Zidovudine, and Progesterone based on RNA-seq and microarray studies\; is predicted to encode…
274	WBGene00012111	T28A8.5	Unassigned	Unassigned	Unassigned: regulated by multiple stresses	T28A8.5 is enriched in the OLL, the PVD, and the germ line based on microarray, tiling array, and RNA-seq studies\; is affected by several genes including daf-2, hsf-1, and sir-2.1 based on microarray, tiling array, and RNA-seq studies\; is affected by six chemicals including Rotenone, manganese chloride, and Humic Substances based on RNA-seq and microarray studies\; is predicted to encode a prot…
275	WBGene00012112	T28A8.6	Stress response	Stress response: unassigned	Stress response: unassigned	T28A8.6 is enriched in the germ line based on tiling array and RNA-seq studies\; is affected by several genes including daf-2, elt-2, and sir-2.1 based on microarray, tiling array, and RNA-seq studies\; is affected by five chemicals including manganese chloride, Zidovudine, and Progesterone based on RNA-seq and microarray studies\; is predicted to encode a protein with the following domain: SPK d…
276	WBGene00012195	W02A11.5	Unassigned	Unassigned	Unassigned: regulated by multiple stresses	bath-34 is enriched in the germ line based on RNA-seq studies\; is affected by several genes including sir-2.1, pgl-1, and lin-28 based on microarray and RNA-seq studies\; is affected by seven chemicals including D-glucose, stavudine, and Zidovudine based on RNA-seq and microarray studies\; is predicted to encode a protein with the following domains: BTB\/POZ domain, MATH\/TRAF domain, and SKP1\/…
277	WBGene00012209	W02D9.3	Transcription: chromatin	Transcription: chromatin structure	Transcription: chromatin structure: HMG protein	hmg-20 is an ortholog of human HMG20A (high mobility group 20A) and HMG20B (high mobility group 20B)\; is predicted to have DNA binding activity\; is expressed in the head, the muscular system, the nervous system, and the seam cell.
278	WBGene00012210	W02D9.4	Unassigned	Unassigned	Unassigned	W02D9.4 is enriched in the AFD and the germ line based on tiling array and RNA-seq studies\; is affected by several genes including daf-2, glp-1, and skn-1 based on microarray and RNA-seq studies\; is affected by eight chemicals including manganese chloride, bisphenol S, and Zidovudine based on RNA-seq and microarray studies.
279	WBGene00012220	W03C9.2	Unassigned	Unassigned	Unassigned	W03C9.2 localizes to the striated muscle dense body.
280	WBGene00012236	W04A8.1	Unassigned	Unassigned	Unassigned	W04A8.1 is an ortholog of human CTDP1 (CTD phosphatase subunit 1) and MCPH1\; is predicted to have RNA polymerase II CTD heptapeptide repeat phosphatase activity.
281	WBGene00012237	W04A8.2	Unassigned	Unassigned	Unassigned: regulated by multiple stresses	W04A8.2 is enriched in the germ line based on RNA-seq studies\; is affected by several genes including ced-3, pgl-1, and dcr-1 based on tiling array, RNA-seq, and microarray studies\; is affected by six chemicals including Rotenone, manganese chloride, and Alovudine based on RNA-seq and microarray studies.
282	WBGene00012298	W06D4.4	Protein modification	Protein modification: methyltransferase	Protein modification: methyltransferase	prmt-7 is an ortholog of human PRMT7 (protein arginine methyltransferase 7)\; is predicted to have methyltransferase activity.
283	WBGene00012315	W06H3.1	Metabolism	Metabolism: mitochondria	Metabolism: mitochondria: unassigned	immt-2 is an ortholog of human IMMT\; is involved in cristae formation, mitochondrion morphogenesis, and response to reactive oxygen species\; localizes to the mitochondrial proton-transporting ATP synthase complex.
284	WBGene00012356	W09D6.1	Metabolism	Metabolism: unassigned	Metabolism: unassigned	W09D6.1 is an ortholog of human AASDH (aminoadipate-semialdehyde dehydrogenase)\; is predicted to have catalytic activity.
285	WBGene00012368	W09G3.5	Pseudogene	Pseudogene	Pseudogene	fbxa-93 is affected by several genes including daf-2, smg-2, and cyc-1 based on microarray and RNA-seq studies\; is affected by five chemicals including Chlorpyrifos, dafa#1, and adsorbable organic bromine compound based on microarray studies.
286	WBGene00012370	W09G3.7	Unassigned	Unassigned	Unassigned	W09G3.7 is an ortholog of human WBSCR16\; is expressed in amphid neurons, the hypodermis, and the intestine\; human RCC1L exhibits guanyl-nucleotide exchange factor activity and rRNA binding activity.
287	WBGene00012465	Y17G7B.12	DNA	DNA: nuclease	DNA: nuclease	Y17G7B.12 is an ortholog of human AEN (apoptosis enhancing nuclease) and ISG20L2 (interferon stimulated exonuclease gene 20 like 2)\; is predicted to have nucleic acid binding activity.
288	WBGene00012524	Y32B12B.4	Unassigned	Unassigned	Unassigned: regulated by multiple stresses	Y32B12B.4 is enriched in the NSM, the germ line, and the intestine based on RNA-seq studies\; is affected by several genes including daf-16, daf-2, and dpy-10 based on microarray and RNA-seq studies\; is affected by ten chemicals including Rotenone, manganese chloride, and D-glucose based on RNA-seq and microarray studies.
289	WBGene00012551	Y37D8A.11	Transcription: chromatin	Transcription: chromatin modification	Transcription: chromatin modification: unassigned	cec-7 is an ortholog of human MORF4L1 (mortality factor 4 like 1) and MORF4L2 (mortality factor 4 like 2)\; human MORF4L1 exhibits protein N-terminus binding activity.
290	WBGene00012564	Y37H2A.4	Proteolysis proteasome	Proteolysis proteasome: E3	Proteolysis proteasome: E3: F box	fbxa-107 is enriched in the germ line based on tiling array and RNA-seq studies\; is affected by several genes including daf-2, glp-1, and age-1 based on microarray, tiling array, and RNA-seq studies\; is affected by manganese chloride, Mianserin, and Zidovudine based on RNA-seq studies\; is predicted to encode a protein with the following domains: F-box domain, Domain of unknown function DUF38, …
291	WBGene00012565	Y37H2A.5	Proteolysis proteasome	Proteolysis proteasome: E3	Proteolysis proteasome: E3: F box	fbxa-210 is enriched in the DA neuron, the VA neuron, and the germ line based on tiling array and RNA-seq studies\; is affected by several genes including glp-1, skn-1, and hsf-1 based on microarray and RNA-seq studies\; is affected by four chemicals including manganese chloride, Zidovudine, and Humic Substances based on RNA-seq and microarray studies\; is predicted to encode a protein with the f…
292	WBGene00012566	Y37H2A.6	Proteolysis proteasome	Proteolysis proteasome: E3	Proteolysis proteasome: E3: F box	fbxa-211 is enriched in the FLP and the germ line based on microarray and RNA-seq studies\; is affected by several genes including daf-2, skn-1, and dpy-10 based on microarray and RNA-seq studies\; is affected by five chemicals including methylmercuric chloride, Rotenone, and manganese chloride based on microarray and RNA-seq studies\; is predicted to encode a protein with the following domains: …
293	WBGene00012568	Y37H2A.8	Pseudogene	Pseudogene	Pseudogene	fbxa-212 is enriched in the DA neuron, the I5 neuron, the SAB, the germ line, and the retrovesicular ganglion based on RNA-seq and microarray studies\; is affected by several genes including eat-2, pgl-1, and glh-1 based on microarray and RNA-seq studies\; is affected by manganese chloride, stavudine, and adsorbable organic bromine compound based on RNA-seq and microarray studies.
294	WBGene00012569	Y37H2A.9	Pseudogene	Pseudogene	Pseudogene	fbxc-46 is enriched in the germ line based on RNA-seq studies\; is affected by several genes including clk-1, pgl-1, and dcr-1 based on RNA-seq, microarray, and tiling array studies\; is affected by four chemicals including Rotenone, stavudine, and Humic Substances based on RNA-seq and microarray studies.
295	WBGene00012640	Y38H8A.7	Unassigned	Unassigned	Unassigned	Y38H8A.7 is enriched in the germline precursor cell based on RNA-seq studies\; is affected by several genes including daf-16, daf-12, and clk-1 based on tiling array, microarray, and RNA-seq studies.
296	WBGene00012672	Y39B6A.10	Transmembrane protein	Transmembrane protein: unassigned	Transmembrane protein: unassigned	Y39B6A.10 is enriched in the germ line based on RNA-seq studies\; is affected by several genes including glp-1, dpy-10, and sir-2.1 based on microarray, RNA-seq, and proteomic studies\; is affected by eleven chemicals including hydrogen sulfide, manganese chloride, and Alovudine based on microarray and RNA-seq studies.
297	WBGene00012673	Y39B6A.11	Cilia	Cilia: unassigned	Cilia: unassigned	dyf-17 localizes to the ciliary transition zone\; is expressed in the nervous system.
298	WBGene00012695	Y39B6A.37	Unassigned	Unassigned	Unassigned	Y39B6A.37 is enriched in the body wall muscle cell, the intestine, the nervous system, and the reproductive system based on tiling array, RNA-seq, and microarray studies\; is affected by several genes including hsf-1, sir-2.1, and lin-39 based on RNA-seq and microarray studies\; is affected by ten chemicals including Rotenone, Mianserin, and stavudine based on RNA-seq and microarray studies.
299	WBGene00012698	Y39B6A.40	Nucleic acid	Nucleic acid: binding	Nucleic acid: binding: zinc finger	sws-1 is an ortholog of human ZSWIM7 (zinc finger SWIM-type containing 7)\; is predicted to have zinc ion binding activity.
300	WBGene00012702	Y39B6A.46	Nucleic acid	Nucleic acid: binding	Nucleic acid: binding: zinc finger	ztf-20 is predicted to have nucleic acid binding activity.
301	WBGene00012795	Y43E12A.3	Development	Development: general	Development: general	Y43E12A.3 is enriched in the germ line and the hypodermis based on tiling array and RNA-seq studies\; is affected by several genes including lin-4, lin-14, and dpy-10 based on microarray and RNA-seq studies\; is affected by nine chemicals including bisphenol S, stavudine, and Zidovudine based on RNA-seq and microarray studies\; is predicted to encode a protein with the following domains: BTB\/POZ…
302	WBGene00012858	Y44F5A.1	Unassigned	Unassigned	Unassigned	Y44F5A.1 is an ortholog of human WDR55 (WD repeat domain 55)\; is predicted to encode a protein with the following domains: WD40 repeat, WD40\/YVTN repeat-like-containing domain superfamily, WD repeat protein 55, and WD40-repeat-containing domain superfamily.
303	WBGene00012864	Y45F3A.9	Metabolism	Metabolism: mitochondria	Metabolism: mitochondria: RNA methyltransferase	Y45F3A.9 is an ortholog of human MRM1 (mitochondrial rRNA methyltransferase 1)\; is predicted to have RNA binding activity and RNA methyltransferase activity.
304	WBGene00012951	Y47H9C.8	Signaling	Signaling: unassigned	Signaling: unassigned	Y47H9C.8 is an ortholog of human CNPY1, CNPY2, and RP11-977G19.10.
305	WBGene00012954	Y47H9C.11	Pseudogene	Pseudogene	Pseudogene	fbxa-217 is affected by several genes including daf-2, clk-1, and eat-2 based on microarray and RNA-seq studies\; is affected by seven chemicals including hydrogen sulfide, methylmercuric chloride, and Rotenone based on microarray and RNA-seq studies.
306	WBGene00012966	Y48A6B.5	mRNA functions	mRNA functions: processing	mRNA functions: processing: RNA exosome	exos-1 is an ortholog of human EXOSC1 (exosome component 1)\; is predicted to have exonuclease activity\; localizes to the cytoplasm and nucleus\; is expressed in the head, the intestine, the nervous system, and the rectal gland cell.
307	WBGene00012974	Y48A6C.1	Pseudogene	Pseudogene	Pseudogene	Y48A6C.1 is enriched in the Z1.p, the Z4.a, the male distal tip cell, and the nervous system based on microarray and RNA-seq studies\; is affected by several genes including daf-16, daf-2, and hsf-1 based on microarray and RNA-seq studies\; is affected by Rotenone, Zidovudine, and paraquat based on RNA-seq and microarray studies.
308	WBGene00012976	Y48A6C.3	Unassigned	Unassigned	Unassigned	sup-35 is an ortholog of human RMDN1, RMDN2, and RMDN3\; localizes to the cytoplasm and nucleus\; is expressed in the head muscle, the intestine, and the pharynx.
309	WBGene00013024	Y49A3A.1	Metabolism	Metabolism: lipid	Metabolism: lipid: phospholipid	cept-2 is an ortholog of human CEPT1 and CHPT1\; is predicted to have phosphotransferase activity, for other substituted phosphate groups.
310	WBGene00013026	Y49A3A.3	Unassigned	Unassigned	Unassigned	Y49A3A.3 is an ortholog of human TRMT13 (tRNA methyltransferase 13 homolog)\; is predicted to have tRNA 2'-O-methyltransferase activity.
311	WBGene00013030	Y49E10.4	Metabolism	Metabolism: unassigned	Metabolism: unassigned	Y49E10.4 is an ortholog of human PDIA6 (protein disulfide isomerase family A member 6)\; is predicted to have isomerase activity.
312	WBGene00013141	Y53C12A.6	Unassigned	Unassigned	Unassigned	Y53C12A.6 is enriched in the germ line based on RNA-seq studies\; is affected by several genes including dpy-10, hsf-1, and sir-2.1 based on RNA-seq and microarray studies\; is affected by eight chemicals including methylmercuric chloride, Aspirin, and stavudine based on microarray and RNA-seq studies.
313	WBGene00013143	Y53C12B.1	Development	Development: general	Development: general	Y53C12B.1 is an ortholog of human TBL3 (transducin beta like 3)\; is expressed in several tissues, including the alimentary system, the epithelial system, the muscular system, the nervous system, and the reproductive system\; human TBL3 exhibits RNA binding activity.
314	WBGene00013204	Y54E5B.2	Ribosome	Ribosome: biogenesis	Ribosome: biogenesis	Y54E5B.2 is an ortholog of human RRP9 (ribosomal RNA processing 9, U3 small nucleolar RNA binding protein)\; is predicted to have U3 snoRNA binding activity.
315	WBGene00013208	Y54G9A.5	Transmembrane protein	Transmembrane protein: unassigned	Transmembrane protein: unassigned	Y54G9A.5 is enriched in the AFD, the germ line, and the intestine based on tiling array, RNA-seq, and microarray studies\; is affected by several genes including dpy-10, gld-1, and elt-2 based on microarray and RNA-seq studies\; is affected by eight chemicals including Rotenone, stavudine, and Zidovudine based on RNA-seq and microarray studies.
316	WBGene00013231	Y56A3A.11	Non-coding RNA	Non-coding RNA: tRNA	Non-coding RNA: tRNA: production	tsen-2 is an ortholog of human TSEN2 (tRNA splicing endonuclease subunit 2)\; is predicted to have nucleic acid binding activity and tRNA-intron endonuclease activity\; human orthologs of this gene are implicated in pontocerebellar hypoplasia type 2B.
317	WBGene00013240	Y56A3A.28	Nucleic acid	Nucleic acid: binding	Nucleic acid: binding: zinc finger	Y56A3A.28 is an ortholog of human MECOM (MDS1 and EVI1 complex locus), PRDM16 (PR\/SET domain 16), and ZNF580 (zinc finger protein 580)\; is predicted to have nucleic acid binding activity.
318	WBGene00013248	Y57A10A.3	Pseudogene	Pseudogene	Pseudogene	Y57A10A.3 is enriched in the body wall musculature, the nervous system, and the reproductive system based on RNA-seq and microarray studies\; is affected by several genes including glp-1, hsf-1, and elt-2 based on microarray, tiling array, and RNA-seq studies\; is affected by eight chemicals including hydrogen sulfide, Rotenone, and manganese chloride based on microarray and RNA-seq studies\; is …
319	WBGene00013251	Y57A10A.6	Pseudogene	Pseudogene	Pseudogene	Y57A10A.6 is enriched in the germ line based on RNA-seq studies\; is affected by several genes including clk-1, sir-2.1, and lin-15B based on microarray and RNA-seq studies\; is affected by seven chemicals including manganese chloride, Alovudine, and stavudine based on RNA-seq and microarray studies.
320	WBGene00013252	Y57A10A.7	Pseudogene	Pseudogene	Pseudogene	Y57A10A.7 is enriched in the nervous system and the reproductive system based on RNA-seq and microarray studies\; is affected by several genes including daf-2, age-1, and elt-2 based on microarray, RNA-seq, and tiling array studies\; is affected by seven chemicals including manganese chloride, D-glucose, and stavudine based on RNA-seq and microarray studies\; is predicted to encode a protein with…
321	WBGene00013258	Y57A10A.15	Metabolism	Metabolism: mitochondria	Metabolism: mitochondria: gene expression	polg-1 is an ortholog of human POLG (DNA polymerase gamma, catalytic subunit)\; is predicted to have DNA binding activity and DNA-directed DNA polymerase activity\; is involved in several processes, including defecation, determination of adult lifespan, and gonad development\; human orthologs of this gene are implicated in several diseases, including Alpers syndrome, mitochondrial DNA depletion s…
322	WBGene00013306	Y57G11C.8	Unassigned	Unassigned	Unassigned: regulated by multiple stresses	Y57G11C.8 is enriched in the germ line based on RNA-seq studies\; is affected by several genes including daf-12, sir-2.1, and pgl-1 based on microarray, tiling array, and RNA-seq studies\; is affected by eight chemicals including Ethanol, manganese chloride, and stavudine based on RNA-seq and microarray studies\; is predicted to encode a protein with the following domain: Cyclin-like superfamily.
323	WBGene00013332	Y57G11C.43	Unassigned	Unassigned	Unassigned	Y57G11C.43 is an ortholog of human KTI12\; is predicted to encode a protein with the following domains: Protein KTI12\/L-seryl-tRNA(Sec) kinase and P-loop containing nucleoside triphosphate hydrolase.
324	WBGene00013334	Y57G11C.45	Neuronal function	Neuronal function: synaptic function	Neuronal function: synaptic function: neuropeptide	nlp-56 is enriched in the hypodermis and the nervous system based on tiling array and RNA-seq studies\; is affected by several genes including daf-2, daf-12, and elt-2 based on tiling array, RNA-seq, and microarray studies\; is affected by five chemicals including hydrogen sulfide, Rotenone, and stavudine based on microarray and RNA-seq studies.
325	WBGene00013348	Y59A8B.11	Proteolysis proteasome	Proteolysis proteasome: E3	Proteolysis proteasome: E3: F box	fbxa-106 is enriched in the nervous system and the reproductive system based on tiling array, RNA-seq, and microarray studies\; is affected by several genes including clk-1, elt-2, and lin-35 based on microarray and RNA-seq studies\; is affected by seven chemicals including methylmercuric chloride, manganese chloride, and levamisole based on microarray and RNA-seq studies\; is predicted to encode…
326	WBGene00013349	Y59A8B.12	Unassigned	Unassigned	Unassigned: regulated by multiple stresses	Y59A8B.12 is enriched in several tissues, including the AB, the epithelial system, the nervous system, and the reproductive system based on tiling array, RNA-seq, and microarray studies\; is affected by several genes including daf-2, dpy-10, and lin-35 based on microarray and RNA-seq studies\; is affected by ten chemicals including hydrogen sulfide, Rotenone, and manganese chloride based on micro…
327	WBGene00013353	Y59A8B.21	Transmembrane transport	Transmembrane transport: major facilitator	Transmembrane transport: major facilitator	Y59A8B.21 is enriched in GABAergic neurons, the germ line, and the male based on RNA-seq studies\; is affected by several genes including daf-12, hsf-1, and pgl-1 based on microarray, tiling array, and RNA-seq studies\; is affected by four chemicals including Rotenone, D-glucose, and Alovudine based on RNA-seq studies\; is predicted to encode a protein with the following domains: Major facilitato…
328	WBGene00013381	Y62E10A.15	Stress response	Stress response: detoxification	Stress response: detoxification: CYP	cyp-31A5 is an ortholog of human CYP19A1 (cytochrome P450 family 19 subfamily A member 1) and CYP4V2 (cytochrome P450 family 4 subfamily V member 2)\; is predicted to have heme binding activity, iron ion binding activity, and oxidoreductase activity, acting on paired donors, with incorporation or reduction of molecular oxygen.
329	WBGene00013383	Y62E10A.17	Transcription factor	Transcription factor: AP2	Transcription factor: AP2	aptf-2 is an ortholog of human TFAP2D, TFAP2C, and TFAP2A\; is predicted to have DNA-binding activity transcription factor activity\; localizes to the cytoplasm and nucleus\; is expressed in the AB lineage cell and the C lineage cell\; human orthologs of this gene are implicated in Char syndrome and branchiooculofacial syndrome.
330	WBGene00013405	Y63D3A.4	DNA	DNA: repair	DNA: repair	tdpt-1 is an ortholog of human TDP2\; exhibits identical protein binding activity.
331	WBGene00013425	Y66A7A.5	Transcription factor	Transcription factor: homeodomain	Transcription factor: homeodomain	ceh-91 is predicted to have DNA binding activity\; is expressed in several tissues, including the alimentary system, the head, and the nervous system.
332	WBGene00013431	Y66D12A.5	Transcription factor	Transcription factor: homeodomain	Transcription factor: homeodomain	ceh-92 is predicted to have DNA binding activity.
333	WBGene00013433	Y66D12A.7	Non-coding RNA	Non-coding RNA: tRNA	Non-coding RNA: tRNA: production	Y66D12A.7 is an ortholog of human GATC (glutamyl-tRNA amidotransferase subunit C)\; is predicted to have ATP binding activity and ligase activity\; is expressed in the hypodermis and the tail.
334	WBGene00013438	Y66D12A.12	Nucleic acid	Nucleic acid: binding	Nucleic acid: binding: zinc finger	ztf-29 is predicted to have nucleic acid binding activity.
335	WBGene00013445	Y66D12A.19	Unassigned	Unassigned	Unassigned: regulated by multiple stresses	Y66D12A.19 is enriched in the germ line based on RNA-seq studies\; is affected by several genes including npr-1, pgl-1, and sma-2 based on microarray and RNA-seq studies\; is affected by six chemicals including Rotenone, manganese chloride, and D-glucose based on RNA-seq studies.
336	WBGene00013509	Y71A12B.12	Unassigned	Unassigned	Unassigned	Y71A12B.12 is an ortholog of human ZYG11A (zyg-11 A, cell cycle regulator) and ZYG11B (zyg-11 B, cell cycle regulator)\; is predicted to encode a protein with the following domains: Armadillo-type fold and Leucine-rich repeat domain superfamily.
337	WBGene00013510	Y71A12B.13	Pseudogene	Pseudogene	Pseudogene	Y71A12B.13 is affected by several genes including daf-16, daf-2, and clk-1 based on microarray and RNA-seq studies\; is affected by Sirolimus based on microarray studies.
338	WBGene00013553	Y75B8A.18	Unassigned	Unassigned	Unassigned: regulated by multiple stresses	Y75B8A.18 is enriched in the AFD, the germ line, the hypodermis, the intestine, and the pharyngeal muscle cell based on tiling array and RNA-seq studies\; is affected by several genes including age-1, dpy-10, and clk-1 based on microarray and RNA-seq studies\; is affected by eight chemicals including hydrogen sulfide, Rotenone, and Mianserin based on microarray and RNA-seq studies.
339	WBGene00013567	Y75B12B.1	DNA	DNA: transposon function	DNA: transposon function	Y75B12B.1 is enriched in the DA neuron, the I5 neuron, the SAB, the germ line, and the retrovesicular ganglion based on RNA-seq and microarray studies\; is affected by several genes including daf-12, dpy-10, and gld-1 based on microarray, tiling array, and RNA-seq studies\; is affected by seven chemicals including Rotenone, manganese chloride, and Zidovudine based on RNA-seq and microarray studie…
340	WBGene00013691	Y105E8B.6	Unassigned	Unassigned	Unassigned	Y105E8B.6 is enriched in the body wall muscle cell, the germ line, and the nervous system based on tiling array, RNA-seq, and microarray studies\; is affected by several genes including daf-16, elt-2, and pgl-1 based on tiling array, RNA-seq, and microarray studies\; is affected by stavudine based on RNA-seq studies.
341	WBGene00013727	Y111B2A.1	Signaling	Signaling: S/T kinase	Signaling: S/T kinase	Y111B2A.1 is an ortholog of human CLK1 (CDC like kinase 1), CLK3 (CDC like kinase 3), and CLK4 (CDC like kinase 4)\; is predicted to have ATP binding activity and protein serine\/threonine kinase activity.
342	WBGene00013738	Y111B2A.17	Transcription: general machinery	Transcription: general machinery: RNA Pol II	Transcription: general machinery: RNA Pol II: elongation	elpc-2 is an ortholog of human ELP2 (elongator acetyltransferase complex subunit 2)\; is predicted to encode a protein with the following domains: WD40 repeat, WD40\/YVTN repeat-like-containing domain superfamily, WD40-repeat-containing domain superfamily, and Elongator complex protein 2.
343	WBGene00013756	Y113G7B.4	Proteolysis proteasome	Proteolysis proteasome: E3	Proteolysis proteasome: E3: F box	ftr-1 is enriched in the AFD, the germ line, and the intestine based on tiling array and RNA-seq studies\; is affected by several genes including glp-1, hsf-1, and elt-2 based on microarray, tiling array, and RNA-seq studies\; is affected by five chemicals including hydrogen sulfide, manganese chloride, and Zidovudine based on microarray and RNA-seq studies\; is predicted to encode a protein with…
344	WBGene00013857	ZC168.3	DNA	DNA: replication	DNA: replication	orc-5 is an ortholog of human ORC5 (origin recognition complex subunit 5)\; is predicted to encode a protein with the following domains: Origin recognition complex, subunit 5 and P-loop containing nucleoside triphosphate hydrolase.
345	WBGene00013881	ZC410.3	Trafficking	Trafficking: ER/Golgi	Trafficking: ER/Golgi: mannosidase	mans-4 is an ortholog of human MAN1B1 (mannosidase alpha class 1B member 1)\; is predicted to have calcium ion binding activity and mannosyl-oligosaccharide 1,2-alpha-mannosidase activity\; human orthologs of this gene are implicated in non-syndromic intellectual disability.
346	WBGene00013894	ZC434.8	Metabolism	Metabolism: creatine kinase	Metabolism: creatine kinase	ZC434.8 is an ortholog of human CKMT1B, CKB, and CKM\; is predicted to have ATP binding activity and arginine kinase activity.
347	WBGene00014034	ZK643.2	Metabolism	Metabolism: nucleotide	Metabolism: nucleotide	ZK643.2 is an ortholog of human DCTD\; is predicted to have dCMP deaminase activity and zinc ion binding activity\; is expressed in the hypodermis.
348	WBGene00014078	ZK792.5	Ribosome	Ribosome: biogenesis	Ribosome: biogenesis	ZK792.5 is an ortholog of human NOP9 (NOP9 nucleolar protein)\; is predicted to have RNA binding activity.
349	WBGene00014097	ZK829.9	Transmembrane transport	Transmembrane transport: solute carrier	Transmembrane transport: solute carrier	ZK829.9 is an ortholog of human SLC2A1 (solute carrier family 2 member 1), SLC2A2 (solute carrier family 2 member 2), and SLC2A4 (solute carrier family 2 member 4)\; is predicted to have transmembrane transporter activity.
350	WBGene00014117	ZK858.3	Stress response	Stress response: C-type Lectin	Stress response: C-type Lectin	clec-91 is an ortholog of human CLEC17A (C-type lectin domain containing 17A), KLRF2, and KLRF1\; is predicted to have carbohydrate binding activity\; is expressed in the germ line.
351	WBGene00014123	ZK863.3	Transcription: general machinery	Transcription: general machinery: RNA Pol II	Transcription: general machinery: RNA Pol II: elongation	elpc-3 is an ortholog of human ELP3 (elongator acetyltransferase complex subunit 3)\; is predicted to have phosphorylase kinase regulator activity\; is involved in several processes, including embryonic morphogenesis, gamete generation, and olfactory learning\; is expressed in several tissues, including the nervous system, the pharynx, and the reproductive system.
352	WBGene00014203	ZK1058.3	Metabolism	Metabolism: carbohydrate	Metabolism: carbohydrate	ZK1058.3 is an ortholog of human Galt\; is predicted to have UDP-glucose:hexose-1-phosphate uridylyltransferase activity and zinc ion binding activity\; human orthologs of this gene are implicated in galactosemia.
353	WBGene00014472	MTCE.33	Metabolism	Metabolism: mitochondria	Metabolism: mitochondria: ribosome	MTCE.33 is affected by several genes including hsf-1, npr-1, and lin-28 based on RNA-seq studies\; is affected by Alovudine, stavudine, and Zidovudine based on RNA-seq studies.
354	WBGene00014746	F27D4.3	Pseudogene	Pseudogene	Pseudogene	F27D4.3 is enriched in the germ line based on RNA-seq studies\; is affected by several genes including daf-16, daf-2, and smg-2 based on RNA-seq studies\; is affected by stavudine based on RNA-seq studies.
355	WBGene00014814	R03D7.3	Pseudogene	Pseudogene	Pseudogene	R03D7.3 is affected by several genes including clk-1, elt-2, and pgl-1 based on microarray and RNA-seq studies\; is affected by multi-walled carbon nanotube, paraquat, and dafa#1 based on RNA-seq and microarray studies.
356	WBGene00014820	R09B3.6	Pseudogene	Pseudogene	Pseudogene	R09B3.6 is affected by unc-39 and nuo-6 based on RNA-seq studies\; is affected by Rotenone based on RNA-seq studies.
357	WBGene00014822	R11H6.6	Pseudogene	Pseudogene	Pseudogene	R11H6.6 is enriched in the germ line based on RNA-seq studies\; is affected by several genes including glp-1, skn-1, and pgl-1 based on RNA-seq studies\; is affected by stavudine and Triclosan based on RNA-seq and microarray studies.
358	WBGene00014916	Y53C10A.7	Pseudogene	Pseudogene	Pseudogene	fbxa-124 is enriched in the germ line and the nervous system based on RNA-seq and microarray studies\; is affected by several genes including clk-1, sir-2.1, and dcr-1 based on microarray and RNA-seq studies\; is affected by four chemicals including stavudine, resveratrol, and Hydrolyzable Tannins based on RNA-seq and microarray studies.
359	WBGene00014918	Y53C10A.14	Pseudogene	Pseudogene	Pseudogene	fbxa-123 is enriched in the germ line based on RNA-seq studies\; is affected by several genes including daf-16, dpy-10, and hsf-1 based on microarray, RNA-seq, and tiling array studies\; is affected by eight chemicals including Rotenone, manganese chloride, and stavudine based on RNA-seq and microarray studies.
360	WBGene00014933	Y60A3A.11	Pseudogene	Pseudogene	Pseudogene	Y60A3A.11 is affected by several genes including pgl-1, glh-1, and pgl-3 based on RNA-seq studies.
361	WBGene00014947	Y71A12B.14	Pseudogene	Pseudogene	Pseudogene	Y71A12B.14 is affected by several genes including daf-16, daf-2, and pgl-1 based on RNA-seq, microarray, and tiling array studies.
362	WBGene00014987	ZK637.6	Pseudogene	Pseudogene	Pseudogene	ZK637.6 is expressed in the hypodermis and the pharynx.
363	WBGene00015022	B0205.8	mRNA functions	mRNA functions: binding	mRNA functions: binding: unassigned	B0205.8 is predicted to have RNA binding activity.
364	WBGene00015098	B0273.3	mRNA functions	mRNA functions: processing	mRNA functions: processing: snRNP	snpc-3.1 is an ortholog of human SNAPC3 (small nuclear RNA activating complex polypeptide 3)\; is predicted to encode a protein with the following domain: snRNA-activating protein complex, subunit 3.
365	WBGene00015102	B0280.5	Extracellular material	Extracellular material: PGI	Extracellular material: PGI	cpg-2 exhibits chitin binding activity\; is involved in several processes, including eggshell formation, embryo development, and mitotic cytokinesis\; localizes to the external encapsulating structure and perivitelline space\; is expressed in the eggshell.
366	WBGene00015147	B0336.7	Unassigned	Unassigned	Unassigned	B0336.7 is predicted to have DNA binding activity\; is expressed in the intestine and the nervous system.
367	WBGene00015189	B0432.8	DNA	DNA: nuclease	DNA: nuclease	B0432.8 is an ortholog of human TATDN3\; is predicted to have hydrolase activity, acting on ester bonds.
368	WBGene00015191	B0432.10	Unassigned	Unassigned	Unassigned: regulated by multiple stresses	B0432.10 is enriched in the AFD, the Z1.p, the Z4.a, and the reproductive system based on RNA-seq studies\; is affected by several genes including sir-2.1, lin-35, and pgl-1 based on microarray and RNA-seq studies\; is affected by four chemicals including Zidovudine, Hydrolyzable Tannins, and paraquat based on RNA-seq and microarray studies.
369	WBGene00015307	C01G5.5	Metabolism	Metabolism: unassigned	Metabolism: unassigned	C01G5.5 is predicted to have oxidoreductase activity.
370	WBGene00015353	C02F5.13	Transmembrane protein	Transmembrane protein: unassigned	Transmembrane protein: unassigned	C02F5.13 is an ortholog of human TM2D2\; is predicted to encode a protein with the following domain: TM2 domain.
371	WBGene00015451	C04F5.9	Nucleic acid	Nucleic acid: binding	Nucleic acid: binding: zinc finger	C04F5.9 is an ortholog of human ZNF316 (zinc finger protein 316)\; is predicted to have nucleic acid binding activity.
372	WBGene00015486	C05D11.9	mRNA functions	mRNA functions: processing	mRNA functions: processing: nuclease	C05D11.9 is an ortholog of human POP1\; human POP1 exhibits ribonuclease MRP activity and ribonuclease P activity.
373	WBGene00015538	C06E7.1	Metabolism	Metabolism: 1CC	Metabolism: 1CC: methionine	sams-3 is an ortholog of human MAT1A and MAT2A\; is predicted to have ATP binding activity, metal ion binding activity, and methionine adenosyltransferase activity\; is expressed in several tissues, including the alimentary system, the muscular system, the nervous system, the reproductive system, and the seam cell.
374	WBGene00015642	C09E7.8	Unassigned	Unassigned	Unassigned	C09E7.8 is expressed in the head, the intestine, the pharynx, and the rectal gland cell\; is predicted to encode a protein with the following domains: Zinc finger, RING-type and Zinc finger, RING\/FYVE\/PHD-type.
375	WBGene00015670	C10B5.1	Unassigned	Unassigned	Unassigned	C10B5.1 is enriched in the germ line based on RNA-seq studies\; is affected by several genes including glp-1, skn-1, and sir-2.1 based on tiling array, RNA-seq, and microarray studies\; is affected by aldicarb, Humic Substances, and paraquat based on microarray studies\; is predicted to encode a protein with the following domains: WD40 repeat, WD40\/YVTN repeat-like-containing domain superfamily,…
376	WBGene00015697	C10H11.8	Signaling	Signaling: TOR	Signaling: TOR	mlst-8 is an ortholog of human MLST8 (MTOR associated protein, LST8 homolog)\; is involved in mesendoderm development.
377	WBGene00015733	C13B9.2	Metabolism	Metabolism: carbohydrate	Metabolism: carbohydrate	C13B9.2 is an ortholog of human GLYCTK\; human GLYCTK exhibits glycerate kinase activity.
378	WBGene00015797	C15F1.8	Unassigned	Unassigned	Unassigned	C15F1.8 is enriched in the AVE, the NSM, and the germ line based on tiling array and RNA-seq studies\; is affected by several genes including elt-2, sir-2.1, and pgl-1 based on RNA-seq and microarray studies\; is affected by seven chemicals including hydrogen sulfide, stavudine, and Atrazine based on microarray and RNA-seq studies.
379	WBGene00015819	C16A11.6	Proteolysis proteasome	Proteolysis proteasome: E3	Proteolysis proteasome: E3: F box	fbxc-44 is enriched in the AFD, the germ line, and the pharyngeal muscle cell based on tiling array and RNA-seq studies\; is affected by several genes including daf-2, elt-2, and sir-2.1 based on microarray, RNA-seq, and tiling array studies\; is affected by four chemicals including Rotenone, manganese chloride, and Zidovudine based on RNA-seq and microarray studies.
380	WBGene00015843	C16C8.5	Unassigned	Unassigned	Unassigned: regulated by multiple stresses	C16C8.5 is enriched in the nervous system and the reproductive system based on tiling array, RNA-seq, and microarray studies\; is affected by several genes including sir-2.1, pgl-1, and aak-2 based on microarray and RNA-seq studies\; is affected by six chemicals including hydrogen sulfide, Rotenone, and manganese chloride based on microarray and RNA-seq studies\; is predicted to encode a protein …
381	WBGene00015849	C16C8.11	Unassigned	Unassigned	Unassigned: regulated by multiple stresses	C16C8.11 is enriched in the AFD and the germ line based on tiling array and RNA-seq studies\; is affected by several genes including glp-1, skn-1, and gld-1 based on microarray and RNA-seq studies\; is affected by five chemicals including manganese chloride, Zidovudine, and Hydrolyzable Tannins based on RNA-seq and microarray studies\; is predicted to encode a protein with the following domains: …
382	WBGene00015850	C16C8.12	Unassigned	Unassigned	Unassigned: regulated by multiple stresses	C16C8.12 is enriched in the germ line based on tiling array and RNA-seq studies\; is affected by several genes including glp-1, dpy-10, and hsf-1 based on microarray and RNA-seq studies\; is affected by eight chemicals including Rotenone, Mianserin, and stavudine based on RNA-seq and microarray studies.
383	WBGene00015852	C16C8.14	Development	Development: apoptosis	Development: apoptosis	C16C8.14 is enriched in the AFD and the germ line based on tiling array and RNA-seq studies\; is affected by several genes including glp-1, elt-2, and sir-2.1 based on microarray and RNA-seq studies\; is affected by four chemicals including Rotenone, Mianserin, and Atrazine based on RNA-seq and microarray studies\; is predicted to encode a protein with the following domains: Ubiquitin domain and …
384	WBGene00015938	C17H12.13	Protein modification	Protein modification: acyltransferase	Protein modification: acyltransferase	anat-1 is predicted to have transferase activity\; is expressed in the head and the nervous system.
385	WBGene00015941	C18A3.3	mRNA functions	mRNA functions: processing	mRNA functions: processing: snRNP	C18A3.3 is an ortholog of human EBNA1BP2\; human EBNA1BP2 exhibits RNA binding activity.
386	WBGene00015974	C18E3.5	mRNA functions	mRNA functions: processing	mRNA functions: processing: snRNP	snrp-40.2 is an ortholog of human SNRNP40 (small nuclear ribonucleoprotein U5 subunit 40)\; human SNRNP40 exhibits RNA binding activity.
387	WBGene00016121	C25H3.12	Cilia	Cilia: IFT	Cilia: IFT-A	ift-43 is expressed in ciliated neurons.
388	WBGene00016148	C26F1.3	Unassigned	Unassigned	Unassigned: regulated by multiple stresses	C26F1.3 is enriched in the AFD, the body wall muscle cell, the germ line, and the intestine based on tiling array, RNA-seq, and microarray studies\; is affected by several genes including daf-16, daf-2, and let-60 based on microarray, proteomic, and RNA-seq studies\; is affected by five chemicals including Rotenone, Cry5B, and Chlorpyrifos based on RNA-seq and microarray studies.
389	WBGene00016150	C26F1.7	Signaling	Signaling: unassigned	Signaling: unassigned	hint-3 is an ortholog of human HINT3\; is predicted to encode a protein with the following domain: HIT-like superfamily.
390	WBGene00016151	C27A2.1	Cell cycle	Cell cycle: chromosome dynamics	Cell cycle: chromosome dynamics: SMC	smc-5 is an ortholog of human SMC5 (structural maintenance of chromosomes 5)\; is predicted to have ATP binding activity\; is involved in meiotic DNA double-strand break processing involved in reciprocal meiotic recombination\; localizes to the condensed nuclear chromosome\; is expressed in the germ line.
391	WBGene00016163	C27D9.1	Unassigned	Unassigned	Unassigned	C27D9.1 is an ortholog of human FUT9 (fucosyltransferase 9), FUT4, and FUT7 (fucosyltransferase 7)\; is predicted to have fucosyltransferase activity.
392	WBGene00016169	C27F2.7	Proteolysis proteasome	Proteolysis proteasome: E3	Proteolysis proteasome: E3: F box	C27F2.7 is expressed in head neurons, tail neurons, the hypodermis, and the intestine\; is predicted to encode a protein with the following domains: F-box domain and F-box-like domain superfamily.
393	WBGene00016171	C27F2.10	Unassigned	Unassigned	Unassigned	C27F2.10 is an ortholog of human PCID2 (PCI domain containing 2)\; is expressed in the pharynx\; is predicted to encode a protein with the following domains: Proteasome component (PCI) domain and Winged helix-like DNA-binding domain superfamily.
394	WBGene00016182	C28C12.12	Unassigned	Unassigned	Unassigned: regulated by multiple stresses	C28C12.12 is enriched in the nervous system and the reproductive system based on RNA-seq and microarray studies\; is affected by several genes including daf-2, hsf-1, and npr-1 based on microarray and RNA-seq studies\; is affected by seven chemicals including manganese chloride, D-glucose, and bisphenol S based on RNA-seq and microarray studies.
395	WBGene00016192	C28H8.1	Development	Development: somatic	Development: somatic	bcl-7 is an ortholog of human BCL7B (BCL7B, BAF complex component) and BCL7C (BCL7C, BAF complex component)\; is expressed in germ cells, the DTC, and the gonadal sheath cell\; is predicted to encode a protein with the following domain: BCL7.
396	WBGene00016230	C29G2.2	Pseudogene	Pseudogene	Pseudogene	C29G2.2 is expressed in the head, the hypodermis, the intestine, and the reproductive system.
397	WBGene00016261	C30F12.2	Unassigned	Unassigned	Unassigned	C30F12.2 is an ortholog of human LACE1\; is predicted to have ATP binding activity\; is expressed in several tissues, including the alimentary system, the anal depressor muscle, the epithelial system, the nervous system, and the reproductive system.
398	WBGene00016291	C31H1.8	Development	Development: general	Development: general	C31H1.8 is enriched in the germ line based on tiling array and RNA-seq studies\; is affected by several genes including daf-2, daf-12, and dpy-10 based on microarray, tiling array, and RNA-seq studies\; is affected by eleven chemicals including manganese chloride, bisphenol S, and Alovudine based on RNA-seq and microarray studies.
399	WBGene00016303	C32B5.10	Proteolysis proteasome	Proteolysis proteasome: E3	Proteolysis proteasome: E3: F box	fbxc-32 is enriched in the NSM and the germ line based on RNA-seq and tiling array studies\; is affected by several genes including daf-16, daf-2, and dpy-10 based on microarray, tiling array, and RNA-seq studies\; is affected by nine chemicals including Alovudine, Zidovudine, and resveratrol based on RNA-seq and microarray studies\; is predicted to encode a protein with the following domain: Pro…
400	WBGene00016341	C33C12.9	Transcription: chromatin	Transcription: chromatin modification	Transcription: chromatin modification: unassigned	mtq-2 is an ortholog of human N6AMT1 (N-6 adenine-specific DNA methyltransferase 1)\; is predicted to have protein methyltransferase activity.
401	WBGene00016353	C33F10.4	Unassigned	Unassigned	Unassigned: regulated by multiple stresses	C33F10.4 is enriched in the germ line and the nervous system based on RNA-seq and microarray studies\; is affected by several genes including age-1, dpy-10, and sir-2.1 based on microarray, tiling array, and RNA-seq studies\; is affected by seven chemicals including Rotenone, Zidovudine, and resveratrol based on RNA-seq and microarray studies.
402	WBGene00016373	C33H5.6	Unassigned	Unassigned	Unassigned: regulated by multiple stresses	swd-2.1 is an ortholog of human WDR82 (WD repeat domain 82)\; is predicted to encode a protein with the following domains: WD40 repeat, WD40\/YVTN repeat-like-containing domain superfamily, and WD40-repeat-containing domain superfamily.
403	WBGene00016402	C34D4.10	Unassigned	Unassigned	Unassigned: regulated by multiple stresses	C34D4.10 is enriched in the germ line based on RNA-seq studies\; is affected by several genes including glp-1, skn-1, and elt-2 based on microarray and RNA-seq studies\; is affected by ten chemicals including hydrogen sulfide, Rotenone, and manganese chloride based on microarray and RNA-seq studies.
404	WBGene00016421	C34G6.5	Cell cycle	Cell cycle: kinase	Cell cycle: kinase	cdc-7 is an ortholog of human CDC7\; is predicted to have ATP binding activity and protein serine\/threonine kinase activity.
405	WBGene00016427	C34H4.5	Nucleic acid	Nucleic acid: binding	Nucleic acid: binding: unassigned	C34H4.5 is predicted to have nucleic acid binding activity.
406	WBGene00016460	C35E7.8	Unassigned	Unassigned	Unassigned	C35E7.8 localizes to the endoplasmic reticulum.
407	WBGene00016486	C36C9.3	Proteolysis proteasome	Proteolysis proteasome: E3	Proteolysis proteasome: E3: F box	fbxa-170 is enriched in the germ line based on RNA-seq studies\; is affected by several genes including daf-2, dpy-10, and sir-2.1 based on microarray, tiling array, and RNA-seq studies\; is affected by six chemicals including bisphenol A, Alovudine, and Zidovudine based on RNA-seq and microarray studies\; is predicted to encode a protein with the following domains: F-box domain and Domain of unk…
408	WBGene00016495	C37C3.1	Unassigned	Unassigned	Unassigned	C37C3.1 is enriched in the body wall muscle cell and the germ line based on tiling array and RNA-seq studies\; is affected by several genes including daf-12, dpy-10, and pgl-1 based on microarray, tiling array, and RNA-seq studies\; is affected by seven chemicals including Rotenone, manganese chloride, and D-glucose based on RNA-seq and microarray studies\; is predicted to encode a protein with t…
409	WBGene00016566	C41D11.7	Non-coding RNA	Non-coding RNA: small RNA	Non-coding RNA: small RNA: unassigned	eri-7 is an ortholog of human HELZ2 (helicase with zinc finger 2), IGHMBP2 (immunoglobulin mu DNA binding protein 2), and UPF1 (UPF1, RNA helicase and ATPase)\; is predicted to have ATP-dependent helicase activity\; is involved in production of siRNA involved in RNA interference\; localizes to the cytoplasm\; is expressed in the amphid sensillum, the gonad, the head, the hypodermis, and the nervo…
410	WBGene00016567	C41D11.9	Signaling	Signaling: Notch	Signaling: Notch	C41D11.9 is an ortholog of human TM2D3\; is predicted to encode a protein with the following domain: TM2 domain.
411	WBGene00016586	C42C1.8	Transmembrane transport	Transmembrane transport: major facilitator	Transmembrane transport: major facilitator	C42C1.8 is an ortholog of human SLC49A3 (solute carrier family 49 member 3)\; is predicted to encode a protein with the following domains: Major facilitator superfamily and MFS transporter superfamily.
412	WBGene00016652	C44E4.3	Metabolism	Metabolism: amino acid	Metabolism: amino acid: breakdown	got-2.1 is an ortholog of human Got2\; is predicted to have L-aspartate:2-oxoglutarate aminotransferase activity and pyridoxal phosphate binding activity.
413	WBGene00016674	C45G9.2	Non-coding RNA	Non-coding RNA: tRNA	Non-coding RNA: tRNA: production	C45G9.2 is an ortholog of human DUS4L\; is predicted to have flavin adenine dinucleotide binding activity and tRNA dihydrouridine synthase activity.
414	WBGene00016695	C45H4.14	Unassigned	Unassigned	Unassigned	C45H4.14 is expressed in the germ line.
415	WBGene00016701	C46A5.5	Unassigned	Unassigned	Unassigned	dsb-3 is enriched in the NSM, the germ line, and the hypodermis based on RNA-seq and tiling array studies\; is affected by several genes including daf-16, daf-2, and clk-1 based on tiling array, RNA-seq, and microarray studies\; is affected by six chemicals including manganese chloride, Zidovudine, and Atrazine based on RNA-seq and microarray studies.
416	WBGene00016702	C46A5.6	Unassigned	Unassigned	Unassigned: regulated by multiple stresses	C46A5.6 is enriched in the nervous system and the reproductive system based on tiling array and RNA-seq studies\; is affected by several genes including daf-2, glp-1, and let-7 based on microarray, proteomic, and RNA-seq studies\; is affected by eight chemicals including Rotenone, manganese chloride, and bisphenol S based on RNA-seq and microarray studies.
417	WBGene00016740	C48B6.2	Ribosome	Ribosome: unassigned	Ribosome: unassigned	C48B6.2 is an ortholog of human IMP3 (IMP3, U3 small nucleolar ribonucleoprotein)\; is predicted to have rRNA binding activity\; is expressed in head neurons and the pharyngeal muscle cell.
418	WBGene00016796	C50A2.2	Unassigned	Unassigned	Unassigned	cec-2 is enriched in several tissues, including the Z1.p, the Z4.a, the nervous system, the reproductive system, and the somatic gonad precursor based on RNA-seq studies\; is affected by several genes including daf-12, hsf-1, and sir-2.1 based on microarray, tiling array, and RNA-seq studies\; is affected by four chemicals including Alovudine, stavudine, and Zidovudine based on RNA-seq and microa…
419	WBGene00016799	C50C3.1	Unassigned	Unassigned	Unassigned	C50C3.1 is predicted to have metal ion binding activity.
420	WBGene00016822	C50E3.11	Transmembrane transport	Transmembrane transport: unassigned	Transmembrane transport: unassigned	C50E3.11 is enriched in the germ line based on RNA-seq studies\; is affected by several genes including daf-2, dpy-10, and pmk-1 based on microarray, tiling array, and RNA-seq studies\; is affected by nine chemicals including Rotenone, Zidovudine, and tert-Butylhydroperoxide based on RNA-seq and microarray studies.
421	WBGene00016844	C50F7.4	Metabolism	Metabolism: mitochondria	Metabolism: mitochondria: citric acid cycle	sucg-1 is an ortholog of human SUCLG2\; is predicted to have several functions, including metal ion binding activity, nucleoside phosphate binding activity, and succinate-CoA ligase (GDP-forming) activity\; is expressed in the intestine, the muscular system, and the reproductive system.
422	WBGene00016930	C54G6.1	Unassigned	Unassigned	Unassigned: MADF domain	madf-6 is predicted to have DNA binding activity.
423	WBGene00016960	C56C10.1	Lysosome	Lysosome: unassigned	Lysosome: unassigned	vps-33.2 is an ortholog of human Vps33B\; is involved in spermatocyte division\; is expressed in the intestine, the pharynx, and the spermatheca\; is used to study ARC syndrome\; human orthologs of this gene are implicated in ARC syndrome.
424	WBGene00017069	D2096.1	Metabolism	Metabolism: mitochondria	Metabolism: mitochondria: translocase	timm-17B.2 is an ortholog of human TIMM17A (translocase of inner mitochondrial membrane 17A) and TIMM17B (translocase of inner mitochondrial membrane 17B).
425	WBGene00017078	D2096.11	Cytoskeleton	Cytoskeleton: microtubule	Cytoskeleton: microtubule: binding	D2096.11 is predicted to have microtubule binding activity\; is expressed in the intestine, the nervous system, and the pharynx.
426	WBGene00017098	E02D9.1	mRNA functions	mRNA functions: binding	mRNA functions: binding: KH	E02D9.1 is an ortholog of human KHDRBS1 (KH RNA binding domain containing, signal transduction associated 1), KHDRBS2 (KH RNA binding domain containing, signal transduction associated 2), and KHDRBS3 (KH RNA binding domain containing, signal transduction associated 3)\; is predicted to have ATP binding activity, RNA binding activity, and protein serine\/threonine kinase activity\; is expressed in…
427	WBGene00017132	EEED8.1	Development	Development: somatic	Development: somatic	tofu-6 is predicted to have RNA binding activity\; is involved in several processes, including DNA replication, embryo development, and embryonic cleavage\; is expressed in the germ line.
428	WBGene00017134	EEED8.3	Development	Development: somatic	Development: somatic	EEED8.3 is enriched in the germ line and the pharyngeal muscle cell based on tiling array and RNA-seq studies\; is affected by several genes including daf-16, daf-2, and daf-12 based on microarray, RNA-seq, and tiling array studies\; is affected by ten chemicals including Heme, methylmercury hydroxide, and Rotenone based on microarray and RNA-seq studies\; is predicted to encode a protein with th…
429	WBGene00017239	F08B6.1	Unassigned	Unassigned	Unassigned: regulated by multiple stresses	F08B6.1 is enriched in the germ line, the intestine, and the seam cell based on RNA-seq and microarray studies\; is affected by several genes including daf-2, daf-12, and sir-2.1 based on tiling array, RNA-seq, and microarray studies\; is affected by Rotenone, paraquat, and allantoin based on RNA-seq and microarray studies.
430	WBGene00017358	F10E9.7	Development	Development: general	Development: general	F10E9.7 is predicted to have catalytic activity.
431	WBGene00017435	F13H8.2	Unassigned	Unassigned	Unassigned	F13H8.2 is an ortholog of human WDR3 (WD repeat domain 3)\; is expressed widely\; human WDR3 exhibits RNA binding activity.
432	WBGene00017452	F14D2.4	Unassigned	Unassigned	Unassigned: regulated by multiple stresses	bath-29 is enriched in the AFD and the germ line based on tiling array and RNA-seq studies\; is affected by several genes including daf-16, dpy-10, and hsf-1 based on microarray and RNA-seq studies\; is affected by eight chemicals including Tunicamycin, manganese chloride, and stavudine based on microarray and RNA-seq studies\; is predicted to encode a protein with the following domains: BTB\/POZ…
433	WBGene00017462	F14D2.14	Unassigned	Unassigned	Unassigned: regulated by multiple stresses	F14D2.14 is enriched in the germ line based on RNA-seq studies\; is affected by several genes including elt-2, smg-2, and met-2 based on microarray and RNA-seq studies\; is affected by hydrogen sulfide, Tunicamycin, and stavudine based on microarray and RNA-seq studies.
434	WBGene00017538	F17A9.6	Transcription factor	Transcription factor: homeodomain	Transcription factor: homeodomain	ceh-49 is an ortholog of human ONECUT1 (one cut homeobox 1), ONECUT2 (one cut homeobox 2), and ONECUT3\; is predicted to have DNA binding activity\; is expressed in the coelomocyte, the head, the intestine, and the nervous system.
435	WBGene00017620	F20A1.9	mRNA functions	mRNA functions: processing	mRNA functions: processing: hnRNP	tofu-2 is an ortholog of human HNRNPUL2, HNRNPU, and HNRNPUL2-BSCL2\; is predicted to have ATP binding activity.
436	WBGene00017643	F20D12.4	Cell cycle	Cell cycle: chromosome dynamics	Cell cycle: chromosome dynamics: kinetochore protein	czw-1 is an ortholog of human Zw10\; localizes to the RZZ complex.
437	WBGene00017674	F21F3.4	Transmembrane transport	Transmembrane transport: unassigned	Transmembrane transport: unassigned	F21F3.4 is an ortholog of human C18orf63\; is predicted to encode a protein with the following domain: Domain of unknown function DUF4708.
438	WBGene00017696	F22B7.6	DNA	DNA: replication	DNA: replication	polk-1 is an ortholog of human POLK (DNA polymerase kappa)\; is predicted to have DNA-directed DNA polymerase activity, damaged DNA binding activity, and metal ion binding activity\; is involved in embryo development, error-prone translesion synthesis, and reproduction.
439	WBGene00017708	F22E5.9	Transmembrane protein	Transmembrane protein: unassigned	Transmembrane protein: unassigned	F22E5.9 is expressed in several tissues including the intestine.
440	WBGene00017767	F25B4.4	Unassigned	Unassigned	Unassigned: regulated by multiple stresses	F25B4.4 is enriched in the alimentary system, the digestive tract, the muscular system, the nervous system, and the reproductive system based on tiling array, RNA-seq, and microarray studies\; is affected by several genes including daf-2, daf-12, and sir-2.1 based on tiling array, RNA-seq, and microarray studies\; is affected by four chemicals including Rotenone, Humic Substances, and paraquat ba…
441	WBGene00017800	F25G6.9	Chaperone	Chaperone: unassigned	Chaperone: unassigned	F25G6.9 is an ortholog of human Srp14\; is predicted to have 7S RNA binding activity and endoplasmic reticulum signal peptide binding activity.
442	WBGene00017832	F26F4.13	Cell cycle	Cell cycle: chromosome dynamics	Cell cycle: chromosome dynamics: kinetochore protein	kbp-2 is involved in kinetochore assembly\; localizes to the condensed chromosome kinetochore.
443	WBGene00017916	F29A7.6	Unassigned	Unassigned	Unassigned	F29A7.6 is an ortholog of human MPHOSPH6\; is expressed widely\; is predicted to encode a protein with the following domain: M-phase phosphoprotein 6.
444	WBGene00017992	F32E10.5	Unassigned	Unassigned	Unassigned	F32E10.5 is an ortholog of human TDRD7 (tudor domain containing 7), TDRD15 (tudor domain containing 15), and TDRD10\; human TDRD7 exhibits mRNA binding activity.
445	WBGene00018010	F33E11.2	Nucleic acid	Nucleic acid: binding	Nucleic acid: binding: unassigned	F33E11.2 is enriched in the germ line based on tiling array and RNA-seq studies\; is affected by several genes including daf-16, daf-2, and dpy-10 based on RNA-seq and microarray studies\; is affected by thirteen chemicals including Rotenone, manganese chloride, and bisphenol S based on RNA-seq and microarray studies.
446	WBGene00018088	F36D4.2	Unassigned	Unassigned	Unassigned	trpp-4 is an ortholog of human TRAPPC4 (trafficking protein particle complex 4)\; is predicted to encode a protein with the following domains: Trafficking protein particle complex subunit and Longin-like domain superfamily.
447	WBGene00018099	F36F12.8	Nucleic acid	Nucleic acid: binding	Nucleic acid: binding: zinc finger	ztf-28 is predicted to have nucleic acid binding activity\; is expressed in the intestine.
448	WBGene00018118	F36H12.2	Unassigned	Unassigned	Unassigned	F36H12.2 is enriched in the germ line based on tiling array and RNA-seq studies\; is affected by several genes including elt-2, sir-2.1, and pgl-1 based on microarray and RNA-seq studies\; is affected by four chemicals including manganese chloride, bisphenol S, and Humic Substances based on RNA-seq and microarray studies.
449	WBGene00018137	F37A4.9	Unassigned	Unassigned	Unassigned: BTB and MATH domain	bath-41 is an ortholog of human SPOP (speckle type BTB\/POZ protein)\; is expressed in the intestine\; human SPOP exhibits ubiquitin protein ligase binding activity.
450	WBGene00018189	F38H12.3	Transcription factor	Transcription factor: NHR	Transcription factor: NHR	nhr-181 is predicted to have DNA-binding activity transcription factor activity, sequence-specific DNA binding activity, and zinc ion binding activity\; is expressed in the intestine and the nervous system.
451	WBGene00018328	F42A6.6	Unassigned	Unassigned	Unassigned	F42A6.6 is an ortholog of human C11orf73\; human HIKESHI exhibits Hsp70 protein binding activity and protein transporter activity.
452	WBGene00018337	F42A9.8	Unassigned	Unassigned	Unassigned: regulated by multiple stresses	F42A9.8 is enriched in the coelomocyte, the germ line, the nervous system, and the pharyngeal muscle cell based on tiling array and RNA-seq studies\; is affected by several genes including glp-1, skn-1, and let-7 based on microarray, RNA-seq, and proteomic studies\; is affected by six chemicals including hydrogen sulfide, Rotenone, and Diazinon based on microarray and RNA-seq studies.
453	WBGene00018362	F42G9.1	Signaling	Signaling: phosphatase	Signaling: phosphatase: unassigned	ppm-1.G is an ortholog of human PPM1G (protein phosphatase, Mg2+\/Mn2+ dependent 1G)\; is predicted to have metal ion binding activity and protein serine\/threonine phosphatase activity\; is expressed in the gonad, the head, and the intestine.
454	WBGene00018443	F45C12.12	Unassigned	Unassigned	Unassigned: regulated by multiple stresses	btb-7 is enriched in the germ line based on RNA-seq studies\; is affected by several genes including daf-2, glp-1, and skn-1 based on RNA-seq and microarray studies\; is affected by six chemicals including Rotenone, stavudine, and Zidovudine based on RNA-seq and microarray studies\; is predicted to encode a protein with the following domains: BTB\/POZ domain and SKP1\/BTB\/POZ domain superfamily.
455	WBGene00018455	F45D11.9	Proteolysis proteasome	Proteolysis proteasome: E3	Proteolysis proteasome: E3: F box	fbxc-42 is enriched in the Z1.p, the Z4.a, the reproductive system, and the somatic gonad precursor based on RNA-seq studies\; is affected by several genes including daf-2, dpy-10, and hsf-1 based on microarray, tiling array, and RNA-seq studies\; is affected by nine chemicals including bisphenol A, Chlorpyrifos, and Diazinon based on RNA-seq and microarray studies\; is predicted to encode a prot…
456	WBGene00018483	F45F2.11	Unassigned	Unassigned	Unassigned: regulated by multiple stresses	F45F2.11 is enriched in the body wall muscle cell, the germ line, and the intestine based on tiling array and RNA-seq studies\; is affected by several genes including daf-12, dpy-10, and gld-1 based on microarray, tiling array, and RNA-seq studies\; is affected by eleven chemicals including manganese chloride, Alovudine, and stavudine based on RNA-seq and microarray studies.
457	WBGene00018510	F46F11.7	Extracellular material	Extracellular material: matrix	Extracellular material: matrix	F46F11.7 is enriched in the germ line based on RNA-seq studies\; is affected by several genes including daf-12, clk-1, and pmk-1 based on microarray, tiling array, and RNA-seq studies\; is affected by six chemicals including Rotenone, Alovudine, and stavudine based on RNA-seq and microarray studies.
458	WBGene00018595	F48C1.2	Proteolysis proteasome	Proteolysis proteasome: E3	Proteolysis proteasome: E3: F box	fbxa-145 is enriched in the germ line based on tiling array and RNA-seq studies\; is affected by several genes including daf-12, elt-2, and sir-2.1 based on microarray, tiling array, and RNA-seq studies\; is affected by seven chemicals including hydrogen sulfide, manganese chloride, and stavudine based on microarray and RNA-seq studies\; is predicted to encode a protein with the following domain:…
459	WBGene00018609	F48E8.2	Unassigned	Unassigned	Unassigned	F48E8.2 is an ortholog of human EAPP\; is predicted to encode a protein with the following domain: E2F-associated phosphoprotein.
460	WBGene00018636	F49E8.2	Unassigned	Unassigned	Unassigned	oef-1 is expressed in the germ line and the gonad.
461	WBGene00018665	F52C6.8	Unassigned	Unassigned	Unassigned: BTB and MATH domain	bath-4 is enriched in the germ line based on tiling array and RNA-seq studies\; is affected by several genes including hsf-1, elt-2, and sir-2.1 based on microarray, RNA-seq, and tiling array studies\; is affected by seven chemicals including Rotenone, stavudine, and Zidovudine based on RNA-seq and microarray studies\; is predicted to encode a protein with the following domains: BTB\/POZ domain, …
462	WBGene00018667	F52C6.10	Unassigned	Unassigned	Unassigned: regulated by multiple stresses	bath-7 is enriched in the AFD and the germ line based on tiling array and RNA-seq studies\; is affected by several genes including glp-1, elt-2, and sir-2.1 based on RNA-seq, microarray, and tiling array studies\; is affected by six chemicals including aldicarb, Rotenone, and Tunicamycin based on microarray and RNA-seq studies\; is predicted to encode a protein with the following domains: BTB\/PO…
463	WBGene00018671	F52C6.14	Pseudogene	Pseudogene	Pseudogene	F52C6.14 is enriched in the germ line based on RNA-seq studies\; is affected by several genes including pgl-1, csr-1, and glh-1 based on RNA-seq studies\; is affected by five chemicals including aldicarb, multi-walled carbon nanotube, and Alovudine based on microarray and RNA-seq studies\; is predicted to encode a protein with the following domain: MULE transposase domain.
464	WBGene00018680	F52C12.3	Non-coding RNA	Non-coding RNA: tRNA	Non-coding RNA: tRNA: production	tsen-54 is an ortholog of human TSEN54 (tRNA splicing endonuclease subunit 54)\; is predicted to have endonuclease activity.
465	WBGene00018698	F52E1.10	Lysosome	Lysosome: Vacuolar ATPase	Lysosome: Vacuolar ATPase	vha-18 is an ortholog of human ATP6V1H (ATPase H+ transporting V1 subunit H)\; is predicted to have proton-transporting ATPase activity, rotational mechanism.
466	WBGene00018852	F55A3.7	Pseudogene	Pseudogene	Pseudogene	F55A3.7 is an ortholog of human SUPT16H (SPT16 homolog, facilitates chromatin remodeling subunit)\; human SUPT16H exhibits RNA binding activity.
467	WBGene00018862	F55A12.1	Pseudogene	Pseudogene	Pseudogene	wago-2 is enriched in the NSM, the germ line, the hypodermis, and the muscle cell based on RNA-seq and microarray studies\; is affected by several genes including daf-2, daf-12, and hsf-1 based on microarray, tiling array, and RNA-seq studies\; is affected by eleven chemicals including manganese chloride, D-glucose, and bisphenol S based on RNA-seq, proteomic, and microarray studies.
468	WBGene00018867	F55A12.10	Proteolysis proteasome	Proteolysis proteasome: E3	Proteolysis proteasome: E3: RING finger	zhp-1 is an ortholog of human RNF212 (ring finger protein 212) and RNF212B (ring finger protein 212B).
469	WBGene00018894	F55F8.6	Metabolism	Metabolism: mitochondria	Metabolism: mitochondria: unassigned	mff-2 is an ortholog of human MFF\; human MFF exhibits protein homodimerization activity.
470	WBGene00018901	F55G1.5	Transmembrane transport	Transmembrane transport: mitochondrial	Transmembrane transport: mitochondrial: solute carrier	slc-25A18.2 is an ortholog of human SLC25A18 (solute carrier family 25 member 18) and SLC25A22 (solute carrier family 25 member 22)\; is predicted to have transmembrane transporter activity\; human orthologs of this gene are implicated in early infantile epileptic encephalopathy and infantile epileptic encephalopathy.
471	WBGene00018909	F56A3.2	Proteolysis general	Proteolysis general: unassigned	Proteolysis general: unassigned	slx-1 is an ortholog of human SLX1B\; exhibits enzyme binding activity\; contributes to 3'-flap endonuclease activity, 5'-flap endonuclease activity, and crossover junction endodeoxyribonuclease activity\; is involved in several processes, including DNA metabolic process, larval development, and negative regulation of nematode larval development\; localizes to the Slx1-Slx4 complex.
472	WBGene00018923	F56A6.4	DNA	DNA: nuclease	DNA: nuclease	eme-1 is an ortholog of human mus81\; exhibits enzyme binding activity.
473	WBGene00018964	F56D2.2	Proteolysis proteasome	Proteolysis proteasome: E3	Proteolysis proteasome: E3: RING finger	F56D2.2 is an ortholog of human RNF14 (ring finger protein 14)\; is predicted to have metal ion binding activity and ubiquitin-protein transferase activity.
474	WBGene00018991	F56F11.4	Proteolysis proteasome	Proteolysis proteasome: 19S	Proteolysis proteasome: 19S	F56F11.4 is an ortholog of human PSMC5 (proteasome 26S subunit, ATPase 5)\; is predicted to have ATP binding activity and hydrolase activity.
475	WBGene00019013	F57C9.7	Unassigned	Unassigned	Unassigned	tofu-4 is enriched in the germ line based on RNA-seq studies\; is affected by several genes including daf-2, dpy-10, and elt-2 based on microarray and RNA-seq studies\; is affected by seven chemicals including Zidovudine, Chlorpyrifos, and Diazinon based on RNA-seq and microarray studies.
476	WBGene00019130	F59H5.1	Unassigned	Unassigned	Unassigned	gbas-1 is expressed in several tissues, including the DTC, the coelomocyte, the hypodermis, the intestine, and the nervous system\; is predicted to encode a protein with the following domain: SPK domain.
477	WBGene00019132	F59H6.1	Unassigned	Unassigned	Unassigned: BTB and MATH domain	bath-19 is enriched in the nervous system and the reproductive system based on RNA-seq and microarray studies\; is affected by several genes including glp-1, skn-1, and dpy-10 based on RNA-seq, microarray, and tiling array studies\; is affected by ten chemicals including Alovudine, stavudine, and Zidovudine based on RNA-seq and microarray studies\; is predicted to encode a protein with the follow…
478	WBGene00019141	F59H6.11	Unassigned	Unassigned	Unassigned: BTB and MATH domain	bath-5 is enriched in the germ line based on tiling array and RNA-seq studies\; is affected by several genes including daf-2, glp-1, and hsf-1 based on microarray, RNA-seq, and tiling array studies\; is affected by Zidovudine based on RNA-seq studies\; is predicted to encode a protein with the following domains: BTB\/POZ domain, MATH\/TRAF domain, TRAF-like, and SKP1\/BTB\/POZ domain superfamily.
479	WBGene00019153	H04M03.3	Metabolism	Metabolism: unassigned	Metabolism: unassigned	H04M03.3 is enriched in the amphid sheath cell, the germ line, and the hypodermis based on tiling array and RNA-seq studies\; is affected by several genes including daf-16, glp-1, and daf-12 based on microarray, RNA-seq, and proteomic studies\; is affected by thirteen chemicals including bisphenol A, Alovudine, and stavudine based on RNA-seq and microarray studies\; is predicted to encode a prote…
480	WBGene00019219	H20J04.4	mRNA functions	mRNA functions: processing	mRNA functions: processing: helicase	H20J04.4 is an ortholog of human DDX49 (DEAD-box helicase 49)\; is predicted to have ATP binding activity, helicase activity, and nucleic acid binding activity.
481	WBGene00019247	H27M09.3	Unassigned	Unassigned	Unassigned	syp-4 localizes to the central element.
482	WBGene00019254	H31G24.3	Unassigned	Unassigned	Unassigned	H31G24.3 is enriched in the germ line based on RNA-seq studies\; is affected by several genes including daf-16, hsf-1, and pgl-1 based on microarray and RNA-seq studies\; is affected by Rotenone, stavudine, and Zidovudine based on RNA-seq studies\; is predicted to encode a protein with the following domains: BTB\/POZ domain and SKP1\/BTB\/POZ domain superfamily.
483	WBGene00019264	H35B03.2	mRNA functions	mRNA functions: processing	mRNA functions: processing: nuclease	H35B03.2 is an ortholog of human Rpp30\; is predicted to have ribonuclease activity.
484	WBGene00019429	K06A5.1	Unassigned	Unassigned	Unassigned: regulated by multiple stresses	K06A5.1 is enriched in the OLL, the PVD, and the germ line based on microarray and RNA-seq studies\; is affected by several genes including glp-1, skn-1, and hsf-1 based on microarray, tiling array, and RNA-seq studies\; is affected by nine chemicals including manganese chloride, D-glucose, and stavudine based on RNA-seq and microarray studies\; is predicted to encode a protein with the following…
485	WBGene00019503	K07H8.1	Cytoskeleton	Cytoskeleton: microtubule	Cytoskeleton: microtubule: tubulin modification	tbce-1 is an ortholog of human Tbce\; localizes to the cytoplasm\; human orthologs of this gene are implicated in hypoparathyroidism-retardation-dysmorphism syndrome.
486	WBGene00019535	K08D10.12	Non-coding RNA	Non-coding RNA: tRNA	Non-coding RNA: tRNA: production	tsen-34 is predicted to have nucleic acid binding activity and tRNA-intron endonuclease activity.
487	WBGene00019595	K09H9.2	DNA	DNA: replication	DNA: replication	dscc-1 is an ortholog of human DSCC1\; is predicted to encode a protein with the following domain: Sister chromatid cohesion protein Dcc1.
488	WBGene00019606	K10B2.3	Stress response	Stress response: C-type Lectin	Stress response: C-type Lectin	clec-88 is an ortholog of human CLEC17A (C-type lectin domain containing 17A), KLRF2, and KLRF1\; is predicted to have carbohydrate binding activity.
489	WBGene00019651	K11D12.12	Nucleic acid	Nucleic acid: binding	Nucleic acid: binding: zinc finger	K11D12.12 is predicted to have nucleic acid binding activity.
490	WBGene00019683	K12H6.2	Transmembrane protein	Transmembrane protein: unassigned	Transmembrane protein: unassigned	K12H6.2 is enriched in the ASER, the germ line, and the intestine based on tiling array and RNA-seq studies\; is affected by several genes including daf-16, hsf-1, and elt-2 based on microarray, tiling array, and RNA-seq studies\; is affected by eight chemicals including Rotenone, stavudine, and Quercetin based on RNA-seq and microarray studies.
491	WBGene00019712	M01E11.3	DNA	DNA: repair	DNA: repair	rmh-1 is an ortholog of human RMI1\; is predicted to have nucleotide binding activity.
492	WBGene00019724	M02B7.2	mRNA functions	mRNA functions: processing	mRNA functions: processing: nuclease	M02B7.2 is an ortholog of human ERI3 (ERI1 exoribonuclease 3)\; is predicted to have nucleic acid binding activity.
493	WBGene00019757	M03E7.5	Trafficking	Trafficking: ER/Golgi	Trafficking: ER/Golgi: Golgi unassigned	memb-2 is an ortholog of human GOSR2 (golgi SNAP receptor complex member 2) and RP11-156P1.2\; is predicted to have SNAP receptor activity\; human orthologs of this gene are implicated in progressive myoclonus epilepsy.
494	WBGene00019789	M116.2	Pseudogene	Pseudogene	Pseudogene	M116.2 is enriched in the germline precursor cell and the nervous system based on RNA-seq and microarray studies\; is affected by several genes including daf-2, hsf-1, and clk-1 based on microarray and RNA-seq studies\; is affected by four chemicals including Rotenone, Alovudine, and Sirolimus based on RNA-seq and microarray studies.
495	WBGene00019795	M151.3	Unassigned	Unassigned	Unassigned	M151.3 is enriched in the germ line based on RNA-seq studies\; is affected by several genes including daf-2, glp-1, and skn-1 based on microarray and RNA-seq studies\; is affected by Alovudine, stavudine, and Zidovudine based on RNA-seq studies.
496	WBGene00019836	R02F2.7	Development	Development: somatic	Development: somatic	R02F2.7 is enriched in the NSM, the body wall muscle cell, and the germ line based on proteomic, tiling array, and RNA-seq studies\; is affected by several genes including daf-16, daf-2, and glp-1 based on microarray and RNA-seq studies\; is affected by five chemicals including Mianserin, Cry5B, and Hydrolyzable Tannins based on RNA-seq and microarray studies.
497	WBGene00019894	R05F9.11	mRNA functions	mRNA functions: processing	mRNA functions: processing: snRNP	R05F9.11 is an ortholog of human SNAPC1 (small nuclear RNA activating complex polypeptide 1)\; is predicted to encode a protein with the following domain: Small nuclear RNA activating complex (SNAPc), subunit SNAP43.
498	WBGene00019905	R05G9.3	Transmembrane protein	Transmembrane protein: unassigned	Transmembrane protein: unassigned	R05G9.3 is enriched in the AFD and the germ line based on RNA-seq studies\; is affected by several genes including daf-2, dpy-10, and clk-1 based on microarray, tiling array, and RNA-seq studies\; is affected by ten chemicals including bisphenol A, Zidovudine, and Cadmium based on RNA-seq and microarray studies.
499	WBGene00019997	R10F2.6	Signaling	Signaling: phosphatase	Signaling: phosphatase: Y	R10F2.6 is predicted to have protein tyrosine phosphatase activity.
500	WBGene00020028	R12C12.8	Pseudogene	Pseudogene	Pseudogene	R12C12.8 is enriched in the AVA, the germ line, and the intestine based on tiling array and RNA-seq studies\; is affected by several genes including dpy-10, sir-2.1, and pgl-1 based on RNA-seq and microarray studies\; is affected by Alovudine, stavudine, and Humic Substances based on RNA-seq and microarray studies.
501	WBGene00020064	R13F6.1	Cell cycle	Cell cycle: chromosome dynamics	Cell cycle: chromosome dynamics: kinetochore protein	kbp-1 is involved in kinetochore assembly\; localizes to the condensed chromosome kinetochore.
502	WBGene00020087	R119.1	Pseudogene	Pseudogene	Pseudogene	R119.1 is enriched in the germ line based on RNA-seq studies\; is affected by several genes including hsf-1, clk-1, and npr-1 based on RNA-seq and microarray studies\; is affected by eleven chemicals including manganese chloride, D-glucose, and bisphenol S based on RNA-seq and microarray studies.
503	WBGene00020098	R144.10	Unassigned	Unassigned	Unassigned	R144.10 is expressed in several tissues, including the alimentary system, the head, the nervous system, and the tail.
504	WBGene00020290	T06D4.1	Unassigned	Unassigned	Unassigned: regulated by multiple stresses	T06D4.1 is enriched in the germ line based on RNA-seq studies\; is affected by several genes including daf-2, dpy-10, and hsf-1 based on microarray and RNA-seq studies\; is affected by twelve chemicals including methylmercury hydroxide, nanoparticle, and Alovudine based on RNA-seq and microarray studies.
505	WBGene00020318	T07F8.1	Unassigned	Unassigned	Unassigned	T07F8.1 is enriched in the DA neuron and the VA neuron based on tiling array studies\; is affected by several genes including daf-12, nhr-25, and csr-1 based on microarray, tiling array, and RNA-seq studies\; is affected by Sodium Chloride and Atrazine based on RNA-seq and microarray studies\; is predicted to encode a protein with the following domain: Protein of unknown function DUF1280.
506	WBGene00020349	T08B2.11	Unassigned	Unassigned	Unassigned	T08B2.11 is expressed in head neurons and the intestine.
507	WBGene00020411	T10E9.1	Proteolysis proteasome	Proteolysis proteasome: E3	Proteolysis proteasome: E3: F box	T10E9.1 is enriched in the germ line based on RNA-seq studies\; is affected by several genes including daf-2, hsf-1, and sir-2.1 based on microarray and RNA-seq studies\; is affected by six chemicals including manganese chloride, Zidovudine, and single-walled carbon nanotube based on RNA-seq and microarray studies\; is predicted to encode a protein with the following domain: F-box domain.
508	WBGene00020433	T11F8.1	Transmembrane protein	Transmembrane protein: unassigned	Transmembrane protein: unassigned	T11F8.1 is enriched in the AFD, the germ line, and the pharyngeal muscle cell based on tiling array and RNA-seq studies\; is affected by several genes including glp-1, skn-1, and dpy-10 based on microarray, tiling array, and RNA-seq studies\; is affected by nine chemicals including hydrogen sulfide, Rotenone, and resveratrol based on microarray and RNA-seq studies.
509	WBGene00020434	T11F8.2	Pseudogene	Pseudogene	Pseudogene	T11F8.2 is enriched in the germ line based on RNA-seq studies\; is affected by several genes including glp-1, skn-1, and sir-2.1 based on tiling array, RNA-seq, and microarray studies\; is affected by five chemicals including hydrogen sulfide, paraquat, and Colistin based on microarray studies.
510	WBGene00020467	T12F5.2	Transmembrane protein	Transmembrane protein: unassigned	Transmembrane protein: unassigned	T12F5.2 is enriched in the germ line and the hypodermis based on RNA-seq studies\; is affected by several genes including daf-16, daf-2, and dpy-10 based on microarray and RNA-seq studies\; is affected by eight chemicals including methylmercuric chloride, Linolenic Acids, and Diazinon based on microarray and RNA-seq studies.
511	WBGene00020480	T13C2.4	Transcription: general machinery	Transcription: general machinery: RNA Pol II	Transcription: general machinery: RNA Pol II: elongation	ssup-72 is an ortholog of human SSU72 (SSU72 homolog, RNA polymerase II CTD phosphatase)\; is predicted to have phosphoprotein phosphatase activity\; is expressed in the hypodermis, the intestine, and the nervous system.
512	WBGene00020498	T14B4.1	mRNA functions	mRNA functions: binding	mRNA functions: binding: PUF	T14B4.1 is an ortholog of human TARBP1 (TAR (HIV-1) RNA binding protein 1)\; is predicted to have RNA binding activity and RNA methyltransferase activity.
513	WBGene00020500	T14B4.3	Transmembrane transport	Transmembrane transport: major facilitator	Transmembrane transport: major facilitator	T14B4.3 is an ortholog of human ATP6AP2\; is predicted to have signaling receptor activity.
514	WBGene00020600	T20B12.1	Unassigned	Unassigned	Unassigned	trd-1 is an ortholog of human TTC27 (tetratricopeptide repeat domain 27)\; is expressed in several tissues, including the gonad, the gonadal primordium, the seam cell, and the vulval precursor cell\; is predicted to encode a protein with the following domains: Pentatricopeptide repeat, Tetratricopeptide-like helical domain superfamily, and Tetratricopeptide repeat.
515	WBGene00020601	T20B12.3	mRNA functions	mRNA functions: processing	mRNA functions: processing: splicing	T20B12.3 is an ortholog of human NOC4L (nucleolar complex associated 4 homolog)\; human NOC4L exhibits RNA binding activity.
516	WBGene00020757	T24C4.1	Metabolism	Metabolism: mitochondria	Metabolism: mitochondria: complex III	ucr-2.3 is an ortholog of human UQCRC2 (ubiquinol-cytochrome c reductase core protein 2)\; is predicted to have catalytic activity and metal ion binding activity\; is expressed in the nervous system and the pharyngeal gland cell\; human orthologs of this gene are implicated in mitochondrial complex III deficiency nuclear type 5.
517	WBGene00020758	T24C4.2	Unassigned	Unassigned	Unassigned: regulated by multiple stresses	T24C4.2 is affected by several genes including daf-2, clk-1, and eat-2 based on microarray and RNA-seq studies\; is affected by five chemicals including methylmercuric chloride, Rotenone, and bisphenol S based on microarray and RNA-seq studies.
518	WBGene00020761	T24C4.5	DNA	DNA: replication	DNA: replication	T24C4.5 is an ortholog of human PRIM1\; is predicted to have DNA primase activity.
519	WBGene00020771	T24E12.1	Unassigned	Unassigned	Unassigned	T24E12.1 is enriched in the AB and the germ line based on RNA-seq studies\; is affected by several genes including hsf-1, elt-2, and npr-1 based on microarray, tiling array, and RNA-seq studies\; is affected by Rotenone, stavudine, and Zidovudine based on RNA-seq studies.
520	WBGene00020819	T26A5.2	Unassigned	Unassigned	Unassigned: regulated by multiple stresses	T26A5.2 is enriched in the germ line and the seam cell based on tiling array and RNA-seq studies\; is affected by several genes including glp-1, skn-1, and daf-12 based on microarray, tiling array, and RNA-seq studies\; is affected by ten chemicals including Rotenone, manganese chloride, and D-glucose based on RNA-seq and microarray studies.
521	WBGene00020823	T26A5.8	DNA	DNA: replication	DNA: replication	T26A5.8 is an ortholog of human POLE3 (DNA polymerase epsilon 3, accessory subunit)\; is predicted to have protein heterodimerization activity\; is expressed in several tissues, including the body wall musculature, the intestine, the nervous system, and the reproductive system.
522	WBGene00020858	T27C10.3	Cytoskeleton	Cytoskeleton: unassigned	Cytoskeleton: unassigned	mop-25.3 is an ortholog of human CAB39 (calcium binding protein 39) and CAB39L (calcium binding protein 39 like)\; human CAB39 exhibits kinase binding activity and protein serine\/threonine kinase activator activity.
523	WBGene00020894	T28D9.1	Unassigned	Unassigned	Unassigned	T28D9.1 is expressed in several tissues, including the intestine, the nervous system, and the reproductive system.
524	WBGene00020993	W03F8.3	Metabolism	Metabolism: mitochondria	Metabolism: mitochondria: unassigned	W03F8.3 is an ortholog of human MTRF1 and MTRF1L\; is predicted to have translation release factor activity.
525	WBGene00021014	W03G9.2	Unassigned	Unassigned	Unassigned: regulated by multiple stresses	W03G9.2 is enriched in the nervous system and the reproductive system based on tiling array, RNA-seq, and microarray studies\; is affected by several genes including daf-2, glp-1, and hsf-1 based on microarray and RNA-seq studies\; is affected by eight chemicals including manganese chloride, Alovudine, and stavudine based on RNA-seq and microarray studies.
526	WBGene00021015	W03G9.3	Transmembrane protein	Transmembrane protein: unassigned	Transmembrane protein: unassigned	enu-3.3 is enriched in the germ line and the intestine based on RNA-seq and microarray studies\; is affected by several genes including daf-16, glp-1, and hsf-1 based on microarray, tiling array, and RNA-seq studies\; is affected by Rotenone and Triclosan based on RNA-seq and microarray studies.
527	WBGene00021037	W05F2.5	Pseudogene	Pseudogene	Pseudogene	fbxa-203 is enriched in the germ line based on RNA-seq studies\; is affected by several genes including hsf-1, sir-2.1, and pgl-1 based on microarray, RNA-seq, and tiling array studies\; is affected by five chemicals including manganese chloride, stavudine, and Atrazine based on RNA-seq and microarray studies.
528	WBGene00021076	W07E6.5	Unassigned	Unassigned	Unassigned: membrane spanning domain	W07E6.5 is enriched in the germ line, the intestine, and the nervous system based on RNA-seq and microarray studies\; is affected by several genes including daf-2, glp-1, and clk-1 based on RNA-seq, tiling array, and microarray studies\; is affected by six chemicals including Mianserin, stavudine, and Chlorpyrifos based on RNA-seq and microarray studies.
529	WBGene00021112	W09C3.4	Transcription: general machinery	Transcription: general machinery: RNA Pol III	Transcription: general machinery: RNA Pol III	W09C3.4 is an ortholog of human POLR3F (RNA polymerase III subunit F)\; is predicted to have DNA-directed 5'-3' RNA polymerase activity.
530	WBGene00021153	Y4C6A.3	Transmembrane protein	Transmembrane protein: unassigned	Transmembrane protein: unassigned	Y4C6A.3 is predicted to have metal ion binding activity.
531	WBGene00021155	Y4C6B.1	Unassigned	Unassigned	Unassigned: regulated by multiple stresses	Y4C6B.1 is enriched in several tissues, including the Z1.p, the Z4.a, the epithelial system, the pharyngeal-intestinal valve cell, and the reproductive system based on tiling array and RNA-seq studies\; is affected by several genes including dpy-10, clk-1, and sir-2.1 based on microarray and RNA-seq studies\; is affected by seven chemicals including Alovudine, stavudine, and Zidovudine based on R…
532	WBGene00021246	Y22D7AL.7	Unassigned	Unassigned	Unassigned: regulated by multiple stresses	Y22D7AL.7 is enriched in the nervous system, the pharynx, and the reproductive system based on RNA-seq, tiling array, and microarray studies\; is affected by several genes including dpy-10, hsf-1, and isp-1 based on microarray, tiling array, and RNA-seq studies\; is affected by Zidovudine, paraquat, and Sirolimus based on RNA-seq and microarray studies.
533	WBGene00021247	Y22D7AL.9	Unassigned	Unassigned	Unassigned	Y22D7AL.9 is an ortholog of human TTC28 (tetratricopeptide repeat domain 28)\; human TTC28 exhibits kinase binding activity.
534	WBGene00021269	Y23H5A.2	Unassigned	Unassigned	Unassigned	Y23H5A.2 is enriched in the germ line, the intestine, and the nervous system based on RNA-seq and microarray studies\; is affected by several genes including dpy-10, sir-2.1, and pgl-1 based on microarray and RNA-seq studies\; is affected by four chemicals including Rotenone, Mianserin, and paraquat based on RNA-seq and microarray studies.
535	WBGene00021276	Y23H5B.5	Unassigned	Unassigned	Unassigned: regulated by multiple stresses	Y23H5B.5 is an ortholog of human UTP15 (UTP15, small subunit processome component)\; human UTP15 exhibits RNA binding activity.
536	WBGene00021342	Y35H6.3	Pseudogene	Pseudogene	Pseudogene	Y35H6.3 is enriched in the coelomocyte, the nervous system, and the reproductive system based on tiling array and RNA-seq studies\; is affected by several genes including hsf-1, clk-1, and pgl-1 based on tiling array, RNA-seq, and microarray studies\; is affected by Rotenone and D-glucose based on RNA-seq studies.
537	WBGene00021344	Y37B11A.2	DNA	DNA: replication	DNA: replication	Y37B11A.2 is an ortholog of human REV3L (REV3 like, DNA directed polymerase zeta catalytic subunit)\; is predicted to have DNA binding activity, DNA-directed DNA polymerase activity, and nucleotide binding activity.
538	WBGene00021365	Y37E11AM.1	mRNA functions	mRNA functions: processing	mRNA functions: processing: helicase	smgl-2 is an ortholog of human DHX34 (DExH-box helicase 34)\; is predicted to have ATP binding activity and helicase activity\; is involved in nuclear-transcribed mRNA catabolic process.
539	WBGene00021378	Y37E11B.6	mRNA functions	mRNA functions: processing	mRNA functions: processing: nuclease	Y37E11B.6 is enriched in the body wall musculature, the germ line, the intestine, and the nervous system based on RNA-seq and microarray studies\; is affected by several genes including daf-16, dpy-10, and hsf-1 based on tiling array, microarray, and RNA-seq studies\; is affected by four chemicals including Rotenone, Humic Substances, and paraquat based on RNA-seq and microarray studies.
540	WBGene00021391	Y38A10A.6	mRNA functions	mRNA functions: processing	mRNA functions: processing: helicase	smut-1 is predicted to have ATP binding activity and nucleic acid binding activity\; is expressed in germ cells and the embryonic cell.
541	WBGene00021419	Y38F2AR.1	Non-coding RNA	Non-coding RNA: small RNA	Non-coding RNA: small RNA: unassigned	eri-5 is an ortholog of human TDRD7 (tudor domain containing 7), TDRD15 (tudor domain containing 15), and TDRD10\; exhibits enzyme binding activity and protein binding activity, bridging\; is involved in production of small RNA involved in gene silencing by RNA.
542	WBGene00021465	Y39G10AR.7	Development	Development: general	Development: general	ekl-7 is enriched in the germ line and the intestine based on tiling array, RNA-seq, and microarray studies\; is affected by several genes including glp-1, dpy-10, and elt-2 based on RNA-seq and microarray studies\; is affected by nine chemicals including methylmercuric chloride, Alovudine, and Zidovudine based on microarray and RNA-seq studies.
543	WBGene00021515	Y41D4B.12	Protein modification	Protein modification: methyltransferase	Protein modification: methyltransferase	set-23 is an ortholog of human SETDB1 (SET domain bifurcated 1), SETDB2 (SET domain bifurcated 2), and SETMAR (SET domain and mariner transposase fusion gene)\; is predicted to have histone-lysine N-methyltransferase activity and metal ion binding activity.
544	WBGene00021535	Y42G9A.6	Transmembrane transport	Transmembrane transport: ABC	Transmembrane transport: ABC	wht-7 is an ortholog of human ABCG1 (ATP binding cassette subfamily G member 1) and ABCG4 (ATP binding cassette subfamily G member 4)\; is predicted to have ATP binding activity and ATPase activity.
545	WBGene00021544	Y43B11AR.3	Non-coding RNA	Non-coding RNA: tRNA	Non-coding RNA: tRNA: production	Y43B11AR.3 is an ortholog of human TRUB2 (TruB pseudouridine synthase 2)\; is predicted to have RNA binding activity and pseudouridine synthase activity.
546	WBGene00021559	Y45G5AM.7	Unassigned	Unassigned	Unassigned: regulated by multiple stresses	Y45G5AM.7 is enriched in the AVA and the germ line based on proteomic, tiling array, and RNA-seq studies\; is affected by several genes including daf-2, gld-1, and hsf-1 based on microarray, tiling array, and RNA-seq studies\; is affected by five chemicals including manganese chloride, D-glucose, and Zidovudine based on RNA-seq and microarray studies.
547	WBGene00021655	Y48A5A.1	Ribosome	Ribosome: biogenesis	Ribosome: biogenesis	Y48A5A.1 is an ortholog of human SHQ1\; is predicted to encode a protein with the following domains: Shq1 protein domain and HSP20-like chaperone.
548	WBGene00021658	Y48G1A.2	Unassigned	Unassigned	Unassigned: regulated by multiple stresses	Y48G1A.2 is enriched in the AFD and the germ line based on RNA-seq studies\; is affected by several genes including daf-16, daf-2, and glp-1 based on microarray, RNA-seq, and tiling array studies\; is affected by eight chemicals including hydrogen sulfide, methylmercury hydroxide, and Rotenone based on microarray and RNA-seq studies.
549	WBGene00021664	Y48G1BL.5	Pseudogene	Pseudogene	Pseudogene	Y48G1BL.5 is enriched in the germline precursor cell based on RNA-seq studies\; is affected by several genes including daf-16, daf-2, and hsf-1 based on microarray and RNA-seq studies\; is affected by Alovudine, paraquat, and Sirolimus based on RNA-seq and microarray studies.
550	WBGene00021667	Y48G1BM.1	mRNA functions	mRNA functions: processing	mRNA functions: processing: snRNP	snpc-3.2 is an ortholog of human SNAPC3 (small nuclear RNA activating complex polypeptide 3)\; is predicted to encode a protein with the following domain: snRNA-activating protein complex, subunit 3.
551	WBGene00021687	Y48G8AL.7	Unassigned	Unassigned	Unassigned	Y48G8AL.7 is enriched in the nervous system and the reproductive system based on RNA-seq and microarray studies\; is affected by several genes including daf-16, dpy-10, and sir-2.1 based on RNA-seq and microarray studies\; is affected by four chemicals including Rotenone, Mianserin, and Zidovudine based on RNA-seq and microarray studies.
552	WBGene00021704	Y48G9A.11	Nucleic acid	Nucleic acid: binding	Nucleic acid: binding: zinc finger	Y48G9A.11 is predicted to have nucleic acid binding activity.
553	WBGene00021715	Y49F6B.2	Development	Development: general	Development: general	Y49F6B.2 is an ortholog of human DNTTIP2\; human DNTTIP2 exhibits RNA binding activity.
554	WBGene00021721	Y49F6B.9	Proteolysis proteasome	Proteolysis proteasome: E3	Proteolysis proteasome: E3: RING finger	Y49F6B.9 is an ortholog of human RNF19A (ring finger protein 19A, RBR E3 ubiquitin protein ligase) and RNF19B (ring finger protein 19B)\; is predicted to have metal ion binding activity and ubiquitin-protein transferase activity.
555	WBGene00021730	Y49F6C.8	Unassigned	Unassigned	Unassigned: regulated by multiple stresses	Y49F6C.8 is enriched in the germ line based on RNA-seq studies\; is affected by several genes including daf-16, daf-2, and glp-1 based on tiling array, RNA-seq, and microarray studies\; is affected by nine chemicals including aldicarb, Rotenone, and Tunicamycin based on microarray and RNA-seq studies.
556	WBGene00021739	Y50D4A.5	Unassigned	Unassigned	Unassigned	Y50D4A.5 is enriched in dopaminergic neurons, the germ line, the hypodermis, and the intestine based on tiling array and RNA-seq studies\; is affected by several genes including hsf-1, fog-2, and smg-1 based on RNA-seq studies\; is affected by four chemicals including Rotenone, stavudine, and bisphenol A based on RNA-seq and microarray studies.
557	WBGene00021747	Y50D4C.2	Pseudogene	Pseudogene	Pseudogene	Y50D4C.2 is an ortholog of human ADH5 (alcohol dehydrogenase 5 (class III), chi polypeptide)\; human ADH5 exhibits fatty acid binding activity, formaldehyde dehydrogenase activity, and zinc ion binding activity.
558	WBGene00021750	Y50D4C.6	Metabolism	Metabolism: unassigned	Metabolism: unassigned	Y50D4C.6 is an ortholog of human ADO\; is predicted to have oxidoreductase activity, acting on single donors with incorporation of molecular oxygen, incorporation of two atoms of oxygen.
559	WBGene00021763	Y51F10.2	Proteolysis proteasome	Proteolysis proteasome: E3	Proteolysis proteasome: E3: RING finger	Y51F10.2 is enriched in the Psub1, the amphid sheath cell, and the germ line based on RNA-seq studies\; is affected by several genes including dpy-10, hsf-1, and clk-1 based on microarray and RNA-seq studies\; is affected by ten chemicals including Rotenone, manganese chloride, and Alovudine based on RNA-seq and microarray studies\; is predicted to encode a protein with the following domains: Zin…
560	WBGene00021781	Y51H7C.3	Unassigned	Unassigned	Unassigned: regulated by multiple stresses	Y51H7C.3 is enriched in the nervous system, the reproductive system, and the seam cell based on tiling array, microarray, and RNA-seq studies\; is affected by several genes including daf-16, daf-2, and dpy-10 based on microarray and RNA-seq studies\; is affected by six chemicals including Rotenone, stavudine, and Zidovudine based on RNA-seq and microarray studies.
561	WBGene00021795	Y52E8A.2	Unassigned	Unassigned	Unassigned: regulated by multiple stresses	Y52E8A.2 is enriched in the AFD, the alimentary system, the arcade cell, and the reproductive system based on tiling array and RNA-seq studies\; is affected by several genes including dpy-10, gld-1, and npr-1 based on microarray, tiling array, and RNA-seq studies\; is affected by eleven chemicals including aldicarb, hydrogen sulfide, and Rotenone based on microarray and RNA-seq studies\; is predi…
562	WBGene00021797	Y52E8A.4	Transmembrane transport	Transmembrane transport: major facilitator	Transmembrane transport: major facilitator	plep-1 is an ortholog of human MFSD11\; is predicted to encode a protein with the following domains: Ion channel regulatory protein, UNC-93 and MFS transporter superfamily.
563	WBGene00021813	Y53G8AR.6	mRNA functions	mRNA functions: processing	mRNA functions: processing: unassigned	Y53G8AR.6 is an ortholog of human SARNP\; human SARNP exhibits RNA binding activity.
564	WBGene00021832	Y54E10A.12	Unassigned	Unassigned	Unassigned	Y54E10A.12 is enriched in the nervous system and the reproductive system based on proteomic, tiling array, RNA-seq, and microarray studies\; is affected by several genes including daf-16, let-7, and gld-1 based on microarray, proteomic, and RNA-seq studies\; is affected by eight chemicals including manganese chloride, D-glucose, and bisphenol S based on RNA-seq and microarray studies.
565	WBGene00021846	Y54E10BR.8	Nucleic acid	Nucleic acid: binding	Nucleic acid: binding: zinc finger	ztf-23 is an ortholog of human ZBTB7A, ZBTB7B (zinc finger and BTB domain containing 7B), and ZBTB7C (zinc finger and BTB domain containing 7C)\; is predicted to have nucleic acid binding activity.
566	WBGene00021877	Y54G2A.12	Unassigned	Unassigned	Unassigned: regulated by multiple stresses	Y54G2A.12 is an ortholog of human CDC40 (cell division cycle 40)\; human CDC40 exhibits RNA binding activity.
567	WBGene00021887	Y54G2A.22	Proteolysis proteasome	Proteolysis proteasome: E3	Proteolysis proteasome: E3: F box	fbxc-45 is enriched in the germ line based on tiling array and RNA-seq studies\; is affected by several genes including hsf-1, elt-2, and npr-1 based on microarray, tiling array, and RNA-seq studies\; is affected by four chemicals including manganese chloride, Alovudine, and stavudine based on RNA-seq studies.
568	WBGene00021899	Y54H5A.1	Development	Development: somatic	Development: somatic	Y54H5A.1 is an ortholog of human GRWD1 (glutamate rich WD repeat containing 1)\; human GRWD1 exhibits DNA replication origin binding activity, chromatin binding activity, and histone binding activity.
569	WBGene00021902	Y54H5A.4	Stress response	Stress response: oxidative	Stress response: oxidative	oxy-4 is an ortholog of human CIAO3 (cytosolic iron-sulfur assembly component 3) and NARF\; is predicted to have 4 iron, 4 sulfur cluster binding activity and metal ion binding activity.
570	WBGene00021928	Y55F3AM.11	Unassigned	Unassigned	Unassigned	Y55F3AM.11 is enriched in the germ line and the intestine based on tiling array and RNA-seq studies\; is affected by several genes including daf-2, clk-1, and rde-1 based on RNA-seq and microarray studies\; is affected by Mianserin, Atrazine, and Humic Substances based on RNA-seq and microarray studies\; is predicted to encode a protein with the following domains: Methyltransferase domain, Methyl…
571	WBGene00022046	Y66H1A.4	Ribosome	Ribosome: biogenesis	Ribosome: biogenesis	Y66H1A.4 is an ortholog of human GAR1 (GAR1 ribonucleoprotein)\; is predicted to have RNA binding activity.
572	WBGene00022054	Y67D2.4	Metabolism	Metabolism: mitochondria	Metabolism: mitochondria: transporter	Y67D2.4 is an ortholog of human MTG1\; is predicted to have GTP binding activity.
573	WBGene00022067	Y67D8C.3	Unassigned	Unassigned	Unassigned	Y67D8C.3 is enriched in the germ line and the hypodermis based on tiling array and RNA-seq studies\; is affected by several genes including daf-16, glp-1, and skn-1 based on microarray and RNA-seq studies\; is affected by eight chemicals including multi-walled carbon nanotube, D-glucose, and stavudine based on RNA-seq and microarray studies\; is predicted to encode a protein with the following do…
574	WBGene00022090	Y69A2AR.19	Signaling	Signaling: phosphatase	Signaling: phosphatase: Y	Y69A2AR.19 is predicted to have protein tyrosine phosphatase activity.
575	WBGene00022113	Y71F9AL.8	Unassigned	Unassigned	Unassigned	Y71F9AL.8 is enriched in the NSM, the germ line, and the intestine based on RNA-seq studies\; is affected by several genes including daf-2, daf-12, and clk-1 based on microarray, tiling array, and RNA-seq studies\; is affected by five chemicals including stavudine, Zidovudine, and Cadmium based on RNA-seq and microarray studies.
576	WBGene00022148	Y71G12B.8	mRNA functions	mRNA functions: processing	mRNA functions: processing: helicase	ddx-27 is an ortholog of human DDX27 (DEAD-box helicase 27)\; is predicted to have ATP binding activity, helicase activity, and nucleic acid binding activity.
577	WBGene00022195	Y71H2B.5	Unassigned	Unassigned	Unassigned	Y71H2B.5 is predicted to have catalytic activity.
578	WBGene00022198	Y71H2B.11	Unassigned	Unassigned	Unassigned	Y71H2B.11 is enriched in the germ line based on RNA-seq studies\; is affected by several genes including daf-16, daf-2, and hsf-1 based on microarray and RNA-seq studies\; is affected by Rotenone and stavudine based on RNA-seq studies.
579	WBGene00022222	Y73B3A.21	Pseudogene	Pseudogene	Pseudogene	Y73B3A.21 is affected by several genes including daf-16, hsf-1, and pgl-1 based on tiling array, RNA-seq, and microarray studies\; is affected by five chemicals including Alovudine, fluoranthene, and Colistin based on RNA-seq and microarray studies.
580	WBGene00022227	Y73B3B.5	Pseudogene	Pseudogene	Pseudogene	Y73B3B.5 is enriched in the germ line based on RNA-seq studies\; is affected by several genes including daf-16, daf-2, and hsf-1 based on microarray and RNA-seq studies\; is affected by four chemicals including Zidovudine, Chlorpyrifos, and Diazinon based on RNA-seq and microarray studies.
581	WBGene00022250	Y73B6BL.29	Non-coding RNA	Non-coding RNA: tRNA	Non-coding RNA: tRNA: production	Y73B6BL.29 is an ortholog of human PUSL1 (pseudouridine synthase like 1)\; is predicted to have RNA binding activity and pseudouridine synthase activity.
582	WBGene00022309	Y77E11A.6	Transcription: general machinery	Transcription: general machinery: RNA Pol III	Transcription: general machinery: RNA Pol III	rpc-11 is an ortholog of human POLR3K (RNA polymerase III subunit K)\; is predicted to have DNA-directed 5'-3' RNA polymerase activity, nucleic acid binding activity, and zinc ion binding activity.
583	WBGene00022335	Y82E9BR.2	Pseudogene	Pseudogene	Pseudogene	Y82E9BR.2 is an ortholog of human U2AF2\; is predicted to have nucleic acid binding activity.
584	WBGene00022351	Y82E9BR.19	Unassigned	Unassigned	Unassigned	Y82E9BR.19 is enriched in the germ line and the pharynx based on RNA-seq studies\; is affected by several genes including daf-2, glp-1, and clk-1 based on microarray, RNA-seq, and proteomic studies\; is affected by four chemicals including Rotenone, Alovudine, and stavudine based on RNA-seq studies\; is predicted to encode a protein with the following domain: F-box domain.
585	WBGene00022390	Y95B8A.11	mRNA functions	mRNA functions: processing	mRNA functions: processing: helicase	him-19 is involved in meiotic DNA double-strand break formation and regulation of synaptonemal complex assembly.
586	WBGene00022399	Y97E10AR.4	Unassigned	Unassigned	Unassigned	Y97E10AR.4 is enriched in the germ line based on RNA-seq studies\; is affected by several genes including elt-2, sir-2.1, and npr-1 based on microarray and RNA-seq studies\; is affected by six chemicals including Zidovudine, Hydrolyzable Tannins, and single-walled carbon nanotube based on RNA-seq and microarray studies\; is predicted to encode a protein with the following domain: SPK domain.
587	WBGene00022452	Y110A2AR.1	Transmembrane protein	Transmembrane protein: unassigned	Transmembrane protein: unassigned	Y110A2AR.1 is an ortholog of human REEP3 (receptor accessory protein 3), REEP1 (receptor accessory protein 1), and REEP2 (receptor accessory protein 2)\; human orthologs of this gene are implicated in hereditary spastic paraplegia 31 and hereditary spastic paraplegia 72\; human REEP1 exhibits microtubule binding activity and olfactory receptor binding activity.
588	WBGene00022463	Y110A7A.16	Transcription: general machinery	Transcription: general machinery: RNA Pol II	Transcription: general machinery: RNA Pol II: elongation	elpc-1 is an ortholog of human ELP1 (elongator complex protein 1)\; is predicted to have tRNA binding activity\; is involved in several processes, including embryonic morphogenesis, gamete generation, and olfactory learning\; localizes to the cytoplasm, neuron projection, and neuronal cell body\; is expressed in several tissues, including the nervous system, the pharynx, and the reproductive syst…
589	WBGene00022488	Y119D3B.11	Unassigned	Unassigned	Unassigned: regulated by multiple stresses	orc-3 is enriched in the Z1.p, the Z4.a, the reproductive system, and the seam cell based on RNA-seq studies\; is affected by several genes including daf-16, glp-1, and skn-1 based on microarray and RNA-seq studies\; is affected by four chemicals including stavudine, Zidovudine, and paraquat based on RNA-seq and microarray studies.
590	WBGene00022493	Y119D3B.16	Metabolism	Metabolism: mitochondria	Metabolism: mitochondria: ribosome	mrpl-45 is an ortholog of human MRPL45 (mitochondrial ribosomal protein L45)\; is predicted to encode a protein with the following domains: Tim44-like domain and NTF2-like domain superfamily.
591	WBGene00022620	ZC477.5	Non-coding RNA	Non-coding RNA: small RNA	Non-coding RNA: small RNA: unassigned	rde-8 is an ortholog of human ZC3H12C (zinc finger CCCH-type containing 12C), ZC3H12B (zinc finger CCCH-type containing 12B), and N4BP1\; exhibits endoribonuclease activity and mRNA binding activity\; is involved in RNA phosphodiester bond hydrolysis, endonucleolytic, positive regulation of RNA-directed 5'-3' RNA polymerase activity, and production of siRNA involved in RNA interference\; localize…
592	WBGene00022704	ZK353.9	Unassigned	Unassigned	Unassigned	ZK353.9 is an ortholog of human PITHD1\; is predicted to encode a protein with the following domains: Galactose-binding-like domain superfamily, PITH domain, and PITH domain superfamily.
593	WBGene00022721	ZK370.7	Transmembrane transport	Transmembrane transport: nucleotide gated channel	Transmembrane transport: nucleotide gated channel	ugtp-1 is an ortholog of human SLC35A1 (solute carrier family 35 member A1)\; is predicted to have pyrimidine nucleotide-sugar transmembrane transporter activity\; localizes to the Golgi medial cisterna and cortical granule\; human orthologs of this gene are implicated in congenital disorder of glycosylation type IIf.
594	WBGene00022773	ZK616.3	Metabolism	Metabolism: mitochondria	Metabolism: mitochondria: unassigned	ZK616.3 is an ortholog of human CHCHD4 (coiled-coil-helix-coiled-coil-helix domain containing 4)\; is predicted to have protein disulfide oxidoreductase activity.
595	WBGene00022775	ZK616.5	Unassigned	Unassigned	Unassigned: regulated by multiple stresses	ZK616.5 is enriched in the germ line, the hypodermis, and the pharyngeal muscle cell based on tiling array and RNA-seq studies\; is affected by several genes including glp-1, skn-1, and gld-1 based on microarray, tiling array, and RNA-seq studies\; is affected by twelve chemicals including Rotenone, manganese chloride, and Alovudine based on RNA-seq and microarray studies.
596	WBGene00022803	ZK688.9	Signaling	Signaling: phosphatase	Signaling: phosphatase: unassigned	ZK688.9 is an ortholog of human TIPRL (TOR signaling pathway regulator)\; is predicted to encode a protein with the following domain: TIP41-like protein.
597	WBGene00022850	ZK1127.3	Unassigned	Unassigned	Unassigned	ZK1127.3 is an ortholog of human MrgBP\; is predicted to encode a protein with the following domain: Chromatin modification-related protein Eaf7\/MRGBP.
598	WBGene00022852	ZK1127.5	Ribosome	Ribosome: biogenesis	Ribosome: biogenesis	ZK1127.5 is an ortholog of human RCL1\; is predicted to have catalytic activity\; is expressed in the intestine and the rectal gland cell.
599	WBGene00022854	ZK1127.7	DNA	DNA: replication	DNA: replication	cin-4 is an ortholog of human TOP2A (DNA topoisomerase II alpha) and TOP2B (DNA topoisomerase II beta)\; is predicted to have ATP binding activity, DNA binding activity, and DNA topoisomerase type II (ATP-hydrolyzing) activity.
600	WBGene00023323	K08F11.6	Pseudogene	Pseudogene	Pseudogene	K08F11.6 is enriched in the germ line based on RNA-seq studies\; is affected by several genes including daf-16, clk-1, and pgl-1 based on RNA-seq and microarray studies\; is affected by Hydrolyzable Tannins and paraquat based on microarray studies.
601	WBGene00023418	R06F6.12	Unassigned	Unassigned	Unassigned	R06F6.12 is enriched in the germ line and the hypodermis based on RNA-seq studies\; is affected by several genes including dpy-10, pgl-1, and fbf-1 based on microarray and RNA-seq studies\; is affected by six chemicals including Alovudine, stavudine, and Zidovudine based on RNA-seq and microarray studies.
602	WBGene00023422	F43C1.6	Metabolism	Metabolism: mitochondria	Metabolism: mitochondria: ribosome	mrpl-21 is an ortholog of human MRPL21 (mitochondrial ribosomal protein L21)\; is predicted to encode a protein with the following domains: Ribosomal protein L21-like and L21-like superfamily.
603	WBGene00023427	F14D2.15	Unassigned	Unassigned	Unassigned	F14D2.15 is enriched in the AFD and the germ line based on tiling array and RNA-seq studies\; is affected by several genes including daf-16, daf-2, and glp-1 based on microarray and RNA-seq studies\; is affected by seven chemicals including Zidovudine, Hydrolyzable Tannins, and Humic Substances based on RNA-seq and microarray studies\; is predicted to encode a protein with the following domains: …
604	WBGene00043051	C29E4.13	Unassigned	Unassigned	Unassigned	C29E4.13 is enriched in the AVA and the germ line based on tiling array and RNA-seq studies\; is affected by several genes including pgl-1, alg-1, and sma-2 based on RNA-seq and microarray studies\; is affected by Rotenone based on RNA-seq studies.
605	WBGene00043068	F32E10.9	Unassigned	Unassigned	Unassigned: regulated by multiple stresses	F32E10.9 is enriched in the germ line based on RNA-seq studies\; is affected by several genes including daf-2, lin-35, and pgl-1 based on RNA-seq and microarray studies\; is affected by Rotenone and manganese chloride based on RNA-seq studies.
606	WBGene00044067	T28F3.3	Transmembrane transport	Transmembrane transport: solute carrier	Transmembrane transport: solute carrier	zipt-7.1 is an ortholog of human SLC39A7 (solute carrier family 39 member 7)\; is predicted to have metal ion transmembrane transporter activity\; is expressed in several tissues, including the hypodermis, the intestine, the nervous system, and the reproductive system.
607	WBGene00044310	H20J04.9	Protein modification	Protein modification: methyltransferase	Protein modification: methyltransferase	H20J04.9 is an ortholog of human METTL7A (methyltransferase like 7A) and METTL7B (methyltransferase like 7B)\; is predicted to have methyltransferase activity.
608	WBGene00044420	C50D2.10	Unassigned	Unassigned	Unassigned: regulated by multiple stresses	C50D2.10 is enriched in the Z1.p, the Z4.a, the intestine, and the reproductive system based on RNA-seq studies\; is affected by several genes including daf-12, sir-2.1, and pgl-1 based on tiling array, RNA-seq, and microarray studies\; is affected by Rotenone and D-glucose based on RNA-seq studies.
609	WBGene00044614	C36B1.14	Unassigned	Unassigned	Unassigned	C36B1.14 is an ortholog of human CRIPT\; human CRIPT exhibits PDZ domain binding activity and scaffold protein binding activity.
610	WBGene00044758	Y37H2A.12	Proteolysis proteasome	Proteolysis proteasome: E3	Proteolysis proteasome: E3: F box	Y37H2A.12 is enriched in the germ line based on RNA-seq studies\; is affected by several genes including daf-2, clk-1, and pgl-1 based on tiling array, RNA-seq, and microarray studies\; is affected by eight chemicals including Rotenone, manganese chloride, and bisphenol S based on RNA-seq and microarray studies\; is predicted to encode a protein with the following domain: F-box domain.
611	WBGene00044762	ZK688.11	Transmembrane protein	Transmembrane protein: unassigned	Transmembrane protein: unassigned	ZK688.11 is enriched in the germ line and the nervous system based on RNA-seq and microarray studies\; is affected by several genes including hsf-1, hpl-2, and hlh-30 based on tiling array, RNA-seq, and microarray studies\; is affected by Rotenone, Cry5B, and Sirolimus based on RNA-seq and microarray studies.
612	WBGene00045111	K12D12.7	Non-coding RNA	Non-coding RNA: snoRNA	Non-coding RNA: snoRNA	N.A.
613	WBGene00045175	C10C6.9	Pseudogene	Pseudogene	Pseudogene	C10C6.9 is enriched in the germ line based on RNA-seq studies\; is affected by several genes including daf-16, daf-2, and pgl-1 based on RNA-seq studies\; is affected by manganese chloride and stavudine based on RNA-seq studies.
614	WBGene00045261	H29C22.1	Unassigned	Unassigned	Unassigned: regulated by multiple stresses	H29C22.1 is enriched in dopaminergic neurons, the cephalic sheath cell, the germ line, and the hypodermis based on tiling array and RNA-seq studies\; is affected by several genes including daf-2, glp-1, and skn-1 based on tiling array, RNA-seq, and microarray studies\; is affected by seven chemicals including 1-methylnicotinamide, Rotenone, and D-glucose based on RNA-seq and microarray studies.
615	WBGene00045373	Y46G5A.40	Non-coding RNA	Non-coding RNA: snoRNA	Non-coding RNA: snoRNA	Y46G5A.40 is affected by several genes including clk-1, pgl-1, and cep-1 based on RNA-seq and microarray studies.
616	WBGene00045434	Y95D11A.3	Unassigned	Unassigned	Unassigned	Y95D11A.3 is enriched in the body wall muscle cell, the germ line, and the intestine based on tiling array, RNA-seq, and microarray studies\; is affected by several genes including sir-2.1, pgl-1, and sma-2 based on RNA-seq and microarray studies\; is affected by manganese chloride and Zidovudine based on RNA-seq studies.
617	WBGene00077500	C27H6.9	Metabolism	Metabolism: mitochondria	Metabolism: mitochondria: unassigned	C27H6.9 is an ortholog of human MGME1 (mitochondrial genome maintenance exonuclease 1)\; is predicted to have single-stranded DNA exodeoxyribonuclease activity\; human orthologs of this gene are implicated in mitochondrial DNA depletion syndrome 11.
618	WBGene00077732	C30B5.1	Unassigned	Unassigned	Unassigned	szy-4 is involved in regulation of centrosome duplication.
619	WBGene00138720	F58H1.8	Transmembrane protein	Transmembrane protein: unassigned	Transmembrane protein: unassigned	F58H1.8 is enriched in the germ line, the intestine, and the nervous system based on RNA-seq and microarray studies\; is affected by several genes including daf-2, hsf-1, and sir-2.1 based on RNA-seq and microarray studies\; is affected by five chemicals including Rotenone, resveratrol, and Cry5B based on RNA-seq and microarray studies.
620	WBGene00175030	Y53C12A.10	Unassigned	Unassigned	Unassigned	Y53C12A.10 is an ortholog of human DTWD1\; is predicted to encode a protein with the following domain: DTW.
621	WBGene00184990	C14B1.12	Unassigned	Unassigned	Unassigned: regulated by multiple stresses	C14B1.12 is enriched in the DA neuron, the I5 neuron, the SAB, the germ line, and the retrovesicular ganglion based on RNA-seq and microarray studies\; is affected by several genes including elt-2, pgl-1, and fbf-1 based on RNA-seq and microarray studies\; is affected by eight chemicals including Rotenone, manganese chloride, and Atrazine based on RNA-seq and microarray studies.
622	WBGene00185002	K11H3.8	Unassigned	Unassigned	Unassigned	K11H3.8 is enriched in the germ line based on RNA-seq studies\; is affected by several genes including dpy-10, hsf-1, and clk-1 based on RNA-seq and microarray studies\; is affected by six chemicals including manganese chloride, bisphenol S, and stavudine based on RNA-seq and microarray studies\; is predicted to encode a protein with the following domains: GYF domain and GYF-like domain superfami…
623	WBGene00185067	Y54G11A.17	Ribosome	Ribosome: biogenesis	Ribosome: biogenesis	Y54G11A.17 is predicted to be a structural constituent of ribosome.
624	WBGene00185089	C16A11.10	Signaling	Signaling: CDK-like	Signaling: CDK-like	C16A11.10 is an ortholog of human CLK1 (CDC like kinase 1), CLK3 (CDC like kinase 3), and CLK4 (CDC like kinase 4)\; is predicted to have ATP binding activity and protein serine\/threonine kinase activity.
625	WBGene00194706	C53A5.16	mRNA functions	mRNA functions: processing	mRNA functions: processing: polyadenylation	C53A5.16 is an ortholog of human TENT2 (terminal nucleotidyltransferase 2).
626	WBGene00194707	C53A5.17	Non-coding RNA	Non-coding RNA: tRNA	Non-coding RNA: tRNA: methylation	C53A5.17 is an ortholog of human TRMT5\; is predicted to have tRNA (guanine(37)-N(1))-methyltransferase activity.
627	WBGene00194852	T28A8.8	Unassigned	Unassigned	Unassigned: regulated by multiple stresses	T28A8.8 is enriched in the germ line based on RNA-seq studies\; is affected by several genes including lin-35, pgl-1, and fbf-1 based on RNA-seq and microarray studies\; is affected by seven chemicals including Rotenone, manganese chloride, and Diazinon based on RNA-seq and microarray studies\; is predicted to encode a protein with the following domain: SPK domain.
628	WBGene00194906	Y53C12A.11	Unassigned	Unassigned	Unassigned	Y53C12A.11 is enriched in the germ line and the intestine based on RNA-seq studies\; is affected by several genes including daf-2, dpy-10, and hsf-1 based on RNA-seq and microarray studies\; is affected by six chemicals including manganese chloride, Ethanol, and Atrazine based on RNA-seq and microarray studies.
629	WBGene00206389	C29F7.10	Unassigned	Unassigned	Unassigned	C29F7.10 is enriched in the germ line and the hypodermis based on RNA-seq studies\; is affected by several genes including hsf-1, sir-2.1, and npr-1 based on RNA-seq and microarray studies\; is affected by Zidovudine, resveratrol, and Diazinon based on RNA-seq and microarray studies.
630	WBGene00219218	Y73B6BL.288	Unassigned	Unassigned	Unassigned	Y73B6BL.288 is enriched in the germ line and the nervous system based on RNA-seq studies\; is affected by several genes including skn-1, hsf-1, and npr-1 based on RNA-seq studies.
631	WBGene00219619	Y48A6C.9	Non-coding RNA	Non-coding RNA: linc	Non-coding RNA: linc	linc-76 is affected by cep-1, ins-11, and sod-2 based on RNA-seq studies.
632	WBGene00235352	ZK250.13	Unassigned	Unassigned	Unassigned: regulated by multiple stresses	ZK250.13 is affected by several genes including elt-2, isp-1, and nhr-25 based on RNA-seq and microarray studies\; is affected by four chemicals including Ethanol, Humic Substances, and Sirolimus based on microarray studies\; is predicted to encode a protein with the following domains: F-box domain and Domain of unknown function DUF38, Caenorhabditis species.
633	WBGene00255596	Y37B11A.8	Pseudogene	Pseudogene	Pseudogene	Y37B11A.8 is affected by isp-1 based on RNA-seq studies.
634	WBGene00270322	C17G10.13	Nucleic acid	Nucleic acid: binding	Nucleic acid: binding: unassigned	C17G10.13 is predicted to have nucleic acid binding activity.
635	WBGene00271694	T10E9.14	mRNA functions	mRNA functions: binding	mRNA functions: binding: unassigned	T10E9.14 is predicted to have RNA binding activity.
636	WBGene00306001	NA	NA	NA	NA	NA
