# Supplementary material for: The pos-1 3′ untranslated region governs germline specification and proliferation to ensure reproductive robustness
Source: PLoS Genet. 2026 Apr 27;22(4):e1012129. doi: 10.1371/journal.pgen.1012129 (PMC13132445; doi:10.1371/journal.pgen.1012129)
Supplement: S2 Data — (GZ) [file pgen.1012129.s008.gz]

Archive with 924 entries (866 files):
- ._SupplementalDataSet1
- SupplementalDataSet1
- SupplementalDataSet1/._AF1_Exonic_Indels_SNPs.xlsx
- SupplementalDataSet1/AF1_Exonic_Indels_SNPs.xlsx
- SupplementalDataSet1/._.DS_Store
- SupplementalDataSet1/.DS_Store
- SupplementalDataSet1/._03.Result_X202SC24112711-Z01-F001_C_elegans
- SupplementalDataSet1/03.Result_X202SC24112711-Z01-F001_C_elegans
- SupplementalDataSet1/._Readme.txt
- SupplementalDataSet1/Readme.txt
- SupplementalDataSet1/03.Result_X202SC24112711-Z01-F001_C_elegans/._result
- SupplementalDataSet1/03.Result_X202SC24112711-Z01-F001_C_elegans/result
- SupplementalDataSet1/03.Result_X202SC24112711-Z01-F001_C_elegans/._.DS_Store
- SupplementalDataSet1/03.Result_X202SC24112711-Z01-F001_C_elegans/.DS_Store
- SupplementalDataSet1/03.Result_X202SC24112711-Z01-F001_C_elegans/._report
- SupplementalDataSet1/03.Result_X202SC24112711-Z01-F001_C_elegans/report
- SupplementalDataSet1/03.Result_X202SC24112711-Z01-F001_C_elegans/report/._X202SC24112711-Z01-F001_C_elegans_Report.html
- SupplementalDataSet1/03.Result_X202SC24112711-Z01-F001_C_elegans/report/X202SC24112711-Z01-F001_C_elegans_Report.html
- SupplementalDataSet1/03.Result_X202SC24112711-Z01-F001_C_elegans/report/._src
- SupplementalDataSet1/03.Result_X202SC24112711-Z01-F001_C_elegans/report/src
- SupplementalDataSet1/03.Result_X202SC24112711-Z01-F001_C_elegans/report/src/._css
- SupplementalDataSet1/03.Result_X202SC24112711-Z01-F001_C_elegans/report/src/css
- SupplementalDataSet1/03.Result_X202SC24112711-Z01-F001_C_elegans/report/src/._images
- SupplementalDataSet1/03.Result_X202SC24112711-Z01-F001_C_elegans/report/src/images
- SupplementalDataSet1/03.Result_X202SC24112711-Z01-F001_C_elegans/report/src/._js
- SupplementalDataSet1/03.Result_X202SC24112711-Z01-F001_C_elegans/report/src/js
- SupplementalDataSet1/03.Result_X202SC24112711-Z01-F001_C_elegans/report/src/._pictures
- SupplementalDataSet1/03.Result_X202SC24112711-Z01-F001_C_elegans/report/src/pictures
- SupplementalDataSet1/03.Result_X202SC24112711-Z01-F001_C_elegans/report/src/._result_tree.html
- SupplementalDataSet1/03.Result_X202SC24112711-Z01-F001_C_elegans/report/src/result_tree.html
- SupplementalDataSet1/03.Result_X202SC24112711-Z01-F001_C_elegans/report/src/._method
- SupplementalDataSet1/03.Result_X202SC24112711-Z01-F001_C_elegans/report/src/method
- SupplementalDataSet1/03.Result_X202SC24112711-Z01-F001_C_elegans/report/src/method/._materials_methods_gatk.SNPINDEL.SV.CNV_freec.v1.pdf
- SupplementalDataSet1/03.Result_X202SC24112711-Z01-F001_C_elegans/report/src/method/materials_methods_gatk.SNPINDEL.SV.CNV_freec.v1.pdf
- SupplementalDataSet1/03.Result_X202SC24112711-Z01-F001_C_elegans/report/src/method/._materials_methods_gatk.SNPINDEL.SV.v1.pdf
- SupplementalDataSet1/03.Result_X202SC24112711-Z01-F001_C_elegans/report/src/method/materials_methods_gatk.SNPINDEL.SV.v1.pdf
- SupplementalDataSet1/03.Result_X202SC24112711-Z01-F001_C_elegans/report/src/method/._mWGS-Method.pdf
- SupplementalDataSet1/03.Result_X202SC24112711-Z01-F001_C_elegans/report/src/method/mWGS-Method.pdf
- SupplementalDataSet1/03.Result_X202SC24112711-Z01-F001_C_elegans/report/src/method/._materials_methods_gatk.SNPINDEL.CNV_freec.v1.pdf
- SupplementalDataSet1/03.Result_X202SC24112711-Z01-F001_C_elegans/report/src/method/materials_methods_gatk.SNPINDEL.CNV_freec.v1.pdf
- SupplementalDataSet1/03.Result_X202SC24112711-Z01-F001_C_elegans/report/src/method/._materials_methods_Map.v1.pdf
- SupplementalDataSet1/03.Result_X202SC24112711-Z01-F001_C_elegans/report/src/method/materials_methods_Map.v1.pdf
- SupplementalDataSet1/03.Result_X202SC24112711-Z01-F001_C_elegans/report/src/method/._materials_methods_samtools.SNPINDEL.SV.v1.pdf
- SupplementalDataSet1/03.Result_X202SC24112711-Z01-F001_C_elegans/report/src/method/materials_methods_samtools.SNPINDEL.SV.v1.pdf
- SupplementalDataSet1/03.Result_X202SC24112711-Z01-F001_C_elegans/report/src/method/._materials_methods_QC.v1.pdf
- SupplementalDataSet1/03.Result_X202SC24112711-Z01-F001_C_elegans/report/src/method/materials_methods_QC.v1.pdf
- SupplementalDataSet1/03.Result_X202SC24112711-Z01-F001_C_elegans/report/src/method/._materials_methods_samtools.SNPINDEL.v1.pdf
- SupplementalDataSet1/03.Result_X202SC24112711-Z01-F001_C_elegans/report/src/method/materials_methods_samtools.SNPINDEL.v1.pdf
- SupplementalDataSet1/03.Result_X202SC24112711-Z01-F001_C_elegans/report/src/method/._materials_methods_samtools.SNPINDEL.SV.CNV_freec.v1.pdf
- SupplementalDataSet1/03.Result_X202SC24112711-Z01-F001_C_elegans/report/src/method/materials_methods_samtools.SNPINDEL.SV.CNV_freec.v1.pdf
- SupplementalDataSet1/03.Result_X202SC24112711-Z01-F001_C_elegans/report/src/method/._materials_methods_gatk.SNPINDEL.CNV.v1.pdf
- SupplementalDataSet1/03.Result_X202SC24112711-Z01-F001_C_elegans/report/src/method/materials_methods_gatk.SNPINDEL.CNV.v1.pdf
- SupplementalDataSet1/03.Result_X202SC24112711-Z01-F001_C_elegans/report/src/method/._materials_methods_samtools.SNPINDEL.CNV.v1.pdf
- SupplementalDataSet1/03.Result_X202SC24112711-Z01-F001_C_elegans/report/src/method/materials_methods_samtools.SNPINDEL.CNV.v1.pdf
- SupplementalDataSet1/03.Result_X202SC24112711-Z01-F001_C_elegans/report/src/method/._materials_methods_samtools.SNPINDEL.CNV_freec.v1.pdf
- SupplementalDataSet1/03.Result_X202SC24112711-Z01-F001_C_elegans/report/src/method/materials_methods_samtools.SNPINDEL.CNV_freec.v1.pdf
- SupplementalDataSet1/03.Result_X202SC24112711-Z01-F001_C_elegans/report/src/method/._materials_methods_gatk.SNPINDEL.SV.CNV.v1.pdf
- SupplementalDataSet1/03.Result_X202SC24112711-Z01-F001_C_elegans/report/src/method/materials_methods_gatk.SNPINDEL.SV.CNV.v1.pdf
- SupplementalDataSet1/03.Result_X202SC24112711-Z01-F001_C_elegans/report/src/method/._materials_methods_samtools.SNPINDEL.SV.CNV.v1.pdf
- SupplementalDataSet1/03.Result_X202SC24112711-Z01-F001_C_elegans/report/src/method/materials_methods_samtools.SNPINDEL.SV.CNV.v1.pdf
- SupplementalDataSet1/03.Result_X202SC24112711-Z01-F001_C_elegans/report/src/method/._materials_methods_gatk.SNPINDEL.v1.pdf
- SupplementalDataSet1/03.Result_X202SC24112711-Z01-F001_C_elegans/report/src/method/materials_methods_gatk.SNPINDEL.v1.pdf
- SupplementalDataSet1/03.Result_X202SC24112711-Z01-F001_C_elegans/report/src/pictures/._CNV
- SupplementalDataSet1/03.Result_X202SC24112711-Z01-F001_C_elegans/report/src/pictures/CNV
- SupplementalDataSet1/03.Result_X202SC24112711-Z01-F001_C_elegans/report/src/pictures/._SV
- SupplementalDataSet1/03.Result_X202SC24112711-Z01-F001_C_elegans/report/src/pictures/SV
- SupplementalDataSet1/03.Result_X202SC24112711-Z01-F001_C_elegans/report/src/pictures/._Quality
- SupplementalDataSet1/03.Result_X202SC24112711-Z01-F001_C_elegans/report/src/pictures/Quality
- SupplementalDataSet1/03.Result_X202SC24112711-Z01-F001_C_elegans/report/src/pictures/._Circos
- SupplementalDataSet1/03.Result_X202SC24112711-Z01-F001_C_elegans/report/src/pictures/Circos
- SupplementalDataSet1/03.Result_X202SC24112711-Z01-F001_C_elegans/report/src/pictures/._Map
- SupplementalDataSet1/03.Result_X202SC24112711-Z01-F001_C_elegans/report/src/pictures/Map
- SupplementalDataSet1/03.Result_X202SC24112711-Z01-F001_C_elegans/report/src/pictures/._InDel
- SupplementalDataSet1/03.Result_X202SC24112711-Z01-F001_C_elegans/report/src/pictures/InDel
- SupplementalDataSet1/03.Result_X202SC24112711-Z01-F001_C_elegans/report/src/pictures/._SNP
- SupplementalDataSet1/03.Result_X202SC24112711-Z01-F001_C_elegans/report/src/pictures/SNP
- SupplementalDataSet1/03.Result_X202SC24112711-Z01-F001_C_elegans/report/src/pictures/._Class
- SupplementalDataSet1/03.Result_X202SC24112711-Z01-F001_C_elegans/report/src/pictures/Class
- SupplementalDataSet1/03.Result_X202SC24112711-Z01-F001_C_elegans/report/src/pictures/._GC
- SupplementalDataSet1/03.Result_X202SC24112711-Z01-F001_C_elegans/report/src/pictures/GC
- SupplementalDataSet1/03.Result_X202SC24112711-Z01-F001_C_elegans/report/src/pictures/._Error
- SupplementalDataSet1/03.Result_X202SC24112711-Z01-F001_C_elegans/report/src/pictures/Error
- SupplementalDataSet1/03.Result_X202SC24112711-Z01-F001_C_elegans/report/src/pictures/Error/._WRM102_CKDN240021611-1A_22HVGTLT4_L1.Error.png
- SupplementalDataSet1/03.Result_X202SC24112711-Z01-F001_C_elegans/report/src/pictures/Error/WRM102_CKDN240021611-1A_22HVGTLT4_L1.Error.png
- SupplementalDataSet1/03.Result_X202SC24112711-Z01-F001_C_elegans/report/src/pictures/Error/._WRM103_CKDN240021612-1A_22HVGTLT4_L2.Error.png
- SupplementalDataSet1/03.Result_X202SC24112711-Z01-F001_C_elegans/report/src/pictures/Error/WRM103_CKDN240021612-1A_22HVGTLT4_L2.Error.png
- SupplementalDataSet1/03.Result_X202SC24112711-Z01-F001_C_elegans/report/src/pictures/Error/._.gitkeep
- SupplementalDataSet1/03.Result_X202SC24112711-Z01-F001_C_elegans/report/src/pictures/Error/.gitkeep
- SupplementalDataSet1/03.Result_X202SC24112711-Z01-F001_C_elegans/report/src/pictures/Error/._WRM103_CKDN240021612-1A_22HVGTLT4_L2.Error.JPEG
- SupplementalDataSet1/03.Result_X202SC24112711-Z01-F001_C_elegans/report/src/pictures/Error/WRM103_CKDN240021612-1A_22HVGTLT4_L2.Error.JPEG
- SupplementalDataSet1/03.Result_X202SC24112711-Z01-F001_C_elegans/report/src/pictures/Error/._WRM101_CKDN240021610-1A_22HTVFLT4_L1.Error.JPEG
- SupplementalDataSet1/03.Result_X202SC24112711-Z01-F001_C_elegans/report/src/pictures/Error/WRM101_CKDN240021610-1A_22HTVFLT4_L1.Error.JPEG
- SupplementalDataSet1/03.Result_X202SC24112711-Z01-F001_C_elegans/report/src/pictures/Error/._DG4222_CKDN240021609-1A_22HTYHLT4_L3.Error.JPEG
- SupplementalDataSet1/03.Result_X202SC24112711-Z01-F001_C_elegans/report/src/pictures/Error/DG4222_CKDN240021609-1A_22HTYHLT4_L3.Error.JPEG
- SupplementalDataSet1/03.Result_X202SC24112711-Z01-F001_C_elegans/report/src/pictures/Error/._WRM102_CKDN240021611-1A_22HVGTLT4_L1.Error.JPEG
- SupplementalDataSet1/03.Result_X202SC24112711-Z01-F001_C_elegans/report/src/pictures/Error/WRM102_CKDN240021611-1A_22HVGTLT4_L1.Error.JPEG
- SupplementalDataSet1/03.Result_X202SC24112711-Z01-F001_C_elegans/report/src/pictures/Error/._DG4222_CKDN240021609-1A_22HTYHLT4_L3.Error.png
- SupplementalDataSet1/03.Result_X202SC24112711-Z01-F001_C_elegans/report/src/pictures/Error/DG4222_CKDN240021609-1A_22HTYHLT4_L3.Error.png
- SupplementalDataSet1/03.Result_X202SC24112711-Z01-F001_C_elegans/report/src/pictures/Error/._WRM101_CKDN240021610-1A_22HTVFLT4_L1.Error.png
- SupplementalDataSet1/03.Result_X202SC24112711-Z01-F001_C_elegans/report/src/pictures/Error/WRM101_CKDN240021610-1A_22HTVFLT4_L1.Error.png
- SupplementalDataSet1/03.Result_X202SC24112711-Z01-F001_C_elegans/report/src/pictures/GC/._WRM102_CKDN240021611-1A_22HVGTLT4_L1.GC.png
- SupplementalDataSet1/03.Result_X202SC24112711-Z01-F001_C_elegans/report/src/pictures/GC/WRM102_CKDN240021611-1A_22HVGTLT4_L1.GC.png
- SupplementalDataSet1/03.Result_X202SC24112711-Z01-F001_C_elegans/report/src/pictures/GC/._DG4222_CKDN240021609-1A_22HTYHLT4_L3.GC.png
- SupplementalDataSet1/03.Result_X202SC24112711-Z01-F001_C_elegans/report/src/pictures/GC/DG4222_CKDN240021609-1A_22HTYHLT4_L3.GC.png
- SupplementalDataSet1/03.Result_X202SC24112711-Z01-F001_C_elegans/report/src/pictures/GC/._.gitkeep
- SupplementalDataSet1/03.Result_X202SC24112711-Z01-F001_C_elegans/report/src/pictures/GC/.gitkeep
- SupplementalDataSet1/03.Result_X202SC24112711-Z01-F001_C_elegans/report/src/pictures/GC/._WRM101_CKDN240021610-1A_22HTVFLT4_L1.GC.JPEG
- SupplementalDataSet1/03.Result_X202SC24112711-Z01-F001_C_elegans/report/src/pictures/GC/WRM101_CKDN240021610-1A_22HTVFLT4_L1.GC.JPEG
- SupplementalDataSet1/03.Result_X202SC24112711-Z01-F001_C_elegans/report/src/pictures/GC/._WRM103_CKDN240021612-1A_22HVGTLT4_L2.GC.JPEG
- SupplementalDataSet1/03.Result_X202SC24112711-Z01-F001_C_elegans/report/src/pictures/GC/WRM103_CKDN240021612-1A_22HVGTLT4_L2.GC.JPEG
- SupplementalDataSet1/03.Result_X202SC24112711-Z01-F001_C_elegans/report/src/pictures/GC/._WRM101_CKDN240021610-1A_22HTVFLT4_L1.GC.png
- SupplementalDataSet1/03.Result_X202SC24112711-Z01-F001_C_elegans/report/src/pictures/GC/WRM101_CKDN240021610-1A_22HTVFLT4_L1.GC.png
- SupplementalDataSet1/03.Result_X202SC24112711-Z01-F001_C_elegans/report/src/pictures/GC/._DG4222_CKDN240021609-1A_22HTYHLT4_L3.GC.JPEG
- SupplementalDataSet1/03.Result_X202SC24112711-Z01-F001_C_elegans/report/src/pictures/GC/DG4222_CKDN240021609-1A_22HTYHLT4_L3.GC.JPEG
- SupplementalDataSet1/03.Result_X202SC24112711-Z01-F001_C_elegans/report/src/pictures/GC/._WRM103_CKDN240021612-1A_22HVGTLT4_L2.GC.png
- SupplementalDataSet1/03.Result_X202SC24112711-Z01-F001_C_elegans/report/src/pictures/GC/WRM103_CKDN240021612-1A_22HVGTLT4_L2.GC.png
- SupplementalDataSet1/03.Result_X202SC24112711-Z01-F001_C_elegans/report/src/pictures/GC/._WRM102_CKDN240021611-1A_22HVGTLT4_L1.GC.JPEG
- SupplementalDataSet1/03.Result_X202SC24112711-Z01-F001_C_elegans/report/src/pictures/GC/WRM102_CKDN240021611-1A_22HVGTLT4_L1.GC.JPEG
- SupplementalDataSet1/03.Result_X202SC24112711-Z01-F001_C_elegans/report/src/pictures/Class/._WRM102_CKDN240021611-1A_22HVGTLT4_L1.pie3d.png
- SupplementalDataSet1/03.Result_X202SC24112711-Z01-F001_C_elegans/report/src/pictures/Class/WRM102_CKDN240021611-1A_22HVGTLT4_L1.pie3d.png
- SupplementalDataSet1/03.Result_X202SC24112711-Z01-F001_C_elegans/report/src/pictures/Class/._WRM102_CKDN240021611-1A_22HVGTLT4_L1.pie3d.JPEG
- SupplementalDataSet1/03.Result_X202SC24112711-Z01-F001_C_elegans/report/src/pictures/Class/WRM102_CKDN240021611-1A_22HVGTLT4_L1.pie3d.JPEG
- SupplementalDataSet1/03.Result_X202SC24112711-Z01-F001_C_elegans/report/src/pictures/Class/._.gitkeep
- SupplementalDataSet1/03.Result_X202SC24112711-Z01-F001_C_elegans/report/src/pictures/Class/.gitkeep
- SupplementalDataSet1/03.Result_X202SC24112711-Z01-F001_C_elegans/report/src/pictures/Class/._WRM103_CKDN240021612-1A_22HVGTLT4_L2.pie3d.png
- SupplementalDataSet1/03.Result_X202SC24112711-Z01-F001_C_elegans/report/src/pictures/Class/WRM103_CKDN240021612-1A_22HVGTLT4_L2.pie3d.png
- SupplementalDataSet1/03.Result_X202SC24112711-Z01-F001_C_elegans/report/src/pictures/Class/._DG4222_CKDN240021609-1A_22HTYHLT4_L3.pie3d.png
- SupplementalDataSet1/03.Result_X202SC24112711-Z01-F001_C_elegans/report/src/pictures/Class/DG4222_CKDN240021609-1A_22HTYHLT4_L3.pie3d.png
- SupplementalDataSet1/03.Result_X202SC24112711-Z01-F001_C_elegans/report/src/pictures/Class/._WRM101_CKDN240021610-1A_22HTVFLT4_L1.pie3d.png
- SupplementalDataSet1/03.Result_X202SC24112711-Z01-F001_C_elegans/report/src/pictures/Class/WRM101_CKDN240021610-1A_22HTVFLT4_L1.pie3d.png
- SupplementalDataSet1/03.Result_X202SC24112711-Z01-F001_C_elegans/report/src/pictures/Class/._DG4222_CKDN240021609-1A_22HTYHLT4_L3.pie3d.JPEG
- SupplementalDataSet1/03.Result_X202SC24112711-Z01-F001_C_elegans/report/src/pictures/Class/DG4222_CKDN240021609-1A_22HTYHLT4_L3.pie3d.JPEG
- SupplementalDataSet1/03.Result_X202SC24112711-Z01-F001_C_elegans/report/src/pictures/Class/._WRM103_CKDN240021612-1A_22HVGTLT4_L2.pie3d.JPEG
- SupplementalDataSet1/03.Result_X202SC24112711-Z01-F001_C_elegans/report/src/pictures/Class/WRM103_CKDN240021612-1A_22HVGTLT4_L2.pie3d.JPEG
- SupplementalDataSet1/03.Result_X202SC24112711-Z01-F001_C_elegans/report/src/pictures/Class/._WRM101_CKDN240021610-1A_22HTVFLT4_L1.pie3d.JPEG
- SupplementalDataSet1/03.Result_X202SC24112711-Z01-F001_C_elegans/report/src/pictures/Class/WRM101_CKDN240021610-1A_22HTVFLT4_L1.pie3d.JPEG
- SupplementalDataSet1/03.Result_X202SC24112711-Z01-F001_C_elegans/report/src/pictures/SNP/._.gitkeep
- SupplementalDataSet1/03.Result_X202SC24112711-Z01-F001_C_elegans/report/src/pictures/SNP/.gitkeep
- SupplementalDataSet1/03.Result_X202SC24112711-Z01-F001_C_elegans/report/src/pictures/SNP/._WRM103.SNP.table.png
- SupplementalDataSet1/03.Result_X202SC24112711-Z01-F001_C_elegans/report/src/pictures/SNP/WRM103.SNP.table.png
- SupplementalDataSet1/03.Result_X202SC24112711-Z01-F001_C_elegans/report/src/pictures/SNP/._DG4222.SNP.table.png
- SupplementalDataSet1/03.Result_X202SC24112711-Z01-F001_C_elegans/report/src/pictures/SNP/DG4222.SNP.table.png
- SupplementalDataSet1/03.Result_X202SC24112711-Z01-F001_C_elegans/report/src/pictures/SNP/._SNP_readsNum_cumulative_distribution.JPEG
- SupplementalDataSet1/03.Result_X202SC24112711-Z01-F001_C_elegans/report/src/pictures/SNP/SNP_readsNum_cumulative_distribution.JPEG
- SupplementalDataSet1/03.Result_X202SC24112711-Z01-F001_C_elegans/report/src/pictures/SNP/._SNP.frequency.xls.barplot.png
- SupplementalDataSet1/03.Result_X202SC24112711-Z01-F001_C_elegans/report/src/pictures/SNP/SNP.frequency.xls.barplot.png
- SupplementalDataSet1/03.Result_X202SC24112711-Z01-F001_C_elegans/report/src/pictures/SNP/._WRM102.SNP.table.png
- SupplementalDataSet1/03.Result_X202SC24112711-Z01-F001_C_elegans/report/src/pictures/SNP/WRM102.SNP.table.png
- SupplementalDataSet1/03.Result_X202SC24112711-Z01-F001_C_elegans/report/src/pictures/SNP/._SNP_distance_cumulative_distribution.JPEG
- SupplementalDataSet1/03.Result_X202SC24112711-Z01-F001_C_elegans/report/src/pictures/SNP/SNP_distance_cumulative_distribution.JPEG
- SupplementalDataSet1/03.Result_X202SC24112711-Z01-F001_C_elegans/report/src/pictures/SNP/._SNP_quality_cumulative_distribution.JPEG
- SupplementalDataSet1/03.Result_X202SC24112711-Z01-F001_C_elegans/report/src/pictures/SNP/SNP_quality_cumulative_distribution.JPEG
- SupplementalDataSet1/03.Result_X202SC24112711-Z01-F001_C_elegans/report/src/pictures/SNP/._WRM101.SNP.table.png
- SupplementalDataSet1/03.Result_X202SC24112711-Z01-F001_C_elegans/report/src/pictures/SNP/WRM101.SNP.table.png
- SupplementalDataSet1/03.Result_X202SC24112711-Z01-F001_C_elegans/report/src/pictures/SNP/._SNP_frequency.png
- SupplementalDataSet1/03.Result_X202SC24112711-Z01-F001_C_elegans/report/src/pictures/SNP/SNP_frequency.png
- SupplementalDataSet1/03.Result_X202SC24112711-Z01-F001_C_elegans/report/src/pictures/SNP/._SNP_distance_cumulative_distribution.png
- SupplementalDataSet1/03.Result_X202SC24112711-Z01-F001_C_elegans/report/src/pictures/SNP/SNP_distance_cumulative_distribution.png
- SupplementalDataSet1/03.Result_X202SC24112711-Z01-F001_C_elegans/report/src/pictures/SNP/._SNP_readsNum_cumulative_distribution.png
- SupplementalDataSet1/03.Result_X202SC24112711-Z01-F001_C_elegans/report/src/pictures/SNP/SNP_readsNum_cumulative_distribution.png
- SupplementalDataSet1/03.Result_X202SC24112711-Z01-F001_C_elegans/report/src/pictures/SNP/._SNP_quality_cumulative_distribution.png
- SupplementalDataSet1/03.Result_X202SC24112711-Z01-F001_C_elegans/report/src/pictures/SNP/SNP_quality_cumulative_distribution.png
- SupplementalDataSet1/03.Result_X202SC24112711-Z01-F001_C_elegans/report/src/pictures/InDel/._InDel_GENOMEpercentage.png
- SupplementalDataSet1/03.Result_X202SC24112711-Z01-F001_C_elegans/report/src/pictures/InDel/InDel_GENOMEpercentage.png
- SupplementalDataSet1/03.Result_X202SC24112711-Z01-F001_C_elegans/report/src/pictures/InDel/._InDel_CDSpercentage.png
- SupplementalDataSet1/03.Result_X202SC24112711-Z01-F001_C_elegans/report/src/pictures/InDel/InDel_CDSpercentage.png
- SupplementalDataSet1/03.Result_X202SC24112711-Z01-F001_C_elegans/report/src/pictures/InDel/._WRM101.InDel.table.png
- SupplementalDataSet1/03.Result_X202SC24112711-Z01-F001_C_elegans/report/src/pictures/InDel/WRM101.InDel.table.png
- SupplementalDataSet1/03.Result_X202SC24112711-Z01-F001_C_elegans/report/src/pictures/InDel/._.gitkeep
- SupplementalDataSet1/03.Result_X202SC24112711-Z01-F001_C_elegans/report/src/pictures/InDel/.gitkeep
- SupplementalDataSet1/03.Result_X202SC24112711-Z01-F001_C_elegans/report/src/pictures/InDel/._DG4222.InDel.table.png
- SupplementalDataSet1/03.Result_X202SC24112711-Z01-F001_C_elegans/report/src/pictures/InDel/DG4222.InDel.table.png
- SupplementalDataSet1/03.Result_X202SC24112711-Z01-F001_C_elegans/report/src/pictures/InDel/._WRM103.InDel.table.png
- SupplementalDataSet1/03.Result_X202SC24112711-Z01-F001_C_elegans/report/src/pictures/InDel/WRM103.InDel.table.png
- SupplementalDataSet1/03.Result_X202SC24112711-Z01-F001_C_elegans/report/src/pictures/InDel/._WRM102.InDel.table.png
- SupplementalDataSet1/03.Result_X202SC24112711-Z01-F001_C_elegans/report/src/pictures/InDel/WRM102.InDel.table.png
- SupplementalDataSet1/03.Result_X202SC24112711-Z01-F001_C_elegans/report/src/pictures/Map/._DG4222.mapbychrdepth.png
- SupplementalDataSet1/03.Result_X202SC24112711-Z01-F001_C_elegans/report/src/pictures/Map/DG4222.mapbychrdepth.png
- SupplementalDataSet1/03.Result_X202SC24112711-Z01-F001_C_elegans/report/src/pictures/Map/._.gitkeep
- SupplementalDataSet1/03.Result_X202SC24112711-Z01-F001_C_elegans/report/src/pictures/Map/.gitkeep
- SupplementalDataSet1/03.Result_X202SC24112711-Z01-F001_C_elegans/report/src/pictures/Map/._WRM101.mapbychrdepth.png
- SupplementalDataSet1/03.Result_X202SC24112711-Z01-F001_C_elegans/report/src/pictures/Map/WRM101.mapbychrdepth.png
- SupplementalDataSet1/03.Result_X202SC24112711-Z01-F001_C_elegans/report/src/pictures/Map/._WRM103.mapbychrdepth.png
- SupplementalDataSet1/03.Result_X202SC24112711-Z01-F001_C_elegans/report/src/pictures/Map/WRM103.mapbychrdepth.png
- SupplementalDataSet1/03.Result_X202SC24112711-Z01-F001_C_elegans/report/src/pictures/Map/._WRM102.mapbychrdepth.png
- SupplementalDataSet1/03.Result_X202SC24112711-Z01-F001_C_elegans/report/src/pictures/Map/WRM102.mapbychrdepth.png
- SupplementalDataSet1/03.Result_X202SC24112711-Z01-F001_C_elegans/report/src/pictures/Circos/._WRM102.snpDensity.png
- SupplementalDataSet1/03.Result_X202SC24112711-Z01-F001_C_elegans/report/src/pictures/Circos/WRM102.snpDensity.png
- SupplementalDataSet1/03.Result_X202SC24112711-Z01-F001_C_elegans/report/src/pictures/Circos/._WRM103.snpDensity.png
- SupplementalDataSet1/03.Result_X202SC24112711-Z01-F001_C_elegans/report/src/pictures/Circos/WRM103.snpDensity.png
- SupplementalDataSet1/03.Result_X202SC24112711-Z01-F001_C_elegans/report/src/pictures/Circos/._DG4222.JPEG
- SupplementalDataSet1/03.Result_X202SC24112711-Z01-F001_C_elegans/report/src/pictures/Circos/DG4222.JPEG
- SupplementalDataSet1/03.Result_X202SC24112711-Z01-F001_C_elegans/report/src/pictures/Circos/._WRM101.snpDensity.png
- SupplementalDataSet1/03.Result_X202SC24112711-Z01-F001_C_elegans/report/src/pictures/Circos/WRM101.snpDensity.png
- SupplementalDataSet1/03.Result_X202SC24112711-Z01-F001_C_elegans/report/src/pictures/Circos/._.gitkeep
- SupplementalDataSet1/03.Result_X202SC24112711-Z01-F001_C_elegans/report/src/pictures/Circos/.gitkeep
- SupplementalDataSet1/03.Result_X202SC24112711-Z01-F001_C_elegans/report/src/pictures/Circos/._DG4222.indDensity.png
- SupplementalDataSet1/03.Result_X202SC24112711-Z01-F001_C_elegans/report/src/pictures/Circos/DG4222.indDensity.png
- SupplementalDataSet1/03.Result_X202SC24112711-Z01-F001_C_elegans/report/src/pictures/Circos/._WRM101.JPEG
- SupplementalDataSet1/03.Result_X202SC24112711-Z01-F001_C_elegans/report/src/pictures/Circos/WRM101.JPEG
- SupplementalDataSet1/03.Result_X202SC24112711-Z01-F001_C_elegans/report/src/pictures/Circos/._WRM102.JPEG
- SupplementalDataSet1/03.Result_X202SC24112711-Z01-F001_C_elegans/report/src/pictures/Circos/WRM102.JPEG
- SupplementalDataSet1/03.Result_X202SC24112711-Z01-F001_C_elegans/report/src/pictures/Circos/._WRM102.indDensity.png
- SupplementalDataSet1/03.Result_X202SC24112711-Z01-F001_C_elegans/report/src/pictures/Circos/WRM102.indDensity.png
- SupplementalDataSet1/03.Result_X202SC24112711-Z01-F001_C_elegans/report/src/pictures/Circos/._WRM103.indDensity.png
- SupplementalDataSet1/03.Result_X202SC24112711-Z01-F001_C_elegans/report/src/pictures/Circos/WRM103.indDensity.png
- SupplementalDataSet1/03.Result_X202SC24112711-Z01-F001_C_elegans/report/src/pictures/Circos/._WRM103.JPEG
- SupplementalDataSet1/03.Result_X202SC24112711-Z01-F001_C_elegans/report/src/pictures/Circos/WRM103.JPEG
- SupplementalDataSet1/03.Result_X202SC24112711-Z01-F001_C_elegans/report/src/pictures/Circos/._WRM102.png
- SupplementalDataSet1/03.Result_X202SC24112711-Z01-F001_C_elegans/report/src/pictures/Circos/WRM102.png
- SupplementalDataSet1/03.Result_X202SC24112711-Z01-F001_C_elegans/report/src/pictures/Circos/._WRM101.indDensity.png
- SupplementalDataSet1/03.Result_X202SC24112711-Z01-F001_C_elegans/report/src/pictures/Circos/WRM101.indDensity.png
- SupplementalDataSet1/03.Result_X202SC24112711-Z01-F001_C_elegans/report/src/pictures/Circos/._WRM103.png
- SupplementalDataSet1/03.Result_X202SC24112711-Z01-F001_C_elegans/report/src/pictures/Circos/WRM103.png
- SupplementalDataSet1/03.Result_X202SC24112711-Z01-F001_C_elegans/report/src/pictures/Circos/._WRM101.png
- SupplementalDataSet1/03.Result_X202SC24112711-Z01-F001_C_elegans/report/src/pictures/Circos/WRM101.png
- SupplementalDataSet1/03.Result_X202SC24112711-Z01-F001_C_elegans/report/src/pictures/Circos/._DG4222.png
- SupplementalDataSet1/03.Result_X202SC24112711-Z01-F001_C_elegans/report/src/pictures/Circos/DG4222.png
- SupplementalDataSet1/03.Result_X202SC24112711-Z01-F001_C_elegans/report/src/pictures/Circos/._DG4222.snpDensity.png
- SupplementalDataSet1/03.Result_X202SC24112711-Z01-F001_C_elegans/report/src/pictures/Circos/DG4222.snpDensity.png
- SupplementalDataSet1/03.Result_X202SC24112711-Z01-F001_C_elegans/report/src/pictures/Quality/._WRM102_CKDN240021611-1A_22HVGTLT4_L1.QM.png
- SupplementalDataSet1/03.Result_X202SC24112711-Z01-F001_C_elegans/report/src/pictures/Quality/WRM102_CKDN240021611-1A_22HVGTLT4_L1.QM.png
- SupplementalDataSet1/03.Result_X202SC24112711-Z01-F001_C_elegans/report/src/pictures/Quality/._WRM101_CKDN240021610-1A_22HTVFLT4_L1.QM.JPEG
- SupplementalDataSet1/03.Result_X202SC24112711-Z01-F001_C_elegans/report/src/pictures/Quality/WRM101_CKDN240021610-1A_22HTVFLT4_L1.QM.JPEG
- SupplementalDataSet1/03.Result_X202SC24112711-Z01-F001_C_elegans/report/src/pictures/Quality/._.gitkeep
- SupplementalDataSet1/03.Result_X202SC24112711-Z01-F001_C_elegans/report/src/pictures/Quality/.gitkeep
- SupplementalDataSet1/03.Result_X202SC24112711-Z01-F001_C_elegans/report/src/pictures/Quality/._DG4222_CKDN240021609-1A_22HTYHLT4_L3.QM.png
- SupplementalDataSet1/03.Result_X202SC24112711-Z01-F001_C_elegans/report/src/pictures/Quality/DG4222_CKDN240021609-1A_22HTYHLT4_L3.QM.png
- SupplementalDataSet1/03.Result_X202SC24112711-Z01-F001_C_elegans/report/src/pictures/Quality/._WRM101_CKDN240021610-1A_22HTVFLT4_L1.QM.png
- SupplementalDataSet1/03.Result_X202SC24112711-Z01-F001_C_elegans/report/src/pictures/Quality/WRM101_CKDN240021610-1A_22HTVFLT4_L1.QM.png
- SupplementalDataSet1/03.Result_X202SC24112711-Z01-F001_C_elegans/report/src/pictures/Quality/._WRM103_CKDN240021612-1A_22HVGTLT4_L2.QM.png
- SupplementalDataSet1/03.Result_X202SC24112711-Z01-F001_C_elegans/report/src/pictures/Quality/WRM103_CKDN240021612-1A_22HVGTLT4_L2.QM.png
- SupplementalDataSet1/03.Result_X202SC24112711-Z01-F001_C_elegans/report/src/pictures/Quality/._WRM102_CKDN240021611-1A_22HVGTLT4_L1.QM.JPEG
- SupplementalDataSet1/03.Result_X202SC24112711-Z01-F001_C_elegans/report/src/pictures/Quality/WRM102_CKDN240021611-1A_22HVGTLT4_L1.QM.JPEG
- SupplementalDataSet1/03.Result_X202SC24112711-Z01-F001_C_elegans/report/src/pictures/Quality/._DG4222_CKDN240021609-1A_22HTYHLT4_L3.QM.JPEG
- SupplementalDataSet1/03.Result_X202SC24112711-Z01-F001_C_elegans/report/src/pictures/Quality/DG4222_CKDN240021609-1A_22HTYHLT4_L3.QM.JPEG
- SupplementalDataSet1/03.Result_X202SC24112711-Z01-F001_C_elegans/report/src/pictures/Quality/._WRM103_CKDN240021612-1A_22HVGTLT4_L2.QM.JPEG
- SupplementalDataSet1/03.Result_X202SC24112711-Z01-F001_C_elegans/report/src/pictures/Quality/WRM103_CKDN240021612-1A_22HVGTLT4_L2.QM.JPEG
- SupplementalDataSet1/03.Result_X202SC24112711-Z01-F001_C_elegans/report/src/pictures/SV/._SV_length_distribution.png
- SupplementalDataSet1/03.Result_X202SC24112711-Z01-F001_C_elegans/report/src/pictures/SV/SV_length_distribution.png
- SupplementalDataSet1/03.Result_X202SC24112711-Z01-F001_C_elegans/report/src/pictures/SV/._DG4222.SV.table.png
- SupplementalDataSet1/03.Result_X202SC24112711-Z01-F001_C_elegans/report/src/pictures/SV/DG4222.SV.table.png
- SupplementalDataSet1/03.Result_X202SC24112711-Z01-F001_C_elegans/report/src/pictures/SV/._.gitkeep
- SupplementalDataSet1/03.Result_X202SC24112711-Z01-F001_C_elegans/report/src/pictures/SV/.gitkeep
- SupplementalDataSet1/03.Result_X202SC24112711-Z01-F001_C_elegans/report/src/pictures/SV/._WRM101.SV.table.png
- SupplementalDataSet1/03.Result_X202SC24112711-Z01-F001_C_elegans/report/src/pictures/SV/WRM101.SV.table.png
- SupplementalDataSet1/03.Result_X202SC24112711-Z01-F001_C_elegans/report/src/pictures/SV/._SV_ann_Variation_type_statistics_distribution.png
- SupplementalDataSet1/03.Result_X202SC24112711-Z01-F001_C_elegans/report/src/pictures/SV/SV_ann_Variation_type_statistics_distribution.png
- SupplementalDataSet1/03.Result_X202SC24112711-Z01-F001_C_elegans/report/src/pictures/SV/._WRM103.SV.table.png
- SupplementalDataSet1/03.Result_X202SC24112711-Z01-F001_C_elegans/report/src/pictures/SV/WRM103.SV.table.png
- SupplementalDataSet1/03.Result_X202SC24112711-Z01-F001_C_elegans/report/src/pictures/SV/._WRM102.SV.table.png
- SupplementalDataSet1/03.Result_X202SC24112711-Z01-F001_C_elegans/report/src/pictures/SV/WRM102.SV.table.png
- SupplementalDataSet1/03.Result_X202SC24112711-Z01-F001_C_elegans/report/src/pictures/CNV/._DG4222.CNV.table.png
- SupplementalDataSet1/03.Result_X202SC24112711-Z01-F001_C_elegans/report/src/pictures/CNV/DG4222.CNV.table.png
- SupplementalDataSet1/03.Result_X202SC24112711-Z01-F001_C_elegans/report/src/pictures/CNV/._WRM103.CNV.table.png
- SupplementalDataSet1/03.Result_X202SC24112711-Z01-F001_C_elegans/report/src/pictures/CNV/WRM103.CNV.table.png
- SupplementalDataSet1/03.Result_X202SC24112711-Z01-F001_C_elegans/report/src/pictures/CNV/._CNV_ann_Variation_type_statistics_distribution.png
- SupplementalDataSet1/03.Result_X202SC24112711-Z01-F001_C_elegans/report/src/pictures/CNV/CNV_ann_Variation_type_statistics_distribution.png
- SupplementalDataSet1/03.Result_X202SC24112711-Z01-F001_C_elegans/report/src/pictures/CNV/._.gitkeep
- SupplementalDataSet1/03.Result_X202SC24112711-Z01-F001_C_elegans/report/src/pictures/CNV/.gitkeep
- SupplementalDataSet1/03.Result_X202SC24112711-Z01-F001_C_elegans/report/src/pictures/CNV/._WRM101.CNV.table.png
- SupplementalDataSet1/03.Result_X202SC24112711-Z01-F001_C_elegans/report/src/pictures/CNV/WRM101.CNV.table.png
- SupplementalDataSet1/03.Result_X202SC24112711-Z01-F001_C_elegans/report/src/pictures/CNV/._WRM102.CNV.table.png
- SupplementalDataSet1/03.Result_X202SC24112711-Z01-F001_C_elegans/report/src/pictures/CNV/WRM102.CNV.table.png
- SupplementalDataSet1/03.Result_X202SC24112711-Z01-F001_C_elegans/report/src/js/._jquery-3.3.1.min.js
- SupplementalDataSet1/03.Result_X202SC24112711-Z01-F001_C_elegans/report/src/js/jquery-3.3.1.min.js
- SupplementalDataSet1/03.Result_X202SC24112711-Z01-F001_C_elegans/report/src/js/._jquery-ui.min.js
- SupplementalDataSet1/03.Result_X202SC24112711-Z01-F001_C_elegans/report/src/js/jquery-ui.min.js
- SupplementalDataSet1/03.Result_X202SC24112711-Z01-F001_C_elegans/report/src/js/._fancybox
- SupplementalDataSet1/03.Result_X202SC24112711-Z01-F001_C_elegans/report/src/js/fancybox
- SupplementalDataSet1/03.Result_X202SC24112711-Z01-F001_C_elegans/report/src/js/._jquery.albumSlider.min.js
- SupplementalDataSet1/03.Result_X202SC24112711-Z01-F001_C_elegans/report/src/js/jquery.albumSlider.min.js
- SupplementalDataSet1/03.Result_X202SC24112711-Z01-F001_C_elegans/report/src/js/._bootstrap-4.3.1.min.js
- SupplementalDataSet1/03.Result_X202SC24112711-Z01-F001_C_elegans/report/src/js/bootstrap-4.3.1.min.js
- SupplementalDataSet1/03.Result_X202SC24112711-Z01-F001_C_elegans/report/src/js/._scrolltop.js
- SupplementalDataSet1/03.Result_X202SC24112711-Z01-F001_C_elegans/report/src/js/scrolltop.js
- SupplementalDataSet1/03.Result_X202SC24112711-Z01-F001_C_elegans/report/src/js/._jquery-1.4.2.min.js
- SupplementalDataSet1/03.Result_X202SC24112711-Z01-F001_C_elegans/report/src/js/jquery-1.4.2.min.js
- SupplementalDataSet1/03.Result_X202SC24112711-Z01-F001_C_elegans/report/src/js/._jquery-1.4.2.js
- SupplementalDataSet1/03.Result_X202SC24112711-Z01-F001_C_elegans/report/src/js/jquery-1.4.2.js
- SupplementalDataSet1/03.Result_X202SC24112711-Z01-F001_C_elegans/report/src/js/._common.js
- SupplementalDataSet1/03.Result_X202SC24112711-Z01-F001_C_elegans/report/src/js/common.js
- SupplementalDataSet1/03.Result_X202SC24112711-Z01-F001_C_elegans/report/src/js/._jquery.tocify.min.js
- SupplementalDataSet1/03.Result_X202SC24112711-Z01-F001_C_elegans/report/src/js/jquery.tocify.min.js
- SupplementalDataSet1/03.Result_X202SC24112711-Z01-F001_C_elegans/report/src/js/fancybox/._fancy_title_left.png
- SupplementalDataSet1/03.Result_X202SC24112711-Z01-F001_C_elegans/report/src/js/fancybox/fancy_title_left.png
- SupplementalDataSet1/03.Result_X202SC24112711-Z01-F001_C_elegans/report/src/js/fancybox/._fancybox.png
- SupplementalDataSet1/03.Result_X202SC24112711-Z01-F001_C_elegans/report/src/js/fancybox/fancybox.png
- SupplementalDataSet1/03.Result_X202SC24112711-Z01-F001_C_elegans/report/src/js/fancybox/._fancy_nav_left.png
- SupplementalDataSet1/03.Result_X202SC24112711-Z01-F001_C_elegans/report/src/js/fancybox/fancy_nav_left.png
- SupplementalDataSet1/03.Result_X202SC24112711-Z01-F001_C_elegans/report/src/js/fancybox/._jquery.mousewheel-3.0.4.pack.js
- SupplementalDataSet1/03.Result_X202SC24112711-Z01-F001_C_elegans/report/src/js/fancybox/jquery.mousewheel-3.0.4.pack.js
- SupplementalDataSet1/03.Result_X202SC24112711-Z01-F001_C_elegans/report/src/js/fancybox/._jquery.fancybox-1.3.4.css
- SupplementalDataSet1/03.Result_X202SC24112711-Z01-F001_C_elegans/report/src/js/fancybox/jquery.fancybox-1.3.4.css
- SupplementalDataSet1/03.Result_X202SC24112711-Z01-F001_C_elegans/report/src/js/fancybox/._fancy_shadow_nw.png
- SupplementalDataSet1/03.Result_X202SC24112711-Z01-F001_C_elegans/report/src/js/fancybox/fancy_shadow_nw.png
- SupplementalDataSet1/03.Result_X202SC24112711-Z01-F001_C_elegans/report/src/js/fancybox/._fancy_nav_right.png
- SupplementalDataSet1/03.Result_X202SC24112711-Z01-F001_C_elegans/report/src/js/fancybox/fancy_nav_right.png
- SupplementalDataSet1/03.Result_X202SC24112711-Z01-F001_C_elegans/report/src/js/fancybox/._fancy_shadow_s.png
- SupplementalDataSet1/03.Result_X202SC24112711-Z01-F001_C_elegans/report/src/js/fancybox/fancy_shadow_s.png
[truncated: 624 more entries]
