# Supplementary material for: The pos-1 3′ untranslated region governs germline specification and proliferation to ensure reproductive robustness
Source: PLoS Genet. 2026 Apr 27;22(4):e1012129. doi: 10.1371/journal.pgen.1012129 (PMC13132445; doi:10.1371/journal.pgen.1012129)
Supplement: S2 Data — (GZ) [file pgen.1012129.s008.gz › SupplementalDataSet1/03.Result_X202SC24112711-Z01-F001_C_elegans/result/03.Mapping/Reference/genes.gff3]

##gff-version 3
NC_001328.1	RefSeq	transcript	1	55	.	+	.	ID=rna-KEF34_t01;geneID=64984871;gene_name=KEF34_t01
NC_001328.1	RefSeq	exon	1	55	.	+	.	Parent=rna-KEF34_t01
NC_001328.1	RefSeq	transcript	58	112	.	+	.	ID=rna-KEF34_t02;geneID=64984856;gene_name=KEF34_t02
NC_001328.1	RefSeq	exon	58	112	.	+	.	Parent=rna-KEF34_t02
NC_001328.1	RefSeq	mRNA	113	547	.	+	.	ID=rna-KEF34_p12;geneID=2565699;gene_name=ND6
NC_001328.1	RefSeq	exon	113	547	.	+	.	Parent=rna-KEF34_p12
NC_001328.1	RefSeq	CDS	113	547	.	+	0	Parent=rna-KEF34_p12
NC_001328.1	RefSeq	mRNA	549	782	.	+	.	ID=rna-KEF34_p11;geneID=2565694;gene_name=ND4L
NC_001328.1	RefSeq	exon	549	782	.	+	.	Parent=rna-KEF34_p11
NC_001328.1	RefSeq	CDS	549	782	.	+	0	Parent=rna-KEF34_p11
NC_001328.1	RefSeq	transcript	785	841	.	+	.	ID=rna-KEF34_t03;geneID=64984848;gene_name=KEF34_t03
NC_001328.1	RefSeq	exon	785	841	.	+	.	Parent=rna-KEF34_t03
NC_001328.1	RefSeq	transcript	842	897	.	+	.	ID=rna-KEF34_t04;geneID=64984857;gene_name=KEF34_t04
NC_001328.1	RefSeq	exon	842	897	.	+	.	Parent=rna-KEF34_t04
NC_001328.1	RefSeq	transcript	898	1594	.	+	.	ID=rna-KEF34_r02;geneID=64984858;gene_name=KEF34_r02
NC_001328.1	RefSeq	exon	898	1594	.	+	.	Parent=rna-KEF34_r02
NC_001328.1	RefSeq	transcript	1595	1647	.	+	.	ID=rna-KEF34_t05;geneID=64984859;gene_name=KEF34_t05
NC_001328.1	RefSeq	exon	1595	1647	.	+	.	Parent=rna-KEF34_t05
NC_001328.1	RefSeq	transcript	1648	1703	.	+	.	ID=rna-KEF34_t06;geneID=64984860;gene_name=KEF34_t06
NC_001328.1	RefSeq	exon	1648	1703	.	+	.	Parent=rna-KEF34_t06
NC_001328.1	RefSeq	transcript	1707	1762	.	+	.	ID=rna-KEF34_t07;geneID=64984861;gene_name=KEF34_t07
NC_001328.1	RefSeq	exon	1707	1762	.	+	.	Parent=rna-KEF34_t07
NC_001328.1	RefSeq	mRNA	1763	2638	.	+	.	ID=rna-KEF34_p10;geneID=2565698;gene_name=ND1
NC_001328.1	RefSeq	exon	1763	2638	.	+	.	Parent=rna-KEF34_p10
NC_001328.1	RefSeq	CDS	1763	2638	.	+	0	Parent=rna-KEF34_p10
NC_001328.1	RefSeq	mRNA	2634	3233	.	+	.	ID=rna-KEF34_p09;geneID=2565704;gene_name=ATP6
NC_001328.1	RefSeq	exon	2634	3233	.	+	.	Parent=rna-KEF34_p09
NC_001328.1	RefSeq	CDS	2634	3233	.	+	0	Parent=rna-KEF34_p09
NC_001328.1	RefSeq	transcript	3244	3306	.	+	.	ID=rna-KEF34_t08;geneID=64984849;gene_name=KEF34_t08
NC_001328.1	RefSeq	exon	3244	3306	.	+	.	Parent=rna-KEF34_t08
NC_001328.1	RefSeq	transcript	3307	3361	.	+	.	ID=rna-KEF34_t09;geneID=64984862;gene_name=KEF34_t09
NC_001328.1	RefSeq	exon	3307	3361	.	+	.	Parent=rna-KEF34_t09
NC_001328.1	RefSeq	transcript	3362	3417	.	+	.	ID=rna-KEF34_t10;geneID=64984863;gene_name=KEF34_t10
NC_001328.1	RefSeq	exon	3362	3417	.	+	.	Parent=rna-KEF34_t10
NC_001328.1	RefSeq	mRNA	3418	4266	.	+	.	ID=rna-KEF34_p08;geneID=2565695;gene_name=ND2
NC_001328.1	RefSeq	exon	3418	4266	.	+	.	Parent=rna-KEF34_p08
NC_001328.1	RefSeq	CDS	3418	4266	.	+	0	Parent=rna-KEF34_p08
NC_001328.1	RefSeq	transcript	4269	4329	.	+	.	ID=rna-KEF34_t11;geneID=64984850;gene_name=KEF34_t11
NC_001328.1	RefSeq	exon	4269	4329	.	+	.	Parent=rna-KEF34_t11
NC_001328.1	RefSeq	transcript	4330	4384	.	+	.	ID=rna-KEF34_t12;geneID=64984864;gene_name=KEF34_t12
NC_001328.1	RefSeq	exon	4330	4384	.	+	.	Parent=rna-KEF34_t12
NC_001328.1	RefSeq	transcript	4385	4439	.	+	.	ID=rna-KEF34_t13;geneID=64984865;gene_name=KEF34_t13
NC_001328.1	RefSeq	exon	4385	4439	.	+	.	Parent=rna-KEF34_t13
NC_001328.1	RefSeq	transcript	4447	4503	.	+	.	ID=rna-KEF34_t14;geneID=64984866;gene_name=KEF34_t14
NC_001328.1	RefSeq	exon	4447	4503	.	+	.	Parent=rna-KEF34_t14
NC_001328.1	RefSeq	mRNA	4504	5616	.	+	.	ID=rna-KEF34_p07;geneID=2565702;gene_name=CYTB
NC_001328.1	RefSeq	exon	4504	5616	.	+	.	Parent=rna-KEF34_p07
NC_001328.1	RefSeq	CDS	4504	5616	.	+	0	Parent=rna-KEF34_p07
NC_001328.1	RefSeq	transcript	5621	5677	.	+	.	ID=rna-KEF34_t15;geneID=64984851;gene_name=KEF34_t15
NC_001328.1	RefSeq	exon	5621	5677	.	+	.	Parent=rna-KEF34_t15
NC_001328.1	RefSeq	mRNA	5678	6445	.	+	.	ID=rna-KEF34_p06;geneID=2565701;gene_name=COX3
NC_001328.1	RefSeq	exon	5678	6445	.	+	.	Parent=rna-KEF34_p06
NC_001328.1	RefSeq	CDS	5678	6445	.	+	0	Parent=rna-KEF34_p06
NC_001328.1	RefSeq	transcript	6450	6505	.	+	.	ID=rna-KEF34_t16;geneID=64984852;gene_name=KEF34_t16
NC_001328.1	RefSeq	exon	6450	6505	.	+	.	Parent=rna-KEF34_t16
NC_001328.1	RefSeq	mRNA	6506	7735	.	+	.	ID=rna-KEF34_p05;geneID=2565705;gene_name=ND4
NC_001328.1	RefSeq	exon	6506	7735	.	+	.	Parent=rna-KEF34_p05
NC_001328.1	RefSeq	CDS	6506	7735	.	+	0	Parent=rna-KEF34_p05
NC_001328.1	RefSeq	mRNA	7845	9422	.	+	.	ID=rna-KEF34_p04;geneID=2565700;gene_name=COX1
NC_001328.1	RefSeq	exon	7845	9422	.	+	.	Parent=rna-KEF34_p04
NC_001328.1	RefSeq	CDS	7845	9422	.	+	0	Parent=rna-KEF34_p04
NC_001328.1	RefSeq	transcript	9422	9477	.	+	.	ID=rna-KEF34_t17;geneID=64984853;gene_name=KEF34_t17
NC_001328.1	RefSeq	exon	9422	9477	.	+	.	Parent=rna-KEF34_t17
NC_001328.1	RefSeq	transcript	9478	9537	.	+	.	ID=rna-KEF34_t18;geneID=64984867;gene_name=KEF34_t18
NC_001328.1	RefSeq	exon	9478	9537	.	+	.	Parent=rna-KEF34_t18
NC_001328.1	RefSeq	transcript	9538	9592	.	+	.	ID=rna-KEF34_t19;geneID=64984868;gene_name=KEF34_t19
NC_001328.1	RefSeq	exon	9538	9592	.	+	.	Parent=rna-KEF34_t19
NC_001328.1	RefSeq	transcript	9593	9648	.	+	.	ID=rna-KEF34_t20;geneID=64984869;gene_name=KEF34_t20
NC_001328.1	RefSeq	exon	9593	9648	.	+	.	Parent=rna-KEF34_t20
NC_001328.1	RefSeq	mRNA	9649	10344	.	+	.	ID=rna-KEF34_p03;geneID=2565697;gene_name=COX2
NC_001328.1	RefSeq	exon	9649	10344	.	+	.	Parent=rna-KEF34_p03
NC_001328.1	RefSeq	CDS	9649	10344	.	+	0	Parent=rna-KEF34_p03
NC_001328.1	RefSeq	transcript	10348	10402	.	+	.	ID=rna-KEF34_t21;geneID=64984854;gene_name=KEF34_t21
NC_001328.1	RefSeq	exon	10348	10402	.	+	.	Parent=rna-KEF34_t21
NC_001328.1	RefSeq	transcript	10403	11355	.	+	.	ID=rna-KEF34_r01;geneID=64984870;gene_name=KEF34_r01
NC_001328.1	RefSeq	exon	10403	11355	.	+	.	Parent=rna-KEF34_r01
NC_001328.1	RefSeq	mRNA	11356	11691	.	+	.	ID=rna-KEF34_p02;geneID=2565696;gene_name=ND3
NC_001328.1	RefSeq	exon	11356	11691	.	+	.	Parent=rna-KEF34_p02
NC_001328.1	RefSeq	CDS	11356	11691	.	+	0	Parent=rna-KEF34_p02
NC_001328.1	RefSeq	mRNA	11691	13274	.	+	.	ID=rna-KEF34_p01;geneID=2565703;gene_name=ND5
NC_001328.1	RefSeq	exon	11691	13274	.	+	.	Parent=rna-KEF34_p01
NC_001328.1	RefSeq	CDS	11691	13274	.	+	0	Parent=rna-KEF34_p01
NC_001328.1	RefSeq	transcript	13275	13328	.	+	.	ID=rna-KEF34_t22;geneID=64984855;gene_name=KEF34_t22
NC_001328.1	RefSeq	exon	13275	13328	.	+	.	Parent=rna-KEF34_t22
NC_003279.8	RefSeq	transcript	3747	3909	.	-	.	ID=NR_001477.2;geneID=353377;gene_name=Y74C9A.6
NC_003279.8	RefSeq	exon	3747	3909	.	-	.	Parent=NR_001477.2
NC_003279.8	RefSeq	mRNA	4116	10230	.	-	.	ID=NM_058260.8;geneID=171590;gene_name=homt-1
NC_003279.8	RefSeq	exon	4116	4358	.	-	.	Parent=NM_058260.8
NC_003279.8	RefSeq	exon	5195	5296	.	-	.	Parent=NM_058260.8
NC_003279.8	RefSeq	exon	6037	6327	.	-	.	Parent=NM_058260.8
NC_003279.8	RefSeq	exon	9727	9846	.	-	.	Parent=NM_058260.8
NC_003279.8	RefSeq	exon	10095	10230	.	-	.	Parent=NM_058260.8
NC_003279.8	RefSeq	CDS	4221	4358	.	-	0	Parent=NM_058260.8
NC_003279.8	RefSeq	CDS	5195	5296	.	-	0	Parent=NM_058260.8
NC_003279.8	RefSeq	CDS	6037	6327	.	-	0	Parent=NM_058260.8
NC_003279.8	RefSeq	CDS	9727	9846	.	-	0	Parent=NM_058260.8
NC_003279.8	RefSeq	CDS	10095	10148	.	-	0	Parent=NM_058260.8
NC_003279.8	RefSeq	mRNA	11495	16837	.	+	.	ID=NM_058259.5;geneID=171591;gene_name=nlp-40
NC_003279.8	RefSeq	exon	11495	11561	.	+	.	Parent=NM_058259.5
NC_003279.8	RefSeq	exon	11618	11689	.	+	.	Parent=NM_058259.5
NC_003279.8	RefSeq	exon	14951	15160	.	+	.	Parent=NM_058259.5
NC_003279.8	RefSeq	exon	16473	16837	.	+	.	Parent=NM_058259.5
NC_003279.8	RefSeq	CDS	11641	11689	.	+	0	Parent=NM_058259.5
NC_003279.8	RefSeq	CDS	14951	15160	.	+	2	Parent=NM_058259.5
NC_003279.8	RefSeq	CDS	16473	16585	.	+	2	Parent=NM_058259.5
NC_003279.8	RefSeq	mRNA	15103	16585	.	+	.	ID=NM_001306277.3;geneID=171591;gene_name=nlp-40
NC_003279.8	RefSeq	exon	15103	15160	.	+	.	Parent=NM_001306277.3
NC_003279.8	RefSeq	exon	16473	16585	.	+	.	Parent=NM_001306277.3
NC_003279.8	RefSeq	CDS	15103	15160	.	+	0	Parent=NM_001306277.3
NC_003279.8	RefSeq	CDS	16473	16585	.	+	2	Parent=NM_001306277.3
NC_003279.8	RefSeq	mRNA	17484	26781	.	-	.	ID=NM_058262.7;geneID=171592;gene_name=rcor-1
NC_003279.8	RefSeq	exon	17484	17958	.	-	.	Parent=NM_058262.7
NC_003279.8	RefSeq	exon	18006	18115	.	-	.	Parent=NM_058262.7
NC_003279.8	RefSeq	exon	19015	19241	.	-	.	Parent=NM_058262.7
NC_003279.8	RefSeq	exon	20271	20478	.	-	.	Parent=NM_058262.7
NC_003279.8	RefSeq	exon	20848	20964	.	-	.	Parent=NM_058262.7
NC_003279.8	RefSeq	exon	21013	21139	.	-	.	Parent=NM_058262.7
NC_003279.8	RefSeq	exon	24651	24845	.	-	.	Parent=NM_058262.7
NC_003279.8	RefSeq	exon	24929	25090	.	-	.	Parent=NM_058262.7
NC_003279.8	RefSeq	exon	25273	25472	.	-	.	Parent=NM_058262.7
NC_003279.8	RefSeq	exon	26371	26524	.	-	.	Parent=NM_058262.7
NC_003279.8	RefSeq	exon	26590	26681	.	-	.	Parent=NM_058262.7
NC_003279.8	RefSeq	exon	26733	26781	.	-	.	Parent=NM_058262.7
NC_003279.8	RefSeq	CDS	17911	17958	.	-	0	Parent=NM_058262.7
NC_003279.8	RefSeq	CDS	18006	18115	.	-	2	Parent=NM_058262.7
NC_003279.8	RefSeq	CDS	19015	19241	.	-	1	Parent=NM_058262.7
NC_003279.8	RefSeq	CDS	20271	20478	.	-	2	Parent=NM_058262.7
NC_003279.8	RefSeq	CDS	20848	20964	.	-	2	Parent=NM_058262.7
NC_003279.8	RefSeq	CDS	21013	21139	.	-	0	Parent=NM_058262.7
NC_003279.8	RefSeq	CDS	24651	24845	.	-	0	Parent=NM_058262.7
NC_003279.8	RefSeq	CDS	24929	25090	.	-	0	Parent=NM_058262.7
NC_003279.8	RefSeq	CDS	25273	25472	.	-	2	Parent=NM_058262.7
NC_003279.8	RefSeq	CDS	26371	26524	.	-	0	Parent=NM_058262.7
NC_003279.8	RefSeq	CDS	26590	26681	.	-	2	Parent=NM_058262.7
NC_003279.8	RefSeq	CDS	26733	26778	.	-	0	Parent=NM_058262.7
NC_003279.8	RefSeq	mRNA	17487	26781	.	-	.	ID=NM_058261.5;geneID=171592;gene_name=rcor-1
NC_003279.8	RefSeq	exon	17487	17958	.	-	.	Parent=NM_058261.5
NC_003279.8	RefSeq	exon	18006	18115	.	-	.	Parent=NM_058261.5
NC_003279.8	RefSeq	exon	19015	19241	.	-	.	Parent=NM_058261.5
NC_003279.8	RefSeq	exon	20271	20478	.	-	.	Parent=NM_058261.5
NC_003279.8	RefSeq	exon	20848	20964	.	-	.	Parent=NM_058261.5
NC_003279.8	RefSeq	exon	21013	21139	.	-	.	Parent=NM_058261.5
NC_003279.8	RefSeq	exon	24651	24845	.	-	.	Parent=NM_058261.5
NC_003279.8	RefSeq	exon	24929	25090	.	-	.	Parent=NM_058261.5
NC_003279.8	RefSeq	exon	25273	25472	.	-	.	Parent=NM_058261.5
NC_003279.8	RefSeq	exon	26371	26524	.	-	.	Parent=NM_058261.5
NC_003279.8	RefSeq	exon	26590	26690	.	-	.	Parent=NM_058261.5
NC_003279.8	RefSeq	exon	26733	26781	.	-	.	Parent=NM_058261.5
NC_003279.8	RefSeq	CDS	17911	17958	.	-	0	Parent=NM_058261.5
NC_003279.8	RefSeq	CDS	18006	18115	.	-	2	Parent=NM_058261.5
NC_003279.8	RefSeq	CDS	19015	19241	.	-	1	Parent=NM_058261.5
NC_003279.8	RefSeq	CDS	20271	20478	.	-	2	Parent=NM_058261.5
NC_003279.8	RefSeq	CDS	20848	20964	.	-	2	Parent=NM_058261.5
NC_003279.8	RefSeq	CDS	21013	21139	.	-	0	Parent=NM_058261.5
NC_003279.8	RefSeq	CDS	24651	24845	.	-	0	Parent=NM_058261.5
NC_003279.8	RefSeq	CDS	24929	25090	.	-	0	Parent=NM_058261.5
NC_003279.8	RefSeq	CDS	25273	25472	.	-	2	Parent=NM_058261.5
NC_003279.8	RefSeq	CDS	26371	26524	.	-	0	Parent=NM_058261.5
NC_003279.8	RefSeq	CDS	26590	26690	.	-	2	Parent=NM_058261.5
NC_003279.8	RefSeq	CDS	26733	26778	.	-	0	Parent=NM_058261.5
NC_003279.8	RefSeq	mRNA	17911	21127	.	-	.	ID=NM_001306279.3;geneID=171592;gene_name=rcor-1
NC_003279.8	RefSeq	exon	17911	17958	.	-	.	Parent=NM_001306279.3
NC_003279.8	RefSeq	exon	18006	18115	.	-	.	Parent=NM_001306279.3
NC_003279.8	RefSeq	exon	19015	19241	.	-	.	Parent=NM_001306279.3
NC_003279.8	RefSeq	exon	20271	20478	.	-	.	Parent=NM_001306279.3
NC_003279.8	RefSeq	exon	20848	20964	.	-	.	Parent=NM_001306279.3
NC_003279.8	RefSeq	exon	21013	21127	.	-	.	Parent=NM_001306279.3
NC_003279.8	RefSeq	CDS	17911	17958	.	-	0	Parent=NM_001306279.3
NC_003279.8	RefSeq	CDS	18006	18115	.	-	2	Parent=NM_001306279.3
NC_003279.8	RefSeq	CDS	19015	19241	.	-	1	Parent=NM_001306279.3
NC_003279.8	RefSeq	CDS	20271	20478	.	-	2	Parent=NM_001306279.3
NC_003279.8	RefSeq	CDS	20848	20964	.	-	2	Parent=NM_001306279.3
NC_003279.8	RefSeq	CDS	21013	21127	.	-	0	Parent=NM_001306279.3
NC_003279.8	RefSeq	mRNA	17911	26643	.	-	.	ID=NM_001306278.3;geneID=171592;gene_name=rcor-1
NC_003279.8	RefSeq	exon	17911	17958	.	-	.	Parent=NM_001306278.3
NC_003279.8	RefSeq	exon	18006	18115	.	-	.	Parent=NM_001306278.3
NC_003279.8	RefSeq	exon	19015	19241	.	-	.	Parent=NM_001306278.3
NC_003279.8	RefSeq	exon	20271	20478	.	-	.	Parent=NM_001306278.3
NC_003279.8	RefSeq	exon	20848	20964	.	-	.	Parent=NM_001306278.3
NC_003279.8	RefSeq	exon	21013	21139	.	-	.	Parent=NM_001306278.3
NC_003279.8	RefSeq	exon	24651	24845	.	-	.	Parent=NM_001306278.3
NC_003279.8	RefSeq	exon	24929	25090	.	-	.	Parent=NM_001306278.3
NC_003279.8	RefSeq	exon	25273	25472	.	-	.	Parent=NM_001306278.3
NC_003279.8	RefSeq	exon	26371	26524	.	-	.	Parent=NM_001306278.3
NC_003279.8	RefSeq	exon	26590	26643	.	-	.	Parent=NM_001306278.3
NC_003279.8	RefSeq	CDS	17911	17958	.	-	0	Parent=NM_001306278.3
NC_003279.8	RefSeq	CDS	18006	18115	.	-	2	Parent=NM_001306278.3
NC_003279.8	RefSeq	CDS	19015	19241	.	-	1	Parent=NM_001306278.3
NC_003279.8	RefSeq	CDS	20271	20478	.	-	2	Parent=NM_001306278.3
NC_003279.8	RefSeq	CDS	20848	20964	.	-	2	Parent=NM_001306278.3
NC_003279.8	RefSeq	CDS	21013	21139	.	-	0	Parent=NM_001306278.3
NC_003279.8	RefSeq	CDS	24651	24845	.	-	0	Parent=NM_001306278.3
NC_003279.8	RefSeq	CDS	24929	25090	.	-	0	Parent=NM_001306278.3
NC_003279.8	RefSeq	CDS	25273	25472	.	-	2	Parent=NM_001306278.3
NC_003279.8	RefSeq	CDS	26371	26524	.	-	0	Parent=NM_001306278.3
NC_003279.8	RefSeq	CDS	26590	26643	.	-	0	Parent=NM_001306278.3
NC_003279.8	RefSeq	mRNA	22882	23600	.	-	.	ID=rna-CELE_Y74C9A.9;geneID=24105231;gene_name=Y74C9A.9
NC_003279.8	RefSeq	exon	22882	23600	.	-	.	Parent=rna-CELE_Y74C9A.9
NC_003279.8	RefSeq	CDS	22882	23600	.	-	0	Parent=rna-CELE_Y74C9A.9
NC_003279.8	RefSeq	mRNA	27591	32548	.	-	.	ID=NM_058263.5;geneID=171593;gene_name=sesn-1
NC_003279.8	RefSeq	exon	27591	28405	.	-	.	Parent=NM_058263.5
NC_003279.8	RefSeq	exon	29100	29367	.	-	.	Parent=NM_058263.5
NC_003279.8	RefSeq	exon	29769	30424	.	-	.	Parent=NM_058263.5
NC_003279.8	RefSeq	exon	31769	32072	.	-	.	Parent=NM_058263.5
NC_003279.8	RefSeq	exon	32412	32548	.	-	.	Parent=NM_058263.5
NC_003279.8	RefSeq	CDS	28280	28405	.	-	0	Parent=NM_058263.5
NC_003279.8	RefSeq	CDS	29100	29367	.	-	1	Parent=NM_058263.5
NC_003279.8	RefSeq	CDS	29769	30424	.	-	0	Parent=NM_058263.5
NC_003279.8	RefSeq	CDS	31769	32072	.	-	1	Parent=NM_058263.5
NC_003279.8	RefSeq	CDS	32412	32482	.	-	0	Parent=NM_058263.5
NC_003279.8	RefSeq	transcript	31523	31543	.	+	.	ID=NR_049897.1;geneID=13179109;gene_name=21ur-15479
NC_003279.8	RefSeq	exon	31523	31543	.	+	.	Parent=NR_049897.1
NC_003279.8	RefSeq	transcript	32415	32435	.	+	.	ID=NR_049898.1;geneID=13179110;gene_name=21ur-13439
NC_003279.8	RefSeq	exon	32415	32435	.	+	.	Parent=NR_049898.1
NC_003279.8	RefSeq	mRNA	43733	44677	.	+	.	ID=NM_058264.2;geneID=190694;gene_name=txt-7
NC_003279.8	RefSeq	exon	43733	43961	.	+	.	Parent=NM_058264.2
NC_003279.8	RefSeq	exon	44030	44234	.	+	.	Parent=NM_058264.2
NC_003279.8	RefSeq	exon	44281	44324	.	+	.	Parent=NM_058264.2
NC_003279.8	RefSeq	exon	44372	44468	.	+	.	Parent=NM_058264.2
NC_003279.8	RefSeq	exon	44521	44677	.	+	.	Parent=NM_058264.2
NC_003279.8	RefSeq	CDS	43733	43961	.	+	0	Parent=NM_058264.2
NC_003279.8	RefSeq	CDS	44030	44234	.	+	2	Parent=NM_058264.2
NC_003279.8	RefSeq	CDS	44281	44324	.	+	1	Parent=NM_058264.2
NC_003279.8	RefSeq	CDS	44372	44468	.	+	2	Parent=NM_058264.2
NC_003279.8	RefSeq	CDS	44521	44677	.	+	1	Parent=NM_058264.2
NC_003279.8	RefSeq	mRNA	47461	49860	.	+	.	ID=NM_001026606.4;geneID=3565580;gene_name=Y48G1C.12
NC_003279.8	RefSeq	exon	47461	47610	.	+	.	Parent=NM_001026606.4
NC_003279.8	RefSeq	exon	47696	47858	.	+	.	Parent=NM_001026606.4
NC_003279.8	RefSeq	exon	48348	48530	.	+	.	Parent=NM_001026606.4
NC_003279.8	RefSeq	exon	49251	49860	.	+	.	Parent=NM_001026606.4
NC_003279.8	RefSeq	CDS	47472	47610	.	+	0	Parent=NM_001026606.4
NC_003279.8	RefSeq	CDS	47696	47858	.	+	2	Parent=NM_001026606.4
NC_003279.8	RefSeq	CDS	48348	48530	.	+	1	Parent=NM_001026606.4
NC_003279.8	RefSeq	CDS	49251	49416	.	+	1	Parent=NM_001026606.4
NC_003279.8	RefSeq	mRNA	49921	54426	.	+	.	ID=NM_058265.6;geneID=171594;gene_name=pgs-1
NC_003279.8	RefSeq	exon	49921	50016	.	+	.	Parent=NM_058265.6
NC_003279.8	RefSeq	exon	50815	51030	.	+	.	Parent=NM_058265.6
NC_003279.8	RefSeq	exon	52283	52410	.	+	.	Parent=NM_058265.6
NC_003279.8	RefSeq	exon	52466	52572	.	+	.	Parent=NM_058265.6
NC_003279.8	RefSeq	exon	53266	53337	.	+	.	Parent=NM_058265.6
NC_003279.8	RefSeq	exon	53391	53695	.	+	.	Parent=NM_058265.6
NC_003279.8	RefSeq	exon	53944	54426	.	+	.	Parent=NM_058265.6
NC_003279.8	RefSeq	CDS	49921	50016	.	+	0	Parent=NM_058265.6
NC_003279.8	RefSeq	CDS	50815	51030	.	+	0	Parent=NM_058265.6
NC_003279.8	RefSeq	CDS	52283	52410	.	+	0	Parent=NM_058265.6
NC_003279.8	RefSeq	CDS	52466	52572	.	+	1	Parent=NM_058265.6
NC_003279.8	RefSeq	CDS	53266	53337	.	+	2	Parent=NM_058265.6
NC_003279.8	RefSeq	CDS	53391	53695	.	+	2	Parent=NM_058265.6
NC_003279.8	RefSeq	CDS	53944	54360	.	+	0	Parent=NM_058265.6
NC_003279.8	RefSeq	mRNA	52370	54360	.	+	.	ID=NM_001377579.2;geneID=171594;gene_name=pgs-1
NC_003279.8	RefSeq	exon	52370	52410	.	+	.	Parent=NM_001377579.2
NC_003279.8	RefSeq	exon	52466	52572	.	+	.	Parent=NM_001377579.2
NC_003279.8	RefSeq	exon	53266	53337	.	+	.	Parent=NM_001377579.2
NC_003279.8	RefSeq	exon	53391	53695	.	+	.	Parent=NM_001377579.2
NC_003279.8	RefSeq	exon	53944	54360	.	+	.	Parent=NM_001377579.2
NC_003279.8	RefSeq	CDS	52370	52410	.	+	0	Parent=NM_001377579.2
NC_003279.8	RefSeq	CDS	52466	52572	.	+	1	Parent=NM_001377579.2
NC_003279.8	RefSeq	CDS	53266	53337	.	+	2	Parent=NM_001377579.2
NC_003279.8	RefSeq	CDS	53391	53695	.	+	2	Parent=NM_001377579.2
NC_003279.8	RefSeq	CDS	53944	54360	.	+	0	Parent=NM_001377579.2
NC_003279.8	RefSeq	mRNA	55293	64066	.	-	.	ID=NM_058267.6;geneID=171595;gene_name=Y48G1C.5
NC_003279.8	RefSeq	exon	55293	55450	.	-	.	Parent=NM_058267.6
NC_003279.8	RefSeq	exon	55890	56047	.	-	.	Parent=NM_058267.6
NC_003279.8	RefSeq	exon	56124	56293	.	-	.	Parent=NM_058267.6
NC_003279.8	RefSeq	exon	56537	56687	.	-	.	Parent=NM_058267.6
NC_003279.8	RefSeq	exon	56872	57053	.	-	.	Parent=NM_058267.6
NC_003279.8	RefSeq	exon	57257	57625	.	-	.	Parent=NM_058267.6
NC_003279.8	RefSeq	exon	59045	60236	.	-	.	Parent=NM_058267.6
NC_003279.8	RefSeq	exon	61236	62051	.	-	.	Parent=NM_058267.6
NC_003279.8	RefSeq	exon	62774	62974	.	-	.	Parent=NM_058267.6
NC_003279.8	RefSeq	exon	63797	63856	.	-	.	Parent=NM_058267.6
NC_003279.8	RefSeq	exon	63904	63972	.	-	.	Parent=NM_058267.6
NC_003279.8	RefSeq	exon	64018	64066	.	-	.	Parent=NM_058267.6
NC_003279.8	RefSeq	CDS	55337	55450	.	-	0	Parent=NM_058267.6
NC_003279.8	RefSeq	CDS	55890	56047	.	-	2	Parent=NM_058267.6
NC_003279.8	RefSeq	CDS	56124	56293	.	-	1	Parent=NM_058267.6
NC_003279.8	RefSeq	CDS	56537	56687	.	-	2	Parent=NM_058267.6
NC_003279.8	RefSeq	CDS	56872	57053	.	-	1	Parent=NM_058267.6
NC_003279.8	RefSeq	CDS	57257	57625	.	-	1	Parent=NM_058267.6
NC_003279.8	RefSeq	CDS	59045	60236	.	-	2	Parent=NM_058267.6
NC_003279.8	RefSeq	CDS	61236	62051	.	-	2	Parent=NM_058267.6
NC_003279.8	RefSeq	CDS	62774	62974	.	-	2	Parent=NM_058267.6
NC_003279.8	RefSeq	CDS	63797	63856	.	-	2	Parent=NM_058267.6
NC_003279.8	RefSeq	CDS	63904	63972	.	-	2	Parent=NM_058267.6
NC_003279.8	RefSeq	CDS	64018	64021	.	-	0	Parent=NM_058267.6
NC_003279.8	RefSeq	mRNA	71425	80344	.	+	.	ID=NM_001306233.3;geneID=266817;gene_name=csk-1
NC_003279.8	RefSeq	exon	71425	71511	.	+	.	Parent=NM_001306233.3
NC_003279.8	RefSeq	exon	71847	71932	.	+	.	Parent=NM_001306233.3
NC_003279.8	RefSeq	exon	72511	72590	.	+	.	Parent=NM_001306233.3
NC_003279.8	RefSeq	exon	72647	72897	.	+	.	Parent=NM_001306233.3
NC_003279.8	RefSeq	exon	72941	73017	.	+	.	Parent=NM_001306233.3
NC_003279.8	RefSeq	exon	73605	73766	.	+	.	Parent=NM_001306233.3
NC_003279.8	RefSeq	exon	74625	74808	.	+	.	Parent=NM_001306233.3
NC_003279.8	RefSeq	exon	75171	75490	.	+	.	Parent=NM_001306233.3
NC_003279.8	RefSeq	exon	75951	76112	.	+	.	Parent=NM_001306233.3
NC_003279.8	RefSeq	exon	76949	77153	.	+	.	Parent=NM_001306233.3
NC_003279.8	RefSeq	exon	77713	77799	.	+	.	Parent=NM_001306233.3
NC_003279.8	RefSeq	exon	79313	79447	.	+	.	Parent=NM_001306233.3
NC_003279.8	RefSeq	exon	80306	80344	.	+	.	Parent=NM_001306233.3
NC_003279.8	RefSeq	CDS	71425	71511	.	+	0	Parent=NM_001306233.3
NC_003279.8	RefSeq	CDS	71847	71932	.	+	0	Parent=NM_001306233.3
NC_003279.8	RefSeq	CDS	72511	72590	.	+	1	Parent=NM_001306233.3
NC_003279.8	RefSeq	CDS	72647	72897	.	+	2	Parent=NM_001306233.3
NC_003279.8	RefSeq	CDS	72941	73017	.	+	0	Parent=NM_001306233.3
NC_003279.8	RefSeq	CDS	73605	73766	.	+	1	Parent=NM_001306233.3
NC_003279.8	RefSeq	CDS	74625	74808	.	+	1	Parent=NM_001306233.3
NC_003279.8	RefSeq	CDS	75171	75490	.	+	0	Parent=NM_001306233.3
NC_003279.8	RefSeq	CDS	75951	76112	.	+	1	Parent=NM_001306233.3
NC_003279.8	RefSeq	CDS	76949	77153	.	+	1	Parent=NM_001306233.3
NC_003279.8	RefSeq	CDS	77713	77799	.	+	0	Parent=NM_001306233.3
NC_003279.8	RefSeq	CDS	79313	79447	.	+	0	Parent=NM_001306233.3
NC_003279.8	RefSeq	CDS	80306	80344	.	+	0	Parent=NM_001306233.3
NC_003279.8	RefSeq	mRNA	72511	81061	.	+	.	ID=NM_001392355.1;geneID=266817;gene_name=csk-1
NC_003279.8	RefSeq	exon	72511	72590	.	+	.	Parent=NM_001392355.1
NC_003279.8	RefSeq	exon	72647	72897	.	+	.	Parent=NM_001392355.1
NC_003279.8	RefSeq	exon	72941	73017	.	+	.	Parent=NM_001392355.1
NC_003279.8	RefSeq	exon	73605	73766	.	+	.	Parent=NM_001392355.1
NC_003279.8	RefSeq	exon	74625	74808	.	+	.	Parent=NM_001392355.1
NC_003279.8	RefSeq	exon	75171	75490	.	+	.	Parent=NM_001392355.1
NC_003279.8	RefSeq	exon	75951	76112	.	+	.	Parent=NM_001392355.1
NC_003279.8	RefSeq	exon	76949	77153	.	+	.	Parent=NM_001392355.1
NC_003279.8	RefSeq	exon	77713	77799	.	+	.	Parent=NM_001392355.1
NC_003279.8	RefSeq	exon	79313	79447	.	+	.	Parent=NM_001392355.1
NC_003279.8	RefSeq	exon	80306	81061	.	+	.	Parent=NM_001392355.1
NC_003279.8	RefSeq	CDS	72649	72897	.	+	0	Parent=NM_001392355.1
NC_003279.8	RefSeq	CDS	72941	73017	.	+	0	Parent=NM_001392355.1
NC_003279.8	RefSeq	CDS	73605	73766	.	+	1	Parent=NM_001392355.1
NC_003279.8	RefSeq	CDS	74625	74808	.	+	1	Parent=NM_001392355.1
NC_003279.8	RefSeq	CDS	75171	75490	.	+	0	Parent=NM_001392355.1
NC_003279.8	RefSeq	CDS	75951	76112	.	+	1	Parent=NM_001392355.1
NC_003279.8	RefSeq	CDS	76949	77153	.	+	1	Parent=NM_001392355.1
NC_003279.8	RefSeq	CDS	77713	77799	.	+	0	Parent=NM_001392355.1
NC_003279.8	RefSeq	CDS	79313	79447	.	+	0	Parent=NM_001392355.1
NC_003279.8	RefSeq	CDS	80306	80344	.	+	0	Parent=NM_001392355.1
NC_003279.8	RefSeq	mRNA	79355	80344	.	+	.	ID=NM_001306234.3;geneID=266817;gene_name=csk-1
NC_003279.8	RefSeq	exon	79355	79447	.	+	.	Parent=NM_001306234.3
NC_003279.8	RefSeq	exon	80306	80344	.	+	.	Parent=NM_001306234.3
NC_003279.8	RefSeq	CDS	79355	79447	.	+	0	Parent=NM_001306234.3
NC_003279.8	RefSeq	CDS	80306	80344	.	+	0	Parent=NM_001306234.3
NC_003279.8	RefSeq	mRNA	81193	91296	.	+	.	ID=NM_001306236.4;geneID=353378;gene_name=Y48G1C.10
NC_003279.8	RefSeq	exon	81193	81272	.	+	.	Parent=NM_001306236.4
NC_003279.8	RefSeq	exon	81885	81963	.	+	.	Parent=NM_001306236.4
NC_003279.8	RefSeq	exon	82016	82137	.	+	.	Parent=NM_001306236.4
NC_003279.8	RefSeq	exon	82586	82676	.	+	.	Parent=NM_001306236.4
NC_003279.8	RefSeq	exon	83181	83420	.	+	.	Parent=NM_001306236.4
NC_003279.8	RefSeq	exon	84190	84313	.	+	.	Parent=NM_001306236.4
NC_003279.8	RefSeq	exon	84388	84567	.	+	.	Parent=NM_001306236.4
NC_003279.8	RefSeq	exon	84614	84738	.	+	.	Parent=NM_001306236.4
NC_003279.8	RefSeq	exon	84836	84985	.	+	.	Parent=NM_001306236.4
NC_003279.8	RefSeq	exon	86824	86904	.	+	.	Parent=NM_001306236.4
NC_003279.8	RefSeq	exon	87034	87223	.	+	.	Parent=NM_001306236.4
NC_003279.8	RefSeq	exon	87520	87734	.	+	.	Parent=NM_001306236.4
NC_003279.8	RefSeq	exon	88268	88500	.	+	.	Parent=NM_001306236.4
NC_003279.8	RefSeq	exon	88566	88706	.	+	.	Parent=NM_001306236.4
NC_003279.8	RefSeq	exon	89372	89584	.	+	.	Parent=NM_001306236.4
NC_003279.8	RefSeq	exon	90419	91296	.	+	.	Parent=NM_001306236.4
NC_003279.8	RefSeq	CDS	81234	81272	.	+	0	Parent=NM_001306236.4
NC_003279.8	RefSeq	CDS	81885	81963	.	+	0	Parent=NM_001306236.4
NC_003279.8	RefSeq	CDS	82016	82137	.	+	2	Parent=NM_001306236.4
NC_003279.8	RefSeq	CDS	82586	82676	.	+	0	Parent=NM_001306236.4
NC_003279.8	RefSeq	CDS	83181	83420	.	+	2	Parent=NM_001306236.4
NC_003279.8	RefSeq	CDS	84190	84313	.	+	2	Parent=NM_001306236.4
NC_003279.8	RefSeq	CDS	84388	84567	.	+	1	Parent=NM_001306236.4
NC_003279.8	RefSeq	CDS	84614	84738	.	+	1	Parent=NM_001306236.4
NC_003279.8	RefSeq	CDS	84836	84985	.	+	2	Parent=NM_001306236.4
NC_003279.8	RefSeq	CDS	86824	86904	.	+	2	Parent=NM_001306236.4
NC_003279.8	RefSeq	CDS	87034	87223	.	+	2	Parent=NM_001306236.4
NC_003279.8	RefSeq	CDS	87520	87734	.	+	1	Parent=NM_001306236.4
NC_003279.8	RefSeq	CDS	88268	88500	.	+	2	Parent=NM_001306236.4
NC_003279.8	RefSeq	CDS	88566	88706	.	+	0	Parent=NM_001306236.4
NC_003279.8	RefSeq	CDS	89372	89584	.	+	0	Parent=NM_001306236.4
NC_003279.8	RefSeq	CDS	90419	90607	.	+	0	Parent=NM_001306236.4
NC_003279.8	RefSeq	mRNA	83992	86293	.	-	.	ID=NM_058269.4;geneID=171597;gene_name=Y48G1C.6
NC_003279.8	RefSeq	exon	83992	85354	.	-	.	Parent=NM_058269.4
NC_003279.8	RefSeq	exon	85441	85621	.	-	.	Parent=NM_058269.4
NC_003279.8	RefSeq	exon	86097	86293	.	-	.	Parent=NM_058269.4
NC_003279.8	RefSeq	CDS	85052	85354	.	-	0	Parent=NM_058269.4
NC_003279.8	RefSeq	CDS	85441	85621	.	-	1	Parent=NM_058269.4
NC_003279.8	RefSeq	CDS	86097	86284	.	-	0	Parent=NM_058269.4
NC_003279.8	RefSeq	mRNA	86841	90607	.	+	.	ID=NM_182095.5;geneID=353378;gene_name=Y48G1C.10
NC_003279.8	RefSeq	exon	86841	86904	.	+	.	Parent=NM_182095.5
NC_003279.8	RefSeq	exon	87034	87223	.	+	.	Parent=NM_182095.5
NC_003279.8	RefSeq	exon	87520	87734	.	+	.	Parent=NM_182095.5
NC_003279.8	RefSeq	exon	88268	88500	.	+	.	Parent=NM_182095.5
NC_003279.8	RefSeq	exon	88566	88706	.	+	.	Parent=NM_182095.5
NC_003279.8	RefSeq	exon	89372	89584	.	+	.	Parent=NM_182095.5
NC_003279.8	RefSeq	exon	90419	90607	.	+	.	Parent=NM_182095.5
NC_003279.8	RefSeq	CDS	86841	86904	.	+	0	Parent=NM_182095.5
NC_003279.8	RefSeq	CDS	87034	87223	.	+	2	Parent=NM_182095.5
NC_003279.8	RefSeq	CDS	87520	87734	.	+	1	Parent=NM_182095.5
NC_003279.8	RefSeq	CDS	88268	88500	.	+	2	Parent=NM_182095.5
NC_003279.8	RefSeq	CDS	88566	88706	.	+	0	Parent=NM_182095.5
NC_003279.8	RefSeq	CDS	89372	89584	.	+	0	Parent=NM_182095.5
NC_003279.8	RefSeq	CDS	90419	90607	.	+	0	Parent=NM_182095.5
NC_003279.8	RefSeq	mRNA	89480	90607	.	+	.	ID=NM_001306237.3;geneID=353378;gene_name=Y48G1C.10
NC_003279.8	RefSeq	exon	89480	89584	.	+	.	Parent=NM_001306237.3
NC_003279.8	RefSeq	exon	90419	90607	.	+	.	Parent=NM_001306237.3
NC_003279.8	RefSeq	CDS	89480	89584	.	+	0	Parent=NM_001306237.3
NC_003279.8	RefSeq	CDS	90419	90607	.	+	0	Parent=NM_001306237.3
NC_003279.8	RefSeq	mRNA	91404	92720	.	+	.	ID=NM_001392591.1;geneID=3565103;gene_name=natc-3
NC_003279.8	RefSeq	exon	91404	91594	.	+	.	Parent=NM_001392591.1
NC_003279.8	RefSeq	exon	92523	92720	.	+	.	Parent=NM_001392591.1
NC_003279.8	RefSeq	CDS	91409	91594	.	+	0	Parent=NM_001392591.1
NC_003279.8	RefSeq	CDS	92523	92648	.	+	0	Parent=NM_001392591.1
NC_003279.8	RefSeq	mRNA	92583	92648	.	+	.	ID=NM_001395347.1;geneID=3565103;gene_name=natc-3
NC_003279.8	RefSeq	exon	92583	92648	.	+	.	Parent=NM_001395347.1
NC_003279.8	RefSeq	CDS	92583	92648	.	+	0	Parent=NM_001395347.1
NC_003279.8	RefSeq	mRNA	93022	94884	.	+	.	ID=NM_058271.8;geneID=171599;gene_name=pid-2
NC_003279.8	RefSeq	exon	93022	93136	.	+	.	Parent=NM_058271.8
NC_003279.8	RefSeq	exon	93182	93556	.	+	.	Parent=NM_058271.8
NC_003279.8	RefSeq	exon	93609	94015	.	+	.	Parent=NM_058271.8
NC_003279.8	RefSeq	exon	94064	94208	.	+	.	Parent=NM_058271.8
NC_003279.8	RefSeq	exon	94269	94568	.	+	.	Parent=NM_058271.8
NC_003279.8	RefSeq	exon	94622	94884	.	+	.	Parent=NM_058271.8
NC_003279.8	RefSeq	CDS	93092	93136	.	+	0	Parent=NM_058271.8
NC_003279.8	RefSeq	CDS	93182	93556	.	+	0	Parent=NM_058271.8
NC_003279.8	RefSeq	CDS	93609	94015	.	+	0	Parent=NM_058271.8
NC_003279.8	RefSeq	CDS	94064	94208	.	+	1	Parent=NM_058271.8
NC_003279.8	RefSeq	CDS	94269	94568	.	+	0	Parent=NM_058271.8
NC_003279.8	RefSeq	CDS	94622	94714	.	+	0	Parent=NM_058271.8
NC_003279.8	RefSeq	mRNA	94829	95312	.	-	.	ID=NM_001261860.4;geneID=13179121;gene_name=Y48G1C.13
NC_003279.8	RefSeq	exon	94829	94929	.	-	.	Parent=NM_001261860.4
NC_003279.8	RefSeq	exon	94976	95118	.	-	.	Parent=NM_001261860.4
NC_003279.8	RefSeq	exon	95237	95312	.	-	.	Parent=NM_001261860.4
NC_003279.8	RefSeq	CDS	94864	94929	.	-	0	Parent=NM_001261860.4
NC_003279.8	RefSeq	CDS	94976	95118	.	-	2	Parent=NM_001261860.4
NC_003279.8	RefSeq	CDS	95237	95312	.	-	0	Parent=NM_001261860.4
NC_003279.8	RefSeq	mRNA	96459	108223	.	-	.	ID=NM_001306238.2;geneID=3564797;gene_name=Y48G1C.8
NC_003279.8	RefSeq	exon	96459	96992	.	-	.	Parent=NM_001306238.2
NC_003279.8	RefSeq	exon	97600	97960	.	-	.	Parent=NM_001306238.2
NC_003279.8	RefSeq	exon	98295	99058	.	-	.	Parent=NM_001306238.2
NC_003279.8	RefSeq	exon	99629	99789	.	-	.	Parent=NM_001306238.2
NC_003279.8	RefSeq	exon	100139	100323	.	-	.	Parent=NM_001306238.2
NC_003279.8	RefSeq	exon	100395	100625	.	-	.	Parent=NM_001306238.2
NC_003279.8	RefSeq	exon	101505	101733	.	-	.	Parent=NM_001306238.2
NC_003279.8	RefSeq	exon	102448	103216	.	-	.	Parent=NM_001306238.2
NC_003279.8	RefSeq	exon	104440	104713	.	-	.	Parent=NM_001306238.2
NC_003279.8	RefSeq	exon	105436	105621	.	-	.	Parent=NM_001306238.2
NC_003279.8	RefSeq	exon	106016	106334	.	-	.	Parent=NM_001306238.2
NC_003279.8	RefSeq	exon	106689	106819	.	-	.	Parent=NM_001306238.2
NC_003279.8	RefSeq	exon	107356	107548	.	-	.	Parent=NM_001306238.2
NC_003279.8	RefSeq	exon	107596	108223	.	-	.	Parent=NM_001306238.2
NC_003279.8	RefSeq	CDS	96826	96992	.	-	2	Parent=NM_001306238.2
NC_003279.8	RefSeq	CDS	97600	97960	.	-	0	Parent=NM_001306238.2
NC_003279.8	RefSeq	CDS	98295	99058	.	-	2	Parent=NM_001306238.2
NC_003279.8	RefSeq	CDS	99629	99789	.	-	1	Parent=NM_001306238.2
NC_003279.8	RefSeq	CDS	100139	100323	.	-	0	Parent=NM_001306238.2
NC_003279.8	RefSeq	CDS	100395	100625	.	-	0	Parent=NM_001306238.2
NC_003279.8	RefSeq	CDS	101505	101733	.	-	1	Parent=NM_001306238.2
NC_003279.8	RefSeq	CDS	102448	103216	.	-	2	Parent=NM_001306238.2
NC_003279.8	RefSeq	CDS	104440	104713	.	-	0	Parent=NM_001306238.2
NC_003279.8	RefSeq	CDS	105436	105621	.	-	0	Parent=NM_001306238.2
NC_003279.8	RefSeq	CDS	106016	106334	.	-	1	Parent=NM_001306238.2
NC_003279.8	RefSeq	CDS	106689	106819	.	-	0	Parent=NM_001306238.2
NC_003279.8	RefSeq	CDS	107356	107548	.	-	1	Parent=NM_001306238.2
NC_003279.8	RefSeq	CDS	107596	108161	.	-	0	Parent=NM_001306238.2
NC_003279.8	RefSeq	mRNA	96471	108167	.	-	.	ID=NM_001306239.4;geneID=3564797;gene_name=Y48G1C.8
NC_003279.8	RefSeq	exon	96471	96992	.	-	.	Parent=NM_001306239.4
NC_003279.8	RefSeq	exon	97600	97960	.	-	.	Parent=NM_001306239.4
NC_003279.8	RefSeq	exon	98295	99058	.	-	.	Parent=NM_001306239.4
NC_003279.8	RefSeq	exon	99629	99789	.	-	.	Parent=NM_001306239.4
NC_003279.8	RefSeq	exon	100139	100338	.	-	.	Parent=NM_001306239.4
NC_003279.8	RefSeq	exon	100395	100625	.	-	.	Parent=NM_001306239.4
NC_003279.8	RefSeq	exon	101505	101733	.	-	.	Parent=NM_001306239.4
NC_003279.8	RefSeq	exon	102448	103216	.	-	.	Parent=NM_001306239.4
NC_003279.8	RefSeq	exon	104440	104713	.	-	.	Parent=NM_001306239.4
NC_003279.8	RefSeq	exon	105436	105621	.	-	.	Parent=NM_001306239.4
NC_003279.8	RefSeq	exon	106016	106334	.	-	.	Parent=NM_001306239.4
NC_003279.8	RefSeq	exon	106689	106819	.	-	.	Parent=NM_001306239.4
NC_003279.8	RefSeq	exon	107356	107548	.	-	.	Parent=NM_001306239.4
NC_003279.8	RefSeq	exon	107596	108167	.	-	.	Parent=NM_001306239.4
NC_003279.8	RefSeq	CDS	96826	96992	.	-	2	Parent=NM_001306239.4
NC_003279.8	RefSeq	CDS	97600	97960	.	-	0	Parent=NM_001306239.4
NC_003279.8	RefSeq	CDS	98295	99058	.	-	2	Parent=NM_001306239.4
NC_003279.8	RefSeq	CDS	99629	99789	.	-	1	Parent=NM_001306239.4
NC_003279.8	RefSeq	CDS	100139	100338	.	-	0	Parent=NM_001306239.4
NC_003279.8	RefSeq	CDS	100395	100625	.	-	0	Parent=NM_001306239.4
NC_003279.8	RefSeq	CDS	101505	101733	.	-	1	Parent=NM_001306239.4
NC_003279.8	RefSeq	CDS	102448	103216	.	-	2	Parent=NM_001306239.4
NC_003279.8	RefSeq	CDS	104440	104713	.	-	0	Parent=NM_001306239.4
NC_003279.8	RefSeq	CDS	105436	105621	.	-	0	Parent=NM_001306239.4
NC_003279.8	RefSeq	CDS	106016	106334	.	-	1	Parent=NM_001306239.4
NC_003279.8	RefSeq	CDS	106689	106819	.	-	0	Parent=NM_001306239.4
NC_003279.8	RefSeq	CDS	107356	107548	.	-	1	Parent=NM_001306239.4
NC_003279.8	RefSeq	CDS	107596	108161	.	-	0	Parent=NM_001306239.4
NC_003279.8	RefSeq	mRNA	108682	110057	.	-	.	ID=NM_058274.6;geneID=171601;gene_name=rab-11.1
NC_003279.8	RefSeq	exon	108682	109446	.	-	.	Parent=NM_058274.6
NC_003279.8	RefSeq	exon	109492	109783	.	-	.	Parent=NM_058274.6
NC_003279.8	RefSeq	exon	109835	109956	.	-	.	Parent=NM_058274.6
NC_003279.8	RefSeq	exon	110005	110057	.	-	.	Parent=NM_058274.6
NC_003279.8	RefSeq	CDS	109265	109446	.	-	2	Parent=NM_058274.6
NC_003279.8	RefSeq	CDS	109492	109783	.	-	0	Parent=NM_058274.6
NC_003279.8	RefSeq	CDS	109835	109956	.	-	2	Parent=NM_058274.6
NC_003279.8	RefSeq	CDS	110005	110044	.	-	0	Parent=NM_058274.6
NC_003279.8	RefSeq	transcript	110551	110771	.	-	.	ID=NR_049899.1;geneID=13179125;gene_name=F53G12.16
NC_003279.8	RefSeq	exon	110551	110771	.	-	.	Parent=NR_049899.1
NC_003279.8	RefSeq	transcript	110576	110724	.	+	.	ID=NR_049900.1;geneID=13179126;gene_name=F53G12.15
NC_003279.8	RefSeq	exon	110576	110724	.	+	.	Parent=NR_049900.1
NC_003279.8	RefSeq	mRNA	111038	112272	.	+	.	ID=NM_058275.7;geneID=171602;gene_name=rpl-7
NC_003279.8	RefSeq	exon	111038	111065	.	+	.	Parent=NM_058275.7
NC_003279.8	RefSeq	exon	111161	111260	.	+	.	Parent=NM_058275.7
NC_003279.8	RefSeq	exon	111510	111707	.	+	.	Parent=NM_058275.7
NC_003279.8	RefSeq	exon	111755	111971	.	+	.	Parent=NM_058275.7
NC_003279.8	RefSeq	exon	112019	112272	.	+	.	Parent=NM_058275.7
NC_003279.8	RefSeq	CDS	111055	111065	.	+	0	Parent=NM_058275.7
NC_003279.8	RefSeq	CDS	111161	111260	.	+	1	Parent=NM_058275.7
NC_003279.8	RefSeq	CDS	111510	111707	.	+	0	Parent=NM_058275.7
NC_003279.8	RefSeq	CDS	111755	111971	.	+	0	Parent=NM_058275.7
NC_003279.8	RefSeq	CDS	112019	112227	.	+	2	Parent=NM_058275.7
NC_003279.8	RefSeq	transcript	111287	111436	.	-	.	ID=NR_049901.1;geneID=13179128;gene_name=F53G12.17
NC_003279.8	RefSeq	exon	111287	111436	.	-	.	Parent=NR_049901.1
NC_003279.8	RefSeq	transcript	111292	111425	.	+	.	ID=NR_002606.2;geneID=3565565;gene_name=F53G12.12
NC_003279.8	RefSeq	exon	111292	111425	.	+	.	Parent=NR_002606.2
NC_003279.8	RefSeq	mRNA	112285	113751	.	+	.	ID=NM_001306336.5;geneID=171603;gene_name=F53G12.9
NC_003279.8	RefSeq	exon	112285	112481	.	+	.	Parent=NM_001306336.5
NC_003279.8	RefSeq	exon	112527	112652	.	+	.	Parent=NM_001306336.5
NC_003279.8	RefSeq	exon	112700	112903	.	+	.	Parent=NM_001306336.5
NC_003279.8	RefSeq	exon	113239	113382	.	+	.	Parent=NM_001306336.5
NC_003279.8	RefSeq	exon	113426	113527	.	+	.	Parent=NM_001306336.5
NC_003279.8	RefSeq	exon	113596	113751	.	+	.	Parent=NM_001306336.5
NC_003279.8	RefSeq	CDS	112365	112481	.	+	0	Parent=NM_001306336.5
NC_003279.8	RefSeq	CDS	112527	112652	.	+	0	Parent=NM_001306336.5
NC_003279.8	RefSeq	CDS	112700	112903	.	+	0	Parent=NM_001306336.5
NC_003279.8	RefSeq	CDS	113239	113382	.	+	0	Parent=NM_001306336.5
NC_003279.8	RefSeq	CDS	113426	113527	.	+	0	Parent=NM_001306336.5
NC_003279.8	RefSeq	CDS	113596	113661	.	+	0	Parent=NM_001306336.5
NC_003279.8	RefSeq	mRNA	113314	113661	.	+	.	ID=NM_001083133.4;geneID=171603;gene_name=F53G12.9
NC_003279.8	RefSeq	exon	113314	113382	.	+	.	Parent=NM_001083133.4
NC_003279.8	RefSeq	exon	113426	113527	.	+	.	Parent=NM_001083133.4
NC_003279.8	RefSeq	exon	113596	113661	.	+	.	Parent=NM_001083133.4
NC_003279.8	RefSeq	CDS	113314	113382	.	+	0	Parent=NM_001083133.4
NC_003279.8	RefSeq	CDS	113426	113527	.	+	0	Parent=NM_001083133.4
NC_003279.8	RefSeq	CDS	113596	113661	.	+	0	Parent=NM_001083133.4
NC_003279.8	RefSeq	mRNA	113807	114708	.	+	.	ID=NM_058277.4;geneID=171604;gene_name=F53G12.8
NC_003279.8	RefSeq	exon	113807	113863	.	+	.	Parent=NM_058277.4
NC_003279.8	RefSeq	exon	114085	114423	.	+	.	Parent=NM_058277.4
NC_003279.8	RefSeq	exon	114544	114708	.	+	.	Parent=NM_058277.4
NC_003279.8	RefSeq	CDS	113807	113863	.	+	0	Parent=NM_058277.4
NC_003279.8	RefSeq	CDS	114085	114423	.	+	0	Parent=NM_058277.4
NC_003279.8	RefSeq	CDS	114544	114681	.	+	0	Parent=NM_058277.4
NC_003279.8	RefSeq	transcript	115656	115676	.	-	.	ID=NR_049902.1;geneID=13179133;gene_name=21ur-13877
NC_003279.8	RefSeq	exon	115656	115676	.	-	.	Parent=NR_049902.1
NC_003279.8	RefSeq	mRNA	115687	117498	.	+	.	ID=NM_058278.4;geneID=171605;gene_name=col-45
NC_003279.8	RefSeq	exon	115687	115915	.	+	.	Parent=NM_058278.4
NC_003279.8	RefSeq	exon	116432	116666	.	+	.	Parent=NM_058278.4
NC_003279.8	RefSeq	exon	116719	116974	.	+	.	Parent=NM_058278.4
NC_003279.8	RefSeq	exon	117086	117498	.	+	.	Parent=NM_058278.4
NC_003279.8	RefSeq	CDS	115739	115915	.	+	0	Parent=NM_058278.4
NC_003279.8	RefSeq	CDS	116432	116666	.	+	0	Parent=NM_058278.4
NC_003279.8	RefSeq	CDS	116719	116974	.	+	2	Parent=NM_058278.4
NC_003279.8	RefSeq	CDS	117086	117401	.	+	1	Parent=NM_058278.4
NC_003279.8	RefSeq	mRNA	116462	117401	.	+	.	ID=NM_001306335.3;geneID=171605;gene_name=col-45
NC_003279.8	RefSeq	exon	116462	116666	.	+	.	Parent=NM_001306335.3
NC_003279.8	RefSeq	exon	116719	116974	.	+	.	Parent=NM_001306335.3
NC_003279.8	RefSeq	exon	117086	117401	.	+	.	Parent=NM_001306335.3
NC_003279.8	RefSeq	CDS	116462	116666	.	+	0	Parent=NM_001306335.3
NC_003279.8	RefSeq	CDS	116719	116974	.	+	2	Parent=NM_001306335.3
NC_003279.8	RefSeq	CDS	117086	117401	.	+	1	Parent=NM_001306335.3
NC_003279.8	RefSeq	mRNA	118093	120901	.	+	.	ID=NM_058279.2;geneID=171606;gene_name=spe-8
NC_003279.8	RefSeq	exon	118093	118208	.	+	.	Parent=NM_058279.2
NC_003279.8	RefSeq	exon	118553	118953	.	+	.	Parent=NM_058279.2
NC_003279.8	RefSeq	exon	119571	119900	.	+	.	Parent=NM_058279.2
NC_003279.8	RefSeq	exon	119946	120185	.	+	.	Parent=NM_058279.2
NC_003279.8	RefSeq	exon	120242	120378	.	+	.	Parent=NM_058279.2
NC_003279.8	RefSeq	exon	120488	120710	.	+	.	Parent=NM_058279.2
NC_003279.8	RefSeq	exon	120763	120901	.	+	.	Parent=NM_058279.2
NC_003279.8	RefSeq	CDS	118109	118208	.	+	0	Parent=NM_058279.2
NC_003279.8	RefSeq	CDS	118553	118953	.	+	2	Parent=NM_058279.2
NC_003279.8	RefSeq	CDS	119571	119900	.	+	0	Parent=NM_058279.2
NC_003279.8	RefSeq	CDS	119946	120185	.	+	0	Parent=NM_058279.2
NC_003279.8	RefSeq	CDS	120242	120378	.	+	0	Parent=NM_058279.2
NC_003279.8	RefSeq	CDS	120488	120710	.	+	1	Parent=NM_058279.2
NC_003279.8	RefSeq	CDS	120763	120870	.	+	0	Parent=NM_058279.2
NC_003279.8	RefSeq	mRNA	127285	134270	.	+	.	ID=NM_058280.9;geneID=171607;gene_name=mex-3
NC_003279.8	RefSeq	exon	127285	127336	.	+	.	Parent=NM_058280.9
NC_003279.8	RefSeq	exon	127385	127436	.	+	.	Parent=NM_058280.9
NC_003279.8	RefSeq	exon	128697	128896	.	+	.	Parent=NM_058280.9
NC_003279.8	RefSeq	exon	128945	129124	.	+	.	Parent=NM_058280.9
NC_003279.8	RefSeq	exon	129176	129333	.	+	.	Parent=NM_058280.9
NC_003279.8	RefSeq	exon	132103	132553	.	+	.	Parent=NM_058280.9
NC_003279.8	RefSeq	exon	132612	132693	.	+	.	Parent=NM_058280.9
NC_003279.8	RefSeq	exon	133414	134270	.	+	.	Parent=NM_058280.9
NC_003279.8	RefSeq	CDS	127297	127336	.	+	0	Parent=NM_058280.9
NC_003279.8	RefSeq	CDS	127385	127436	.	+	2	Parent=NM_058280.9
NC_003279.8	RefSeq	CDS	128697	128896	.	+	1	Parent=NM_058280.9
NC_003279.8	RefSeq	CDS	128945	129124	.	+	2	Parent=NM_058280.9
NC_003279.8	RefSeq	CDS	129176	129333	.	+	2	Parent=NM_058280.9
NC_003279.8	RefSeq	CDS	132103	132553	.	+	0	Parent=NM_058280.9
NC_003279.8	RefSeq	CDS	132612	132693	.	+	2	Parent=NM_058280.9
NC_003279.8	RefSeq	CDS	133414	133582	.	+	1	Parent=NM_058280.9
NC_003279.8	RefSeq	mRNA	128697	134267	.	+	.	ID=NM_001381229.2;geneID=171607;gene_name=mex-3
NC_003279.8	RefSeq	exon	128697	128896	.	+	.	Parent=NM_001381229.2
NC_003279.8	RefSeq	exon	128945	129124	.	+	.	Parent=NM_001381229.2
NC_003279.8	RefSeq	exon	129167	129333	.	+	.	Parent=NM_001381229.2
NC_003279.8	RefSeq	exon	132103	132553	.	+	.	Parent=NM_001381229.2
NC_003279.8	RefSeq	exon	132612	132693	.	+	.	Parent=NM_001381229.2
NC_003279.8	RefSeq	exon	133414	134267	.	+	.	Parent=NM_001381229.2
NC_003279.8	RefSeq	CDS	128698	128896	.	+	0	Parent=NM_001381229.2
NC_003279.8	RefSeq	CDS	128945	129124	.	+	2	Parent=NM_001381229.2
NC_003279.8	RefSeq	CDS	129167	129333	.	+	2	Parent=NM_001381229.2
NC_003279.8	RefSeq	CDS	132103	132553	.	+	0	Parent=NM_001381229.2
NC_003279.8	RefSeq	CDS	132612	132693	.	+	2	Parent=NM_001381229.2
NC_003279.8	RefSeq	CDS	133414	133582	.	+	1	Parent=NM_001381229.2
NC_003279.8	RefSeq	mRNA	132262	133582	.	+	.	ID=NM_001306334.3;geneID=171607;gene_name=mex-3
NC_003279.8	RefSeq	exon	132262	132553	.	+	.	Parent=NM_001306334.3
NC_003279.8	RefSeq	exon	132612	132693	.	+	.	Parent=NM_001306334.3
NC_003279.8	RefSeq	exon	133414	133582	.	+	.	Parent=NM_001306334.3
NC_003279.8	RefSeq	CDS	132262	132553	.	+	0	Parent=NM_001306334.3
NC_003279.8	RefSeq	CDS	132612	132693	.	+	2	Parent=NM_001306334.3
NC_003279.8	RefSeq	CDS	133414	133582	.	+	1	Parent=NM_001306334.3
NC_003279.8	RefSeq	mRNA	134337	137282	.	+	.	ID=NM_058282.6;geneID=186189;gene_name=F53G12.4
NC_003279.8	RefSeq	exon	134337	134428	.	+	.	Parent=NM_058282.6
NC_003279.8	RefSeq	exon	134506	134581	.	+	.	Parent=NM_058282.6
NC_003279.8	RefSeq	exon	135549	135898	.	+	.	Parent=NM_058282.6
NC_003279.8	RefSeq	exon	136235	136712	.	+	.	Parent=NM_058282.6
NC_003279.8	RefSeq	exon	137209	137282	.	+	.	Parent=NM_058282.6
NC_003279.8	RefSeq	CDS	134354	134428	.	+	0	Parent=NM_058282.6
NC_003279.8	RefSeq	CDS	134506	134581	.	+	0	Parent=NM_058282.6
NC_003279.8	RefSeq	CDS	135549	135898	.	+	2	Parent=NM_058282.6
NC_003279.8	RefSeq	CDS	136235	136712	.	+	0	Parent=NM_058282.6
NC_003279.8	RefSeq	CDS	137209	137282	.	+	2	Parent=NM_058282.6
NC_003279.8	RefSeq	mRNA	137845	144565	.	+	.	ID=NM_058283.1;geneID=186188;gene_name=duox-2
NC_003279.8	RefSeq	exon	137845	137886	.	+	.	Parent=NM_058283.1
NC_003279.8	RefSeq	exon	138017	138143	.	+	.	Parent=NM_058283.1
NC_003279.8	RefSeq	exon	138193	138351	.	+	.	Parent=NM_058283.1
NC_003279.8	RefSeq	exon	138393	138782	.	+	.	Parent=NM_058283.1
NC_003279.8	RefSeq	exon	138829	139032	.	+	.	Parent=NM_058283.1
NC_003279.8	RefSeq	exon	139080	139331	.	+	.	Parent=NM_058283.1
NC_003279.8	RefSeq	exon	139378	139669	.	+	.	Parent=NM_058283.1
NC_003279.8	RefSeq	exon	139769	139982	.	+	.	Parent=NM_058283.1
NC_003279.8	RefSeq	exon	140136	140292	.	+	.	Parent=NM_058283.1
NC_003279.8	RefSeq	exon	140371	140496	.	+	.	Parent=NM_058283.1
NC_003279.8	RefSeq	exon	140554	140870	.	+	.	Parent=NM_058283.1
NC_003279.8	RefSeq	exon	140916	141213	.	+	.	Parent=NM_058283.1
NC_003279.8	RefSeq	exon	141681	141854	.	+	.	Parent=NM_058283.1
NC_003279.8	RefSeq	exon	141900	142023	.	+	.	Parent=NM_058283.1
NC_003279.8	RefSeq	exon	142067	142230	.	+	.	Parent=NM_058283.1
NC_003279.8	RefSeq	exon	142278	142477	.	+	.	Parent=NM_058283.1
NC_003279.8	RefSeq	exon	142547	142671	.	+	.	Parent=NM_058283.1
NC_003279.8	RefSeq	exon	142729	142939	.	+	.	Parent=NM_058283.1
NC_003279.8	RefSeq	exon	143007	143684	.	+	.	Parent=NM_058283.1
NC_003279.8	RefSeq	exon	144265	144396	.	+	.	Parent=NM_058283.1
NC_003279.8	RefSeq	exon	144440	144565	.	+	.	Parent=NM_058283.1
NC_003279.8	RefSeq	CDS	137845	137886	.	+	0	Parent=NM_058283.1
NC_003279.8	RefSeq	CDS	138017	138143	.	+	0	Parent=NM_058283.1
NC_003279.8	RefSeq	CDS	138193	138351	.	+	2	Parent=NM_058283.1
NC_003279.8	RefSeq	CDS	138393	138782	.	+	2	Parent=NM_058283.1
NC_003279.8	RefSeq	CDS	138829	139032	.	+	2	Parent=NM_058283.1
NC_003279.8	RefSeq	CDS	139080	139331	.	+	2	Parent=NM_058283.1
NC_003279.8	RefSeq	CDS	139378	139669	.	+	2	Parent=NM_058283.1
NC_003279.8	RefSeq	CDS	139769	139982	.	+	1	Parent=NM_058283.1
NC_003279.8	RefSeq	CDS	140136	140292	.	+	0	Parent=NM_058283.1
NC_003279.8	RefSeq	CDS	140371	140496	.	+	2	Parent=NM_058283.1
NC_003279.8	RefSeq	CDS	140554	140870	.	+	2	Parent=NM_058283.1
NC_003279.8	RefSeq	CDS	140916	141213	.	+	0	Parent=NM_058283.1
NC_003279.8	RefSeq	CDS	141681	141854	.	+	2	Parent=NM_058283.1
NC_003279.8	RefSeq	CDS	141900	142023	.	+	2	Parent=NM_058283.1
NC_003279.8	RefSeq	CDS	142067	142230	.	+	1	Parent=NM_058283.1
NC_003279.8	RefSeq	CDS	142278	142477	.	+	2	Parent=NM_058283.1
NC_003279.8	RefSeq	CDS	142547	142671	.	+	0	Parent=NM_058283.1
NC_003279.8	RefSeq	CDS	142729	142939	.	+	1	Parent=NM_058283.1
NC_003279.8	RefSeq	CDS	143007	143684	.	+	0	Parent=NM_058283.1
NC_003279.8	RefSeq	CDS	144265	144396	.	+	0	Parent=NM_058283.1
NC_003279.8	RefSeq	CDS	144440	144565	.	+	0	Parent=NM_058283.1
NC_003279.8	RefSeq	mRNA	144811	146514	.	+	.	ID=NM_001356795.2;geneID=34700629;gene_name=F53G12.18
NC_003279.8	RefSeq	exon	144811	144971	.	+	.	Parent=NM_001356795.2
NC_003279.8	RefSeq	exon	146391	146514	.	+	.	Parent=NM_001356795.2
NC_003279.8	RefSeq	CDS	144828	144971	.	+	0	Parent=NM_001356795.2
NC_003279.8	RefSeq	CDS	146391	146468	.	+	0	Parent=NM_001356795.2
NC_003279.8	RefSeq	mRNA	146486	154855	.	-	.	ID=NM_058285.5;geneID=171608;gene_name=bli-3
NC_003279.8	RefSeq	exon	146486	146748	.	-	.	Parent=NM_058285.5
NC_003279.8	RefSeq	exon	146793	146924	.	-	.	Parent=NM_058285.5
NC_003279.8	RefSeq	exon	147054	147731	.	-	.	Parent=NM_058285.5
NC_003279.8	RefSeq	exon	147784	147994	.	-	.	Parent=NM_058285.5
NC_003279.8	RefSeq	exon	148099	148223	.	-	.	Parent=NM_058285.5
NC_003279.8	RefSeq	exon	149060	149259	.	-	.	Parent=NM_058285.5
NC_003279.8	RefSeq	exon	149303	149472	.	-	.	Parent=NM_058285.5
NC_003279.8	RefSeq	exon	149520	149817	.	-	.	Parent=NM_058285.5
NC_003279.8	RefSeq	exon	150391	150688	.	-	.	Parent=NM_058285.5
NC_003279.8	RefSeq	exon	150734	151182	.	-	.	Parent=NM_058285.5
NC_003279.8	RefSeq	exon	151227	151383	.	-	.	Parent=NM_058285.5
NC_003279.8	RefSeq	exon	151461	151674	.	-	.	Parent=NM_058285.5
NC_003279.8	RefSeq	exon	152069	152360	.	-	.	Parent=NM_058285.5
NC_003279.8	RefSeq	exon	152407	152658	.	-	.	Parent=NM_058285.5
NC_003279.8	RefSeq	exon	152706	152909	.	-	.	Parent=NM_058285.5
NC_003279.8	RefSeq	exon	152956	153345	.	-	.	Parent=NM_058285.5
NC_003279.8	RefSeq	exon	153395	153553	.	-	.	Parent=NM_058285.5
NC_003279.8	RefSeq	exon	153603	153680	.	-	.	Parent=NM_058285.5
NC_003279.8	RefSeq	exon	154759	154855	.	-	.	Parent=NM_058285.5
NC_003279.8	RefSeq	CDS	146623	146748	.	-	0	Parent=NM_058285.5
NC_003279.8	RefSeq	CDS	146793	146924	.	-	0	Parent=NM_058285.5
NC_003279.8	RefSeq	CDS	147054	147731	.	-	0	Parent=NM_058285.5
NC_003279.8	RefSeq	CDS	147784	147994	.	-	1	Parent=NM_058285.5
NC_003279.8	RefSeq	CDS	148099	148223	.	-	0	Parent=NM_058285.5
NC_003279.8	RefSeq	CDS	149060	149259	.	-	2	Parent=NM_058285.5
NC_003279.8	RefSeq	CDS	149303	149472	.	-	1	Parent=NM_058285.5
NC_003279.8	RefSeq	CDS	149520	149817	.	-	2	Parent=NM_058285.5
NC_003279.8	RefSeq	CDS	150391	150688	.	-	0	Parent=NM_058285.5
NC_003279.8	RefSeq	CDS	150734	151182	.	-	2	Parent=NM_058285.5
NC_003279.8	RefSeq	CDS	151227	151383	.	-	0	Parent=NM_058285.5
NC_003279.8	RefSeq	CDS	151461	151674	.	-	1	Parent=NM_058285.5
NC_003279.8	RefSeq	CDS	152069	152360	.	-	2	Parent=NM_058285.5
NC_003279.8	RefSeq	CDS	152407	152658	.	-	2	Parent=NM_058285.5
NC_003279.8	RefSeq	CDS	152706	152909	.	-	2	Parent=NM_058285.5
NC_003279.8	RefSeq	CDS	152956	153345	.	-	2	Parent=NM_058285.5
NC_003279.8	RefSeq	CDS	153395	153553	.	-	2	Parent=NM_058285.5
NC_003279.8	RefSeq	CDS	153603	153680	.	-	2	Parent=NM_058285.5
NC_003279.8	RefSeq	CDS	154759	154819	.	-	0	Parent=NM_058285.5
NC_003279.8	RefSeq	mRNA	160190	166819	.	-	.	ID=NM_058286.8;geneID=171609;gene_name=ptr-11
NC_003279.8	RefSeq	exon	160190	160546	.	-	.	Parent=NM_058286.8
NC_003279.8	RefSeq	exon	160712	160999	.	-	.	Parent=NM_058286.8
NC_003279.8	RefSeq	exon	161597	161889	.	-	.	Parent=NM_058286.8
NC_003279.8	RefSeq	exon	162368	162597	.	-	.	Parent=NM_058286.8
NC_003279.8	RefSeq	exon	162645	162717	.	-	.	Parent=NM_058286.8
NC_003279.8	RefSeq	exon	163099	163430	.	-	.	Parent=NM_058286.8
NC_003279.8	RefSeq	exon	163500	163608	.	-	.	Parent=NM_058286.8
NC_003279.8	RefSeq	exon	163809	164203	.	-	.	Parent=NM_058286.8
NC_003279.8	RefSeq	exon	164677	164765	.	-	.	Parent=NM_058286.8
NC_003279.8	RefSeq	exon	164900	165008	.	-	.	Parent=NM_058286.8
NC_003279.8	RefSeq	exon	165377	165487	.	-	.	Parent=NM_058286.8
NC_003279.8	RefSeq	exon	165543	165660	.	-	.	Parent=NM_058286.8
NC_003279.8	RefSeq	exon	166002	166104	.	-	.	Parent=NM_058286.8
NC_003279.8	RefSeq	exon	166747	166819	.	-	.	Parent=NM_058286.8
NC_003279.8	RefSeq	CDS	160404	160546	.	-	2	Parent=NM_058286.8
NC_003279.8	RefSeq	CDS	160712	160999	.	-	2	Parent=NM_058286.8
NC_003279.8	RefSeq	CDS	161597	161889	.	-	1	Parent=NM_058286.8
NC_003279.8	RefSeq	CDS	162368	162597	.	-	0	Parent=NM_058286.8
NC_003279.8	RefSeq	CDS	162645	162717	.	-	1	Parent=NM_058286.8
NC_003279.8	RefSeq	CDS	163099	163430	.	-	0	Parent=NM_058286.8
NC_003279.8	RefSeq	CDS	163500	163608	.	-	1	Parent=NM_058286.8
NC_003279.8	RefSeq	CDS	163809	164203	.	-	0	Parent=NM_058286.8
NC_003279.8	RefSeq	CDS	164677	164765	.	-	2	Parent=NM_058286.8
NC_003279.8	RefSeq	CDS	164900	165008	.	-	0	Parent=NM_058286.8
NC_003279.8	RefSeq	CDS	165377	165487	.	-	0	Parent=NM_058286.8
NC_003279.8	RefSeq	CDS	165543	165660	.	-	1	Parent=NM_058286.8
NC_003279.8	RefSeq	CDS	166002	166104	.	-	2	Parent=NM_058286.8
NC_003279.8	RefSeq	CDS	166747	166816	.	-	0	Parent=NM_058286.8
NC_003279.8	RefSeq	mRNA	160404	164957	.	-	.	ID=NM_001306284.3;geneID=171609;gene_name=ptr-11
NC_003279.8	RefSeq	exon	160404	160546	.	-	.	Parent=NM_001306284.3
NC_003279.8	RefSeq	exon	160712	160999	.	-	.	Parent=NM_001306284.3
NC_003279.8	RefSeq	exon	161597	161889	.	-	.	Parent=NM_001306284.3
NC_003279.8	RefSeq	exon	162368	162597	.	-	.	Parent=NM_001306284.3
NC_003279.8	RefSeq	exon	162645	162717	.	-	.	Parent=NM_001306284.3
NC_003279.8	RefSeq	exon	163099	163430	.	-	.	Parent=NM_001306284.3
NC_003279.8	RefSeq	exon	163500	163608	.	-	.	Parent=NM_001306284.3
NC_003279.8	RefSeq	exon	163809	164203	.	-	.	Parent=NM_001306284.3
NC_003279.8	RefSeq	exon	164677	164765	.	-	.	Parent=NM_001306284.3
NC_003279.8	RefSeq	exon	164900	164957	.	-	.	Parent=NM_001306284.3
NC_003279.8	RefSeq	CDS	160404	160546	.	-	2	Parent=NM_001306284.3
NC_003279.8	RefSeq	CDS	160712	160999	.	-	2	Parent=NM_001306284.3
NC_003279.8	RefSeq	CDS	161597	161889	.	-	1	Parent=NM_001306284.3
NC_003279.8	RefSeq	CDS	162368	162597	.	-	0	Parent=NM_001306284.3
NC_003279.8	RefSeq	CDS	162645	162717	.	-	1	Parent=NM_001306284.3
NC_003279.8	RefSeq	CDS	163099	163430	.	-	0	Parent=NM_001306284.3
NC_003279.8	RefSeq	CDS	163500	163608	.	-	1	Parent=NM_001306284.3
NC_003279.8	RefSeq	CDS	163809	164203	.	-	0	Parent=NM_001306284.3
NC_003279.8	RefSeq	CDS	164677	164765	.	-	2	Parent=NM_001306284.3
NC_003279.8	RefSeq	CDS	164900	164957	.	-	0	Parent=NM_001306284.3
NC_003279.8	RefSeq	mRNA	171340	175932	.	+	.	ID=NM_182061.6;geneID=171610;gene_name=cest-27
NC_003279.8	RefSeq	exon	171340	171368	.	+	.	Parent=NM_182061.6
NC_003279.8	RefSeq	exon	173412	173508	.	+	.	Parent=NM_182061.6
NC_003279.8	RefSeq	exon	173561	173725	.	+	.	Parent=NM_182061.6
NC_003279.8	RefSeq	exon	173775	174312	.	+	.	Parent=NM_182061.6
NC_003279.8	RefSeq	exon	174605	174832	.	+	.	Parent=NM_182061.6
NC_003279.8	RefSeq	exon	174878	175053	.	+	.	Parent=NM_182061.6
NC_003279.8	RefSeq	exon	175097	175241	.	+	.	Parent=NM_182061.6
NC_003279.8	RefSeq	exon	175579	175708	.	+	.	Parent=NM_182061.6
NC_003279.8	RefSeq	exon	175755	175932	.	+	.	Parent=NM_182061.6
NC_003279.8	RefSeq	CDS	171340	171368	.	+	0	Parent=NM_182061.6
NC_003279.8	RefSeq	CDS	173412	173508	.	+	1	Parent=NM_182061.6
NC_003279.8	RefSeq	CDS	173561	173725	.	+	0	Parent=NM_182061.6
NC_003279.8	RefSeq	CDS	173775	174312	.	+	0	Parent=NM_182061.6
NC_003279.8	RefSeq	CDS	174605	174832	.	+	2	Parent=NM_182061.6
NC_003279.8	RefSeq	CDS	174878	175053	.	+	2	Parent=NM_182061.6
NC_003279.8	RefSeq	CDS	175097	175241	.	+	0	Parent=NM_182061.6
NC_003279.8	RefSeq	CDS	175579	175708	.	+	2	Parent=NM_182061.6
NC_003279.8	RefSeq	CDS	175755	175932	.	+	1	Parent=NM_182061.6
NC_003279.8	RefSeq	mRNA	173412	175989	.	+	.	ID=NM_058287.8;geneID=171610;gene_name=cest-27
NC_003279.8	RefSeq	exon	173412	173508	.	+	.	Parent=NM_058287.8
NC_003279.8	RefSeq	exon	173561	173725	.	+	.	Parent=NM_058287.8
NC_003279.8	RefSeq	exon	173775	174312	.	+	.	Parent=NM_058287.8
NC_003279.8	RefSeq	exon	174605	174832	.	+	.	Parent=NM_058287.8
NC_003279.8	RefSeq	exon	174878	175053	.	+	.	Parent=NM_058287.8
NC_003279.8	RefSeq	exon	175097	175241	.	+	.	Parent=NM_058287.8
NC_003279.8	RefSeq	exon	175579	175708	.	+	.	Parent=NM_058287.8
NC_003279.8	RefSeq	exon	175755	175989	.	+	.	Parent=NM_058287.8
NC_003279.8	RefSeq	CDS	173422	173508	.	+	0	Parent=NM_058287.8
NC_003279.8	RefSeq	CDS	173561	173725	.	+	0	Parent=NM_058287.8
NC_003279.8	RefSeq	CDS	173775	174312	.	+	0	Parent=NM_058287.8
NC_003279.8	RefSeq	CDS	174605	174832	.	+	2	Parent=NM_058287.8
NC_003279.8	RefSeq	CDS	174878	175053	.	+	2	Parent=NM_058287.8
NC_003279.8	RefSeq	CDS	175097	175241	.	+	0	Parent=NM_058287.8
NC_003279.8	RefSeq	CDS	175579	175708	.	+	2	Parent=NM_058287.8
NC_003279.8	RefSeq	CDS	175755	175932	.	+	1	Parent=NM_058287.8
NC_003279.8	RefSeq	transcript	173422	175932	.	+	.	ID=NR_131341.1;geneID=171610;gene_name=cest-27
NC_003279.8	RefSeq	exon	173422	173508	.	+	.	Parent=NR_131341.1
NC_003279.8	RefSeq	exon	173561	174312	.	+	.	Parent=NR_131341.1
NC_003279.8	RefSeq	exon	174605	174832	.	+	.	Parent=NR_131341.1
NC_003279.8	RefSeq	exon	174878	175053	.	+	.	Parent=NR_131341.1
NC_003279.8	RefSeq	exon	175097	175241	.	+	.	Parent=NR_131341.1
NC_003279.8	RefSeq	exon	175579	175708	.	+	.	Parent=NR_131341.1
NC_003279.8	RefSeq	exon	175755	175932	.	+	.	Parent=NR_131341.1
NC_003279.8	RefSeq	transcript	178232	178291	.	-	.	ID=NR_049903.1;geneID=13179143;gene_name=F56C11.7
NC_003279.8	RefSeq	exon	178232	178291	.	-	.	Parent=NR_049903.1
NC_003279.8	RefSeq	mRNA	178524	182159	.	+	.	ID=NM_001129013.4;geneID=186374;gene_name=F56C11.5
NC_003279.8	RefSeq	exon	178524	178620	.	+	.	Parent=NM_001129013.4
NC_003279.8	RefSeq	exon	180600	180698	.	+	.	Parent=NM_001129013.4
NC_003279.8	RefSeq	exon	181251	181514	.	+	.	Parent=NM_001129013.4
NC_003279.8	RefSeq	exon	181663	181767	.	+	.	Parent=NM_001129013.4
NC_003279.8	RefSeq	exon	181814	182159	.	+	.	Parent=NM_001129013.4
NC_003279.8	RefSeq	CDS	178567	178620	.	+	0	Parent=NM_001129013.4
NC_003279.8	RefSeq	CDS	180600	180698	.	+	0	Parent=NM_001129013.4
NC_003279.8	RefSeq	CDS	181251	181514	.	+	0	Parent=NM_001129013.4
NC_003279.8	RefSeq	CDS	181663	181767	.	+	0	Parent=NM_001129013.4
NC_003279.8	RefSeq	CDS	181814	181966	.	+	0	Parent=NM_001129013.4
NC_003279.8	RefSeq	mRNA	180081	182161	.	+	.	ID=NM_001393005.1;geneID=186374;gene_name=F56C11.5
NC_003279.8	RefSeq	exon	180081	180465	.	+	.	Parent=NM_001393005.1
NC_003279.8	RefSeq	exon	180600	180698	.	+	.	Parent=NM_001393005.1
NC_003279.8	RefSeq	exon	181251	181514	.	+	.	Parent=NM_001393005.1
NC_003279.8	RefSeq	exon	181663	181767	.	+	.	Parent=NM_001393005.1
NC_003279.8	RefSeq	exon	181814	182161	.	+	.	Parent=NM_001393005.1
NC_003279.8	RefSeq	CDS	180394	180465	.	+	0	Parent=NM_001393005.1
NC_003279.8	RefSeq	CDS	180600	180698	.	+	0	Parent=NM_001393005.1
NC_003279.8	RefSeq	CDS	181251	181514	.	+	0	Parent=NM_001393005.1
NC_003279.8	RefSeq	CDS	181663	181767	.	+	0	Parent=NM_001393005.1
NC_003279.8	RefSeq	CDS	181814	181966	.	+	0	Parent=NM_001393005.1
NC_003279.8	RefSeq	mRNA	182068	182772	.	-	.	ID=NM_058289.4;geneID=171611;gene_name=F56C11.3
NC_003279.8	RefSeq	exon	182068	182345	.	-	.	Parent=NM_058289.4
NC_003279.8	RefSeq	exon	182394	182500	.	-	.	Parent=NM_058289.4
NC_003279.8	RefSeq	exon	182545	182616	.	-	.	Parent=NM_058289.4
NC_003279.8	RefSeq	exon	182672	182772	.	-	.	Parent=NM_058289.4
NC_003279.8	RefSeq	CDS	182139	182345	.	-	0	Parent=NM_058289.4
NC_003279.8	RefSeq	CDS	182394	182500	.	-	2	Parent=NM_058289.4
NC_003279.8	RefSeq	CDS	182545	182616	.	-	2	Parent=NM_058289.4
NC_003279.8	RefSeq	CDS	182672	182771	.	-	0	Parent=NM_058289.4
NC_003279.8	RefSeq	mRNA	183364	208384	.	+	.	ID=NM_001306285.3;geneID=3565793;gene_name=atm-1
NC_003279.8	RefSeq	exon	183364	183456	.	+	.	Parent=NM_001306285.3
NC_003279.8	RefSeq	exon	183507	183629	.	+	.	Parent=NM_001306285.3
NC_003279.8	RefSeq	exon	183725	184209	.	+	.	Parent=NM_001306285.3
NC_003279.8	RefSeq	exon	189049	189211	.	+	.	Parent=NM_001306285.3
NC_003279.8	RefSeq	exon	189645	189963	.	+	.	Parent=NM_001306285.3
NC_003279.8	RefSeq	exon	190557	191067	.	+	.	Parent=NM_001306285.3
NC_003279.8	RefSeq	exon	191178	191299	.	+	.	Parent=NM_001306285.3
NC_003279.8	RefSeq	exon	191582	191725	.	+	.	Parent=NM_001306285.3
NC_003279.8	RefSeq	exon	191779	191858	.	+	.	Parent=NM_001306285.3
NC_003279.8	RefSeq	exon	192692	193095	.	+	.	Parent=NM_001306285.3
NC_003279.8	RefSeq	exon	193589	193934	.	+	.	Parent=NM_001306285.3
NC_003279.8	RefSeq	exon	194710	194798	.	+	.	Parent=NM_001306285.3
NC_003279.8	RefSeq	exon	195020	195215	.	+	.	Parent=NM_001306285.3
NC_003279.8	RefSeq	exon	195357	195523	.	+	.	Parent=NM_001306285.3
NC_003279.8	RefSeq	exon	196083	196333	.	+	.	Parent=NM_001306285.3
NC_003279.8	RefSeq	exon	197205	197653	.	+	.	Parent=NM_001306285.3
NC_003279.8	RefSeq	exon	197959	198073	.	+	.	Parent=NM_001306285.3
NC_003279.8	RefSeq	exon	200047	200503	.	+	.	Parent=NM_001306285.3
NC_003279.8	RefSeq	exon	201303	201693	.	+	.	Parent=NM_001306285.3
NC_003279.8	RefSeq	exon	202124	202447	.	+	.	Parent=NM_001306285.3
NC_003279.8	RefSeq	exon	203067	203358	.	+	.	Parent=NM_001306285.3
NC_003279.8	RefSeq	exon	204262	204685	.	+	.	Parent=NM_001306285.3
NC_003279.8	RefSeq	exon	205074	205218	.	+	.	Parent=NM_001306285.3
NC_003279.8	RefSeq	exon	205300	205597	.	+	.	Parent=NM_001306285.3
NC_003279.8	RefSeq	exon	206420	206591	.	+	.	Parent=NM_001306285.3
NC_003279.8	RefSeq	exon	206693	206781	.	+	.	Parent=NM_001306285.3
NC_003279.8	RefSeq	exon	207061	207311	.	+	.	Parent=NM_001306285.3
NC_003279.8	RefSeq	exon	207704	208384	.	+	.	Parent=NM_001306285.3
NC_003279.8	RefSeq	CDS	183376	183456	.	+	0	Parent=NM_001306285.3
NC_003279.8	RefSeq	CDS	183507	183629	.	+	0	Parent=NM_001306285.3
NC_003279.8	RefSeq	CDS	183725	184209	.	+	0	Parent=NM_001306285.3
NC_003279.8	RefSeq	CDS	189049	189211	.	+	1	Parent=NM_001306285.3
NC_003279.8	RefSeq	CDS	189645	189963	.	+	0	Parent=NM_001306285.3
NC_003279.8	RefSeq	CDS	190557	191067	.	+	2	Parent=NM_001306285.3
NC_003279.8	RefSeq	CDS	191178	191299	.	+	1	Parent=NM_001306285.3
NC_003279.8	RefSeq	CDS	191582	191725	.	+	2	Parent=NM_001306285.3
NC_003279.8	RefSeq	CDS	191779	191858	.	+	2	Parent=NM_001306285.3
NC_003279.8	RefSeq	CDS	192692	193095	.	+	0	Parent=NM_001306285.3
NC_003279.8	RefSeq	CDS	193589	193934	.	+	1	Parent=NM_001306285.3
NC_003279.8	RefSeq	CDS	194710	194798	.	+	0	Parent=NM_001306285.3
NC_003279.8	RefSeq	CDS	195020	195215	.	+	1	Parent=NM_001306285.3
NC_003279.8	RefSeq	CDS	195357	195523	.	+	0	Parent=NM_001306285.3
NC_003279.8	RefSeq	CDS	196083	196333	.	+	1	Parent=NM_001306285.3
NC_003279.8	RefSeq	CDS	197205	197653	.	+	2	Parent=NM_001306285.3
NC_003279.8	RefSeq	CDS	197959	198073	.	+	0	Parent=NM_001306285.3
NC_003279.8	RefSeq	CDS	200047	200503	.	+	2	Parent=NM_001306285.3
NC_003279.8	RefSeq	CDS	201303	201693	.	+	1	Parent=NM_001306285.3
NC_003279.8	RefSeq	CDS	202124	202447	.	+	0	Parent=NM_001306285.3
NC_003279.8	RefSeq	CDS	203067	203358	.	+	0	Parent=NM_001306285.3
NC_003279.8	RefSeq	CDS	204262	204685	.	+	2	Parent=NM_001306285.3
NC_003279.8	RefSeq	CDS	205074	205218	.	+	1	Parent=NM_001306285.3
NC_003279.8	RefSeq	CDS	205300	205597	.	+	0	Parent=NM_001306285.3
NC_003279.8	RefSeq	CDS	206420	206591	.	+	2	Parent=NM_001306285.3
NC_003279.8	RefSeq	CDS	206693	206781	.	+	1	Parent=NM_001306285.3
NC_003279.8	RefSeq	CDS	207061	207311	.	+	2	Parent=NM_001306285.3
NC_003279.8	RefSeq	CDS	207704	207952	.	+	0	Parent=NM_001306285.3
NC_003279.8	RefSeq	transcript	185335	185409	.	+	.	ID=rna-CELE_F56C11.T1;geneID=13179147;gene_name=F56C11.t1
NC_003279.8	RefSeq	exon	185335	185409	.	+	.	Parent=rna-CELE_F56C11.T1
NC_003279.8	RefSeq	mRNA	192695	207952	.	+	.	ID=NM_001306286.3;geneID=3565793;gene_name=atm-1
NC_003279.8	RefSeq	exon	192695	193095	.	+	.	Parent=NM_001306286.3
NC_003279.8	RefSeq	exon	193589	193934	.	+	.	Parent=NM_001306286.3
NC_003279.8	RefSeq	exon	194710	194798	.	+	.	Parent=NM_001306286.3
NC_003279.8	RefSeq	exon	195020	195215	.	+	.	Parent=NM_001306286.3
NC_003279.8	RefSeq	exon	195357	195523	.	+	.	Parent=NM_001306286.3
NC_003279.8	RefSeq	exon	196083	196333	.	+	.	Parent=NM_001306286.3
NC_003279.8	RefSeq	exon	197205	197653	.	+	.	Parent=NM_001306286.3
NC_003279.8	RefSeq	exon	197959	198073	.	+	.	Parent=NM_001306286.3
NC_003279.8	RefSeq	exon	200047	200503	.	+	.	Parent=NM_001306286.3
NC_003279.8	RefSeq	exon	201303	201693	.	+	.	Parent=NM_001306286.3
NC_003279.8	RefSeq	exon	202124	202447	.	+	.	Parent=NM_001306286.3
NC_003279.8	RefSeq	exon	203067	203358	.	+	.	Parent=NM_001306286.3
NC_003279.8	RefSeq	exon	204262	204685	.	+	.	Parent=NM_001306286.3
NC_003279.8	RefSeq	exon	205074	205218	.	+	.	Parent=NM_001306286.3
NC_003279.8	RefSeq	exon	205300	205597	.	+	.	Parent=NM_001306286.3
NC_003279.8	RefSeq	exon	206420	206591	.	+	.	Parent=NM_001306286.3
NC_003279.8	RefSeq	exon	206693	206781	.	+	.	Parent=NM_001306286.3
NC_003279.8	RefSeq	exon	207061	207311	.	+	.	Parent=NM_001306286.3
NC_003279.8	RefSeq	exon	207704	207952	.	+	.	Parent=NM_001306286.3
NC_003279.8	RefSeq	CDS	192695	193095	.	+	0	Parent=NM_001306286.3
NC_003279.8	RefSeq	CDS	193589	193934	.	+	1	Parent=NM_001306286.3
NC_003279.8	RefSeq	CDS	194710	194798	.	+	0	Parent=NM_001306286.3
NC_003279.8	RefSeq	CDS	195020	195215	.	+	1	Parent=NM_001306286.3
NC_003279.8	RefSeq	CDS	195357	195523	.	+	0	Parent=NM_001306286.3
NC_003279.8	RefSeq	CDS	196083	196333	.	+	1	Parent=NM_001306286.3
NC_003279.8	RefSeq	CDS	197205	197653	.	+	2	Parent=NM_001306286.3
NC_003279.8	RefSeq	CDS	197959	198073	.	+	0	Parent=NM_001306286.3
NC_003279.8	RefSeq	CDS	200047	200503	.	+	2	Parent=NM_001306286.3
NC_003279.8	RefSeq	CDS	201303	201693	.	+	1	Parent=NM_001306286.3
NC_003279.8	RefSeq	CDS	202124	202447	.	+	0	Parent=NM_001306286.3
NC_003279.8	RefSeq	CDS	203067	203358	.	+	0	Parent=NM_001306286.3
NC_003279.8	RefSeq	CDS	204262	204685	.	+	2	Parent=NM_001306286.3
NC_003279.8	RefSeq	CDS	205074	205218	.	+	1	Parent=NM_001306286.3
NC_003279.8	RefSeq	CDS	205300	205597	.	+	0	Parent=NM_001306286.3
NC_003279.8	RefSeq	CDS	206420	206591	.	+	2	Parent=NM_001306286.3
NC_003279.8	RefSeq	CDS	206693	206781	.	+	1	Parent=NM_001306286.3
NC_003279.8	RefSeq	CDS	207061	207311	.	+	2	Parent=NM_001306286.3
NC_003279.8	RefSeq	CDS	207704	207952	.	+	0	Parent=NM_001306286.3
NC_003279.8	RefSeq	mRNA	209281	211738	.	+	.	ID=NM_001026605.5;geneID=3565824;gene_name=Y48G1BL.7
NC_003279.8	RefSeq	exon	209281	209550	.	+	.	Parent=NM_001026605.5
NC_003279.8	RefSeq	exon	209958	210100	.	+	.	Parent=NM_001026605.5
NC_003279.8	RefSeq	exon	210152	210329	.	+	.	Parent=NM_001026605.5
NC_003279.8	RefSeq	exon	211070	211176	.	+	.	Parent=NM_001026605.5
NC_003279.8	RefSeq	exon	211257	211384	.	+	.	Parent=NM_001026605.5
NC_003279.8	RefSeq	exon	211495	211738	.	+	.	Parent=NM_001026605.5
NC_003279.8	RefSeq	CDS	209320	209550	.	+	0	Parent=NM_001026605.5
NC_003279.8	RefSeq	CDS	209958	210100	.	+	0	Parent=NM_001026605.5
NC_003279.8	RefSeq	CDS	210152	210329	.	+	1	Parent=NM_001026605.5
NC_003279.8	RefSeq	CDS	211070	211176	.	+	0	Parent=NM_001026605.5
NC_003279.8	RefSeq	CDS	211257	211384	.	+	1	Parent=NM_001026605.5
NC_003279.8	RefSeq	CDS	211495	211667	.	+	2	Parent=NM_001026605.5
NC_003279.8	RefSeq	mRNA	212256	215491	.	-	.	ID=rna-CELE_Y48G1BL.3;geneID=171613;gene_name=puf-10
NC_003279.8	RefSeq	exon	212256	212496	.	-	.	Parent=rna-CELE_Y48G1BL.3
NC_003279.8	RefSeq	exon	213524	214186	.	-	.	Parent=rna-CELE_Y48G1BL.3
NC_003279.8	RefSeq	exon	214858	215316	.	-	.	Parent=rna-CELE_Y48G1BL.3
NC_003279.8	RefSeq	exon	215387	215491	.	-	.	Parent=rna-CELE_Y48G1BL.3
NC_003279.8	RefSeq	CDS	212256	212496	.	-	0	Parent=rna-CELE_Y48G1BL.3
NC_003279.8	RefSeq	CDS	213524	214186	.	-	0	Parent=rna-CELE_Y48G1BL.3
NC_003279.8	RefSeq	CDS	214858	215316	.	-	0	Parent=rna-CELE_Y48G1BL.3
NC_003279.8	RefSeq	CDS	215387	215491	.	-	0	Parent=rna-CELE_Y48G1BL.3
NC_003279.8	RefSeq	mRNA	216028	217002	.	+	.	ID=rna-CELE_Y48G1BL.1;geneID=190031;gene_name=snpc-3.3
NC_003279.8	RefSeq	exon	216028	216092	.	+	.	Parent=rna-CELE_Y48G1BL.1
NC_003279.8	RefSeq	exon	216145	216277	.	+	.	Parent=rna-CELE_Y48G1BL.1
NC_003279.8	RefSeq	exon	216331	217002	.	+	.	Parent=rna-CELE_Y48G1BL.1
NC_003279.8	RefSeq	CDS	216028	216092	.	+	0	Parent=rna-CELE_Y48G1BL.1
NC_003279.8	RefSeq	CDS	216145	216277	.	+	1	Parent=rna-CELE_Y48G1BL.1
NC_003279.8	RefSeq	CDS	216331	217002	.	+	0	Parent=rna-CELE_Y48G1BL.1
NC_003279.8	RefSeq	mRNA	217928	219137	.	+	.	ID=NM_001313539.4;geneID=25502999;gene_name=Y48G1BL.8
NC_003279.8	RefSeq	exon	217928	218205	.	+	.	Parent=NM_001313539.4
NC_003279.8	RefSeq	exon	218772	219137	.	+	.	Parent=NM_001313539.4
NC_003279.8	RefSeq	CDS	218060	218205	.	+	0	Parent=NM_001313539.4
NC_003279.8	RefSeq	CDS	218772	218955	.	+	1	Parent=NM_001313539.4
NC_003279.8	RefSeq	mRNA	219735	221575	.	-	.	ID=rna-CELE_Y48G1BL.5;geneID=190033;gene_name=Y48G1BL.5
NC_003279.8	RefSeq	exon	219735	219828	.	-	.	Parent=rna-CELE_Y48G1BL.5
NC_003279.8	RefSeq	exon	220004	220107	.	-	.	Parent=rna-CELE_Y48G1BL.5
NC_003279.8	RefSeq	exon	220223	220350	.	-	.	Parent=rna-CELE_Y48G1BL.5
NC_003279.8	RefSeq	exon	220398	220474	.	-	.	Parent=rna-CELE_Y48G1BL.5
NC_003279.8	RefSeq	exon	220996	221447	.	-	.	Parent=rna-CELE_Y48G1BL.5
NC_003279.8	RefSeq	exon	221498	221575	.	-	.	Parent=rna-CELE_Y48G1BL.5
NC_003279.8	RefSeq	CDS	219735	219828	.	-	1	Parent=rna-CELE_Y48G1BL.5
NC_003279.8	RefSeq	CDS	220004	220107	.	-	0	Parent=rna-CELE_Y48G1BL.5
NC_003279.8	RefSeq	CDS	220223	220350	.	-	2	Parent=rna-CELE_Y48G1BL.5
NC_003279.8	RefSeq	CDS	220398	220474	.	-	1	Parent=rna-CELE_Y48G1BL.5
NC_003279.8	RefSeq	CDS	220996	221447	.	-	0	Parent=rna-CELE_Y48G1BL.5
NC_003279.8	RefSeq	CDS	221498	221575	.	-	0	Parent=rna-CELE_Y48G1BL.5
NC_003279.8	RefSeq	mRNA	231578	234427	.	-	.	ID=NM_001393038.1;geneID=62532685;gene_name=Y48G1BM.10
NC_003279.8	RefSeq	exon	231578	232193	.	-	.	Parent=NM_001393038.1
NC_003279.8	RefSeq	exon	232683	234427	.	-	.	Parent=NM_001393038.1
NC_003279.8	RefSeq	CDS	231692	232193	.	-	1	Parent=NM_001393038.1
NC_003279.8	RefSeq	CDS	232683	232735	.	-	0	Parent=NM_001393038.1
NC_003279.8	RefSeq	mRNA	233174	237598	.	-	.	ID=NM_001393046.1;geneID=190039;gene_name=Y48G1BM.6
NC_003279.8	RefSeq	exon	233174	233418	.	-	.	Parent=NM_001393046.1
NC_003279.8	RefSeq	exon	233466	233573	.	-	.	Parent=NM_001393046.1
NC_003279.8	RefSeq	exon	233626	233733	.	-	.	Parent=NM_001393046.1
NC_003279.8	RefSeq	exon	233783	233983	.	-	.	Parent=NM_001393046.1
NC_003279.8	RefSeq	exon	236253	236444	.	-	.	Parent=NM_001393046.1
NC_003279.8	RefSeq	exon	236520	236666	.	-	.	Parent=NM_001393046.1
NC_003279.8	RefSeq	exon	237531	237598	.	-	.	Parent=NM_001393046.1
NC_003279.8	RefSeq	CDS	233275	233418	.	-	0	Parent=NM_001393046.1
NC_003279.8	RefSeq	CDS	233466	233573	.	-	0	Parent=NM_001393046.1
NC_003279.8	RefSeq	CDS	233626	233733	.	-	0	Parent=NM_001393046.1
NC_003279.8	RefSeq	CDS	233783	233983	.	-	0	Parent=NM_001393046.1
NC_003279.8	RefSeq	CDS	236253	236444	.	-	0	Parent=NM_001393046.1
NC_003279.8	RefSeq	CDS	236520	236666	.	-	0	Parent=NM_001393046.1
NC_003279.8	RefSeq	transcript	233273	237853	.	-	.	ID=NR_175829.1;geneID=190039;gene_name=Y48G1BM.6
NC_003279.8	RefSeq	exon	233273	233418	.	-	.	Parent=NR_175829.1
NC_003279.8	RefSeq	exon	233466	233573	.	-	.	Parent=NR_175829.1
NC_003279.8	RefSeq	exon	233626	233733	.	-	.	Parent=NR_175829.1
NC_003279.8	RefSeq	exon	233783	233983	.	-	.	Parent=NR_175829.1
NC_003279.8	RefSeq	exon	234029	236444	.	-	.	Parent=NR_175829.1
NC_003279.8	RefSeq	exon	236520	236666	.	-	.	Parent=NR_175829.1
NC_003279.8	RefSeq	exon	237531	237853	.	-	.	Parent=NR_175829.1
NC_003279.8	RefSeq	mRNA	238616	240250	.	-	.	ID=rna-CELE_Y48G1BM.7;geneID=190040;gene_name=Y48G1BM.7
NC_003279.8	RefSeq	exon	238616	238772	.	-	.	Parent=rna-CELE_Y48G1BM.7
NC_003279.8	RefSeq	exon	239519	239617	.	-	.	Parent=rna-CELE_Y48G1BM.7
NC_003279.8	RefSeq	exon	240236	240250	.	-	.	Parent=rna-CELE_Y48G1BM.7
NC_003279.8	RefSeq	CDS	238616	238772	.	-	0	Parent=rna-CELE_Y48G1BM.7
NC_003279.8	RefSeq	CDS	239519	239617	.	-	0	Parent=rna-CELE_Y48G1BM.7
NC_003279.8	RefSeq	CDS	240236	240250	.	-	0	Parent=rna-CELE_Y48G1BM.7
NC_003279.8	RefSeq	mRNA	240491	245414	.	+	.	ID=rna-CELE_Y48G1BM.2;geneID=190035;gene_name=Y48G1BM.2
NC_003279.8	RefSeq	exon	240491	240532	.	+	.	Parent=rna-CELE_Y48G1BM.2
NC_003279.8	RefSeq	exon	242321	242419	.	+	.	Parent=rna-CELE_Y48G1BM.2
NC_003279.8	RefSeq	exon	242852	243078	.	+	.	Parent=rna-CELE_Y48G1BM.2
NC_003279.8	RefSeq	exon	243472	243608	.	+	.	Parent=rna-CELE_Y48G1BM.2
NC_003279.8	RefSeq	exon	243702	244062	.	+	.	Parent=rna-CELE_Y48G1BM.2
NC_003279.8	RefSeq	exon	244490	245414	.	+	.	Parent=rna-CELE_Y48G1BM.2
NC_003279.8	RefSeq	CDS	240491	240532	.	+	0	Parent=rna-CELE_Y48G1BM.2
NC_003279.8	RefSeq	CDS	242321	242419	.	+	0	Parent=rna-CELE_Y48G1BM.2
NC_003279.8	RefSeq	CDS	242852	243078	.	+	0	Parent=rna-CELE_Y48G1BM.2
NC_003279.8	RefSeq	CDS	243472	243608	.	+	1	Parent=rna-CELE_Y48G1BM.2
NC_003279.8	RefSeq	CDS	243702	244062	.	+	2	Parent=rna-CELE_Y48G1BM.2
NC_003279.8	RefSeq	CDS	244490	245414	.	+	1	Parent=rna-CELE_Y48G1BM.2
NC_003279.8	RefSeq	mRNA	248624	251580	.	-	.	ID=rna-CELE_Y48G1BM.8;geneID=190041;gene_name=Y48G1BM.8
NC_003279.8	RefSeq	exon	248624	248687	.	-	.	Parent=rna-CELE_Y48G1BM.8
NC_003279.8	RefSeq	exon	248732	248899	.	-	.	Parent=rna-CELE_Y48G1BM.8
NC_003279.8	RefSeq	exon	248958	249050	.	-	.	Parent=rna-CELE_Y48G1BM.8
NC_003279.8	RefSeq	exon	249495	249587	.	-	.	Parent=rna-CELE_Y48G1BM.8
NC_003279.8	RefSeq	exon	249675	249869	.	-	.	Parent=rna-CELE_Y48G1BM.8
NC_003279.8	RefSeq	exon	251206	251406	.	-	.	Parent=rna-CELE_Y48G1BM.8
NC_003279.8	RefSeq	exon	251476	251580	.	-	.	Parent=rna-CELE_Y48G1BM.8
NC_003279.8	RefSeq	CDS	248624	248687	.	-	0	Parent=rna-CELE_Y48G1BM.8
NC_003279.8	RefSeq	CDS	248732	248899	.	-	0	Parent=rna-CELE_Y48G1BM.8
NC_003279.8	RefSeq	CDS	248958	249050	.	-	0	Parent=rna-CELE_Y48G1BM.8
NC_003279.8	RefSeq	CDS	249495	249587	.	-	0	Parent=rna-CELE_Y48G1BM.8
NC_003279.8	RefSeq	CDS	249675	249869	.	-	0	Parent=rna-CELE_Y48G1BM.8
NC_003279.8	RefSeq	CDS	251206	251406	.	-	0	Parent=rna-CELE_Y48G1BM.8
NC_003279.8	RefSeq	CDS	251476	251580	.	-	0	Parent=rna-CELE_Y48G1BM.8
NC_003279.8	RefSeq	mRNA	252107	254294	.	+	.	ID=NM_058305.6;geneID=171615;gene_name=snpc-3.2
NC_003279.8	RefSeq	exon	252107	252183	.	+	.	Parent=NM_058305.6
NC_003279.8	RefSeq	exon	252236	252370	.	+	.	Parent=NM_058305.6
NC_003279.8	RefSeq	exon	252424	253053	.	+	.	Parent=NM_058305.6
NC_003279.8	RefSeq	exon	253302	253469	.	+	.	Parent=NM_058305.6
NC_003279.8	RefSeq	exon	253708	253803	.	+	.	Parent=NM_058305.6
NC_003279.8	RefSeq	exon	253946	254294	.	+	.	Parent=NM_058305.6
NC_003279.8	RefSeq	CDS	252119	252183	.	+	0	Parent=NM_058305.6
NC_003279.8	RefSeq	CDS	252236	252370	.	+	1	Parent=NM_058305.6
NC_003279.8	RefSeq	CDS	252424	253053	.	+	1	Parent=NM_058305.6
NC_003279.8	RefSeq	CDS	253302	253469	.	+	1	Parent=NM_058305.6
NC_003279.8	RefSeq	CDS	253708	253803	.	+	1	Parent=NM_058305.6
NC_003279.8	RefSeq	CDS	253946	254129	.	+	1	Parent=NM_058305.6
NC_003279.8	RefSeq	mRNA	254254	259157	.	-	.	ID=NM_058307.7;geneID=24105124;gene_name=Y48G1BR.1
NC_003279.8	RefSeq	exon	254254	254802	.	-	.	Parent=NM_058307.7
NC_003279.8	RefSeq	exon	254976	255079	.	-	.	Parent=NM_058307.7
NC_003279.8	RefSeq	exon	255195	255325	.	-	.	Parent=NM_058307.7
NC_003279.8	RefSeq	exon	255370	255446	.	-	.	Parent=NM_058307.7
NC_003279.8	RefSeq	exon	255818	255960	.	-	.	Parent=NM_058307.7
NC_003279.8	RefSeq	exon	256316	256643	.	-	.	Parent=NM_058307.7
NC_003279.8	RefSeq	exon	257418	257661	.	-	.	Parent=NM_058307.7
NC_003279.8	RefSeq	exon	258021	258358	.	-	.	Parent=NM_058307.7
NC_003279.8	RefSeq	exon	258548	258683	.	-	.	Parent=NM_058307.7
NC_003279.8	RefSeq	exon	259107	259157	.	-	.	Parent=NM_058307.7
NC_003279.8	RefSeq	CDS	254709	254802	.	-	1	Parent=NM_058307.7
NC_003279.8	RefSeq	CDS	254976	255079	.	-	0	Parent=NM_058307.7
NC_003279.8	RefSeq	CDS	255195	255325	.	-	2	Parent=NM_058307.7
NC_003279.8	RefSeq	CDS	255370	255446	.	-	1	Parent=NM_058307.7
NC_003279.8	RefSeq	CDS	255818	255960	.	-	0	Parent=NM_058307.7
NC_003279.8	RefSeq	CDS	256316	256643	.	-	1	Parent=NM_058307.7
NC_003279.8	RefSeq	CDS	257418	257661	.	-	2	Parent=NM_058307.7
NC_003279.8	RefSeq	CDS	258021	258358	.	-	1	Parent=NM_058307.7
NC_003279.8	RefSeq	CDS	258548	258683	.	-	2	Parent=NM_058307.7
NC_003279.8	RefSeq	CDS	259107	259155	.	-	0	Parent=NM_058307.7
NC_003279.8	RefSeq	transcript	263502	263618	.	-	.	ID=NR_101513.1;geneID=24104895;gene_name=T13E5.1
NC_003279.8	RefSeq	exon	263502	263618	.	-	.	Parent=NR_101513.1
NC_003279.8	RefSeq	transcript	272603	272623	.	-	.	ID=NR_049904.1;geneID=13179163;gene_name=21ur-15400
NC_003279.8	RefSeq	exon	272603	272623	.	-	.	Parent=NR_049904.1
NC_003279.8	RefSeq	transcript	272607	272627	.	-	.	ID=NR_049905.1;geneID=13179164;gene_name=21ur-13405
NC_003279.8	RefSeq	exon	272607	272627	.	-	.	Parent=NR_049905.1
NC_003279.8	RefSeq	mRNA	280114	286113	.	+	.	ID=NM_001361855.4;geneID=171616;gene_name=marc-4
NC_003279.8	RefSeq	exon	280114	280206	.	+	.	Parent=NM_001361855.4
NC_003279.8	RefSeq	exon	280311	280431	.	+	.	Parent=NM_001361855.4
NC_003279.8	RefSeq	exon	283519	283649	.	+	.	Parent=NM_001361855.4
NC_003279.8	RefSeq	exon	284309	284538	.	+	.	Parent=NM_001361855.4
NC_003279.8	RefSeq	exon	285008	285211	.	+	.	Parent=NM_001361855.4
NC_003279.8	RefSeq	exon	285558	285638	.	+	.	Parent=NM_001361855.4
NC_003279.8	RefSeq	exon	285835	286113	.	+	.	Parent=NM_001361855.4
NC_003279.8	RefSeq	CDS	280120	280206	.	+	0	Parent=NM_001361855.4
NC_003279.8	RefSeq	CDS	280311	280431	.	+	0	Parent=NM_001361855.4
NC_003279.8	RefSeq	CDS	283519	283649	.	+	2	Parent=NM_001361855.4
NC_003279.8	RefSeq	CDS	284309	284538	.	+	0	Parent=NM_001361855.4
NC_003279.8	RefSeq	CDS	285008	285211	.	+	1	Parent=NM_001361855.4
NC_003279.8	RefSeq	CDS	285558	285638	.	+	1	Parent=NM_001361855.4
NC_003279.8	RefSeq	CDS	285835	285934	.	+	1	Parent=NM_001361855.4
NC_003279.8	RefSeq	mRNA	286040	289185	.	-	.	ID=NM_001373725.1;geneID=171617;gene_name=ztf-3
NC_003279.8	RefSeq	exon	286040	286420	.	-	.	Parent=NM_001373725.1
NC_003279.8	RefSeq	exon	286874	286997	.	-	.	Parent=NM_001373725.1
NC_003279.8	RefSeq	exon	287509	288003	.	-	.	Parent=NM_001373725.1
NC_003279.8	RefSeq	exon	288558	288644	.	-	.	Parent=NM_001373725.1
NC_003279.8	RefSeq	exon	288750	288902	.	-	.	Parent=NM_001373725.1
NC_003279.8	RefSeq	exon	288973	289185	.	-	.	Parent=NM_001373725.1
NC_003279.8	RefSeq	CDS	286371	286420	.	-	2	Parent=NM_001373725.1
NC_003279.8	RefSeq	CDS	286874	286997	.	-	0	Parent=NM_001373725.1
NC_003279.8	RefSeq	CDS	287509	288003	.	-	0	Parent=NM_001373725.1
NC_003279.8	RefSeq	CDS	288558	288644	.	-	0	Parent=NM_001373725.1
NC_003279.8	RefSeq	CDS	288750	288902	.	-	0	Parent=NM_001373725.1
NC_003279.8	RefSeq	CDS	288973	289074	.	-	0	Parent=NM_001373725.1
NC_003279.8	RefSeq	mRNA	286088	289185	.	-	.	ID=NM_001373713.1;geneID=171617;gene_name=ztf-3
NC_003279.8	RefSeq	exon	286088	286420	.	-	.	Parent=NM_001373713.1
NC_003279.8	RefSeq	exon	287509	288003	.	-	.	Parent=NM_001373713.1
NC_003279.8	RefSeq	exon	288558	288644	.	-	.	Parent=NM_001373713.1
NC_003279.8	RefSeq	exon	288750	288902	.	-	.	Parent=NM_001373713.1
NC_003279.8	RefSeq	exon	288973	289185	.	-	.	Parent=NM_001373713.1
NC_003279.8	RefSeq	CDS	286352	286420	.	-	0	Parent=NM_001373713.1
NC_003279.8	RefSeq	CDS	287509	288003	.	-	0	Parent=NM_001373713.1
NC_003279.8	RefSeq	CDS	288558	288644	.	-	0	Parent=NM_001373713.1
NC_003279.8	RefSeq	CDS	288750	288902	.	-	0	Parent=NM_001373713.1
NC_003279.8	RefSeq	CDS	288973	289074	.	-	0	Parent=NM_001373713.1
NC_003279.8	RefSeq	mRNA	286352	287895	.	-	.	ID=NM_001306291.3;geneID=171617;gene_name=ztf-3
NC_003279.8	RefSeq	exon	286352	286420	.	-	.	Parent=NM_001306291.3
NC_003279.8	RefSeq	exon	287509	287895	.	-	.	Parent=NM_001306291.3
NC_003279.8	RefSeq	CDS	286352	286420	.	-	0	Parent=NM_001306291.3
NC_003279.8	RefSeq	CDS	287509	287895	.	-	0	Parent=NM_001306291.3
NC_003279.8	RefSeq	mRNA	286352	289035	.	-	.	ID=NM_001381400.1;geneID=171617;gene_name=ztf-3
NC_003279.8	RefSeq	exon	286352	286420	.	-	.	Parent=NM_001381400.1
NC_003279.8	RefSeq	exon	287509	288003	.	-	.	Parent=NM_001381400.1
NC_003279.8	RefSeq	exon	288558	288644	.	-	.	Parent=NM_001381400.1
NC_003279.8	RefSeq	exon	288750	288902	.	-	.	Parent=NM_001381400.1
NC_003279.8	RefSeq	exon	288973	289035	.	-	.	Parent=NM_001381400.1
NC_003279.8	RefSeq	CDS	286352	286420	.	-	0	Parent=NM_001381400.1
NC_003279.8	RefSeq	CDS	287509	288003	.	-	0	Parent=NM_001381400.1
NC_003279.8	RefSeq	CDS	288558	288644	.	-	0	Parent=NM_001381400.1
NC_003279.8	RefSeq	CDS	288750	288902	.	-	0	Parent=NM_001381400.1
NC_003279.8	RefSeq	CDS	288973	289035	.	-	0	Parent=NM_001381400.1
NC_003279.8	RefSeq	mRNA	286371	287895	.	-	.	ID=NM_001306290.3;geneID=171617;gene_name=ztf-3
NC_003279.8	RefSeq	exon	286371	286420	.	-	.	Parent=NM_001306290.3
NC_003279.8	RefSeq	exon	286874	286997	.	-	.	Parent=NM_001306290.3
NC_003279.8	RefSeq	exon	287509	287895	.	-	.	Parent=NM_001306290.3
NC_003279.8	RefSeq	CDS	286371	286420	.	-	2	Parent=NM_001306290.3
NC_003279.8	RefSeq	CDS	286874	286997	.	-	0	Parent=NM_001306290.3
NC_003279.8	RefSeq	CDS	287509	287895	.	-	0	Parent=NM_001306290.3
NC_003279.8	RefSeq	mRNA	286371	289035	.	-	.	ID=NM_001381421.1;geneID=171617;gene_name=ztf-3
NC_003279.8	RefSeq	exon	286371	286420	.	-	.	Parent=NM_001381421.1
NC_003279.8	RefSeq	exon	286874	286997	.	-	.	Parent=NM_001381421.1
NC_003279.8	RefSeq	exon	287509	288003	.	-	.	Parent=NM_001381421.1
NC_003279.8	RefSeq	exon	288558	288644	.	-	.	Parent=NM_001381421.1
NC_003279.8	RefSeq	exon	288750	288902	.	-	.	Parent=NM_001381421.1
NC_003279.8	RefSeq	exon	288973	289035	.	-	.	Parent=NM_001381421.1
NC_003279.8	RefSeq	CDS	286371	286420	.	-	2	Parent=NM_001381421.1
NC_003279.8	RefSeq	CDS	286874	286997	.	-	0	Parent=NM_001381421.1
NC_003279.8	RefSeq	CDS	287509	288003	.	-	0	Parent=NM_001381421.1
NC_003279.8	RefSeq	CDS	288558	288644	.	-	0	Parent=NM_001381421.1
NC_003279.8	RefSeq	CDS	288750	288902	.	-	0	Parent=NM_001381421.1
NC_003279.8	RefSeq	CDS	288973	289035	.	-	0	Parent=NM_001381421.1
NC_003279.8	RefSeq	mRNA	291215	305471	.	+	.	ID=NM_058311.7;geneID=171618;gene_name=C53D5.1
NC_003279.8	RefSeq	exon	291215	291307	.	+	.	Parent=NM_058311.7
NC_003279.8	RefSeq	exon	295792	295850	.	+	.	Parent=NM_058311.7
NC_003279.8	RefSeq	exon	302595	302704	.	+	.	Parent=NM_058311.7
NC_003279.8	RefSeq	exon	302761	302830	.	+	.	Parent=NM_058311.7
NC_003279.8	RefSeq	exon	303203	303728	.	+	.	Parent=NM_058311.7
NC_003279.8	RefSeq	exon	303788	303909	.	+	.	Parent=NM_058311.7
NC_003279.8	RefSeq	exon	304093	304255	.	+	.	Parent=NM_058311.7
NC_003279.8	RefSeq	exon	304928	305471	.	+	.	Parent=NM_058311.7
NC_003279.8	RefSeq	CDS	291248	291307	.	+	0	Parent=NM_058311.7
NC_003279.8	RefSeq	CDS	295792	295850	.	+	0	Parent=NM_058311.7
NC_003279.8	RefSeq	CDS	302595	302704	.	+	1	Parent=NM_058311.7
NC_003279.8	RefSeq	CDS	302761	302830	.	+	2	Parent=NM_058311.7
NC_003279.8	RefSeq	CDS	303203	303728	.	+	1	Parent=NM_058311.7
NC_003279.8	RefSeq	CDS	303788	303909	.	+	0	Parent=NM_058311.7
NC_003279.8	RefSeq	CDS	304093	304255	.	+	1	Parent=NM_058311.7
NC_003279.8	RefSeq	CDS	304928	305080	.	+	0	Parent=NM_058311.7
NC_003279.8	RefSeq	mRNA	295333	305471	.	+	.	ID=NM_058312.5;geneID=171618;gene_name=C53D5.1
NC_003279.8	RefSeq	exon	295333	295420	.	+	.	Parent=NM_058312.5
NC_003279.8	RefSeq	exon	295792	295850	.	+	.	Parent=NM_058312.5
NC_003279.8	RefSeq	exon	302595	302704	.	+	.	Parent=NM_058312.5
NC_003279.8	RefSeq	exon	302761	302830	.	+	.	Parent=NM_058312.5
NC_003279.8	RefSeq	exon	303203	303728	.	+	.	Parent=NM_058312.5
NC_003279.8	RefSeq	exon	303788	303909	.	+	.	Parent=NM_058312.5
NC_003279.8	RefSeq	exon	304093	304255	.	+	.	Parent=NM_058312.5
NC_003279.8	RefSeq	exon	304928	305471	.	+	.	Parent=NM_058312.5
NC_003279.8	RefSeq	CDS	295367	295420	.	+	0	Parent=NM_058312.5
NC_003279.8	RefSeq	CDS	295792	295850	.	+	0	Parent=NM_058312.5
NC_003279.8	RefSeq	CDS	302595	302704	.	+	1	Parent=NM_058312.5
NC_003279.8	RefSeq	CDS	302761	302830	.	+	2	Parent=NM_058312.5
NC_003279.8	RefSeq	CDS	303203	303728	.	+	1	Parent=NM_058312.5
NC_003279.8	RefSeq	CDS	303788	303909	.	+	0	Parent=NM_058312.5
NC_003279.8	RefSeq	CDS	304093	304255	.	+	1	Parent=NM_058312.5
NC_003279.8	RefSeq	CDS	304928	305080	.	+	0	Parent=NM_058312.5
NC_003279.8	RefSeq	mRNA	301209	305080	.	+	.	ID=NM_001261901.3;geneID=171618;gene_name=C53D5.1
NC_003279.8	RefSeq	exon	301209	301234	.	+	.	Parent=NM_001261901.3
NC_003279.8	RefSeq	exon	302595	302704	.	+	.	Parent=NM_001261901.3
NC_003279.8	RefSeq	exon	302761	302830	.	+	.	Parent=NM_001261901.3
NC_003279.8	RefSeq	exon	303203	303728	.	+	.	Parent=NM_001261901.3
NC_003279.8	RefSeq	exon	303788	303909	.	+	.	Parent=NM_001261901.3
NC_003279.8	RefSeq	exon	304093	304255	.	+	.	Parent=NM_001261901.3
NC_003279.8	RefSeq	exon	304928	305080	.	+	.	Parent=NM_001261901.3
NC_003279.8	RefSeq	CDS	301209	301234	.	+	0	Parent=NM_001261901.3
NC_003279.8	RefSeq	CDS	302595	302704	.	+	1	Parent=NM_001261901.3
NC_003279.8	RefSeq	CDS	302761	302830	.	+	2	Parent=NM_001261901.3
NC_003279.8	RefSeq	CDS	303203	303728	.	+	1	Parent=NM_001261901.3
NC_003279.8	RefSeq	CDS	303788	303909	.	+	0	Parent=NM_001261901.3
NC_003279.8	RefSeq	CDS	304093	304255	.	+	1	Parent=NM_001261901.3
NC_003279.8	RefSeq	CDS	304928	305080	.	+	0	Parent=NM_001261901.3
NC_003279.8	RefSeq	mRNA	302595	305471	.	+	.	ID=NM_001381482.2;geneID=171618;gene_name=C53D5.1
NC_003279.8	RefSeq	exon	302595	302704	.	+	.	Parent=NM_001381482.2
NC_003279.8	RefSeq	exon	302761	302830	.	+	.	Parent=NM_001381482.2
NC_003279.8	RefSeq	exon	303203	303728	.	+	.	Parent=NM_001381482.2
NC_003279.8	RefSeq	exon	303788	303909	.	+	.	Parent=NM_001381482.2
NC_003279.8	RefSeq	exon	304093	304255	.	+	.	Parent=NM_001381482.2
NC_003279.8	RefSeq	exon	304928	305471	.	+	.	Parent=NM_001381482.2
NC_003279.8	RefSeq	CDS	302671	302704	.	+	0	Parent=NM_001381482.2
NC_003279.8	RefSeq	CDS	302761	302830	.	+	2	Parent=NM_001381482.2
NC_003279.8	RefSeq	CDS	303203	303728	.	+	1	Parent=NM_001381482.2
NC_003279.8	RefSeq	CDS	303788	303909	.	+	0	Parent=NM_001381482.2
NC_003279.8	RefSeq	CDS	304093	304255	.	+	1	Parent=NM_001381482.2
NC_003279.8	RefSeq	CDS	304928	305080	.	+	0	Parent=NM_001381482.2
NC_003279.8	RefSeq	mRNA	305811	310790	.	-	.	ID=NM_058313.7;geneID=171619;gene_name=C53D5.5
NC_003279.8	RefSeq	exon	305811	306088	.	-	.	Parent=NM_058313.7
NC_003279.8	RefSeq	exon	306290	306608	.	-	.	Parent=NM_058313.7
NC_003279.8	RefSeq	exon	307091	307814	.	-	.	Parent=NM_058313.7
NC_003279.8	RefSeq	exon	308571	308791	.	-	.	Parent=NM_058313.7
NC_003279.8	RefSeq	exon	309205	309434	.	-	.	Parent=NM_058313.7
NC_003279.8	RefSeq	exon	309542	309761	.	-	.	Parent=NM_058313.7
NC_003279.8	RefSeq	exon	310762	310790	.	-	.	Parent=NM_058313.7
NC_003279.8	RefSeq	CDS	305900	306088	.	-	0	Parent=NM_058313.7
NC_003279.8	RefSeq	CDS	306290	306608	.	-	1	Parent=NM_058313.7
NC_003279.8	RefSeq	CDS	307091	307814	.	-	2	Parent=NM_058313.7
NC_003279.8	RefSeq	CDS	308571	308791	.	-	1	Parent=NM_058313.7
NC_003279.8	RefSeq	CDS	309205	309434	.	-	0	Parent=NM_058313.7
NC_003279.8	RefSeq	CDS	309542	309761	.	-	1	Parent=NM_058313.7
NC_003279.8	RefSeq	CDS	310762	310787	.	-	0	Parent=NM_058313.7
NC_003279.8	RefSeq	mRNA	305900	309649	.	-	.	ID=NM_001377821.2;geneID=171619;gene_name=C53D5.5
NC_003279.8	RefSeq	exon	305900	306088	.	-	.	Parent=NM_001377821.2
NC_003279.8	RefSeq	exon	306290	306608	.	-	.	Parent=NM_001377821.2
NC_003279.8	RefSeq	exon	307091	307814	.	-	.	Parent=NM_001377821.2
NC_003279.8	RefSeq	exon	308571	308791	.	-	.	Parent=NM_001377821.2
NC_003279.8	RefSeq	exon	309205	309434	.	-	.	Parent=NM_001377821.2
NC_003279.8	RefSeq	exon	309542	309649	.	-	.	Parent=NM_001377821.2
NC_003279.8	RefSeq	CDS	305900	306088	.	-	0	Parent=NM_001377821.2
NC_003279.8	RefSeq	CDS	306290	306608	.	-	1	Parent=NM_001377821.2
NC_003279.8	RefSeq	CDS	307091	307814	.	-	2	Parent=NM_001377821.2
NC_003279.8	RefSeq	CDS	308571	308791	.	-	1	Parent=NM_001377821.2
NC_003279.8	RefSeq	CDS	309205	309434	.	-	0	Parent=NM_001377821.2
NC_003279.8	RefSeq	CDS	309542	309649	.	-	0	Parent=NM_001377821.2
NC_003279.8	RefSeq	mRNA	310981	314989	.	-	.	ID=NM_058314.7;geneID=3565440;gene_name=imb-3
NC_003279.8	RefSeq	exon	310981	311576	.	-	.	Parent=NM_058314.7
NC_003279.8	RefSeq	exon	311634	311784	.	-	.	Parent=NM_058314.7
NC_003279.8	RefSeq	exon	311836	312878	.	-	.	Parent=NM_058314.7
NC_003279.8	RefSeq	exon	312926	313842	.	-	.	Parent=NM_058314.7
NC_003279.8	RefSeq	exon	313888	314102	.	-	.	Parent=NM_058314.7
NC_003279.8	RefSeq	exon	314154	314774	.	-	.	Parent=NM_058314.7
NC_003279.8	RefSeq	exon	314823	314989	.	-	.	Parent=NM_058314.7
NC_003279.8	RefSeq	CDS	311401	311576	.	-	2	Parent=NM_058314.7
NC_003279.8	RefSeq	CDS	311634	311784	.	-	0	Parent=NM_058314.7
NC_003279.8	RefSeq	CDS	311836	312878	.	-	2	Parent=NM_058314.7
NC_003279.8	RefSeq	CDS	312926	313842	.	-	1	Parent=NM_058314.7
NC_003279.8	RefSeq	CDS	313888	314102	.	-	0	Parent=NM_058314.7
NC_003279.8	RefSeq	CDS	314154	314774	.	-	0	Parent=NM_058314.7
NC_003279.8	RefSeq	CDS	314823	314978	.	-	0	Parent=NM_058314.7
NC_003279.8	RefSeq	mRNA	316635	318066	.	-	.	ID=rna-CELE_Y48G1A.7;geneID=24105123;gene_name=Y48G1A.7
NC_003279.8	RefSeq	exon	316635	317144	.	-	.	Parent=rna-CELE_Y48G1A.7
NC_003279.8	RefSeq	exon	317192	317414	.	-	.	Parent=rna-CELE_Y48G1A.7
NC_003279.8	RefSeq	exon	317457	317606	.	-	.	Parent=rna-CELE_Y48G1A.7
NC_003279.8	RefSeq	exon	318001	318066	.	-	.	Parent=rna-CELE_Y48G1A.7
NC_003279.8	RefSeq	CDS	316635	317144	.	-	2	Parent=rna-CELE_Y48G1A.7
NC_003279.8	RefSeq	CDS	317192	317414	.	-	0	Parent=rna-CELE_Y48G1A.7
NC_003279.8	RefSeq	CDS	317457	317606	.	-	0	Parent=rna-CELE_Y48G1A.7
NC_003279.8	RefSeq	CDS	318001	318066	.	-	0	Parent=rna-CELE_Y48G1A.7
NC_003279.8	RefSeq	mRNA	318549	323352	.	-	.	ID=NM_058315.7;geneID=171621;gene_name=xpo-2
NC_003279.8	RefSeq	exon	318549	319128	.	-	.	Parent=NM_058315.7
NC_003279.8	RefSeq	exon	319738	320417	.	-	.	Parent=NM_058315.7
NC_003279.8	RefSeq	exon	321075	322388	.	-	.	Parent=NM_058315.7
NC_003279.8	RefSeq	exon	322785	323093	.	-	.	Parent=NM_058315.7
NC_003279.8	RefSeq	exon	323143	323352	.	-	.	Parent=NM_058315.7
NC_003279.8	RefSeq	CDS	318825	319128	.	-	1	Parent=NM_058315.7
NC_003279.8	RefSeq	CDS	319738	320417	.	-	0	Parent=NM_058315.7
NC_003279.8	RefSeq	CDS	321075	322388	.	-	0	Parent=NM_058315.7
NC_003279.8	RefSeq	CDS	322785	323093	.	-	0	Parent=NM_058315.7
NC_003279.8	RefSeq	CDS	323143	323352	.	-	0	Parent=NM_058315.7
NC_003279.8	RefSeq	mRNA	318825	320021	.	-	.	ID=NM_001306332.3;geneID=171621;gene_name=xpo-2
NC_003279.8	RefSeq	exon	318825	319128	.	-	.	Parent=NM_001306332.3
NC_003279.8	RefSeq	exon	319738	320021	.	-	.	Parent=NM_001306332.3
NC_003279.8	RefSeq	CDS	318825	319128	.	-	1	Parent=NM_001306332.3
NC_003279.8	RefSeq	CDS	319738	320021	.	-	0	Parent=NM_001306332.3
NC_003279.8	RefSeq	mRNA	323855	330987	.	+	.	ID=NM_001364065.4;geneID=171622;gene_name=nol-14
NC_003279.8	RefSeq	exon	323855	323934	.	+	.	Parent=NM_001364065.4
NC_003279.8	RefSeq	exon	323979	324240	.	+	.	Parent=NM_001364065.4
NC_003279.8	RefSeq	exon	324289	324653	.	+	.	Parent=NM_001364065.4
NC_003279.8	RefSeq	exon	325299	326048	.	+	.	Parent=NM_001364065.4
NC_003279.8	RefSeq	exon	326959	327245	.	+	.	Parent=NM_001364065.4
NC_003279.8	RefSeq	exon	327847	327979	.	+	.	Parent=NM_001364065.4
NC_003279.8	RefSeq	exon	330111	330987	.	+	.	Parent=NM_001364065.4
NC_003279.8	RefSeq	CDS	323860	323934	.	+	0	Parent=NM_001364065.4
NC_003279.8	RefSeq	CDS	323979	324240	.	+	0	Parent=NM_001364065.4
NC_003279.8	RefSeq	CDS	324289	324653	.	+	2	Parent=NM_001364065.4
NC_003279.8	RefSeq	CDS	325299	326048	.	+	0	Parent=NM_001364065.4
NC_003279.8	RefSeq	CDS	326959	327245	.	+	0	Parent=NM_001364065.4
NC_003279.8	RefSeq	CDS	327847	327979	.	+	1	Parent=NM_001364065.4
NC_003279.8	RefSeq	CDS	330111	330728	.	+	0	Parent=NM_001364065.4
NC_003279.8	RefSeq	mRNA	332604	337845	.	+	.	ID=NM_058318.5;geneID=171623;gene_name=daf-25
NC_003279.8	RefSeq	exon	332604	332764	.	+	.	Parent=NM_058318.5
NC_003279.8	RefSeq	exon	332846	332949	.	+	.	Parent=NM_058318.5
NC_003279.8	RefSeq	exon	333791	334110	.	+	.	Parent=NM_058318.5
NC_003279.8	RefSeq	exon	335709	336143	.	+	.	Parent=NM_058318.5
NC_003279.8	RefSeq	exon	337565	337845	.	+	.	Parent=NM_058318.5
NC_003279.8	RefSeq	CDS	332613	332764	.	+	0	Parent=NM_058318.5
NC_003279.8	RefSeq	CDS	332846	332949	.	+	1	Parent=NM_058318.5
NC_003279.8	RefSeq	CDS	333791	334110	.	+	2	Parent=NM_058318.5
NC_003279.8	RefSeq	CDS	335709	336143	.	+	0	Parent=NM_058318.5
NC_003279.8	RefSeq	CDS	337565	337720	.	+	0	Parent=NM_058318.5
NC_003279.8	RefSeq	mRNA	343069	347150	.	-	.	ID=NM_001129071.3;geneID=171624;gene_name=mbtr-1
NC_003279.8	RefSeq	exon	343069	343649	.	-	.	Parent=NM_001129071.3
NC_003279.8	RefSeq	exon	343894	344033	.	-	.	Parent=NM_001129071.3
NC_003279.8	RefSeq	exon	345021	345830	.	-	.	Parent=NM_001129071.3
NC_003279.8	RefSeq	exon	346375	346516	.	-	.	Parent=NM_001129071.3
NC_003279.8	RefSeq	exon	346561	346742	.	-	.	Parent=NM_001129071.3
NC_003279.8	RefSeq	exon	346793	347044	.	-	.	Parent=NM_001129071.3
NC_003279.8	RefSeq	exon	347093	347150	.	-	.	Parent=NM_001129071.3
NC_003279.8	RefSeq	CDS	343541	343649	.	-	1	Parent=NM_001129071.3
NC_003279.8	RefSeq	CDS	343894	344033	.	-	0	Parent=NM_001129071.3
NC_003279.8	RefSeq	CDS	345021	345830	.	-	0	Parent=NM_001129071.3
NC_003279.8	RefSeq	CDS	346375	346516	.	-	1	Parent=NM_001129071.3
NC_003279.8	RefSeq	CDS	346561	346742	.	-	0	Parent=NM_001129071.3
NC_003279.8	RefSeq	CDS	346793	347044	.	-	0	Parent=NM_001129071.3
NC_003279.8	RefSeq	CDS	347093	347113	.	-	0	Parent=NM_001129071.3
NC_003279.8	RefSeq	mRNA	343069	348424	.	-	.	ID=NM_001129070.2;geneID=171624;gene_name=mbtr-1
NC_003279.8	RefSeq	exon	343069	343649	.	-	.	Parent=NM_001129070.2
NC_003279.8	RefSeq	exon	343894	344033	.	-	.	Parent=NM_001129070.2
NC_003279.8	RefSeq	exon	345021	345830	.	-	.	Parent=NM_001129070.2
NC_003279.8	RefSeq	exon	346375	346516	.	-	.	Parent=NM_001129070.2
NC_003279.8	RefSeq	exon	346561	346742	.	-	.	Parent=NM_001129070.2
NC_003279.8	RefSeq	exon	346793	347044	.	-	.	Parent=NM_001129070.2
NC_003279.8	RefSeq	exon	348305	348424	.	-	.	Parent=NM_001129070.2
NC_003279.8	RefSeq	CDS	343541	343649	.	-	1	Parent=NM_001129070.2
NC_003279.8	RefSeq	CDS	343894	344033	.	-	0	Parent=NM_001129070.2
NC_003279.8	RefSeq	CDS	345021	345830	.	-	0	Parent=NM_001129070.2
NC_003279.8	RefSeq	CDS	346375	346516	.	-	1	Parent=NM_001129070.2
NC_003279.8	RefSeq	CDS	346561	346742	.	-	0	Parent=NM_001129070.2
NC_003279.8	RefSeq	CDS	346793	347044	.	-	0	Parent=NM_001129070.2
NC_003279.8	RefSeq	CDS	348305	348364	.	-	0	Parent=NM_001129070.2
NC_003279.8	RefSeq	mRNA	347469	348357	.	+	.	ID=NM_058320.5;geneID=171625;gene_name=Y48G1A.2
NC_003279.8	RefSeq	exon	347469	347581	.	+	.	Parent=NM_058320.5
NC_003279.8	RefSeq	exon	347630	347706	.	+	.	Parent=NM_058320.5
NC_003279.8	RefSeq	exon	347762	347983	.	+	.	Parent=NM_058320.5
NC_003279.8	RefSeq	exon	348042	348357	.	+	.	Parent=NM_058320.5
NC_003279.8	RefSeq	CDS	347575	347581	.	+	0	Parent=NM_058320.5
NC_003279.8	RefSeq	CDS	347630	347706	.	+	2	Parent=NM_058320.5
NC_003279.8	RefSeq	CDS	347762	347983	.	+	0	Parent=NM_058320.5
NC_003279.8	RefSeq	CDS	348042	348149	.	+	0	Parent=NM_058320.5
NC_003279.8	RefSeq	mRNA	348460	357236	.	+	.	ID=NM_058321.5;geneID=190030;gene_name=Y48G1A.1
NC_003279.8	RefSeq	exon	348460	348619	.	+	.	Parent=NM_058321.5
NC_003279.8	RefSeq	exon	348677	348904	.	+	.	Parent=NM_058321.5
NC_003279.8	RefSeq	exon	349352	349680	.	+	.	Parent=NM_058321.5
NC_003279.8	RefSeq	exon	350185	350346	.	+	.	Parent=NM_058321.5
NC_003279.8	RefSeq	exon	350641	350985	.	+	.	Parent=NM_058321.5
NC_003279.8	RefSeq	exon	351794	352080	.	+	.	Parent=NM_058321.5
NC_003279.8	RefSeq	exon	352866	353172	.	+	.	Parent=NM_058321.5
NC_003279.8	RefSeq	exon	353744	353964	.	+	.	Parent=NM_058321.5
NC_003279.8	RefSeq	exon	354381	354699	.	+	.	Parent=NM_058321.5
NC_003279.8	RefSeq	exon	355374	355481	.	+	.	Parent=NM_058321.5
NC_003279.8	RefSeq	exon	355538	355817	.	+	.	Parent=NM_058321.5
NC_003279.8	RefSeq	exon	356834	356946	.	+	.	Parent=NM_058321.5
NC_003279.8	RefSeq	exon	356994	357236	.	+	.	Parent=NM_058321.5
NC_003279.8	RefSeq	CDS	348535	348619	.	+	0	Parent=NM_058321.5
NC_003279.8	RefSeq	CDS	348677	348904	.	+	2	Parent=NM_058321.5
NC_003279.8	RefSeq	CDS	349352	349680	.	+	2	Parent=NM_058321.5
NC_003279.8	RefSeq	CDS	350185	350346	.	+	0	Parent=NM_058321.5
NC_003279.8	RefSeq	CDS	350641	350985	.	+	0	Parent=NM_058321.5
NC_003279.8	RefSeq	CDS	351794	352080	.	+	0	Parent=NM_058321.5
NC_003279.8	RefSeq	CDS	352866	353172	.	+	1	Parent=NM_058321.5
NC_003279.8	RefSeq	CDS	353744	353964	.	+	0	Parent=NM_058321.5
NC_003279.8	RefSeq	CDS	354381	354699	.	+	1	Parent=NM_058321.5
NC_003279.8	RefSeq	CDS	355374	355481	.	+	0	Parent=NM_058321.5
NC_003279.8	RefSeq	CDS	355538	355817	.	+	0	Parent=NM_058321.5
NC_003279.8	RefSeq	CDS	356834	356946	.	+	2	Parent=NM_058321.5
NC_003279.8	RefSeq	CDS	356994	357077	.	+	0	Parent=NM_058321.5
NC_003279.8	RefSeq	mRNA	357240	363901	.	-	.	ID=rna-CELE_R119.1;geneID=171626;gene_name=R119.1
NC_003279.8	RefSeq	exon	357240	357327	.	-	.	Parent=rna-CELE_R119.1
NC_003279.8	RefSeq	exon	357376	357482	.	-	.	Parent=rna-CELE_R119.1
NC_003279.8	RefSeq	exon	358291	358758	.	-	.	Parent=rna-CELE_R119.1
NC_003279.8	RefSeq	exon	360225	361198	.	-	.	Parent=rna-CELE_R119.1
NC_003279.8	RefSeq	exon	361249	361584	.	-	.	Parent=rna-CELE_R119.1
NC_003279.8	RefSeq	exon	363070	363603	.	-	.	Parent=rna-CELE_R119.1
NC_003279.8	RefSeq	exon	363655	363714	.	-	.	Parent=rna-CELE_R119.1
NC_003279.8	RefSeq	exon	363772	363901	.	-	.	Parent=rna-CELE_R119.1
NC_003279.8	RefSeq	CDS	357240	357327	.	-	1	Parent=rna-CELE_R119.1
NC_003279.8	RefSeq	CDS	357376	357482	.	-	0	Parent=rna-CELE_R119.1
NC_003279.8	RefSeq	CDS	358291	358758	.	-	0	Parent=rna-CELE_R119.1
NC_003279.8	RefSeq	CDS	360225	361198	.	-	2	Parent=rna-CELE_R119.1
NC_003279.8	RefSeq	CDS	361249	361584	.	-	2	Parent=rna-CELE_R119.1
NC_003279.8	RefSeq	CDS	363070	363603	.	-	2	Parent=rna-CELE_R119.1
NC_003279.8	RefSeq	CDS	363655	363714	.	-	2	Parent=rna-CELE_R119.1
NC_003279.8	RefSeq	CDS	363772	363901	.	-	0	Parent=rna-CELE_R119.1
NC_003279.8	RefSeq	mRNA	364510	368579	.	+	.	ID=NM_058323.5;geneID=171627;gene_name=rnp-8
NC_003279.8	RefSeq	exon	364510	364679	.	+	.	Parent=NM_058323.5
NC_003279.8	RefSeq	exon	364736	365191	.	+	.	Parent=NM_058323.5
NC_003279.8	RefSeq	exon	365531	365596	.	+	.	Parent=NM_058323.5
NC_003279.8	RefSeq	exon	365644	365960	.	+	.	Parent=NM_058323.5
NC_003279.8	RefSeq	exon	366653	367209	.	+	.	Parent=NM_058323.5
NC_003279.8	RefSeq	exon	367746	368579	.	+	.	Parent=NM_058323.5
NC_003279.8	RefSeq	CDS	364519	364679	.	+	0	Parent=NM_058323.5
NC_003279.8	RefSeq	CDS	364736	365191	.	+	1	Parent=NM_058323.5
NC_003279.8	RefSeq	CDS	365531	365596	.	+	1	Parent=NM_058323.5
NC_003279.8	RefSeq	CDS	365644	365960	.	+	1	Parent=NM_058323.5
NC_003279.8	RefSeq	CDS	366653	367209	.	+	2	Parent=NM_058323.5
NC_003279.8	RefSeq	CDS	367746	367940	.	+	0	Parent=NM_058323.5
NC_003279.8	RefSeq	mRNA	364517	368295	.	+	.	ID=NM_001393194.1;geneID=171627;gene_name=rnp-8
NC_003279.8	RefSeq	exon	364517	364679	.	+	.	Parent=NM_001393194.1
NC_003279.8	RefSeq	exon	364736	365191	.	+	.	Parent=NM_001393194.1
NC_003279.8	RefSeq	exon	365531	365960	.	+	.	Parent=NM_001393194.1
NC_003279.8	RefSeq	exon	366653	367209	.	+	.	Parent=NM_001393194.1
NC_003279.8	RefSeq	exon	367746	368295	.	+	.	Parent=NM_001393194.1
NC_003279.8	RefSeq	CDS	366850	367209	.	+	0	Parent=NM_001393194.1
NC_003279.8	RefSeq	CDS	367746	367940	.	+	0	Parent=NM_001393194.1
NC_003279.8	RefSeq	mRNA	368270	373465	.	-	.	ID=NM_058324.5;geneID=187899;gene_name=R119.2
NC_003279.8	RefSeq	exon	368270	369246	.	-	.	Parent=NM_058324.5
NC_003279.8	RefSeq	exon	370424	370761	.	-	.	Parent=NM_058324.5
NC_003279.8	RefSeq	exon	371355	371673	.	-	.	Parent=NM_058324.5
NC_003279.8	RefSeq	exon	372617	372707	.	-	.	Parent=NM_058324.5
NC_003279.8	RefSeq	exon	373331	373465	.	-	.	Parent=NM_058324.5
NC_003279.8	RefSeq	CDS	368775	369246	.	-	1	Parent=NM_058324.5
NC_003279.8	RefSeq	CDS	370424	370761	.	-	0	Parent=NM_058324.5
NC_003279.8	RefSeq	CDS	371355	371673	.	-	1	Parent=NM_058324.5
NC_003279.8	RefSeq	CDS	372617	372707	.	-	2	Parent=NM_058324.5
NC_003279.8	RefSeq	CDS	373331	373445	.	-	0	Parent=NM_058324.5
NC_003279.8	RefSeq	mRNA	373571	379073	.	-	.	ID=NM_058325.9;geneID=171628;gene_name=R119.3
NC_003279.8	RefSeq	exon	373571	373742	.	-	.	Parent=NM_058325.9
NC_003279.8	RefSeq	exon	377198	377518	.	-	.	Parent=NM_058325.9
NC_003279.8	RefSeq	exon	378571	378641	.	-	.	Parent=NM_058325.9
NC_003279.8	RefSeq	exon	378703	378876	.	-	.	Parent=NM_058325.9
NC_003279.8	RefSeq	exon	378929	379073	.	-	.	Parent=NM_058325.9
NC_003279.8	RefSeq	CDS	373688	373742	.	-	1	Parent=NM_058325.9
NC_003279.8	RefSeq	CDS	377198	377518	.	-	1	Parent=NM_058325.9
NC_003279.8	RefSeq	CDS	378571	378641	.	-	0	Parent=NM_058325.9
NC_003279.8	RefSeq	CDS	378703	378876	.	-	0	Parent=NM_058325.9
NC_003279.8	RefSeq	CDS	378929	379069	.	-	0	Parent=NM_058325.9
NC_003279.8	RefSeq	mRNA	379071	381902	.	-	.	ID=NM_058326.8;geneID=266819;gene_name=pqn-59
NC_003279.8	RefSeq	exon	379071	380128	.	-	.	Parent=NM_058326.8
NC_003279.8	RefSeq	exon	380183	380555	.	-	.	Parent=NM_058326.8
NC_003279.8	RefSeq	exon	380605	380921	.	-	.	Parent=NM_058326.8
NC_003279.8	RefSeq	exon	380971	381218	.	-	.	Parent=NM_058326.8
NC_003279.8	RefSeq	exon	381266	381470	.	-	.	Parent=NM_058326.8
NC_003279.8	RefSeq	exon	381791	381902	.	-	.	Parent=NM_058326.8
NC_003279.8	RefSeq	CDS	379244	380128	.	-	0	Parent=NM_058326.8
NC_003279.8	RefSeq	CDS	380183	380555	.	-	1	Parent=NM_058326.8
NC_003279.8	RefSeq	CDS	380605	380921	.	-	0	Parent=NM_058326.8
NC_003279.8	RefSeq	CDS	380971	381218	.	-	2	Parent=NM_058326.8
NC_003279.8	RefSeq	CDS	381266	381470	.	-	0	Parent=NM_058326.8
NC_003279.8	RefSeq	CDS	381791	381901	.	-	0	Parent=NM_058326.8
NC_003279.8	RefSeq	mRNA	382826	388564	.	+	.	ID=NM_058327.9;geneID=171630;gene_name=taf-4
NC_003279.8	RefSeq	exon	382826	382913	.	+	.	Parent=NM_058327.9
NC_003279.8	RefSeq	exon	382989	383064	.	+	.	Parent=NM_058327.9
NC_003279.8	RefSeq	exon	383121	383374	.	+	.	Parent=NM_058327.9
NC_003279.8	RefSeq	exon	383429	383564	.	+	.	Parent=NM_058327.9
NC_003279.8	RefSeq	exon	384625	385225	.	+	.	Parent=NM_058327.9
NC_003279.8	RefSeq	exon	386076	386336	.	+	.	Parent=NM_058327.9
NC_003279.8	RefSeq	exon	388046	388150	.	+	.	Parent=NM_058327.9
NC_003279.8	RefSeq	exon	388377	388564	.	+	.	Parent=NM_058327.9
NC_003279.8	RefSeq	CDS	382833	382913	.	+	0	Parent=NM_058327.9
NC_003279.8	RefSeq	CDS	382989	383064	.	+	0	Parent=NM_058327.9
NC_003279.8	RefSeq	CDS	383121	383374	.	+	2	Parent=NM_058327.9
NC_003279.8	RefSeq	CDS	383429	383564	.	+	0	Parent=NM_058327.9
NC_003279.8	RefSeq	CDS	384625	385225	.	+	2	Parent=NM_058327.9
NC_003279.8	RefSeq	CDS	386076	386336	.	+	1	Parent=NM_058327.9
NC_003279.8	RefSeq	CDS	388046	388150	.	+	1	Parent=NM_058327.9
NC_003279.8	RefSeq	CDS	388377	388434	.	+	1	Parent=NM_058327.9
NC_003279.8	RefSeq	mRNA	388470	394415	.	-	.	ID=NM_001261919.2;geneID=171631;gene_name=R119.5
NC_003279.8	RefSeq	exon	388470	388938	.	-	.	Parent=NM_001261919.2
NC_003279.8	RefSeq	exon	389759	389820	.	-	.	Parent=NM_001261919.2
NC_003279.8	RefSeq	exon	390193	390552	.	-	.	Parent=NM_001261919.2
NC_003279.8	RefSeq	exon	391035	391100	.	-	.	Parent=NM_001261919.2
NC_003279.8	RefSeq	exon	391612	391806	.	-	.	Parent=NM_001261919.2
NC_003279.8	RefSeq	exon	392158	392192	.	-	.	Parent=NM_001261919.2
NC_003279.8	RefSeq	exon	392456	392662	.	-	.	Parent=NM_001261919.2
NC_003279.8	RefSeq	exon	392998	393122	.	-	.	Parent=NM_001261919.2
NC_003279.8	RefSeq	exon	393356	393639	.	-	.	Parent=NM_001261919.2
NC_003279.8	RefSeq	exon	394090	394415	.	-	.	Parent=NM_001261919.2
NC_003279.8	RefSeq	CDS	388795	388938	.	-	0	Parent=NM_001261919.2
NC_003279.8	RefSeq	CDS	389759	389820	.	-	2	Parent=NM_001261919.2
NC_003279.8	RefSeq	CDS	390193	390552	.	-	2	Parent=NM_001261919.2
NC_003279.8	RefSeq	CDS	391035	391100	.	-	2	Parent=NM_001261919.2
NC_003279.8	RefSeq	CDS	391612	391806	.	-	2	Parent=NM_001261919.2
NC_003279.8	RefSeq	CDS	392158	392192	.	-	1	Parent=NM_001261919.2
NC_003279.8	RefSeq	CDS	392456	392662	.	-	1	Parent=NM_001261919.2
NC_003279.8	RefSeq	CDS	392998	393122	.	-	0	Parent=NM_001261919.2
NC_003279.8	RefSeq	CDS	393356	393639	.	-	2	Parent=NM_001261919.2
NC_003279.8	RefSeq	CDS	394090	394411	.	-	0	Parent=NM_001261919.2
NC_003279.8	RefSeq	mRNA	388491	394415	.	-	.	ID=NM_001261918.4;geneID=171631;gene_name=R119.5
NC_003279.8	RefSeq	exon	388491	388938	.	-	.	Parent=NM_001261918.4
NC_003279.8	RefSeq	exon	389759	389820	.	-	.	Parent=NM_001261918.4
NC_003279.8	RefSeq	exon	390193	390552	.	-	.	Parent=NM_001261918.4
NC_003279.8	RefSeq	exon	391035	391100	.	-	.	Parent=NM_001261918.4
NC_003279.8	RefSeq	exon	391612	391803	.	-	.	Parent=NM_001261918.4
NC_003279.8	RefSeq	exon	392158	392192	.	-	.	Parent=NM_001261918.4
NC_003279.8	RefSeq	exon	392456	392662	.	-	.	Parent=NM_001261918.4
NC_003279.8	RefSeq	exon	392998	393122	.	-	.	Parent=NM_001261918.4
NC_003279.8	RefSeq	exon	393356	393639	.	-	.	Parent=NM_001261918.4
NC_003279.8	RefSeq	exon	394090	394415	.	-	.	Parent=NM_001261918.4
NC_003279.8	RefSeq	CDS	388795	388938	.	-	0	Parent=NM_001261918.4
NC_003279.8	RefSeq	CDS	389759	389820	.	-	2	Parent=NM_001261918.4
NC_003279.8	RefSeq	CDS	390193	390552	.	-	2	Parent=NM_001261918.4
NC_003279.8	RefSeq	CDS	391035	391100	.	-	2	Parent=NM_001261918.4
NC_003279.8	RefSeq	CDS	391612	391803	.	-	2	Parent=NM_001261918.4
NC_003279.8	RefSeq	CDS	392158	392192	.	-	1	Parent=NM_001261918.4
NC_003279.8	RefSeq	CDS	392456	392662	.	-	1	Parent=NM_001261918.4
NC_003279.8	RefSeq	CDS	392998	393122	.	-	0	Parent=NM_001261918.4
NC_003279.8	RefSeq	CDS	393356	393639	.	-	2	Parent=NM_001261918.4
NC_003279.8	RefSeq	CDS	394090	394411	.	-	0	Parent=NM_001261918.4
NC_003279.8	RefSeq	mRNA	398891	412918	.	+	.	ID=NM_058329.6;geneID=171633;gene_name=otub-2
NC_003279.8	RefSeq	exon	398891	399048	.	+	.	Parent=NM_058329.6
NC_003279.8	RefSeq	exon	399189	399269	.	+	.	Parent=NM_058329.6
NC_003279.8	RefSeq	exon	399953	400105	.	+	.	Parent=NM_058329.6
NC_003279.8	RefSeq	exon	401955	402047	.	+	.	Parent=NM_058329.6
NC_003279.8	RefSeq	exon	402293	402417	.	+	.	Parent=NM_058329.6
NC_003279.8	RefSeq	exon	403514	403717	.	+	.	Parent=NM_058329.6
NC_003279.8	RefSeq	exon	406063	406231	.	+	.	Parent=NM_058329.6
NC_003279.8	RefSeq	exon	407370	407544	.	+	.	Parent=NM_058329.6
NC_003279.8	RefSeq	exon	408521	408763	.	+	.	Parent=NM_058329.6
NC_003279.8	RefSeq	exon	410344	410626	.	+	.	Parent=NM_058329.6
NC_003279.8	RefSeq	exon	411203	411435	.	+	.	Parent=NM_058329.6
NC_003279.8	RefSeq	exon	412441	412918	.	+	.	Parent=NM_058329.6
NC_003279.8	RefSeq	CDS	398949	399048	.	+	0	Parent=NM_058329.6
NC_003279.8	RefSeq	CDS	399189	399269	.	+	2	Parent=NM_058329.6
NC_003279.8	RefSeq	CDS	399953	400105	.	+	2	Parent=NM_058329.6
NC_003279.8	RefSeq	CDS	401955	402047	.	+	2	Parent=NM_058329.6
NC_003279.8	RefSeq	CDS	402293	402417	.	+	2	Parent=NM_058329.6
NC_003279.8	RefSeq	CDS	403514	403717	.	+	0	Parent=NM_058329.6
NC_003279.8	RefSeq	CDS	406063	406231	.	+	0	Parent=NM_058329.6
NC_003279.8	RefSeq	CDS	407370	407544	.	+	2	Parent=NM_058329.6
NC_003279.8	RefSeq	CDS	408521	408763	.	+	1	Parent=NM_058329.6
NC_003279.8	RefSeq	CDS	410344	410626	.	+	1	Parent=NM_058329.6
NC_003279.8	RefSeq	CDS	411203	411435	.	+	0	Parent=NM_058329.6
NC_003279.8	RefSeq	CDS	412441	412510	.	+	1	Parent=NM_058329.6
NC_003279.8	RefSeq	mRNA	402291	412907	.	+	.	ID=NM_001306333.3;geneID=171633;gene_name=otub-2
NC_003279.8	RefSeq	exon	402291	402417	.	+	.	Parent=NM_001306333.3
NC_003279.8	RefSeq	exon	403514	403717	.	+	.	Parent=NM_001306333.3
NC_003279.8	RefSeq	exon	406063	406231	.	+	.	Parent=NM_001306333.3
NC_003279.8	RefSeq	exon	407370	407544	.	+	.	Parent=NM_001306333.3
NC_003279.8	RefSeq	exon	408521	408763	.	+	.	Parent=NM_001306333.3
NC_003279.8	RefSeq	exon	410344	410626	.	+	.	Parent=NM_001306333.3
NC_003279.8	RefSeq	exon	411203	411435	.	+	.	Parent=NM_001306333.3
NC_003279.8	RefSeq	exon	412441	412907	.	+	.	Parent=NM_001306333.3
NC_003279.8	RefSeq	CDS	402295	402417	.	+	0	Parent=NM_001306333.3
NC_003279.8	RefSeq	CDS	403514	403717	.	+	0	Parent=NM_001306333.3
NC_003279.8	RefSeq	CDS	406063	406231	.	+	0	Parent=NM_001306333.3
NC_003279.8	RefSeq	CDS	407370	407544	.	+	2	Parent=NM_001306333.3
NC_003279.8	RefSeq	CDS	408521	408763	.	+	1	Parent=NM_001306333.3
NC_003279.8	RefSeq	CDS	410344	410626	.	+	1	Parent=NM_001306333.3
NC_003279.8	RefSeq	CDS	411203	411435	.	+	0	Parent=NM_001306333.3
NC_003279.8	RefSeq	CDS	412441	412510	.	+	1	Parent=NM_001306333.3
NC_003279.8	RefSeq	mRNA	412860	418677	.	-	.	ID=NM_001377897.1;geneID=190091;gene_name=Y50C1A.2
NC_003279.8	RefSeq	exon	412860	413094	.	-	.	Parent=NM_001377897.1
NC_003279.8	RefSeq	exon	415872	416096	.	-	.	Parent=NM_001377897.1
NC_003279.8	RefSeq	exon	416446	416651	.	-	.	Parent=NM_001377897.1
NC_003279.8	RefSeq	exon	417522	417650	.	-	.	Parent=NM_001377897.1
NC_003279.8	RefSeq	exon	417803	417931	.	-	.	Parent=NM_001377897.1
NC_003279.8	RefSeq	exon	417978	418097	.	-	.	Parent=NM_001377897.1
NC_003279.8	RefSeq	exon	418445	418677	.	-	.	Parent=NM_001377897.1
NC_003279.8	RefSeq	CDS	412911	413094	.	-	1	Parent=NM_001377897.1
NC_003279.8	RefSeq	CDS	415872	416096	.	-	1	Parent=NM_001377897.1
NC_003279.8	RefSeq	CDS	416446	416651	.	-	0	Parent=NM_001377897.1
NC_003279.8	RefSeq	CDS	417522	417650	.	-	0	Parent=NM_001377897.1
NC_003279.8	RefSeq	CDS	417803	417931	.	-	0	Parent=NM_001377897.1
NC_003279.8	RefSeq	CDS	417978	418097	.	-	0	Parent=NM_001377897.1
NC_003279.8	RefSeq	CDS	418445	418660	.	-	0	Parent=NM_001377897.1
NC_003279.8	RefSeq	mRNA	420922	423713	.	+	.	ID=NM_058331.5;geneID=171634;gene_name=C07F11.2
NC_003279.8	RefSeq	exon	420922	421032	.	+	.	Parent=NM_058331.5
NC_003279.8	RefSeq	exon	421099	421221	.	+	.	Parent=NM_058331.5
NC_003279.8	RefSeq	exon	421565	422182	.	+	.	Parent=NM_058331.5
NC_003279.8	RefSeq	exon	422293	422493	.	+	.	Parent=NM_058331.5
NC_003279.8	RefSeq	exon	422539	422688	.	+	.	Parent=NM_058331.5
NC_003279.8	RefSeq	exon	422739	422893	.	+	.	Parent=NM_058331.5
NC_003279.8	RefSeq	exon	423501	423713	.	+	.	Parent=NM_058331.5
NC_003279.8	RefSeq	CDS	420934	421032	.	+	0	Parent=NM_058331.5
NC_003279.8	RefSeq	CDS	421099	421221	.	+	0	Parent=NM_058331.5
NC_003279.8	RefSeq	CDS	421565	422182	.	+	0	Parent=NM_058331.5
NC_003279.8	RefSeq	CDS	422293	422493	.	+	0	Parent=NM_058331.5
NC_003279.8	RefSeq	CDS	422539	422688	.	+	0	Parent=NM_058331.5
NC_003279.8	RefSeq	CDS	422739	422893	.	+	0	Parent=NM_058331.5
NC_003279.8	RefSeq	CDS	423501	423651	.	+	1	Parent=NM_058331.5
NC_003279.8	RefSeq	mRNA	444003	461605	.	+	.	ID=NM_001025812.6;geneID=171635;gene_name=tol-1
NC_003279.8	RefSeq	exon	444003	444109	.	+	.	Parent=NM_001025812.6
NC_003279.8	RefSeq	exon	444254	444376	.	+	.	Parent=NM_001025812.6
NC_003279.8	RefSeq	exon	444994	445084	.	+	.	Parent=NM_001025812.6
NC_003279.8	RefSeq	exon	446708	446782	.	+	.	Parent=NM_001025812.6
NC_003279.8	RefSeq	exon	446914	447051	.	+	.	Parent=NM_001025812.6
NC_003279.8	RefSeq	exon	450197	450306	.	+	.	Parent=NM_001025812.6
NC_003279.8	RefSeq	exon	450482	450759	.	+	.	Parent=NM_001025812.6
NC_003279.8	RefSeq	exon	451295	451461	.	+	.	Parent=NM_001025812.6
NC_003279.8	RefSeq	exon	455356	455491	.	+	.	Parent=NM_001025812.6
NC_003279.8	RefSeq	exon	455546	455721	.	+	.	Parent=NM_001025812.6
NC_003279.8	RefSeq	exon	456856	456994	.	+	.	Parent=NM_001025812.6
NC_003279.8	RefSeq	exon	457236	458621	.	+	.	Parent=NM_001025812.6
NC_003279.8	RefSeq	exon	459569	460062	.	+	.	Parent=NM_001025812.6
NC_003279.8	RefSeq	exon	460950	461605	.	+	.	Parent=NM_001025812.6
NC_003279.8	RefSeq	CDS	444018	444109	.	+	0	Parent=NM_001025812.6
NC_003279.8	RefSeq	CDS	444254	444376	.	+	1	Parent=NM_001025812.6
NC_003279.8	RefSeq	CDS	444994	445084	.	+	1	Parent=NM_001025812.6
NC_003279.8	RefSeq	CDS	446708	446782	.	+	0	Parent=NM_001025812.6
NC_003279.8	RefSeq	CDS	446914	447051	.	+	0	Parent=NM_001025812.6
NC_003279.8	RefSeq	CDS	450197	450306	.	+	0	Parent=NM_001025812.6
NC_003279.8	RefSeq	CDS	450482	450759	.	+	1	Parent=NM_001025812.6
NC_003279.8	RefSeq	CDS	451295	451461	.	+	2	Parent=NM_001025812.6
NC_003279.8	RefSeq	CDS	455356	455491	.	+	0	Parent=NM_001025812.6
NC_003279.8	RefSeq	CDS	455546	455721	.	+	2	Parent=NM_001025812.6
NC_003279.8	RefSeq	CDS	456856	456994	.	+	0	Parent=NM_001025812.6
NC_003279.8	RefSeq	CDS	457236	458621	.	+	2	Parent=NM_001025812.6
NC_003279.8	RefSeq	CDS	459569	460062	.	+	2	Parent=NM_001025812.6
NC_003279.8	RefSeq	CDS	460950	461210	.	+	0	Parent=NM_001025812.6
NC_003279.8	RefSeq	mRNA	461995	462651	.	+	.	ID=NM_058333.7;geneID=171636;gene_name=W04C9.4
NC_003279.8	RefSeq	exon	461995	462173	.	+	.	Parent=NM_058333.7
NC_003279.8	RefSeq	exon	462230	462318	.	+	.	Parent=NM_058333.7
NC_003279.8	RefSeq	exon	462371	462651	.	+	.	Parent=NM_058333.7
NC_003279.8	RefSeq	CDS	462000	462173	.	+	0	Parent=NM_058333.7
NC_003279.8	RefSeq	CDS	462230	462318	.	+	0	Parent=NM_058333.7
NC_003279.8	RefSeq	CDS	462371	462560	.	+	1	Parent=NM_058333.7
NC_003279.8	RefSeq	mRNA	462606	467137	.	-	.	ID=NM_058334.5;geneID=189184;gene_name=W04C9.5
NC_003279.8	RefSeq	exon	462606	462871	.	-	.	Parent=NM_058334.5
NC_003279.8	RefSeq	exon	463235	463421	.	-	.	Parent=NM_058334.5
NC_003279.8	RefSeq	exon	464259	464524	.	-	.	Parent=NM_058334.5
NC_003279.8	RefSeq	exon	465054	465214	.	-	.	Parent=NM_058334.5
NC_003279.8	RefSeq	exon	465648	465695	.	-	.	Parent=NM_058334.5
NC_003279.8	RefSeq	exon	465996	466124	.	-	.	Parent=NM_058334.5
NC_003279.8	RefSeq	exon	467028	467137	.	-	.	Parent=NM_058334.5
NC_003279.8	RefSeq	CDS	462657	462871	.	-	2	Parent=NM_058334.5
NC_003279.8	RefSeq	CDS	463235	463421	.	-	0	Parent=NM_058334.5
NC_003279.8	RefSeq	CDS	464259	464524	.	-	2	Parent=NM_058334.5
NC_003279.8	RefSeq	CDS	465054	465214	.	-	1	Parent=NM_058334.5
NC_003279.8	RefSeq	CDS	465648	465695	.	-	1	Parent=NM_058334.5
NC_003279.8	RefSeq	CDS	465996	466124	.	-	1	Parent=NM_058334.5
NC_003279.8	RefSeq	CDS	467028	467131	.	-	0	Parent=NM_058334.5
NC_003279.8	RefSeq	transcript	463304	463324	.	+	.	ID=NR_049906.1;geneID=13179190;gene_name=21ur-8411
NC_003279.8	RefSeq	exon	463304	463324	.	+	.	Parent=NR_049906.1
NC_003279.8	RefSeq	transcript	471135	473890	.	+	.	ID=NR_131342.1;geneID=24104988;gene_name=W04C9.8
NC_003279.8	RefSeq	exon	471135	471289	.	+	.	Parent=NR_131342.1
NC_003279.8	RefSeq	exon	472229	472503	.	+	.	Parent=NR_131342.1
NC_003279.8	RefSeq	exon	473718	473786	.	+	.	Parent=NR_131342.1
NC_003279.8	RefSeq	exon	473833	473890	.	+	.	Parent=NR_131342.1
NC_003279.8	RefSeq	mRNA	477582	482028	.	+	.	ID=NM_058335.6;geneID=171637;gene_name=cutl-13
NC_003279.8	RefSeq	exon	477582	477732	.	+	.	Parent=NM_058335.6
NC_003279.8	RefSeq	exon	478214	478323	.	+	.	Parent=NM_058335.6
NC_003279.8	RefSeq	exon	478465	478743	.	+	.	Parent=NM_058335.6
NC_003279.8	RefSeq	exon	478879	479109	.	+	.	Parent=NM_058335.6
NC_003279.8	RefSeq	exon	479934	480181	.	+	.	Parent=NM_058335.6
NC_003279.8	RefSeq	exon	480751	481129	.	+	.	Parent=NM_058335.6
NC_003279.8	RefSeq	exon	481838	482028	.	+	.	Parent=NM_058335.6
NC_003279.8	RefSeq	CDS	477703	477732	.	+	0	Parent=NM_058335.6
NC_003279.8	RefSeq	CDS	478214	478323	.	+	0	Parent=NM_058335.6
NC_003279.8	RefSeq	CDS	478465	478743	.	+	1	Parent=NM_058335.6
NC_003279.8	RefSeq	CDS	478879	479109	.	+	1	Parent=NM_058335.6
NC_003279.8	RefSeq	CDS	479934	480181	.	+	1	Parent=NM_058335.6
NC_003279.8	RefSeq	CDS	480751	481129	.	+	2	Parent=NM_058335.6
NC_003279.8	RefSeq	CDS	481838	481898	.	+	1	Parent=NM_058335.6
NC_003279.8	RefSeq	mRNA	481961	483880	.	-	.	ID=NM_001306256.2;geneID=24104989;gene_name=W04C9.9
NC_003279.8	RefSeq	exon	481961	482099	.	-	.	Parent=NM_001306256.2
NC_003279.8	RefSeq	exon	482548	483028	.	-	.	Parent=NM_001306256.2
NC_003279.8	RefSeq	exon	483870	483880	.	-	.	Parent=NM_001306256.2
NC_003279.8	RefSeq	CDS	482040	482099	.	-	0	Parent=NM_001306256.2
NC_003279.8	RefSeq	CDS	482548	483028	.	-	1	Parent=NM_001306256.2
NC_003279.8	RefSeq	CDS	483870	483880	.	-	0	Parent=NM_001306256.2
NC_003279.8	RefSeq	mRNA	484039	488392	.	-	.	ID=NM_058336.4;geneID=189185;gene_name=W04C9.6
NC_003279.8	RefSeq	exon	484039	484309	.	-	.	Parent=NM_058336.4
NC_003279.8	RefSeq	exon	484788	484858	.	-	.	Parent=NM_058336.4
NC_003279.8	RefSeq	exon	484907	485002	.	-	.	Parent=NM_058336.4
NC_003279.8	RefSeq	exon	485153	485276	.	-	.	Parent=NM_058336.4
NC_003279.8	RefSeq	exon	485381	485619	.	-	.	Parent=NM_058336.4
NC_003279.8	RefSeq	exon	486467	486849	.	-	.	Parent=NM_058336.4
NC_003279.8	RefSeq	exon	487587	487727	.	-	.	Parent=NM_058336.4
NC_003279.8	RefSeq	exon	487794	487902	.	-	.	Parent=NM_058336.4
NC_003279.8	RefSeq	exon	487958	488392	.	-	.	Parent=NM_058336.4
NC_003279.8	RefSeq	CDS	484126	484309	.	-	1	Parent=NM_058336.4
NC_003279.8	RefSeq	CDS	484788	484858	.	-	0	Parent=NM_058336.4
NC_003279.8	RefSeq	CDS	484907	485002	.	-	0	Parent=NM_058336.4
NC_003279.8	RefSeq	CDS	485153	485276	.	-	1	Parent=NM_058336.4
NC_003279.8	RefSeq	CDS	485381	485619	.	-	0	Parent=NM_058336.4
NC_003279.8	RefSeq	CDS	486467	486849	.	-	2	Parent=NM_058336.4
NC_003279.8	RefSeq	CDS	487587	487727	.	-	2	Parent=NM_058336.4
NC_003279.8	RefSeq	CDS	487794	487902	.	-	0	Parent=NM_058336.4
NC_003279.8	RefSeq	CDS	487958	487990	.	-	0	Parent=NM_058336.4
NC_003279.8	RefSeq	mRNA	488607	489905	.	+	.	ID=NM_058337.6;geneID=171638;gene_name=W04C9.2
NC_003279.8	RefSeq	exon	488607	488723	.	+	.	Parent=NM_058337.6
NC_003279.8	RefSeq	exon	488768	488833	.	+	.	Parent=NM_058337.6
NC_003279.8	RefSeq	exon	488882	488944	.	+	.	Parent=NM_058337.6
NC_003279.8	RefSeq	exon	489700	489905	.	+	.	Parent=NM_058337.6
NC_003279.8	RefSeq	CDS	488616	488723	.	+	0	Parent=NM_058337.6
NC_003279.8	RefSeq	CDS	488768	488833	.	+	0	Parent=NM_058337.6
NC_003279.8	RefSeq	CDS	488882	488944	.	+	0	Parent=NM_058337.6
NC_003279.8	RefSeq	CDS	489700	489771	.	+	0	Parent=NM_058337.6
NC_003279.8	RefSeq	mRNA	489969	496158	.	+	.	ID=NM_001026495.5;geneID=171639;gene_name=haf-4
NC_003279.8	RefSeq	exon	489969	490202	.	+	.	Parent=NM_001026495.5
NC_003279.8	RefSeq	exon	491197	491302	.	+	.	Parent=NM_001026495.5
NC_003279.8	RefSeq	exon	491350	491559	.	+	.	Parent=NM_001026495.5
NC_003279.8	RefSeq	exon	491610	491724	.	+	.	Parent=NM_001026495.5
NC_003279.8	RefSeq	exon	491836	492160	.	+	.	Parent=NM_001026495.5
NC_003279.8	RefSeq	exon	492225	492351	.	+	.	Parent=NM_001026495.5
NC_003279.8	RefSeq	exon	492867	493556	.	+	.	Parent=NM_001026495.5
NC_003279.8	RefSeq	exon	494260	494343	.	+	.	Parent=NM_001026495.5
NC_003279.8	RefSeq	exon	494392	494706	.	+	.	Parent=NM_001026495.5
NC_003279.8	RefSeq	exon	495828	496158	.	+	.	Parent=NM_001026495.5
NC_003279.8	RefSeq	CDS	490051	490202	.	+	0	Parent=NM_001026495.5
NC_003279.8	RefSeq	CDS	491197	491302	.	+	1	Parent=NM_001026495.5
NC_003279.8	RefSeq	CDS	491350	491559	.	+	0	Parent=NM_001026495.5
NC_003279.8	RefSeq	CDS	491610	491724	.	+	0	Parent=NM_001026495.5
NC_003279.8	RefSeq	CDS	491836	492160	.	+	2	Parent=NM_001026495.5
NC_003279.8	RefSeq	CDS	492225	492351	.	+	1	Parent=NM_001026495.5
NC_003279.8	RefSeq	CDS	492867	493556	.	+	0	Parent=NM_001026495.5
NC_003279.8	RefSeq	CDS	494260	494343	.	+	0	Parent=NM_001026495.5
NC_003279.8	RefSeq	CDS	494392	494706	.	+	0	Parent=NM_001026495.5
NC_003279.8	RefSeq	CDS	495828	496067	.	+	0	Parent=NM_001026495.5
NC_003279.8	RefSeq	mRNA	491243	496067	.	+	.	ID=NM_001306255.3;geneID=171639;gene_name=haf-4
NC_003279.8	RefSeq	exon	491243	491302	.	+	.	Parent=NM_001306255.3
NC_003279.8	RefSeq	exon	491350	491559	.	+	.	Parent=NM_001306255.3
NC_003279.8	RefSeq	exon	491610	491724	.	+	.	Parent=NM_001306255.3
NC_003279.8	RefSeq	exon	491836	492160	.	+	.	Parent=NM_001306255.3
NC_003279.8	RefSeq	exon	492225	492351	.	+	.	Parent=NM_001306255.3
NC_003279.8	RefSeq	exon	492867	493556	.	+	.	Parent=NM_001306255.3
NC_003279.8	RefSeq	exon	494260	494343	.	+	.	Parent=NM_001306255.3
NC_003279.8	RefSeq	exon	494392	494706	.	+	.	Parent=NM_001306255.3
NC_003279.8	RefSeq	exon	495828	496067	.	+	.	Parent=NM_001306255.3
NC_003279.8	RefSeq	CDS	491243	491302	.	+	0	Parent=NM_001306255.3
NC_003279.8	RefSeq	CDS	491350	491559	.	+	0	Parent=NM_001306255.3
NC_003279.8	RefSeq	CDS	491610	491724	.	+	0	Parent=NM_001306255.3
NC_003279.8	RefSeq	CDS	491836	492160	.	+	2	Parent=NM_001306255.3
NC_003279.8	RefSeq	CDS	492225	492351	.	+	1	Parent=NM_001306255.3
NC_003279.8	RefSeq	CDS	492867	493556	.	+	0	Parent=NM_001306255.3
NC_003279.8	RefSeq	CDS	494260	494343	.	+	0	Parent=NM_001306255.3
NC_003279.8	RefSeq	CDS	494392	494706	.	+	0	Parent=NM_001306255.3
NC_003279.8	RefSeq	CDS	495828	496067	.	+	0	Parent=NM_001306255.3
NC_003279.8	RefSeq	mRNA	496144	502042	.	-	.	ID=NM_058339.6;geneID=171640;gene_name=Y65B4BL.3
NC_003279.8	RefSeq	exon	496144	496283	.	-	.	Parent=NM_058339.6
NC_003279.8	RefSeq	exon	496330	496464	.	-	.	Parent=NM_058339.6
NC_003279.8	RefSeq	exon	497690	497830	.	-	.	Parent=NM_058339.6
NC_003279.8	RefSeq	exon	498427	498567	.	-	.	Parent=NM_058339.6
NC_003279.8	RefSeq	exon	499793	500119	.	-	.	Parent=NM_058339.6
NC_003279.8	RefSeq	exon	501929	502042	.	-	.	Parent=NM_058339.6
NC_003279.8	RefSeq	CDS	496230	496283	.	-	0	Parent=NM_058339.6
NC_003279.8	RefSeq	CDS	496330	496464	.	-	0	Parent=NM_058339.6
NC_003279.8	RefSeq	CDS	497690	497830	.	-	0	Parent=NM_058339.6
NC_003279.8	RefSeq	CDS	498427	498567	.	-	0	Parent=NM_058339.6
NC_003279.8	RefSeq	CDS	499793	500119	.	-	0	Parent=NM_058339.6
NC_003279.8	RefSeq	CDS	501929	502030	.	-	0	Parent=NM_058339.6
NC_003279.8	RefSeq	mRNA	496230	500068	.	-	.	ID=NM_001306265.3;geneID=171640;gene_name=Y65B4BL.3
NC_003279.8	RefSeq	exon	496230	496283	.	-	.	Parent=NM_001306265.3
NC_003279.8	RefSeq	exon	496330	496464	.	-	.	Parent=NM_001306265.3
NC_003279.8	RefSeq	exon	497690	497830	.	-	.	Parent=NM_001306265.3
NC_003279.8	RefSeq	exon	498427	498567	.	-	.	Parent=NM_001306265.3
NC_003279.8	RefSeq	exon	499793	500068	.	-	.	Parent=NM_001306265.3
NC_003279.8	RefSeq	CDS	496230	496283	.	-	0	Parent=NM_001306265.3
NC_003279.8	RefSeq	CDS	496330	496464	.	-	0	Parent=NM_001306265.3
NC_003279.8	RefSeq	CDS	497690	497830	.	-	0	Parent=NM_001306265.3
NC_003279.8	RefSeq	CDS	498427	498567	.	-	0	Parent=NM_001306265.3
NC_003279.8	RefSeq	CDS	499793	500068	.	-	0	Parent=NM_001306265.3
NC_003279.8	RefSeq	mRNA	502891	506250	.	-	.	ID=NM_058340.5;geneID=171641;gene_name=Y65B4BL.4
NC_003279.8	RefSeq	exon	502891	503212	.	-	.	Parent=NM_058340.5
NC_003279.8	RefSeq	exon	504057	504132	.	-	.	Parent=NM_058340.5
NC_003279.8	RefSeq	exon	504225	504278	.	-	.	Parent=NM_058340.5
NC_003279.8	RefSeq	exon	504323	504454	.	-	.	Parent=NM_058340.5
NC_003279.8	RefSeq	exon	505506	505605	.	-	.	Parent=NM_058340.5
NC_003279.8	RefSeq	exon	505660	505771	.	-	.	Parent=NM_058340.5
NC_003279.8	RefSeq	exon	505820	506049	.	-	.	Parent=NM_058340.5
NC_003279.8	RefSeq	exon	506093	506250	.	-	.	Parent=NM_058340.5
NC_003279.8	RefSeq	CDS	503062	503212	.	-	1	Parent=NM_058340.5
NC_003279.8	RefSeq	CDS	504057	504132	.	-	2	Parent=NM_058340.5
NC_003279.8	RefSeq	CDS	504225	504278	.	-	2	Parent=NM_058340.5
NC_003279.8	RefSeq	CDS	504323	504454	.	-	2	Parent=NM_058340.5
NC_003279.8	RefSeq	CDS	505506	505605	.	-	0	Parent=NM_058340.5
NC_003279.8	RefSeq	CDS	505660	505771	.	-	1	Parent=NM_058340.5
NC_003279.8	RefSeq	CDS	505820	506049	.	-	0	Parent=NM_058340.5
NC_003279.8	RefSeq	CDS	506093	506212	.	-	0	Parent=NM_058340.5
NC_003279.8	RefSeq	mRNA	506473	509056	.	+	.	ID=NM_058341.6;geneID=171642;gene_name=deps-1
NC_003279.8	RefSeq	exon	506473	506587	.	+	.	Parent=NM_058341.6
NC_003279.8	RefSeq	exon	506639	506745	.	+	.	Parent=NM_058341.6
NC_003279.8	RefSeq	exon	506802	507016	.	+	.	Parent=NM_058341.6
NC_003279.8	RefSeq	exon	507065	507225	.	+	.	Parent=NM_058341.6
NC_003279.8	RefSeq	exon	507277	507408	.	+	.	Parent=NM_058341.6
NC_003279.8	RefSeq	exon	507454	507705	.	+	.	Parent=NM_058341.6
NC_003279.8	RefSeq	exon	507755	507895	.	+	.	Parent=NM_058341.6
NC_003279.8	RefSeq	exon	507944	508048	.	+	.	Parent=NM_058341.6
NC_003279.8	RefSeq	exon	508098	508331	.	+	.	Parent=NM_058341.6
NC_003279.8	RefSeq	exon	508382	508491	.	+	.	Parent=NM_058341.6
NC_003279.8	RefSeq	exon	508538	508757	.	+	.	Parent=NM_058341.6
NC_003279.8	RefSeq	exon	508805	509056	.	+	.	Parent=NM_058341.6
NC_003279.8	RefSeq	CDS	506477	506587	.	+	0	Parent=NM_058341.6
NC_003279.8	RefSeq	CDS	506639	506745	.	+	0	Parent=NM_058341.6
NC_003279.8	RefSeq	CDS	506802	507016	.	+	1	Parent=NM_058341.6
NC_003279.8	RefSeq	CDS	507065	507225	.	+	2	Parent=NM_058341.6
NC_003279.8	RefSeq	CDS	507277	507408	.	+	0	Parent=NM_058341.6
NC_003279.8	RefSeq	CDS	507454	507705	.	+	0	Parent=NM_058341.6
NC_003279.8	RefSeq	CDS	507755	507895	.	+	0	Parent=NM_058341.6
NC_003279.8	RefSeq	CDS	507944	508048	.	+	0	Parent=NM_058341.6
NC_003279.8	RefSeq	CDS	508098	508331	.	+	0	Parent=NM_058341.6
NC_003279.8	RefSeq	CDS	508382	508491	.	+	0	Parent=NM_058341.6
NC_003279.8	RefSeq	CDS	508538	508757	.	+	1	Parent=NM_058341.6
NC_003279.8	RefSeq	CDS	508805	508876	.	+	0	Parent=NM_058341.6
NC_003279.8	RefSeq	mRNA	506663	508876	.	+	.	ID=NM_001306264.3;geneID=171642;gene_name=deps-1
NC_003279.8	RefSeq	exon	506663	506745	.	+	.	Parent=NM_001306264.3
NC_003279.8	RefSeq	exon	506802	507016	.	+	.	Parent=NM_001306264.3
NC_003279.8	RefSeq	exon	507065	507225	.	+	.	Parent=NM_001306264.3
NC_003279.8	RefSeq	exon	507277	507408	.	+	.	Parent=NM_001306264.3
NC_003279.8	RefSeq	exon	507454	507705	.	+	.	Parent=NM_001306264.3
NC_003279.8	RefSeq	exon	507755	507895	.	+	.	Parent=NM_001306264.3
NC_003279.8	RefSeq	exon	507944	508048	.	+	.	Parent=NM_001306264.3
NC_003279.8	RefSeq	exon	508098	508331	.	+	.	Parent=NM_001306264.3
NC_003279.8	RefSeq	exon	508382	508491	.	+	.	Parent=NM_001306264.3
NC_003279.8	RefSeq	exon	508538	508757	.	+	.	Parent=NM_001306264.3
NC_003279.8	RefSeq	exon	508805	508876	.	+	.	Parent=NM_001306264.3
NC_003279.8	RefSeq	CDS	506663	506745	.	+	0	Parent=NM_001306264.3
NC_003279.8	RefSeq	CDS	506802	507016	.	+	1	Parent=NM_001306264.3
NC_003279.8	RefSeq	CDS	507065	507225	.	+	2	Parent=NM_001306264.3
NC_003279.8	RefSeq	CDS	507277	507408	.	+	0	Parent=NM_001306264.3
NC_003279.8	RefSeq	CDS	507454	507705	.	+	0	Parent=NM_001306264.3
NC_003279.8	RefSeq	CDS	507755	507895	.	+	0	Parent=NM_001306264.3
NC_003279.8	RefSeq	CDS	507944	508048	.	+	0	Parent=NM_001306264.3
NC_003279.8	RefSeq	CDS	508098	508331	.	+	0	Parent=NM_001306264.3
NC_003279.8	RefSeq	CDS	508382	508491	.	+	0	Parent=NM_001306264.3
NC_003279.8	RefSeq	CDS	508538	508757	.	+	1	Parent=NM_001306264.3
NC_003279.8	RefSeq	CDS	508805	508876	.	+	0	Parent=NM_001306264.3
NC_003279.8	RefSeq	mRNA	508948	511238	.	-	.	ID=NM_001382874.1;geneID=3564829;gene_name=Y65B4BL.7
NC_003279.8	RefSeq	exon	508948	509214	.	-	.	Parent=NM_001382874.1
NC_003279.8	RefSeq	exon	509262	509423	.	-	.	Parent=NM_001382874.1
NC_003279.8	RefSeq	exon	509748	509888	.	-	.	Parent=NM_001382874.1
NC_003279.8	RefSeq	exon	510739	511238	.	-	.	Parent=NM_001382874.1
NC_003279.8	RefSeq	CDS	508972	509214	.	-	0	Parent=NM_001382874.1
NC_003279.8	RefSeq	CDS	509262	509423	.	-	0	Parent=NM_001382874.1
NC_003279.8	RefSeq	CDS	509748	509888	.	-	0	Parent=NM_001382874.1
NC_003279.8	RefSeq	CDS	510739	510837	.	-	0	Parent=NM_001382874.1
NC_003279.8	RefSeq	mRNA	508972	509861	.	-	.	ID=NM_001306268.3;geneID=3564829;gene_name=Y65B4BL.7
NC_003279.8	RefSeq	exon	508972	509214	.	-	.	Parent=NM_001306268.3
NC_003279.8	RefSeq	exon	509262	509423	.	-	.	Parent=NM_001306268.3
NC_003279.8	RefSeq	exon	509748	509861	.	-	.	Parent=NM_001306268.3
NC_003279.8	RefSeq	CDS	508972	509214	.	-	0	Parent=NM_001306268.3
NC_003279.8	RefSeq	CDS	509262	509423	.	-	0	Parent=NM_001306268.3
NC_003279.8	RefSeq	CDS	509748	509861	.	-	0	Parent=NM_001306268.3
NC_003279.8	RefSeq	mRNA	508972	511004	.	-	.	ID=NM_001392116.1;geneID=3564829;gene_name=Y65B4BL.7
NC_003279.8	RefSeq	exon	508972	509214	.	-	.	Parent=NM_001392116.1
NC_003279.8	RefSeq	exon	509262	509423	.	-	.	Parent=NM_001392116.1
NC_003279.8	RefSeq	exon	509748	509888	.	-	.	Parent=NM_001392116.1
NC_003279.8	RefSeq	exon	510739	510935	.	-	.	Parent=NM_001392116.1
NC_003279.8	RefSeq	exon	510995	511004	.	-	.	Parent=NM_001392116.1
NC_003279.8	RefSeq	CDS	508972	509214	.	-	0	Parent=NM_001392116.1
NC_003279.8	RefSeq	CDS	509262	509423	.	-	0	Parent=NM_001392116.1
NC_003279.8	RefSeq	CDS	509748	509888	.	-	0	Parent=NM_001392116.1
NC_003279.8	RefSeq	CDS	510739	510935	.	-	2	Parent=NM_001392116.1
NC_003279.8	RefSeq	CDS	510995	511004	.	-	0	Parent=NM_001392116.1
NC_003279.8	RefSeq	mRNA	511044	516397	.	-	.	ID=NM_058343.5;geneID=171643;gene_name=acs-13
NC_003279.8	RefSeq	exon	511044	511753	.	-	.	Parent=NM_058343.5
NC_003279.8	RefSeq	exon	512481	513090	.	-	.	Parent=NM_058343.5
NC_003279.8	RefSeq	exon	513143	513725	.	-	.	Parent=NM_058343.5
NC_003279.8	RefSeq	exon	513776	514208	.	-	.	Parent=NM_058343.5
NC_003279.8	RefSeq	exon	515023	515236	.	-	.	Parent=NM_058343.5
NC_003279.8	RefSeq	exon	516351	516397	.	-	.	Parent=NM_058343.5
NC_003279.8	RefSeq	CDS	511478	511753	.	-	0	Parent=NM_058343.5
NC_003279.8	RefSeq	CDS	512481	513090	.	-	1	Parent=NM_058343.5
NC_003279.8	RefSeq	CDS	513143	513725	.	-	2	Parent=NM_058343.5
NC_003279.8	RefSeq	CDS	513776	514208	.	-	0	Parent=NM_058343.5
NC_003279.8	RefSeq	CDS	515023	515236	.	-	1	Parent=NM_058343.5
NC_003279.8	RefSeq	CDS	516351	516394	.	-	0	Parent=NM_058343.5
NC_003279.8	RefSeq	mRNA	511478	515151	.	-	.	ID=NM_001379780.1;geneID=171643;gene_name=acs-13
NC_003279.8	RefSeq	exon	511478	511753	.	-	.	Parent=NM_001379780.1
NC_003279.8	RefSeq	exon	512481	513090	.	-	.	Parent=NM_001379780.1
NC_003279.8	RefSeq	exon	513143	513725	.	-	.	Parent=NM_001379780.1
NC_003279.8	RefSeq	exon	513776	514208	.	-	.	Parent=NM_001379780.1
NC_003279.8	RefSeq	exon	515023	515151	.	-	.	Parent=NM_001379780.1
NC_003279.8	RefSeq	CDS	511478	511753	.	-	0	Parent=NM_001379780.1
NC_003279.8	RefSeq	CDS	512481	513090	.	-	1	Parent=NM_001379780.1
NC_003279.8	RefSeq	CDS	513143	513725	.	-	2	Parent=NM_001379780.1
NC_003279.8	RefSeq	CDS	513776	514208	.	-	0	Parent=NM_001379780.1
NC_003279.8	RefSeq	CDS	515023	515151	.	-	0	Parent=NM_001379780.1
NC_003279.8	RefSeq	mRNA	511478	519646	.	-	.	ID=NM_001306267.3;geneID=171643;gene_name=acs-13
NC_003279.8	RefSeq	exon	511478	511753	.	-	.	Parent=NM_001306267.3
NC_003279.8	RefSeq	exon	512481	513090	.	-	.	Parent=NM_001306267.3
NC_003279.8	RefSeq	exon	513143	513725	.	-	.	Parent=NM_001306267.3
NC_003279.8	RefSeq	exon	513776	514208	.	-	.	Parent=NM_001306267.3
NC_003279.8	RefSeq	exon	515023	515236	.	-	.	Parent=NM_001306267.3
NC_003279.8	RefSeq	exon	519582	519646	.	-	.	Parent=NM_001306267.3
NC_003279.8	RefSeq	CDS	511478	511753	.	-	0	Parent=NM_001306267.3
NC_003279.8	RefSeq	CDS	512481	513090	.	-	1	Parent=NM_001306267.3
NC_003279.8	RefSeq	CDS	513143	513725	.	-	2	Parent=NM_001306267.3
NC_003279.8	RefSeq	CDS	513776	514208	.	-	0	Parent=NM_001306267.3
NC_003279.8	RefSeq	CDS	515023	515236	.	-	1	Parent=NM_001306267.3
NC_003279.8	RefSeq	CDS	519582	519646	.	-	0	Parent=NM_001306267.3
NC_003279.8	RefSeq	transcript	512017	512166	.	+	.	ID=NR_049907.1;geneID=13179200;gene_name=Y65B4BL.10
NC_003279.8	RefSeq	exon	512017	512166	.	+	.	Parent=NR_049907.1
NC_003279.8	RefSeq	transcript	514364	514492	.	+	.	ID=NR_049908.1;geneID=13179201;gene_name=Y65B4BL.9
NC_003279.8	RefSeq	exon	514364	514492	.	+	.	Parent=NR_049908.1
NC_003279.8	RefSeq	mRNA	520109	521554	.	-	.	ID=NM_001129076.3;geneID=190487;gene_name=Y65B4BL.6
NC_003279.8	RefSeq	exon	520109	520408	.	-	.	Parent=NM_001129076.3
NC_003279.8	RefSeq	exon	521320	521554	.	-	.	Parent=NM_001129076.3
NC_003279.8	RefSeq	CDS	520277	520408	.	-	0	Parent=NM_001129076.3
NC_003279.8	RefSeq	CDS	521320	521349	.	-	0	Parent=NM_001129076.3
NC_003279.8	RefSeq	mRNA	520277	520405	.	-	.	ID=NM_001379798.1;geneID=190487;gene_name=Y65B4BL.6
NC_003279.8	RefSeq	exon	520277	520405	.	-	.	Parent=NM_001379798.1
NC_003279.8	RefSeq	CDS	520277	520405	.	-	0	Parent=NM_001379798.1
NC_003279.8	RefSeq	transcript	526048	526139	.	-	.	ID=NR_049909.1;geneID=13179203;gene_name=Y65B4BL.8
NC_003279.8	RefSeq	exon	526048	526139	.	-	.	Parent=NR_049909.1
NC_003279.8	RefSeq	transcript	530215	530326	.	+	.	ID=NR_049910.1;geneID=13179204;gene_name=Y65B4BL.11
NC_003279.8	RefSeq	exon	530215	530326	.	+	.	Parent=NR_049910.1
NC_003279.8	RefSeq	transcript	530395	530683	.	-	.	ID=NR_049911.1;geneID=13179205;gene_name=Y65B4BL.12
NC_003279.8	RefSeq	exon	530395	530683	.	-	.	Parent=NR_049911.1
NC_003279.8	RefSeq	mRNA	530969	532418	.	+	.	ID=NM_001382923.2;geneID=171644;gene_name=Y65B4BL.1
NC_003279.8	RefSeq	exon	530969	531091	.	+	.	Parent=NM_001382923.2
NC_003279.8	RefSeq	exon	531267	531348	.	+	.	Parent=NM_001382923.2
NC_003279.8	RefSeq	exon	531790	531893	.	+	.	Parent=NM_001382923.2
NC_003279.8	RefSeq	exon	531947	532418	.	+	.	Parent=NM_001382923.2
NC_003279.8	RefSeq	CDS	530988	531091	.	+	0	Parent=NM_001382923.2
NC_003279.8	RefSeq	CDS	531267	531348	.	+	1	Parent=NM_001382923.2
NC_003279.8	RefSeq	CDS	531790	531885	.	+	0	Parent=NM_001382923.2
NC_003279.8	RefSeq	mRNA	531725	533084	.	+	.	ID=NM_001392171.1;geneID=36805065;gene_name=Y65B4BM.3
NC_003279.8	RefSeq	exon	531725	531893	.	+	.	Parent=NM_001392171.1
NC_003279.8	RefSeq	exon	531947	532553	.	+	.	Parent=NM_001392171.1
NC_003279.8	RefSeq	exon	532619	533084	.	+	.	Parent=NM_001392171.1
NC_003279.8	RefSeq	CDS	531948	532553	.	+	0	Parent=NM_001392171.1
NC_003279.8	RefSeq	CDS	532619	532852	.	+	0	Parent=NM_001392171.1
NC_003279.8	RefSeq	transcript	532968	533039	.	+	.	ID=NR_101514.1;geneID=24105185;gene_name=Y65B4BM.2
NC_003279.8	RefSeq	exon	532968	533039	.	+	.	Parent=NR_101514.1
NC_003279.8	RefSeq	mRNA	534455	535344	.	+	.	ID=NM_058347.7;geneID=171645;gene_name=psf-3
NC_003279.8	RefSeq	exon	534455	534569	.	+	.	Parent=NM_058347.7
NC_003279.8	RefSeq	exon	534618	534724	.	+	.	Parent=NM_058347.7
NC_003279.8	RefSeq	exon	534772	534970	.	+	.	Parent=NM_058347.7
NC_003279.8	RefSeq	exon	535031	535344	.	+	.	Parent=NM_058347.7
NC_003279.8	RefSeq	CDS	534458	534569	.	+	0	Parent=NM_058347.7
NC_003279.8	RefSeq	CDS	534618	534724	.	+	2	Parent=NM_058347.7
NC_003279.8	RefSeq	CDS	534772	534970	.	+	0	Parent=NM_058347.7
NC_003279.8	RefSeq	CDS	535031	535194	.	+	2	Parent=NM_058347.7
NC_003279.8	RefSeq	mRNA	535791	536587	.	+	.	ID=NM_058348.6;geneID=171646;gene_name=icd-2
NC_003279.8	RefSeq	exon	535791	535849	.	+	.	Parent=NM_058348.6
NC_003279.8	RefSeq	exon	535899	536306	.	+	.	Parent=NM_058348.6
NC_003279.8	RefSeq	exon	536356	536587	.	+	.	Parent=NM_058348.6
NC_003279.8	RefSeq	CDS	535808	535849	.	+	0	Parent=NM_058348.6
NC_003279.8	RefSeq	CDS	535899	536306	.	+	0	Parent=NM_058348.6
NC_003279.8	RefSeq	CDS	536356	536493	.	+	0	Parent=NM_058348.6
NC_003279.8	RefSeq	transcript	536804	536931	.	-	.	ID=NR_049912.1;geneID=13179209;gene_name=Y65B4BR.10
NC_003279.8	RefSeq	exon	536804	536931	.	-	.	Parent=NR_049912.1
NC_003279.8	RefSeq	mRNA	537122	542200	.	+	.	ID=NM_171831.4;geneID=171647;gene_name=wwp-1
NC_003279.8	RefSeq	exon	537122	537243	.	+	.	Parent=NM_171831.4
NC_003279.8	RefSeq	exon	537303	537560	.	+	.	Parent=NM_171831.4
NC_003279.8	RefSeq	exon	537606	537835	.	+	.	Parent=NM_171831.4
NC_003279.8	RefSeq	exon	538702	538911	.	+	.	Parent=NM_171831.4
NC_003279.8	RefSeq	exon	539453	539727	.	+	.	Parent=NM_171831.4
NC_003279.8	RefSeq	exon	539801	540008	.	+	.	Parent=NM_171831.4
NC_003279.8	RefSeq	exon	540064	540384	.	+	.	Parent=NM_171831.4
NC_003279.8	RefSeq	exon	540723	540983	.	+	.	Parent=NM_171831.4
NC_003279.8	RefSeq	exon	541064	541285	.	+	.	Parent=NM_171831.4
NC_003279.8	RefSeq	exon	541344	542200	.	+	.	Parent=NM_171831.4
NC_003279.8	RefSeq	CDS	537138	537243	.	+	0	Parent=NM_171831.4
NC_003279.8	RefSeq	CDS	537303	537560	.	+	2	Parent=NM_171831.4
NC_003279.8	RefSeq	CDS	537606	537835	.	+	2	Parent=NM_171831.4
NC_003279.8	RefSeq	CDS	538702	538911	.	+	0	Parent=NM_171831.4
NC_003279.8	RefSeq	CDS	539453	539727	.	+	0	Parent=NM_171831.4
NC_003279.8	RefSeq	CDS	539801	540008	.	+	1	Parent=NM_171831.4
NC_003279.8	RefSeq	CDS	540064	540384	.	+	0	Parent=NM_171831.4
NC_003279.8	RefSeq	CDS	540723	540983	.	+	0	Parent=NM_171831.4
NC_003279.8	RefSeq	CDS	541064	541285	.	+	0	Parent=NM_171831.4
NC_003279.8	RefSeq	CDS	541344	541631	.	+	0	Parent=NM_171831.4
NC_003279.8	RefSeq	mRNA	537122	542204	.	+	.	ID=NM_170794.7;geneID=171647;gene_name=wwp-1
NC_003279.8	RefSeq	exon	537122	537243	.	+	.	Parent=NM_170794.7
NC_003279.8	RefSeq	exon	537303	537560	.	+	.	Parent=NM_170794.7
NC_003279.8	RefSeq	exon	537606	537835	.	+	.	Parent=NM_170794.7
NC_003279.8	RefSeq	exon	538702	538911	.	+	.	Parent=NM_170794.7
NC_003279.8	RefSeq	exon	539453	539727	.	+	.	Parent=NM_170794.7
NC_003279.8	RefSeq	exon	539795	540008	.	+	.	Parent=NM_170794.7
NC_003279.8	RefSeq	exon	540064	540384	.	+	.	Parent=NM_170794.7
NC_003279.8	RefSeq	exon	540723	540983	.	+	.	Parent=NM_170794.7
NC_003279.8	RefSeq	exon	541064	541285	.	+	.	Parent=NM_170794.7
NC_003279.8	RefSeq	exon	541344	542204	.	+	.	Parent=NM_170794.7
NC_003279.8	RefSeq	CDS	537138	537243	.	+	0	Parent=NM_170794.7
NC_003279.8	RefSeq	CDS	537303	537560	.	+	2	Parent=NM_170794.7
NC_003279.8	RefSeq	CDS	537606	537835	.	+	2	Parent=NM_170794.7
NC_003279.8	RefSeq	CDS	538702	538911	.	+	0	Parent=NM_170794.7
NC_003279.8	RefSeq	CDS	539453	539727	.	+	0	Parent=NM_170794.7
NC_003279.8	RefSeq	CDS	539795	540008	.	+	1	Parent=NM_170794.7
NC_003279.8	RefSeq	CDS	540064	540384	.	+	0	Parent=NM_170794.7
NC_003279.8	RefSeq	CDS	540723	540983	.	+	0	Parent=NM_170794.7
NC_003279.8	RefSeq	CDS	541064	541285	.	+	0	Parent=NM_170794.7
NC_003279.8	RefSeq	CDS	541344	541631	.	+	0	Parent=NM_170794.7
NC_003279.8	RefSeq	transcript	539086	539242	.	+	.	ID=NR_101515.1;geneID=24105186;gene_name=Y65B4BR.12
NC_003279.8	RefSeq	exon	539086	539242	.	+	.	Parent=NR_101515.1
NC_003279.8	RefSeq	mRNA	539510	541631	.	+	.	ID=NM_001306342.3;geneID=171647;gene_name=wwp-1
NC_003279.8	RefSeq	exon	539510	539727	.	+	.	Parent=NM_001306342.3
NC_003279.8	RefSeq	exon	539795	540008	.	+	.	Parent=NM_001306342.3
NC_003279.8	RefSeq	exon	540064	540384	.	+	.	Parent=NM_001306342.3
NC_003279.8	RefSeq	exon	540723	540983	.	+	.	Parent=NM_001306342.3
NC_003279.8	RefSeq	exon	541064	541285	.	+	.	Parent=NM_001306342.3
NC_003279.8	RefSeq	exon	541344	541631	.	+	.	Parent=NM_001306342.3
NC_003279.8	RefSeq	CDS	539510	539727	.	+	0	Parent=NM_001306342.3
NC_003279.8	RefSeq	CDS	539795	540008	.	+	1	Parent=NM_001306342.3
NC_003279.8	RefSeq	CDS	540064	540384	.	+	0	Parent=NM_001306342.3
NC_003279.8	RefSeq	CDS	540723	540983	.	+	0	Parent=NM_001306342.3
NC_003279.8	RefSeq	CDS	541064	541285	.	+	0	Parent=NM_001306342.3
NC_003279.8	RefSeq	CDS	541344	541631	.	+	0	Parent=NM_001306342.3
NC_003279.8	RefSeq	mRNA	539510	541631	.	+	.	ID=NM_001306343.3;geneID=171647;gene_name=wwp-1
NC_003279.8	RefSeq	exon	539510	539727	.	+	.	Parent=NM_001306343.3
NC_003279.8	RefSeq	exon	539801	540008	.	+	.	Parent=NM_001306343.3
NC_003279.8	RefSeq	exon	540064	540384	.	+	.	Parent=NM_001306343.3
NC_003279.8	RefSeq	exon	540723	540983	.	+	.	Parent=NM_001306343.3
NC_003279.8	RefSeq	exon	541064	541285	.	+	.	Parent=NM_001306343.3
[truncated: 497,240 more rows]
