# Supplementary material for: The pos-1 3′ untranslated region governs germline specification and proliferation to ensure reproductive robustness
Source: PLoS Genet. 2026 Apr 27;22(4):e1012129. doi: 10.1371/journal.pgen.1012129 (PMC13132445; doi:10.1371/journal.pgen.1012129)
Supplement: S2 Data — (GZ) [file pgen.1012129.s008.gz › SupplementalDataSet1/03.Result_X202SC24112711-Z01-F001_C_elegans/result/03.Mapping/Reference/genome.fa]

>NC_003279.8 Caenorhabditis elegans chromosome I
gcctaagcctaagcctaagcctaagcctaagcctaagcctaagcctaagcctaagcctaagcctaagcctaagcctaagc
ctaagcctaagcctaagcctaagcctaagcctaagcctaagcctaagcctaagcctaagcctaagcctaagcctaagcct
aagcctaagcctaagcctaagcctaagcctaagcctaagcctaagcctaagcctaagcctaagcctaagcctaagcctaa
gcctaagcctaagcctaagcctaagcctaagcctaagcctaagcctaagcctaagcctaagcctaagcctaagcctaagc
ctaagcctaagcctaagcctaagcctaagcctaagcctaagcctaagcctaagcctaagcctaagcctaagcctaagcct
aagcctaagcctaagcctaagcctaagcctaaaaaattgagataagaaaacattttactttttcaaaattgttttcatgc
taaattcaaaacgttttttttttagtgaagCTTCTAGATATTTGGCGGGTACCTCTAATTTTGCCTGCCTGCCAACCTAT
ATGCTCCTGTGTTTAGGCCTAatactaagcctaagcctaagcctaatactaagcctaagcctaagactaagcctaatact
aagcctaagcctaagactaagcctaagactaagcctaagactaagcctaatactaagcctaagcctaagactaagcctaa
gcctaatactaagcctaagcctaagactaagcctaatactaagcctaagcctaagactaagcctaagactaagcctaaga
ctaagcctaatactaagcctaagcctaagactaagcctaagcctaaaagaATATGGTAGCTACAGAAACGGTAGTACAct
cttctgaaaatacaaaaaatttgcaatttttatagctaGGGCACTTTTTGTCTGCCCAAATATAggcaaccaaaaataat
tgccaagtttttaatgatttgttgcatattgaaaaaaacatttttcgggttttttgaaatgaatatcgtAGCTACAGAAA
CGGTTGTGCACTCATCTgaaagtttgtttttcttgttttcttgcACTTTGTGCAGAATTCTTGATTCTTGATTCTTGCAg
aaatttgcaagaaaattcgcaagaaatttgtattaaaaactgttcaaaatttttggaaattagtttaaaaatctcacatt
ttttttagaaaaattatttttaagaatttttcattttaggaatattgttatttcagaaaatagctAAATGTGATTTCTGT
AATTTTGCCTGCCAAATTCGTGAAATGCAATAAAAATCTAATATCCCTCATCAGTGCGATTTCCGAATCAGTATATTTTT
ACGTAATAGCTTCTTTGACATCAATAAGTATTTGCCTATATGACTTTAGACTTGAAATTGGCTATTAATGCCAATTTCAT
GATATCTAGCCACTTTAGTATaattgtttttagtttttggcaaaactatTGTCTAAACAGATATTCgtgttttcaagaaa
tttttcatggtttttctTGGTCTTTTCTTggtatttttttgacaaaaatttttgtttcttgattcttgcaaaaatttttc
cgtttgACGGCCTTGATGTGCACTACCTTCGCTTAAATactacattttctgaaaatgttataatAGTGTTCATTGTTTCA
TACAAATACTTATTTAATAGTATTTCTGGTTATATAATTTGTATAAAAAGTGGTTGACATAACAAGGCTGACGAAACTTT
GTgatggctgaaaatattttcctagctttattgatttttatttatacgTGTTTGAATAACTTGGCCAAATCGCCGAGAAG
GAATAGAATACTGGACGACATTGtacatattttccaaaaaatcagaaagtaGATGACGGGACCAATTCTTTCTGTCAGGT
TTTACAACCGCCCAGTGCGTCTACGTCACATGTTGTATAAATGGTTGTAAACAATATGCGGAAACAATCAAATGCATTCC
CATAAGGCATAATATAGAGGCTACAGGCAATGAGTATCGCTCTTTGCTTTgtttaaagggggagtagagtttgtggggaa
atatatgtttctgactctaattttgcccctgataccgaatatcgatgtgaaaaaatttaaaaaaatttccctgattttat
attaatttttaaaatccgaaaatccattggatgcctatatgtgagtttttaaacgcaaaattttcccggcagagacgccc
cgcccacgaaaccgtgccgcacgtgtgggtttacgagctgaatattttccttctatttttatttgattttataccgattt
tcgtcgatttttctcattttttctcttttttttggtgttttttattgaaaattttgtgattttcgtaaatttattcctat
ttattaataaaaacaaaaacaattccatTAAATATCCCATTTTCAGCGCAAAATCGACTGGAGACTAGGAAAATCGTCTG
GAGATAGAACGGATCAACAAGATTATTATTATATcattaataatatttatcaattttcttctgaGAGTCTCATTGAGACT
CTTATTTACGccaagaaataaatttaacattaaaattgttcatttttgaaaaaaaaataattaaaaaaacacattttttg
gaaaaaaaaataaataaaaaaaattgtcctcGAGGATCCTCCGGAGCGCGTCGAATCAATGTTTCcggaactctgaaaat
taaatgtttgtaTGATTGTAGAACCCTTTCGCTATTGAGATTTGATAACTTTtaagtaataaaattttcgcagTAAgaca
ttaaaacatttcacaATTAAGCTGGTTCTGAACTGTGTGaagtatattgaaaaaaactaactgatacaaaaatataattt
tatgatAGTTTTCTGGATGTCCCAATATAAACGATGTCAATTCTGCGACATGCTACAGTCATCCACGAAAGTAACCCGAA
TACCGACAAAAGAAGAGGAACGCCAACTTTGGATAGACGCTCTAGGGGCTGATTTTGGTCGGAAAATAGTCGGGAAAAAA
TAGAGGACATTACAGATGAGGATGAGGATGAAGATAGAAATTTGCCGACAACTTCGTCATGCcgctgatttttttgatgt
tctacgcttaaattttcagcgaacgaactattttttatattttgattgtttttaaataatatttgccATAAgaaattctc
acttttccaGGAAACGTCGTTTCGCCGCGATTTTCCTCGTCTCCAGTCGATTTTGCGCTGAAAATGGGATATTTAatgga
attgtttttgtttttattaataaataggaataaatttacgaaaatcacaaaattttcaataaaaaacaccaaaaaaaaag
agaaaaaatgagaaaaatcgacgaaaatcggtataaaatcaaataaaaatagaaggaaaatattcagcTCGTAAACCCGC
AAgtgcggcacggtttcgtgggcggggcgtctctggcgggaaaattttgcgtttgaaaactcacatataggcatccaatg
gattttcggattttcaaaattaatataaaatcagggaaatttttttaaattttgtcacatcgatattcggtatcaggggc
aaaattagagtcagaaacatatatttccccacaaactctactccccctttaacaACCACCCGAGGATATATTCGACAAAC
GATCTATCTACTAGGAATAACTCGATTATTGACATATTATAGACTTCTTTTAGTATTTGTAAAATAGAGGATCAGACCCA
AAATTCAGCCCGCGAAGGCATGACGTCAGCGCGAGGCAGTAGTTTCCAGAAGAACTCTGTCGTCTACCTTAATGCCTCAA
ATGCGAACCCGCTTCGGCCATCCTTCTCGCTCAGAGAATGGATTAGAGTTCTCATCAACTCCTCTGTCTAATTTTCAACT
GCGGCGGTTGGCGACCGGTATTACCGCGGCGACCGACACCTCCCGGGTTCCGTCGATCGCTGTCTGTTGTGTGCGCCGCG
ACTCCGCCCACCGGTGGTAACTTTTTGTGGGGGAATCTTtgtttttggtcatttttcagCGCTTTTCAGCGATTATTGac
caattttgaataaaattttcaacagaatATCATCTAAAATATTGCTTAACATTTATTTAACAGAAATAACGTGAGCACGC
ATgtaaaacatgaaattttcgggaaaattgcaattaaacgaataaaaatcgatatttaaaTCAATTATTGGTGAATCCGG
TGTGTTGAGGCTTCAATGCATACATTTTTACTGGATAAATCTCCTTTGGGAATCCGGTTTGCAGTGCTTTCGAGACCATG
TCCAGTTGAGAATCGGCGAACGCTTTAAGAAGCTCGGGCTGAATAatgaattgttttaaaaaatgtttagtaaaaaattg
ttttcgtgCAAATTGTCTTCGATATTATCCAAACGTGACGTTTTGCGATTTTCGCGCTAAAATTACAGTAAGtggggtct
cgacacgacaatttttgtgaaatacaAACGGGCGTGTGTCTTTaagaagtactgtagtttaaaaacttcatttctgtgga
attttcatatatttttcatagtttttctctttaaataaatcacttttcaacaaaaaactatgagacaatagtttgaaatt
acagtattctttaaaggtgcacgcCTGCTCGAATTTCGCAAAAAcgtgtcgtgtcgagaccccaATTACAGTATTTTTGA
CCCGAATATCGCGAAATTTCGAGTCTGggtgaaaacattgaaatttttggcaaaataaaagaaatatgtcctttttcaga
atatattttctaaatttcgagacgaaacaacaattttaaatgaattttaattttaaatattaaatatttcgGAATTTGGC
GTTTTTTATGCATGTCGATTCACTAACGATTTTGTACTACACGTGGGCAAGTTTATAcagtttttggctaaaatttgtga
atttgaaCCGTTTTTCGgcgaatatttgaaaaattggcaaaactggttcaaaaacaaaaattttttaaactgtacAAACT
GTCCAAAAATTcgtcgtaaatcgacacacccttctcattttttcaaaattttaattgttttcgaatgttttttttgcaga
ataatttgtaaaatgagccttttgtgaattttttttaatttcaaagtttttattattttttctcaaaccaGCACCTCTGT
TCTCGTCCAACTATGATCATCATCGTCGAATAACCGTTTCTCGTGATTTGTCACATTATCCTTGAGCACAATACATCCAC
CAGGTTTCAGtcctttctgaaaatgaaaattaattttaaaaaaattgaattattttaaatgaaacagTTTTCAGAGATTT
CTCAACTTTTGAGTCCACCACCAGGCCTGCACGTTTTTCGGgttttatcttttaaaaaactgaaaaatcgaaaaatttca
atttctgttTTGTGGTCAAAATTGTAATTACAGGTAAGCAaatagtttaattttaaaattgaaaattagggAAATGACCG
GACATAAGTTTAAAAacccgattttttcaataaaaaggaaaattgaaaatttaataaaacagGTTGTAAATCAAGGAGAT
cgtattgattgaaaaaaaatccgaatgtTCCGGatttttcagtggttttttttgaaagaaaatcgaaaaagtaaatgttt
ttaatttttaaatttaaatttttaatcggaaaaaatgtacgaaattgactttttaatgtgaaaaattgttgttttaaaaa
aaaattttaaccgATACAGATTTTCTAGACTCAGTTTTTTCGGttgaatattgttttttactattttttcatTACAGAAA
GAATCCAATTTTATTTCGCTTAAAAAATAACCGGAgcatcgaaaatatttttttttctgttttactCAAAGCATTTCAAT
TACCtagaattttgtttaaaaactacATGCTTTATTTATGAACGTAATAAATAAGACCCCCTCTTATTTATAAACTTTca
acatattttcagttttcagtgcTATCTAGTGCTTACCGCACATCTTTTAAAGAAATCAACCAAATCCTCATCAACCAAAT
GCCCTGAAACCCATTGAATCCATATCAAATCATAACGTCGTTCGGGCGGTGCAAACGTCTGCAGTCCTTCGACGAATTTA
TCTCCAATTCGTGGATGTTTTCCAATATATTGATCACTTTTCGTGATCAACTCCTCGACGACGTCTTCCATATCAACTTT
CGAGAAGAATGGCATTAAGAGATGCTTTGTAACACGTCCGATACCCGCTCCGCAGTCCAGTGCATAGTCAAAGTAGCCGA
ATagattctggaaaatatttataaaattcaaagttgGCCCAGGGGTGACCGGCAATTTcaagcaaatcggcaaattgtca
attttctgaatttgccgaaaatttgacaaaaacgacaatttgccggttcgccgaatttaccttttttaaatttaattttc
aattcaggcaaACTGACGATTttccgtttgccggatatcaatttgcagGAATTTCTCAAAGGAATTTTTATTAAGACGGA
AACACAgtgcttttttgaattttttttcccgttttcttcagatatttttatagaatttacTGACTTTTCAGAATAGATGT
AGGacaattttgttgttttaaaaattgaaattctgaaatttccaacaaaaaaacatgtgcAAACCCACAAGttggcaaaa
atattttgcatttgccgtttttcccgTTTGCCGAAAAGTCTAATTTCGGTAATTGggccatttttcgaaattttgagcca
cataaaaaactttgaaccaTTTTTGAGAAGTATTATTACGACATTCGTTTATTTGAGCACAATTTGGGCCTATACTTTCA
AAATCGGGGTTTGAAAACCCCTATATGTTCGACCGAATGTTAatctcataaaaatttgatgaaaataaaattttctacgg
CTCATAAACGTATAGCCCCCGTCAGTCTCAAAATTTATACGATAGACACTTTTTGGCGTTTATCGCCTATATTCCGTCAA
AAACCATTATTCATCATTCTTtcaatgttgttttttttaaggcTAAAAAACTTTCATGCAAATTTGTTAGCCGTGTCGTG
GTTTAtacgaaaatttcagaatttataaaataaaggAAAACGAAAATGTTTCTATATACCCTATTTATGTTCTCTGATTC
CGAATAccaatgtgaaaaattcaaaaaaaattccctgattttatataaatttttgtaagcgacaaaaattgtcgtttgaA
TTTCACACTTggttacaaaaatttatgaaaatgaggaaaatttgttttaattttttcacattgatattcggaatcaggaa
AATAAATAGGGTCTATAGAAAAATTCCGAACCTTCACTCCTTCTCTGAgtataataaatttaaaataaatacagaaaatt
tcagttcagaCCTCATTAAATTTGGGTATATTTCTAGGATCCGAGTTTTTACACCAGATTTACAAACTTTTAGCCTTTCA
CCGCCTTTTTATGCGCATTTCCCATCAGtcaactccaaaaaaatcgcaaCTTTTGCCTCATATTTCAAGAATATTCCCCT
TTCTCTCCCCATTGAAAGTCATTTTCGAAACAAGCGGAAGATTCGTCATATGTGGTAATGTGTGGCGTGCGTTGGCAAAC
AACAAGAAAGAATCattctctgaaaacaaaaagcgTTTTGGGTGCCAAAgtaatattgaaaatctgccgtgttttctcat
tttccatcaaaagaaaatgagaaaaaagtttcggcGTTTTATTTGATTTCCGGGAAAGAAGACTCGGAAAAagatttaat
tgaatttttcatagcAAACCTATATTGCAACAACTTTCTAAAAGGTCAGAAATTGCCGCGTAGcctagaaaattggaaaa
ctctTCCAGCTGGTATTATTtcagacatggtgcatcgaaaattcgaaaattacagaaattaACATTTTGGAGCATCTGcc
agaaaattgagattacAGTACCCCACTTCTGCCGAGAAATTCGAGGTGGAAGAGGTCTTACAAAATTTTCGGTCACGTGA
AAATGGGAAGCGTTCAGGCTCCACACGACGGAATTCACCTAGTTTTCAGGTGAGAAGATATCGTACGAGGAGAATTGACC
TCCAAATCCTGATCGTGACTACAGGTCGTCGTTCGGAGCTGTggaagagttttgaaaatcttcgaCCATGAGAGAAATAG
ACAGGACGaccaaacattttcagtggaaGAGCTTTTCCTAGGCCATCAGGATGCTATTTCGACAGAGCTGAGTTATCCTC
AAGTCGTTACGAGGTGtggaaaagttttccaaaatcccCGACCAGGTAGAAAATGAGCACACCGATTAAGTTTCTCCAGT
GGTAgagttttttctaggccatcattATGCTATCTAGAAAAAAGCTTCGGCCATGGGGTTTTTAGGCCGTCTATTTATTT
CTCATAACTTTCTCAGAAATTCGTCTATTTCTCAGAACCCCCCAATGataagttttttgcaaaaaaagttctgCTTTGCT
CATCAGCCGTAATCAGGTGACCTCATTAGGCCTACCCAAACACAGATTtgtcattatttttcagacaaaaaacacgaaaa
aaatcttCACGCATGGGGTGATAACCTGATTTTAAATCTTACTGTGCCGGCTGGCGCGGCGAGCTTCGATCACTGAGCCG
AAAGATTATGAAAACTATGGGAATGACGGCGTAGCCTAGAAATCGTCCAGGCAGAGATTCTGTCTAATTTTCGAGCATAT
ATCTCCCAGTTTTGTTATTAATTTAAGTAAACTCAAACCTAGAAACAAGTAAAacgggagggggggggggaatatcagaa
aattaaatcttGCGACACTTTTCCATTGATACTTTCAAGGTAATGCCCagaggtgtgcggcaaattttgaaacttgcgCA
TGccgcctttttttttttctagaaaacagtcagaattttttgtcgaatttgttgaaaattcgcTAATATACTGtgagttt
agaaaaaataacgaaaaaactCGGAAAAGGAGGAAGAGATCTGAAATatgtagatttttttagaaaagaccagaaattac
tgaaaaattggcatttttcgtCGAAACCCCAATATACTAAATTATTcggatttttagaaaattttcaaattcaccataca
gtgcattttttcctacttctacgactttaaagggggGAGCATTTATGCGGAAGGGTCTTGCCGCGCATTTAGTCATCATT
TTTAGCAGTTTCTGTGTAAAATTCGCGTAGATCACATGAagatcacaaaatatttatccCATATTTCGTATTTCTGTtgc
tttttcacaaattaattGTGATCTACGCGTGATCTCCGCGAATTTTGAGCAGACTTTGTTAAAAATGATGACTATGTGCA
CGGCAAGACCCTTCCGCATAAATGCGCccccctttaaagtcgtagaagtggaaaaaaaatgcactgtagcaaaaaatcga
acatttctgttcgatttttgaatttctcgaaattttttaaaataatttttaaaataacatttttattttatttcgaaaac
taccgattttagaaaaattctaaaatttcgattttttttgttgatttttcgatttttaaaataaaatttcataatttttt
aaaccgatCTTTCTtgcttttcctgaaaaatcgatgatttcTATACCTTTTTCTTCAGTCCTTCAATAAATCGTTTCGAC
GCCGATATGTCGGGCGCGTGAAGCGCTTCGAATCCGCCGAGCATTCCGTTGACGTCCTGGCTCGCGCGGCTCCAGTATTC
CTCCGCCTGAAAGAGAATAGTTGAAAACATTGTTTTGagacttaaaaattttttttttagtttttttcaaaaattcttac
atgttatagagtttttttttcaaattttcagcttttttcagaaaaacttagtattttcgataattttaaataaaaaagtt
ttttttcaaaaaatgtttcggttttttttttaatttttggtctaaaattCTCCGCAAAAGATTTGCGTGCTGGCcgaact
ttttgattttgtacCTTTTCATAAACATCTTCACCATTGTGAATTCtagaagatgatgaagagcTCATTTTTGATGTTGT
GACAGCTGCTCCGAGCAATCTGGAGACTTTTGTGACGAAAAGACGAGAGGTCACGGATATGATGATGATACTGGAAATGA
GATATTTATATTTACTAGTTCATCGGGAAAATTATTACGAGAAAGATAAACAGACATGTgcgtttttttaatggaagaga
aacacaagaaaaatctggaaaactaggccacggCTAtcagtgtcgatttacggcatacggtctcgacacgactatttttg
ttaaatgtgaaggtatgcacctttaaagagtactgtagtttgtaACTCTCATTgctgcaacatatttgacgctcagcgaa
aactacagcaATTCTTCAAAAGACTACTGTAGCCTTTGTGTTGACTTACGGGCTCGATTCTCGAAACGAATTTCTGCTCG
AATTGTGACAGCCATATTCAATTTGGTATAGtcttttcgtattttttgccatttttctgttttcttctAATATTTAATCT
ATTATTAAATTATGTCCGTAACTCCCTCCAAAATTAGAACTGCGACCGAACAGAGATTCGTTCCGCCCCATATTCCGGCC
AATCAGATCGAGTAGGCGGAGTTCgaagtcgctgattggtttgaAAAGTCGCGGAAATTTGCAAGTTTTAAGGTAGCGAA
AACTGATGACTATTGTAgcgcgcttgtgtcgatttacggaatctcgattttcaggaatgaatttttaattacattttttc
gcTCAATTAATAttctaaataaataaataaatgatttgaattaatttaatttcattcgAGCCCGTAGATCGACACATgtg
ctacagtaatcattagttttcgctacgagatattttgcgcgtaaaatatttTCCCGTAATAACTCTACTCCGACAAACAT
TACGACCTCCATGGAGGCCTCCAGGTATAGGTGAGACTCTTGTATTTCCAATTCAGAGACAATGCGTCACTGGAAGAGAA
AACGaagcggaaaaaaaaacacggaaaCCCAAAAATAGTGTTTGCCCCGCTCTATTCTTCTCCAATAATTTCTGTGTCTA
ATTTTGAAAGACTCCACCTGTGTATGCCTTCTCGACataaacccccccccccccccctatcTTACATGGTACTGATAACA
CTTTCAGTCTTTCACACTTTTGGCGCGCAACGCCGCTCTTTTTTCGCGGCGagctgatgacgtcatcaatttttcatcgc
tTTTGATTATCTTCAATGTTCTAGAAGGGCACATAGGTCATCCTTATTTTTTCCTTCTCTTTCTCGTGACGGCCCTTGTT
GCGCATGCCCGCCCCCTAGAGCAGGGCGTGGCCTGAACGGCGGCTCCGAGAGCTACTCATTCTTGCCGCGTCACCCTCCA
GCGCCACCCAAACTTCTTCGGTTCTAGAGATCGAGAAGAAcgtatgattttttaaaattataattgtttctttcgaaaaa
aaaaatttcatttacaGTAAGCCAAACATACACAATCAACATGAAACTCGTAATTCTGCTATCTTTTGTTGCGACAGTTG
CGGTTTTTGGTGAGTTTATGCTTTAGATAATacttttccgccaaaaatacAGTTGCCGGTCTCGGTAtggcaatattttt
gttaaattcgaaAAGCAGTGAGTAATGtagtttcgaattttcgtttctgcttaattttcatcaattcatCGTTTTTCTCA
CGACTTCTtctttatgaaaaatcaatgaaaattctgaCTAGGTCAGCTTAGGGGTGAGGTACCTAGAGACGCCACATATG
CCAAACGGAAGCTGAGATCATTGGCTACAAGAATATGCTTTCAAATTCTGCAACGGACCTCTGGGAGTCTGGAAAttctt
gtctgaaattatGCTTTTGAATGCTCGAAAGTGgtaagaatttagaatttattacagaaaaacgtttaattaataaaatt
agttttatacTTGAAACAAGTACTGTATGCACTGtatcaaaacacattttcatcttttctagGTATTCAACTTCAcgttt
ttctgtaataaattctaaattcttacCACTTTCGAGCATTCAAAAGCataatttcagacaagaaTTTCCAGACTCCCAGA
GGTCCGTTGCAGAATTTGAAAGCATATTCTTGTAGCCAATGATCTCAGCTTCCGTTTGGCATATGTGGCGTCTCTAGGTA
CCTCACCCCTAAGCTGACCATTCCCTAGTGagcaaacaaaattttgaaattacagtactatttaaaggcacattgatttt
ttgggtcaagcaaaaatttgtcgtgtcgagaccggctacggtattttcgcgaaaaatcgcaaaatctTGCGGCTGGGATA
TACTTGTGCGAAATACTTTTTGCattaattttgagcaaaattattttttttagactttttgaaatccaaattttttggat
tgcGAAAAAAACCTGTGTCCGGTTGTTTCATTAGGCCAACAAAGTTCCTGGAACACTGATGAAAACCATGATAGAGGCGG
AGcataatatcgatttttcgtactTTCCTGTATTTCTTCTTCTATATGGCCGAGTAGAACAGGATTAGGGGtaaagtcaa
aatttttctcatatgGATATCATATggatatcaaaatttttctcatatgGATATggagaaaatttttctcatatgGACTT
TGAAAGTTGAATCACTTGACATCTGGGAAATTAGTATTCCAGGCGTAAGTCGGATCTGTTAGAAACGGAATACTTATAGG
CTTCGTGAATTAGGTAGACTTTCAATTAATCTGATCCATGGGAGTCAGACGCGGTTTCcaggcctgacgcctgcctccaA
CTTGCCCGCCTCACGCCGGTCTCTCGCCTCATTTCTGCACTGTGACGAGACAGACGAAGGTCGCCTTCTGGCGCCCGCAT
GGAAATCCTACGAATATGTCAGCTTCTGATGGgactccgtaaatcgacacacagGGGTACCTCAGACATTTCCCTCCCCC
TTACAAATTGTTAGGACAAGGAGGGGGAATTCATCTCCACTCGAGACACACATATGTTGTCGTCAGTGAAGTGTAAAGAT
CTAAACGATTGCGTGTATGAAAAAGCACTCTATGATCACCTTTTTCATCTTCCTACACCCTTTTTAGGTGTGGTGCCCAT
CGAGCACTCACGCCAGGCAGGGAGAGCACCGGTCCCTGACTAATGGGATTCGAATGTTTTAGACCGGAAATAGGAGCGAT
GAAAGAGCATAGAAATGATCATTTGGAAATCACGTTTAATTAGGTTACggcgaaaatttgcaaaaaagagCAGGAAACTT
GGCTCAAATCCTTCGAAATATAACAACTAGGACTTCCATGTAGGCGTTAAAGCGCCCTGTCTCTCACCCCAATCCGTACC
TTAAGCTGAAAcaaacgtgaacttttttcatttcttaaaggagtatcgtcaatgggaaaattgttttaaaatgtagtatt
tGTACTTCAACTtccaattattgcaaaagaaaaacggaaaaaatccgttaacatTCAGCATTTTAAGTCGaagaaatctt
taaaatttaactagagaaatcctaggccacgacgctcattcgaattttaatttgttttgatattgtattttgaaaaaaaa
acttaatacaATTCCTTCTTCCCAGTTTTCtataactttttgagaaaaaaacgaattaaattccgaaaaaactacattta
aatcaatattttgtttacgaatatggcctagaaatcgcgtggtggcctaggattcatttgcgcgcgaaattcaaattccg
tCACTTTCGTCGATTTCAACGGCTAAATGCTGAATGTCAacggatttttcccgtttttcttttgcaataattAGAAGTTT
GAGTACaaatactacattttaaaacaattttatttttggtattttgacgaaaaattgatttattggtttttttggttgtt
tgggaccaaaaaatccaaaaaaaatgtttggcgtGTCTAGTTTCGACTCGAGACTATTCtgtattaaaaatacattaaaa
catgtattttaacacagttgtgacgtcataaatgtattttgatacattttgcaacattacttaaataaccccattaaaaa
ttaacctaagcatcaaaaattttttggtttttttggtttttcgaaaatttcaattttttttgttttttggttttttttgg
tttttcaaaaacttcaattttttgttttttggtccaacatttttttttggtctcaGCTCTGCTGCCTACCCTAGAAGAAC
TAATAGCGCttcaaaaactgatgaaaacgttcaaatttgtcgaaatattacgaaaatttgaaaagttggcTCAAATCTAG
ATTGAATCGGCCGATTTTCCACAAGTTTCCAAGTTTCCACAAGTCGCCACATATcccgagaaaaatcgattcaaattgtt
tgaaaattggaatactGCGAATTTTGAACCAAATTTCCCTGGCTTCTCTGTTGAAATACTTGAAAATACCGCGaagcaaa
caaaaaatctaattattacgtgaacacaaaattctgaaaatgcgtatatattgcgcaacatatttgacgcgcaaaatatc
tcgtagcgaaaactacattaattctttaaatgacacGCTGTATGTGGTGATTTACgggctcaaaaaattattttcgaaaa
tcaagcccgtaaatccacacgtAGTAATTAtataaagaattactgtagttttcgctacgagatattttgcgcgccaagta
tgttgcgcaatacgcaacCCCATATGTTGATATATACTGATGTGAGGATAAAAAACAACACAACTTTCAGCGGCTCCATC
GGCTCCGGCAGGTCTCGAGGAGAAGCTGCGTGCTCTTCAGGAGCAACTGTACAGTCTGGAGAAAGAGAACGGAGTTGATG
TGAAGCAAAAGGAGCAACCAGCAGCAGCCGACACATTCCTTGGATTTGTTCCACAGAAGAGAATGGTCGCGTGGCAGCCG
ATGAAGCGGTCGATGATCAATGAGGATTCTAGAGCTCCATGTAAGTTAGTGGTGGTGGCCggaaaagagaaaactcggcc
aagCTGCTcggagtttttgaatttttgataatccgaaataaaaattgattgctCGAAAAGGAACaatcttttggaaaaaa
acgaattttgtcatttttttcagcaaaaattgattttcgaatttttccaataaaaaatcgataatttctccCCGTGCAGT
GGAAaacaaacaatatttttttgttgatcgTTCTCTTCCAAACCCGGAATAGGTACACACATTCCTGCGTCATCCCATTC
TCttatcacacttttttttcgaaaataaaagtgTAGAGACGGAAAAGTGAGAAAGGAGTCAATTTTATGCGAAATTTTGC
ATGATAATAcactcaaattaaaaaaactgcgtggcgtgcactgcagaaaacctcatatttaggccccgcctttttctcgt
ccactcacggagaaaaggcaaaaatttggggaccaaccaatatcaggccgccgacatcctacgggttccgcgcgccgcta
tgtttaactcgctgtgggtgtggcgagctgtctccgcccgctgcgagttaaacatagcggcgcgcggaacccgtaggaag
tcggcggcctgatattgttggtccccaaattttttccttttctccgtgagtggacgagaaaaaggcggggcctaattatg
aggttttctgcagtacacgccacgcagtttttttattttgagtgtatagGTCTCGATTCTCGAAAGTATGACAGTTATTT
AAATGATGAACTCGTGATGactgttaaatttttggaaatttcgggggaattatatcgatttttcgataaatttacaggaa
aaaagtccaaaatctAGGTAttccatggtaggcaggcgcgaTTTCTTGACGCCTGCCTGGAATCTGTCCGCCTCAcacca
aaaaatgtcaatcattttgctgaaaaccaaattaagaaatgaaaaagtgcACTTAGAGATGATGACGGAGGTCGCCTTAA
GGTCAGACAGGttaaaaaaccgattttagTTGagttttcccgaaattttctgaacaaccGAATTAGAAATATGCTGCTTG
tcatttttgagtaaaaattaacgaaaactTCGACCAAAACcacgaaaaaaatgaagaaaataaagatttttcgagaaaat
aacaacaaaatccagcaaatagtgaaaaatagttttatccGAGAAAAAGTAGTTTAGACGCTATGAACTCtcgaaaatca
gattttttcaatctaaaagccataaaattatcgattttttaaaaattctcactgAAAACCGGCGAATTTCAGTGCTCCAC
GCAATCGAAGCCCGCTTGGCCGAAGTGTTGAGAGCCGGAGAACGCCTCGGAGTCAACCCGGAGGAAGTTTTGGCGGATCT
TCGTGCTCGTAATCAATTCCAATAAATATTCTTTGCCCTAAATACTTTAAATTATCCATCTGACAACTAAAATTTCGGTT
CTTCTTGGCTTCTTCTATTTGTGAAATGGTTTATTTTCCCCCGAACTCTCAAAAGGTTTAAATATTGTTCGATTACCcct
ttttatcaattattttcttcaatttcttatttatcattatttttctaaacgaAGACGGATGTGATTTTAAATTATGTTAA
TGGACTATTTTACAAACTGAATAAATTCAGCATGTTGGCAGGttttttcagtagtttttgagtgaaaatagAGGTAAAAA
gacagaaaatcaataaaaaatgaaaacaaaactatgaaaaatggttgaaaatcgagcaaaaatcgttcaaaaaaaaataa
attcaaaaaataattgcgtCGAGAAACGCGTCAGTAGCcgctctctgcgtctctcacccTTCAGCACGCGGAGAGAGCCA
CGAGAAATGCGCAAAGGCTAAATTCGGCgcggaaaatcatttttcaaaataaattcgacgagaaaatcaatacttaagta
attatcgattttcagctcgttcaaaaaattttcagaaacgttTTAGTcgtttaaaggtttttttaaaattaaaatcgtCG
GAAGTAAAAAAATAGCGCGGATGGAAATCTACGGAGTGCGGAGCGAACAAAcgcgcggtaattcaaatgggTAGAAtagt
caaaattgaaaattagccAGCATCgaccgatttttttaaaacttaatggattttttcgtttttcttttgtggtatTTCGG
CATTTAGGATTAGATAGcacattttaaagtaaaattccCATCCAAGCTACTCCACCTTCTCCAGACTGTACAGTTAAACC
AATTTGAAAAGTGTATTGtatcccgtttttttttctgaacaattttgaaaatttttcgtttatcCAGGATACGATAATCA
TGATTCAAATTcgttaacaaaaaatgaatatatgAGAGCGATTAAAGCATTTGTGTCGGAAAATATGGGTTAAATGGGGA
GAAGGGGGCGGACATTTGGATGGGgtacaaaaaaatatgcaaaaaatgggctaaaaacaatattttcaaattatgccCGA
CAAAGGTTCAAAAGTCAATATATAGAAATGAGAACATGAGTATTATGCCACGTGGCGGGAAAAATATGTGGAATGTAATA
CGATGAGATCCTTGTGAATACAAAGCTTGTGACGACGTGGCCGAGAAGAACTTTTTAAGCCAACGAGAAAAAAGGGGTTC
AaggccgaaattttttttgggccaCCTATTaagttaaattgaaaatttaaaaaaaacacagcgGATCCAATTATTTGCCG
AGTTTTGACTTGAGCTCGGCGCGATACGTGTcgattgactgaaaatattgtttttttttatttccgaaTAAAAAATGGTG
AGTACCTCCAAAATTAGCTTTTCATTGTCCATATAgaactttttgatttgttcCACAGTTTTTGTGGCCATCAACTCGGC
GATCAACTCGAAATTGTCCTTGTACCAGTGGAAACCTGAAGGAATTTCGGATGTTTTTGCTTAATCATAATCATAATAAT
CTTAATCATAAGACTtggaaaatgcgaaatttttcgagaatattcaatttatcttcagattttattgcaacaaatcgatt
ttcaacataaaattaatttttccaactttttttcccaatttatGAGAGTTTAAAGATTGTTTTAAAGCAAACCGCCAACt
ttacataaaaaattaaaatattgtgaaaaaaatgatgaaatttagcagattttctgataaaaaattgaatttttttggat
tcgcGCTTCAATTTCACATTGTTCTTTTAGAAAAgtcgaaattttatatttccaattttcagatttaaaaaaatttaaaa
aggaatgaacttttccaaagaaaaactgaatataaccagaaattgtgatttttcagcatttttttttaggtttgaatttt
tttttcatgattaaTCACgtgaaaagtcaattttaccgcaaaacatttaaaaaatcaagatttttcaattttctctgaat
tcctgcagatttttcgatgaaaaattgaattttccttggaatttatatttttcgggTATTTAAAGTTTcggatattaaaa
aaaattttcaattttctctgaagttatcgataaaaattattttctgcaaaaaatctactttttttcgttgaatattccgg
aaaaaaaatcagaatttcaagGCACATTTCCTTTTCTAATCTAATTCGAATAATTcaatattcttttaaaaattcggggT
AGAAAAGGAATTgtaccaatttttatttttaaaagttaatttttctaattttcaaaattttcttgaattttcgaattaca
gattttcaaaaaaattttttttgtttttttttctcgaaaatttgaaatccatACATCTAATAGCATTCTTCTTTTCCTCA
GGACTCCAACCATAATTTATCCTGACTTTTCCAGATCGATTGCCATTTGTTGCAGTAGTATCTAGTTCAGGAGTAAATCT
CTCGAATCTTCCCTTCAACGCCATCATATCTTTCTTCCAATTTGCAATTTCTCCTTTTGGTACACGGCTGTATGTCATTG
TTGCACGGAACATTTGTTGACGGGCTTCTTCATTcagaattctggaaaaattgatgttgtgcgattttttttggttaaaa
aaaacaattttcgtaaGTTTAATTaactaatattttaaaaaatctctcaTTTTCTGAGGCACCACGGATTCAAGATCTGG
TGGGATTCCGgatctggcaccgtgccaacgcattaaatgcaatttttctgaaaaaagggcAACGAAGatccgatttaaaa
aaatttttcaattatttttcaaaattttcactaacTATAAGAAATTagagatttttcacaaaaattccagttttctgtta
gaatttgaaaaaaaaattgaatttttcctaaaaaatttgtaattttccgatatttcaaGCTGTCAAAacctaaaatctga
aaactgaatttttaaaggaaaaattttgagcattcttatcaaaaaattgtttcaactttttctcaaaatgtttcaacctt
tttctttctaaattctgaaaagcatATCTCAGCTTTTgctaaactatttttttcctcaatttttgagaaaattaaaatat
aatatataATATAGTAAATATTGcttattttctaataatttttggtatttctattctttcgttttttttttcaaaaattc
caaatagttttaaatgttcatattattttttttgacgaaaataaattttaattttaaaccggaaaattgtttcgtaactt
tttttttcaaaaaatttgaattttcgacatGAAAGATGTAAagtgtaatttaaaaataatagtgCAGGTATTTTCAGTTT
ACAGCAAAagtcagtttaaaaaatttcgactggttttcaaaatgagtttccttattttttacacgtagaactttttttat
tttccgattttttttgttgcgcagaaattttttttccgcaaaatcaggaaaaattcagaaaaagacagtcaaaaaattgt
agatacaattttttgactgtctttttctgaatttttcctgattttgcggaaaaaaaaatttattttttcatgaataaaAA
TCGAATACCCATCCAATTCCACAAACTTACTCGTTCTCCTCCATACATTTCGTTTGTTTAACTCTCCAAACAAGTGGAAC
ACACATATGATGTTTTCTCTTGATATTATCAATTAATGCCAGTGCAGCCGGTGTATCGAAGCACCGTGTCATTCTGCACG
TATTCTCATCGATTGGATCAGCTTCAATCGATTGCTCCACAATGTAGGGGCCTGATGGTTTACGGAGAAGGCAGTCGTCT
GGAGAAAAATAGAATAGAATAATGATTTTTAGGTTATTTTAcgtttaaaaatctaatttttaagaCGCGTAAACGTTGAG
ctcatttataaaaattcggcaaaccggcaatttgccgaaaaatttcggaaaattgtcggtttgcacattttttcttgaaa
tttcagaacttcgATTTCAAACGGCAAAATTGTATACATCCTATCAAAACATCAATCTTGAAAAGCCAGTAAACTCTATG
AAAATGTctaaagaaaagaaaacggtaaaaaaatacagttttaaatgtttccgtcttattaataacaaaattcgacaatt
tgccggaattgaaatttttttttctccaatttccgaaaaaaacccACCGACCACCATAATatcatcgtcttcttcttttt
cttttccaattccAAGCCGTTTGATCGCTTTTCCGTTGGCTGGCTCCATGAGCTCAAGATATCCGTATACATAAATTTTC
ATGtctgaaagaaaattcaaatttcttctgGAATCAGTTATTCGAAACTAACATTCTGGACATAAAACTCGTTGCCGTCG
TTTTGTCAGTGCACGGAGGCTTGCCGGACGTGGAACACGCATCAAACGGAAATAAAGGATACACGGTTTACATTCGTGAC
GCGACATTACACGATTTAgcttaaaattgtgaaattaattttttttaatagctctttatttttttgaaaatttctcccat
gctttttccattttttcaacgagtttccttattttttgtccatttactgtaagttttttttgagaatttttttttgttaa
tttaacattttattagctcaaaacatttattagcaaaaattttattagcaaaaaaattttttaatttttttaaattagct
caaaattctcgaaattttaaatttttagggtAAACAATATAAAACTTAGGGAGTTTTGAGCTATAAAAtgataaattgat
tttaaaaaggatgaaaaacttattttaaaaaaccgacaaaaatcgacaaaaatgaaGGGAACAGGCAGCAGCTTAGCCCC
ATGCTTAGCCAGCAGCCCCGTAGCAACCCAGTATCAATAATATCCCGtgccaattttcataaaactgaaTATAAATTGGG
TTGATGTTGCTAAAGGGCTGCGAAAAACTGACCTGGGATGAAGCTGGGCTGCAAGGGGCTGCGAAGTGCTGCGAGGGCAA
AGCGCTACAGTGCTAAAAGGGGGCTGAGCCCAGACCCTCAGGAAAAAACTCATACTCGCAGCCCTTCGCAGCCCACATTT
GCGCTCTGATCGCGTGCTATCCGCGCGCACAGAATTTCGAaagtattttccaaattcgGAATGCGCGCGGAGCAGACGCA
ATTAGAGCGCGGATCTGGCACGTAAGGAAGAAGTGTGACTGGAGCACGAACCAGTAATCTAGTCGCGCCCCGTCCGCGCT
CCAGGAGGAGCGATTTGCCGAGCAGTTCAGCCCTTCGCAGCCCTTTAGCAACAACCAAATTTatacagttttatgaaaat
tggaacGGGATATTATTGATACGCCTAAGCAGCCCTATTAAATAGTGATGAGGGCGTAAATGAAATTCGCCATTTCCagc
taaaatataaattttttgaattttttaacattgaTATTCGGAATGGATTcagcagaaaatttgaagtcatttgaaaatat
tttccagatttcggtactccacttttaaaattgaataaaactgTAGTCTTTATTCaatgtttcttcaaaatttaaaaagt
agaaTATAACTGtgagaaaatttccaaaattgtcaaaatttcaaatagctGAAATATTTCACGGCCCGGCGGGGGGTACA
TGGATGAGAATTCTCTACCGTATTCCAATTTGGCTGACTGCGTGCTCAACGTTGAATACTCAGTGTAAACTTTCGTACAC
CGTTGCGTACTGCACAGCGCGCATTTTAATTGACGacatttagcaaaaattgaacataagatttttcggaattatgaagc
tcaattttcacaaaaataatgagttttttgtagaatttatgaaaaaacgtgaatatatagattttttgttcatgATATTC
AAGAAAAAGCGATTTTTAGTTCTTCACAGAGGAATCCTCTCGCATTTCACTTGCTCATGATGTTTTTTGCTCCACTTTAG
GACGATAAAAATGCGAATTGTtgataaaatgaatgaataataTAAAAAGTGCAAATATGACTTCAGCAAGTGTtaaatcc
caaatttttccTGCGATTTTCTGCTAGATTCCTGGTTTTGAGTAAACAGTCTGATATATTCATGATTATAATGATAACAA
TAACGaacataataataaaaatggagAGCACAGAGAAAcaacaaattgcaaaaacagCAACTGATATCAGAATTAACGAC
GACCACGGAAACCGCCTCGGTCTCCACCTCGCCCACCACGGAAGCCACCACCTCTGTCGCGTCCTCTGAATCCTCCTCGA
TCTCCACCGAATCCACCTCTAAATCCTCCATCGCGGTCTTCTGATCTACCACGGAAGCCTCCACCTCCACCAGGATCTGT
TGAAAGTCCTCTGAAGCCTCCTCGATCGCCACCTCCACGGAAGCCACCACGATCCGCGGATTTTCCTCTATAGCCTTCGA
GGCTTCAGTTGTACCCCATTCTTCGTTGGCACGCTTCAGAtctctacaaaaaaaacaaattagaaGCATTCAATTATCGA
AATGTGTACCTATCCCGATTTATCGCAATCTGTCTATTCTTCTCCTTCTGATTCTCAACTTCTTTAACTTGTCCAGTAGC
GGCAGCTTGCTTACGAGCAGCATTTTCCCGAATCGCCTTCACCTCTGCCTCCTCAGCATCCTGTTGCTCCTTGACAATCG
TAAGTCTTCGAATGACACGTTGCTCACTCTCCTGCTCACGACGCTTTTTCATCTGCTTCTTCTTGTTTATAGTCACCGCA
TTATGCTTGTGATAGAGAACCTCTCCCTCATCgatttcttcttcaattttgaCGAGTTCCAGGGTCAGTCGGGTCCGATC
TCACGAAGACGGACGTTGCTATTCTGGCCAATTCCGCAGTCACGTCCTTCATAAATGTCTTGTGGAAGTTCTTCTTGCTG
AGGGGGCTGCTGAAACCAATGTCGGCATGATGAGAGTTCCGGTCTTCTGAATCCATTTCCTGCGTGGGCTGTGGCGACGA
GCTGCACgtctgaaaatcaagtttttgtaatttttgggcgcATGATATGGAGCTGAATCATTCGATTTTAGAATCAGCAT
gcttttattcatattttaggatctttttaaaaaatctggaccaacagttttcgaaaaaatttaatttttgttcagaaatg
tGAATATTCactaaatcgaaaaaaataattgcaaaatccGTCAGCTGAACATTCAAAActtatcaatttgaaatcagcAT
ATTTCAGTgtataattaaaaaagtttcaaaaattctgagaccaatttttattgagaaaaataatttttcgctcgaattat
tgaattttcactaaatGCAAAAAACAGTAAACTTGGGCCCATGCTACAAGCCTGAATCTTTCAAATTAAGAACCagcatg
attttttcaatattctaggacgtttaaaaaaaatctggaccaacagtttttgaggaacgtaattttttatacaaaaatgt
tctgatttttcactaaactcaaaaaaatagtCAAGTTGGGCCCATGCTGTACACctaaatcattaaaattcagAACCGCC
ATGTATTTTTTCTTACCAAAggctctttaaaaaaaatctggaccaacagtttttgagatatttagaaaaacaacTCACTT
TTCGACGTTTTTCGCCTTTTCGTGGCTCACCCGGTTGATTTTTGCGGCGATTTGTGGTCtttcgctgaaaatattatttt
tatttcaattattaacgaagaaaacaagaaaaaacgacgagaaaacatcaaaaaaacgcgaaaaaacatcgaaaaaccAC
CGCAACCtcatgaacaaaaaaaaagcattgcAGCCGCGGGACTAGTTTTCGCAACTTTCTAGGCCATGTCCCGTTCGCCG
TGCCGTGTATTTGTTTAATTccctttttggaaaaagtcaacatatttttctaacaaatcgtttttctattaatttttttc
taaaactcacAATCAACAGATCACTTTTTGCATTGCAATTCTCACAATATCCCGACGGAACCCTCTCCAAATGATTGACC
TCTTTGAATAGTTCATCATAAGTGTCGGTTTCATTCAAATGCACATTAATCATTGTTTTatagttttgcacttttttcgt
GTTGTAATAGTATTGGATAATGGAAGAAAGCGAGCGTTGgggcatctgcaaaaaataatgaaatttattttctttttatg
attaaattaaattttcaaaaattccctttttttgaCATATGCACTTACAGCCGCATGAATCTTCTTGAACCGTTTTCCGA
AATGAAAGAAGCAAGTGGAGAAAAGACTAATTTCTTCTGCCGTCCAATCATCAtgaatttcttttcttctcatcGCTTGA
ACCATCGCAGCGTCGAAATCATTTGACTGTTTGTTCAGAATGAACAGAGCCTGTAAAAgcagttagtttttttttcaaat
tcaaagtacatttccgaaaaataaaaaaaaggcttgattttttaaaatctcgaatttttattatggtcaattgttatttt
ttccagagaaaaactcattttctcccaattttcagacgtttctctctaaatttggtgtttttccAATCGTACCCTATCTA
TAGGTAATTGATATCGTCCAGTAGCTTCTGAAATGTATTCTGTAAGCCGATTCTCGTTCATTTCGTCTGGAAACGCCCAA
ATTTGTTGATCTCTGCACGGTTCTTTTTCCAATTGCTCTGCAGTTGGCTGTATAATCGCCTGATATTCGGTTCCCACGTG
GATTAGATTGTCGACGTTGGAAAGTGGATTTGCTGGaagaaattgggaatttttcaaggttttaagTGGATTTTCAAGCT
ATTTATAAAAGCATGAAAAAGCTCAGAAATGActataaaacctttttttacgtcgtatttttttcaatgaaattacctac
ttttaattaattgttcggcttaaaaccagaaaattgtttcatatcGATTTTCCCGGTGAAAATCGAAGGAATCGTCGCat
tctcaaagttttttcaccgatttgtttcaattttagcacaactaaatggaaaaatcacaaaaattccaTTACAGCCgatt
ttcgtgaattttcctacatttcGAACTAAAAATTGTCCTTTCTTCTGTTTAAACCGGAAATTctcttttgaaaaaccaat
gaaaatttgaattttctgggcTTTTCTTCGGAAAATTATTCTCGAAATTTATCAATCGATCCTTGGGCTTTTTTTGTTCC
GCAGAGGCTGGCGGAGTTTACAAGCGTACGAAGTGGTTCAACTTTTATATAAAGCTTTATAAATGGGACATAGATGAATA
TTTCGAATgctaaatgcaaaaagaatcAGTAAAAAAGCGCGCAGCCCCGTCCTTCTCTGACGAAAAACGCCGTTTAAGGA
TCGATTGCTAAATTTTGGCAGTAGTTAGAAGTGTCAAAATTTCTGCCGGAGAGTCGTCAAATTTCACTGAAACGTAACCC
GGTAATTTCCACAATTAATGGtcgatttttcgcaaaaagtGGTATGTTTGTCAGGATTTATTAGAAATTGTGGCTGTCCA
GATTTTAAAGAgtatttttgggcaaaaatgtcgaattttctctgaaaaagttcgatttttatcgaaaattcagatttttt
agatagttttcatcgattttcccaGTTTTCAGCCTGAGAACTTTACTAACAGAAAGATGTGTCATGAGCACCACTTTCAT
GATGCTCACGAGCTTCAGCTTCTTCATCTTCGTCCTCTTCATCCTCCAAATCTTCATCCTCATCGCCCATTGATTCCCCA
GACGTTGTTTCGCGTTTTCTCATGGATCTTATAGGACGAGCCATctgaagtttcaattttagcttttaaattcaatttta
ccgcttaaaaatcgataattctcCCGTACTCTGCTggtttcttcttcttgttccGCCTGCTCCTCTGGATCATCTTCCTC
CATTGGCTCCGGCGATGCATTCAACATATTCAAGCCTTCGTCTGAAATATCTggccaatttatagaaaaaccGACAAAAT
AATAAGCCTCACTTTCTTTTCGAGAGGCGTCTTCGTCAGATGACGTGTACGAATccattttctggaatttgaggattttt
gaatgtttttaaacaaactttATAGAGAAAACATTCGAAACACTAGAAGTTATGTTGAAAcacgagaaaattttttaaaa
atccatgagaaaaacagttttgaaaaatctgtttttggAGGCTCTCCGGATTTTGAGGAATCGTCACCCCGGAGACGCAG
ATTCTCCggtaatttttcattcatatttGAGTTTAAGAAcaaaacagtttaaaaaaatgtttttagtaTTTGAATGAAAC
TtataatgtattttttcttccattaaaacttaaaaaaaactacaaaattattatgaatcaaatttgaaaccgTGAATCAA
TCTCCGCGGAAGGGCGAGTCTATACTGCTGCAAGCGCACTCTATCGCAAATGTACAATTGGCGGTTTTTCAAACAGGAAT
TAATCGGATTCTCGTAGTTTATTTTGGATTTCTTTTTTCGGGAACATATTGGTGTTTTTGCgttcaatattcaaatttag
aGGAAAACTGCTTCAAATATTTAGGTAAACTCTTGAAACCGctgaaaataggcaaaaataattatttttgtattttttag
gCTACTTTCTATACTTTTGCGTAAATACTATAGTTTTTCTATAAAACACccattaaaattatttttataaaatgattttt
ccaataaaaataaaatgcgcAAAATGATTCTTTTCCAGAATCCtatatgcgcctttaaaatctctcggattactgtagtt
tcaaagaaattatcctttatatttttaattttaaattttttcctgaatgTCAAATATTAggggaaaaattataataatat
gTGCTTTATTCATATGAGTGTAGAATtagtgaaaaagaaaaaaaacatgtatggactgtaaaattggaattttagcgaga
aaataaaaataatatgcagaaaaaattaaaattttcaggaaaaaagtcAGTAAAGCCATCAAAAACTACTCgattttgaa
ggaaatcagcaagaaaaattagaaaaaagtatttttaagtTGGAAAACCCCTGCTTGAATTTGTACACTAAATTGGGCAT
AAAAGCGTACAAATTCGCAAAAACCGGTAAAAATCTGGGGATCGTGATGGATGGAgtgttttgtgaaaaaatgcagcgaa
aaattgagtagacaatttcaaaaatgtcgatttttgaaatttgtgacgaaaaaattgaacaaaaactgtttttttttgga
attttcaacaagaagttttataaatttttttgtttaaaattttgaatattatatGAGTTTGGTTTCACTTAACAGAACAA
TTCGAACAAAAGTATTCTAGAAAGGAAATGTGCGCTCCAGCACACTATTTGCCCGTGGAGCGCACTTGTGTGCACGAACG
CTAGCGAGAATGTGTGGTAGAAAGGGAGGGAATAGGAAATATTAacaaaattgggcaaaataTGTAAGATTCGGAGAAag
aattggagaaaaatatgtatttcgAGCTCCGCGAGCTGATCAATCCAAAGGCTTTCTCCATCCTTTTTTCGAGAGGCACA
TTGCATTATAGTTACACACAGCACGTGTATAATGGAACATTGAAGCCTGGAAACGAGCCATCGCTACCATCATTACCACg
tggatctgaaaaaattaaagtttgatgattcgaaaattttctggaaaagttaTGATTGTGAGATAAAttgaattctttga
aaaatcaaaattcaaaagcttgtagaaaattttatatatttttttaagcgTATTTTTTCCGTatacatttccaaattttt
ttgttacccaattttaaagattttcttgaattttaaaatttctttcagtaaaaactttttttcaactttttgattttttt
tccgcattttttaaaattttattcagaattattagattcttttgaatttaacgaatttttttcgctaaaaaattgttcga
tttttcccgaattaagaaaaatattatttggtttttgaattattttcctgatttttttcgattaataaatttgtaaaaac
aattttttttctaatttttggttttgatgattgtgttttttttctgaactttacagttttcaaagtttacacCGAACTTc
cacattaaaaaattctgatacaaaaaagtattcacatgatttttaaaatttaaatatttttcaaaaaaaataatatttaa
actgtgtttttttcggaattttttttcgattttttccgagttttttttggaattttttcctttctgctccaaaaatattc
aaattcaatgttgtgtagaaattttattcaaaaaaagtgttcaacttcTGAGTCTAAACCTTTTCCGAATCCTTAAATCC
TGGCAGAGCTCTCGTGAATTCAGTTGTCAATTTATGTGGATAGCAAGCTGCCAGTTTAATGAAAGTTTTAGTTCCTTTGT
CAAGTACTCgattaattttcgaataatcATAATCATCGACTCGAACACCATATAATCCTTGAGTATAGTTCCAAATTGCT
TCACGGAATGCAGCAGTGTCAATTTCATTCTGATTCACGGCGGCTGGTGGTTCTCCGTCTCCAGATGCATGGGATGAGCC
GGAtggcctgaaaaattaattttttggaattattatatttttctgtttttgaaatttcatgcaTCTCgaatattttaaca
aaattaccaaattcaACTAGATTTCTTACAACTTTcactgtgtcgatttacgggttcGTTATACGAATTGAATTTGttta
tcgatagaatattaaaatttagctaaaattgagaagaatataagaagaaattaatttttttaatttcaaaaatcgagcca
gTAAATCGACACGAGCGATCGacacagtagtcatttaaagaccAGTTTCCGCCACGAAATATTTCGCGCTTCAAACATGT
TGCGTAGTACGTATTCTCAAAATTGTGCGTTCACGTATAATATTTATGCGAATTTTTGGTCTACTTTGTTAGAGAAATCA
TCACTAACATATTGCCAGTAAGAGTCCGAATATGATCGAACATTCGATCAAGCCGTGACGTCAGTGTATCCGTATACTCA
TTCATCGTATTATAAACATGATCCCATCCAAATTCTTCAACTCGGAATGGCGGAATATCCTTTTCAGGTCGCTTTCTAAA
ATCAATATATCCAAATGTTCGATGATGCGAGTAAATTGGATAATTACACGGCGGCTCTTTTTCCATAATATCTTCTCCAT
TTTCATCGATATTTGCAAGAAGAAGTACAGGCGAGTAGTTTTTCCGATTGGAACTATATGTTGCTGCAGGAGCACTAATT
AATGATTCAATAGTTTCAGTAGTCATTGCACACATCTTCGCTGGTGGCCTAGTTTGTCCTTTTTCCGTCTTTTTCAGCTC
ACTGATCAAATATTCGACTTCAGTTGGCCGACGATCTGGGACTTTTCGGAAATAGGCCGACATTCTCGCCTCCCAATAGT
CGAGATCATCGATATTAAGGAAATCAATCTCATCTTGTGTCAAATCAACACGACGTTCCAATCCAATACAGCATATAACT
GTGCACATTGCGTGAGTCATTGACATTATTCCGACGGCGTGGTGGAGAGAGCAAACCGAGAAAAACGCAGGACCACCGTC
TGGCGTGCGGCGAGCGAAGAGcacctggaaattttcaaattcttgagAAAAACCTAACATCGTTGTTATACGTTCGTTCT
CTTGGCATTGGAGTTGGcagaatttgttttgaaaaaacgttgttttttttttgaaagaacatttttttattacgggacca
tgagatcatgagaattCCTATTTACTGGCGCGAAAATATTGGCAGGCCACGGCAACGAGAGAGCATATGGCAAAGAGAGA
CGCATCTTATTTTgtcttgtaatttttttttaaaataatttacaatCCCTTTTCAACTATCGTGATTGtaaaatattaca
aatttcagaatttcgctACCAAATTATTACTGGAAAACTAAACTCTGAGAATGCGCATtgagcaacatatttgacgcgca
aagcatctcgtagcgaaaactacagttattctttaaatgactactgtagcgcttgtgtcgatttacgggttcggtttttg
aaataattttcttttcgagAAGTGACAGTgatattccattttccttcttttcttcctattattttatcattatttgctta
attttaatattcaattcaTAACTAAATTACTTTAATTCATTTCGAGTAGACATTCAAAGAATTCCGgtagttttcgcttc
gagatattttgcgcgtgaAATATGTTGTGAAATACGCATTCTTAGAATAtggtgttcccgtaatattcagaaaagaaaag
atttCCAAGAACTTTCTGAAGATTTCAATATTTGCAAAATCAGAAACCAGTTCTGaatattctttatttttagaaatttt
tcaaggttttctaaataacttttctaaataacctaccgtatttcttctattaatatggctgcaatactatttttcgatgg
tcttcccgcttgcaatactattagggagtgcaagtctaatagggagtgccatactattcttcagaaaatttttctgtgtt
GGGGCTTACTAGATTCTACttgaaaaaactccaattttatttggaagtatagaaaatttgattgaaattgcaacaaaaag
gtACAATAACTTcaatctctaaaaattttgttataaactgttgcaaaataggcaaaaaatgttattaaaattttaaaatt
agtaaGGAGtgtttgcaacaaaaaaaagtaggtgcaagactattagggagtgcaacactaatagggagtgcaatactaat
tttcggaaggtctccgaggggcaatactaatagggagtgcaaatctaatagggaggccatattaatagaagatatacggt
atatatagctttgaaaaatcggaaaatgcctaatttttactttttgaggtttgaaaatctctaaaaattcaataaaattt
caaattaccgctagatttttccaatgaatCATCCATGGTCTATGACAGAGCATTCGATTCAAATaatccaattttcgaaa
tttcatgtATGACCAATCAATGCCCAACAACCACATTTGTTGTCCACccttttccagaaatttgcgACGATGATGATCCA
TAAGTGATAGGCATCTGTGACGTGATGCAGCCATTAGTGCAAGATAATGACGAGCCGAAGCTGGTAGATCACTTATATCA
ACGAACATATGGCCATAACTTCCTGTCATATGAACATGTAGAGTTGGGTGTTTACATGTGAAACGGAATAATCTGGAAAC
GTGAGGGAAATTAGTTCGAGACGGGGAGGGGCAGGTTGGCGGTGCCAACCGACAGCCGAACATTGGGGTTTCTCAGCTGG
TAGCGCCAGCCGACAGTCTACTGCAGTACTGCAGATAAATTTTcgtcggctgtcggctggtgaaaattttcatgaaaatc
aataattttaaagaaattgttgcaaatttttcccaaacttgACCAAATTTGTTGGCTGGCTGTACCAGCCGACACCCGAA
ATTTAGAACATTGattagaggctgcttggcagaaataattttaaattcagaaattcaattcgttttcaaaaaatattttt
taaaactttaccGATCAACTTCTGGAATCGGATCAAAATTGAGCCAATCCATGGCTTTTCGTCTTTTAGTTGTAGTGTGC
ATTGTGTAGATCTTTTTATATTGCTGCGAGGTGAGTAAATGAAGAATTTTCGCGACccgtttctgaaaaaactcagtttt
ctaaggaaattttgaaaataaattcgagaaaaagaaactgagtcagcaaaagaaaattggaaatgtcTGTCTGGAAATAT
TCGAATATtatattcaaaagttttcaaaaaaacaacgaaattACAAGCAATTGTGATCAGAAACCGCGGAAGGAACtgga
cgaaaaaaattatctttgaGACGAATCTCTTTGCATCTTTGTGATCTAAAAGATTAATAAAGGTTGTCATCACATTTTTC
GAGATTTGGGAATGTGATAAGGGTGAAAAATGGAGATTAATTGTGGTAAAATGAggaaaaacctaatttttggtgagaaa
attgtggaaaaactataaaagaaTCTTTATGGAGTTTAAAACTCAAGTTTTTCACGCTTTTCCGCACTGTGCGGAAcgtt
ttttgagagaatttgGCCGAATTCggtgattaaaaaaataatttcaaaactttgcgCCTCAATTGTGATGTATTACCGTA
CTCTGTTGCCATTCCACCAAAATTTCCTTCAttgttttgccatttttctgcaTAATAACTGTTCTGGGTTTTTTTGCTTC
ATGTGCCCAAATGTACGAATTTCCCTAAAAATTAtacctattttttcaaaatttttaatcgctagaatttttttttctgc
attttctttaaaaaaagagatttctCGCAAGTAGAAGGAGAAAAAATGTGTGGCTATACTTCTTCTTAAAGAATGCACGA
CTAGCCATAGCTCAAGCCCCCTCTGGAACGTTCCATCTTCCTCCCATTTTCCCACGTTCAAGAATCATCAGCTTCTTCTC
CCTCAGCTTCTCTTCTTCTAAAACCACAACTAGACAAATGTTCTTGTTTTCCACCctatttttcacataaaaccGCCGAG
AAACCCGCTATCACAGACTCAATGCGCACCGGAGGGGCTCTTTGTGTGTGTGTACTGATCTCTGCGTTATATTCGAACAC
CGGCGCACACTCGGATTGAACcagagggggggggggaggggggggggggggtgaaaaaagagaaatactctgaaattcca
taaaatctagaagaagaaagaaaacaaaggaAAAATTGGACATTCCGAAGTCAGGCtaaaaaatctcataaaacaAAATC
TATTCGATTTGTGACCATTTTCATCTATCTCTCTCAAAACCCGAATAAACAAAGCCTCCCGTCCCCAAAGTGTGCTCTCA
TGCTCTTCTGGAGCCTTCTAGACTGTCTGTAGAGCCTAGAGACAGCGGAATTGCACTGAAGTGATGGAGAGACGTAGAGA
AAACgcctgaagaaaaaaacgaacacTTTGGTGGAGGAGGAGATGGCTTCCCTCCAAATAAACAACAATTTCTATCGTTT
CTCTGTGATTGTGTTCTCTTCTATGTATACTGTTACGATATTGAACAGGAAATTAAATTGAGCACTCTGAATACATAATa
cacaataaataaatacaaaaactatagtttcagcacaaaaaattcgaaaaaaaaacgattttttttgtccgagaggagta
tatggcctagaaaaagaaaactcggccactctgatgcaataaatttaaaaaattatggccGAATTTTAGATTTCTCAGGC
CAATTTGATACGTTTCTCGAAAAGCCATAAATTAGTCGGTTTTTCACGGGCTTCTTgccttcctcattgcatttttcgcg
ctccattggcaaTCTCCTGctggacaacgcgtgggaaatcGTGTGCCCCACACGGGCaaatacattttgttttaCAAAGA
AAACCgtgccgcgacgcgacacgcaacgagccgtaaatctaccccagatatggccgagctcAAATGGCCTAACCTGTCAA
AATCTTCCACTTCAaaatatgagggaagccagaagcgcgtgttgtttctgaaaaaaaaacccgccTAAAGTTGATttaaa
ttatcgtttttttggaaataataaaatcgatgaatttgtagattttgataaatttccgataaaaaaaaaattttaaaaga
ggaaaaaaaatgtttcttcgcCCTTTAGTACCAAAAATACGCCCAACTAACCAAATCGttctttcaatcttttttaaatg
tttgtgCGTCTATAATTGTCGCTTCAGAAAACTACacaaaacacacacacacacaaggagaagaaaagaaaaaacgtgtT
CCATGACCTGCCACTGGGATCGATCTGTAAAAGAATTGGGGAAAATTGAGGTAAACTGGTTTTTTATCGGGAAGATTTTT
TCGGAAGGATTGAGATGAAAGTTCGAAAGGTAATTggcaaagttgaaaattgaaaaattcgaaaaaaatctcaattctCT
GCTGTAACCCCCAATTTTGCGTCATGGCCTAGAGTATGcagcgtggcctagaaattcctAACGTGGCCTAAAAGATCACG
GCGGTACCTATGATTTTCTAGCGTGACCTAGAATATACCAGACCTAGAATTTGATAGCGTAGAATTTCCCAGTATATCCT
AGCAGTCTTAAGTGACAGTTTCTCAGTACGTCCAAGAATTCGTCAGCATGACCTAGGATGTTAAAGCGTGGcctacaaat
tttcagagtcttCTAGGATATTCcagtctaaaaattttcagtgaggCCTGAAATCATCGCGTGTCCTAGAATGTCtaata
attgcaaaaaaaagatttgaaaactaGTATTTACCctaaaattgcattttgagcattatttttaatctagttttaaggaa
aaaatcagaaaaaataaacattttttgattaaatctTCCGATCTACAGATAGAAAGTGTGCAAGAAAGAATGCAACATTG
TGCTCGGTGGAGCAAGAAGAtaaaagaaagagaaagaaggTCCCCCACCCCTCCAGTGGTCGAAACAATGATAAATTGGA
CAAACGGAGGACCAAGGGGCCGGGCAGACACAAGAGAGAGAGTACGTGAACTGAGGAGGGTGTGCAGGGAAAAATGGGAT
GGGGGCAAATCTAGTTCAAAGATGAGACACTTTTCAGGATCTTtgattctgagaaaaattttgaacaaaaagaatacttc
aataatttaatggcacatagaaatattttcagattgttcttcaaaagaaaaatatttttatgcccggaaaatttatttat
tgcatttcttccaaaacagtggccggtctcgacacgacaaatttttgttaaatgcgaagaggtgtgcgcctttaaagagt
actgtaatttcaaactttcgttttaATATTTACTTGTGGGAAAACATTAATGCTTAacgaaaaattacagtactctttaa
aagCGCACATCTTTTCGCATGTGACAAACATTTTCGCGTCTCGGTGACAACTTTTAAGTTAAAGGCACATAGAACTTTTC
TgaagaattttatttatttttctgaaagttaatTGCTACAGTATCCTTTTTCAAGTCGCACCGAGAGCCAAACTGTagca
aatcatcaaaaaaaagtcgacAAAACGTGCCGAAATCAGTAAACTTGAGAGCTTTAAAACTCTATTATCAGTTCTTcgcc
aacaaaaaaaaagagtaccGTATCAAAAACGAACTTCGACTTTTTTGGCTCTCCTGCATACGGACATGATTCTGATTGAc
agttttcatgtttttttttgggagttttatttattgtgcatttaaaaaatcgtataGTTTGAtgcgtggcctagaatttg
CCAGTGTGAGCATTAACTCTCCACGGTAGCCAAGAAATTTTCTACGGTGGCCTAAAAACTGCCAGTGTAgcctaaaatat
tttattgtggcctaaattttccaatggtctgttttttttatagttgCCTAGAATTTCTTTTCGTGACCTAGAAGCGTACA
GagtggtggcctagaaaacgaTTCATGgcagagttttgaaaaaaaaacgaaatttcgaGAAACAAGCGAACAAAAATCGT
CTGTCGAAAGAGTATTTCGAATGCTGGGGAtgcaaatcagcaaatcattcaaaaaaaacttttgtgataAGAAATCAAAC
TGATAAGCCAGTGTCAAAGTCTCGAGGATTAAAAATAGCATTTCAGGTCGGGGTACGGTAGggtttttgtagaaattaat
gcaaaatttcagtggGAAACGAgttcgtggcctagaaaaatcatgtctgaaaaattgcaaatgcgctcccccgaaatggt
taaaaattttcaattgatagCCTATTTGAAGTGGCGGCCTAGAATATCAAATAATGGCCTAGAACTCAAATTGGCGGCCT
AGAAATCAAACTAATGACCTAGATTAGGGCATCTTGTAGGCAGCTTAGATCACCTATTATAGGCAGGTGTAGGTAAAATT
GTAGACAAATGTAAGTTTCTTTGAAGATAGGCGTAGGTTCCTTTGCAGGCATACATAGATCATTTATTAGGCAGATGTAG
GCCTGATTGTAGGTACAGTGCCGGCCAAAAATATATcctatttttgacttttgataaatttacaaattttccaaacgagc
acaactttaaaactagaaatgttatcgaaaaaagttcaactcaTGTATGTATTGCCCATAATTACGTCTACTCGTATTCA
ATTGTTTGTTGTTTACTAGTGTCACGACAACAaatacagcggccgacatctcgtaAGCCCGTTTTTGACAACGTTTACTG
ATTCGGCCGTATctcgaaaactaatttttttctgaaaatgttgttaaaGTGAAATAGTTTTCATGTTATTTGTTATCATT
TGTGTTTATTcactttgttctgaaaaatccagTAAAAAAGTTATGGGAGTGCAAACTTGTCGCTCACTGCCACTCACCCG
CTACAATCAAAAATCAGGTTACTTATAGttagttctaattttttttttgtagagcattttttagaaataacaCATGTAAA
ATCACAATGAAGCTATATTCAAACACGATATCAagattcaggaaaaaattcattgtttGCGAGAAATGTTCAAGGCGTGG
CCAAACACTATTCAAGTTTAATCTCTCATAACtctttttctggatttttcagaacaaagtgAATAGACATAAATGATGAC
AAGTAGTATGAAAACTATTTCACTTTAACAAcacctcgaaaaaaaaatcgctctCGAGATACGGCCGAATCAGTAAACGT
TGTCAAAAACGggctcacgagatgtcggccgctgtattTTTTGTCGTGGCACTggtaaaaaacttaaaaaattgaataca
agTAGACGCAATTATGGGCAATACTTCAtcagttaaacttttttcgataacatttctagttttaaagttttgctcgtttg
gaaaagttgtaaagttatcaaaaatcgaaaatggcATATGTTTTTGGCCGGCCCTGTAGGTTAAATATTTTCGTTATCAG
GTGTAGGCATGAATCGCCATGTAGGCGGGCGTAGGTATCTTCTAGGTAGGCGTAGGTTACCTGAGTCAAATTATAGGCAG
ACGTAAgtaatcataaaaattgacaCTTTGTGGGCAGGCGTAGGTCACCTTTTAGACAATCATAGTTAGCTTTCTAAGTA
GGGTTAGGACACCTATTATAGGCAGGTTTAATTCCTCTTATATGTGTGCGTAGAACACGTTATAGTCAGGTGTAGGTCAC
TTTGTAGGCAAGTCTAGGTTCTTCTTTCGGCAGGCGAAGGTCATCTTCTGAGCAAGTTAAGGTTCGCCTTGTAGGTCGGT
GTAGGTTGCCTCGTAGGCAGACTAAGTTACCTTCTGGGCATGCCTAGATTGACTAGTAGGCAGGTGTTGGCACCAAGGGT
GTCAGTGTcccgtaaaaattacaaaaacgggacaacgggatgtcccgttcccgtgaaaattttaaaaacgggacaacggg
acgtcccgttcccacgaaaacacccaaaaaacgggacaacgggacatcccgttcccgtgaaaacgctcaaaaacgggaca
aaagacgtcccgttcccgtaaaaatgacaaaaacgggacaccgggacgtcccgttcccgtgataattttgaaaacgggac
aacgggacgtcccgttcccgtgaaaacacccaaaaaacacccaaaaaaacgggacaacgggacaaACGGGACACGGGACT
TGACACCCTTGGTTGGCACCACTGAAGAATGCTGAAaccgacttttttttcaaaaatgtcctGCTCAACGAGCCGAATGC
ATTTTGGTCGGATTATATTGGCACACCTTTTTGCCCCCGAGAGAATCATTGAACAAAATCTCATGcactttcaatttcat
ttttcatttcatcaaATAAAAAGATTCGGGAGGATTTGAtatatattggaaaaataaatgaatggGGGATTTGTATGGTG
GGGGAAAAGTGCACACCCGGAAATGAGCAGTAGGATTTTGAGCAGGAAATTGAAGGAGCTGGAGCAGGAGAgcagctaca
gtaaccaccCCTTCACAGCAAAACACATGGctcataaaattgaatatttgaagtGAACTACTAGTGATAAGCGGTGAAAC
GGGGTATGTggcactaatttttttttcttcaaaaaacccaTTTCTTATCACTTGTGTGCAGAAGCATTATGGAGACAGGC
AGGAGGCAAGTGGTGgtctaaaaattagaaaagttcggccacAGCTTGCCCGATAGGAGCACACGGGCAtactgtttcaa
caaaaattcgaaaaaattggaaaatcccGGAATTTTGATTCCGCGGAATCCGACGATTAAAGAAATTCTCGCGTTTCTGA
TTTCACGGAAATCGGTATTCTCGAAATTTGGTTTCTGCGGTGTCTattgttttggaaatgttGTGTTCATGTTTTATGAA
GAACAATATAATATTATGTATAATAGATATTATATATTATATATAATAGaataattttagtaaaaaccCCACAAAACTTC
GAAAATAGAAGAAATTCTCGCGTGTCtccaaaattacaaaaaaatcagtttttttcctttattttATATTACACAGGATA
TTTATAtcaattcagcaaaaaaacggGCGGGacagaaaattaagaaatttgcGAATATTCGTTCCCACGGAAGTAAATTT
CCccgaattagaaaaaattcgaatttttactgGATTTGTCTCAAGCTTTTGAAtctagaaacattttctagtaaaatctc
tttaaaaaattttttacaccaaaaaactttttaggcCCTGAATTCtgcgaattaaaaaattccgcaaGAGACCACACAAA
ATCGAGAGACTTAGTTAGACAAGTAGAGGGAAAAATAAGAGGCAACAAATCatcgaaagtttttttctgcagAGAGAATG
GGGGAGAAGTTGCGGCGCtgaaagagagagaaagagagagagagacagagagGGTGAGAGATATAACAGAAAACCAGGAT
AGTGCGgaggaagagaagaaaaaagtgttaGAAATATTTGTCCGTCGACgccttcttcgtcttcttcgtcGCCTTCATAA
ATGAAACTATGCATTTTCCTCAGATATTGCCTTACTATTAAATGGGGCCCGGGCTAAAGGGTGTGGCCGGCCGATCCAAa
acggtggcctagaaaaatatcGGCGGTGGCCgatatcaaataaaaaaaacatcgataGTTATGAGAccataatttttagt
ttttcagattttgagtcacttttctgatttttatccCAAAAATAGAGCTCTTTGCTGTTTTTCTGCAGAATCAGCAGGTG
GCAACTTGGTTTTCGGAATTTGTGCTATTCTTAGAAATTCCCGACACAGCATCGAGTTTTACTGGAGAACACGTAGCGAG
CACAGAAAAAGGAAGGAAAGACAAGAATTGGCTCGGCGAGCAACCAGAAAAGCAGCAAGAAAAAACTGACCGAGCAAAGA
ACAGCGCGATGGGGCTCATATATATCTAAAAATGGATGGATGGAGAGATGAGAGACAGCAGCAGTATTCGGTCAAATGAA
GACAAGCCAATTTCGAAGCTTATTTGGTATTCATGcgtgtctttttttttcttgcaagaAAAACTGATCATtagcagaaa
attcaaaaaatattggttgtccgagaggagtacagaaattaaaaaaaatcgtccGAAAGGagtacaaaattcaaaatgtc
taTTATCCAAGAGAagtacaaaattcaaaagtgtatattgtccgagaggagtacaagatccaaaatatgaattgtccgag
aggagtaaaaattcaaaccacaaaaatccgaatttgccaagaaaggggcggagcctGATTCGAGTGGAGTGTCGTTGCAA
AAcgcaaaacttcaaaaacatacggttttcaaaatctacCTCGCCGacctaccgtaaccctctAAAATTTCTAGGATCAA
ATATCATCGCAAGAAAAGTGTTCGTTCGaaacgaaaaatatttctgacgCCTCATCAATCATCATATCAGTAACAAAAAC
CTGAGAGAGACGGAAAcaaagaaatatattttgaaccGAACAGGGATCCTGCAACAAATCACGTAATGGACAAAATGCGC
CCTATTGCTAAATATGCAGCAAGACGCAATTGCATTCTTCTGCcagaatatcgatttttatacgTACTTATAGtgataaa
aaaaatgctgaattatcgatttttaattccCCGGAAAAATGTGCGACAGAGCgtgtttgcattttttttttcgaattttc
gtgCAGAAAAACCCGTAagcatcgatttttctcagtAAAAATTTCTCGcgccaaaattgtttctatttttttcgggaaaa
atcgaaaatctccaaaacttcggtggagcgcacttTCTGGACCACAATTTTTGAAGGGAAACATCACTTTCTGCGGTTTT
CAATAAACGAACAAACATCAACAAGAAACGAGAGAGAGTTTTTGTTgactttcaagaaaaaaatggatATCGAATTTCTG
TGCTCCATTTCCCTCTCCGGGAAATGGCGCGGGGAACGTGCAAACAATGCGAGTATGTCTAATGGCTCTCACGTAGATCG
agaaagtggaaaatttgCTAGTATAGACAGTTTAAGGAGGCTCTTTTATTCTATTGGGGAACCGATTTGTTTATGTCTTG
CCGTGGAGCGtagttactgtaatttttttgcaaacgtGCTCCATCgaacagtaaaaaaatcagtatGCATACTAGTATGT
ACCTTTAAATAGCTGTAACACGAATTGcctgtgaaaataaaaatctcgGCAAGTTCTCTCCATCGGATCAATGTAGGGAA
TTTTGCTGTTTATAATGCAAACTCGCTCTAATAAACTACAATTTTCGATCGGTATTTCATGCATTTCGACtgattttcgt
tattttttatgtACGCTCTCTATTGAAACACGGGGCCCGagaaaatatccaaaatcTAGAGAGGTTGTATTGCTTAGGCT
TAGCCGAAAACCtgtaaagattttttaaaaattgttcagccTGCGATGGACgactttttgtaaaacttggccaccaactt
ttttaCGGTGCGGCTACATCGCATTTGGGTGACCTTTAATGTGTTCAGGGTGTCTAAACATGCACCCAAAAGAGAGTGTC
ATTTTTAACGCGAAACAGCATCAATCCAAACGGGGCgacaaaaaatgagagagagagagagagcggGCGCAATCTAATGT
TTTATCAAGTGTCTCTTCTTCTCCTCCGACCTCGTTTGCATCCCCCTAATTCATCATTCGTCGGTTTGTAATACAGAGAG
AGGGACATAGTGAGTGAGAGGGAAAATTGAGGAGATTCAGAGAGTTAGAAAGAGAGAGTGAGAGGgaacttcaacttttt
ttttcaaaagttttggtcGATGATTTTGACATTTGATAAAACTGAATGAGAGATGATGCTTagataaatgaaaattgatg
agaTGATATTTATAAATGCACTTGCGATGTTGTTTTACGTGCAAATTGCTGATTAGTCGAGAAGTTGTGATTTTCGTGTC
GGGAATATTTCACTAGGAACGCCCTTGCGCCTTTAAAATGTAAAGTagcataatttattttcagaaaatttaagcGTTGG
AAAAATAAGTagtgcgcaacatatttgactcccaaaatgttttgtagcgaaaactacagtaactctttaaacGAATACTG
TGGTTCTGGTGTCGAGTTACGGGCTGCCAAAATTCGAAAGTAAATTCATTTATAATCgaacccgtaaatcgacacaagcg
ctgcAGAAGTCATTCGAAGAATTACTGTTGTTTTCGCTActagatattttgcgcgtcaaacaTGTTGCGCAGTAcacatt
ctcagaattttgtgttcccgtgatataacaattcatttttctgtctATAACCTCTTTCAATTATAAGAAACCATTTGCAg
cgaaacacaaaaaatttagccgATTTCTATTTCACCTATAAAATTCGCGTCAAATGGCCCGCGCTGTCAAGACAGTCATA
AAACCAAATGTTATGCAAATGGCGTAAAATTCAACAGTGCCCGCCCGCATGGTCATTGATCGTTTAAGAAGAATGGAGGA
GGGTGCGGGGAGCATCATTTCCTGAAATGAGCCCAGAAGCGAGAGATTAGAGAATTAGAGAAATGAGAGATCAATGAGGA
GAGGGTGAAAGGTATGAACAATGAATAAGAAAGGGATGGAAATGATCACAGATGGAAATAGATGGAATAATGAAGTGCAT
CGATGCAccatttcagatttttcgggCTTTTCGCAGATAATTGAGGAATTACATTTTTCGGGCTCCATCGATAATaccct
gccggacaacgcgttgGAAAGTgtgtgtactccacacgggcAAATACCTTTAGTTTTACAATGAAACCCGAGCCGCGAcc
cgacacgcaacgcgccgtaaatcgacCCCAGCCGTGGCCGAAccaaaatggcctaattcGTCAAACTTTTACATTCCAAA
ATATCAGGGAAACCAGAAGTGCGCGTTTCCTGTTGTCCGAAAAAAgattacaacaaaaaagaagaaatggaGCATTTGCG
CTCCATCACACTCTCagacaatttcattttccacatcctatatatattttggtttttctgtcgtattttgttttaattta
ttggtatttcgttcaaaaataattattttgactGTATTTTTGGTTGCATACATGTAGAACTGCTGTTTTTTAAGATATTC
TGCccattcaagtttttcagtgtaaaattgatatatttcaTTCCAACTGAAAATGAGATCGAAACGATGGAAAACCTCGG
ATATTACTGATTATGgaaagaagagaaaagaaTCGGAAAGTTGTGGATCAAGTTCACCGATTCTCGAAACACAGTCATCT
GGCGGTGCGGAACTTGACGAAGTTACTGAGGATGAATATTCTAGTAATTCGAGCAGTAATGAAACTAGCGACGAAGAGGA
AAACTCAGAAGTACCAAATGTCTTATCTATAACAGAAAGAGGTAAGAATTGCGTCTTCTAGTGATCATACTTTTCGCCAG
ATTCCCTAATGTAATATATTTTGTTGTAgagaaaagttggcaaaagttAACGGAAAACGATTTGGGACGAATTCGTTTCA
TCTTGAAGTACACTAGCAATACTAAAAAATGCGTGAACGAGTATTTTCAATATAATCATGGGCAAAACaatgaaattatg
aaaagtctATTATTGGATACCGATGGAACTATGACTGCAAAGGCTTGTTCGGAATGTGCCTACGATTTGAATCAGTAAGT
TACTCTCTCGATTTATTCCCAAAATTAATATGTGCTTCAGGTGCCACTGCAAAAAACCGCTTCGCTTCATCAATGCTCCG
TGTGGTTGGTTTGCTATTCAAAACTATAAATAGTTCACTGTTTCCGTTCAGAGGTCATCAACCAAGTTCTTCATGTTGAA
AATGCGGAGCCCACCAGGATCAACCATGTAATCGCAACACTCTTCCGGAATCACATTGGCGAGATTTTGTTGGTCCACTC
TATTTCTGTGCGAGAACTGTGATAAAACTAGTATTTTCAGCACAAAGGCTCGAACTGCGGAAGCTCGCGCATCTGAAGAA
GCTCAAATCAGGATTCAAATCCAAGACAACTCGAACGCATTCCAAAGATCGTATCATAACGATCCACAACCTTCATCAGC
CGAAGAACATGAGGAAGATATCGTGGTGGATGGCTGAGTACGGAGCTCAAATGCCTTAAGGCGAAAcaattggtttttta
atttgctGGTTATCATGTTAGATTTTGAACGTGTTAGGtctttcaattgtttttttttttcgaaatgttgttgttctaat
aaatttgttttatttaatcAAACGTTTTTTAGTCTACTACGGGCGTGAAGCCAGATATCAGTGGTATCTTCTTATCAGAA
GCTGAATCATTTCCGGTTGACAATGTTTGAAGGACATAAGAAAGGCTGTGTTACTGATTTCGACCATTGATTTGTTTATA
TATGGATATGTTCCACTGCCTTTTGGAAAGGCAGTATTCCCGGTATATATGGGCCTAATACGGAATCTAAAATAACCTGA
CACAAACCTGACGTTGACCTGTTGCCGGCCCGCGGCGGCTTAGTGTCAACTTGACAGCGGGTCGCGATTTCACCTGCCAG
TTGTTCTCCATTCAGCAGCCAGCGACCTGCTGGCAGGTTGCCACTAACCTGACGCGGTTTACCTGTGTTATCGGCGCGTG
CATAGCTTAGTGGTTTCAGGAAATGATGCTAGTAATCAGAAGATCGGGGTTCGGGAAACGGCAGGGGCTTGAAGGTTAGG
TTCTATGAAGCAGGGCGAAGGGTTGACAAGGAGAGGCAATAAGCAAGTAGTAGGGGTTCtctagaaaacatttttgtctt
tAATATGCGTTTCCTACTGATTTATTATTGATATTTGGATCCccttttctagaaaaaaaaatcagaatcagcagaaaaat
ttgagaaaaagtcaTAGCAAATCAGAGTTGGTCAGAGTAAATCAGAGCTAGTCATAGTAAATCATAGCTAGTCAGAGAAT
ATCAGAGTTAATCAGGGTAATAAGTAGACCTAGTCATAGTAAATCAGAGCTAGGCATAGTAAAGCGTGGTTACTCCGAGT
AAAACCACACTTGCACCGAACTGCGGTTAGTGTGCTTTACCATTATGTAACTCCGCTTTTTACTCTGAGTTAGTATGATA
TGGTTTGTCTGAGCTGTGGTTGGGCTTCGCGGGAAACTTGAATAATTCGAgacaaaatctaattttagcgaattttcttt
aatttctttGAGGTTTCTACGACAgaactcgaaaaatttcggGTTTTAATGTTTacacattttatttaaaattgaataat
caaCTGCGGGACTCCTCGAAAATCACATGctcatttaaattttgaagttcaaaCCTCAAAAAACGCGCAAAAACCAAATT
CAGCTAGGATATCAAATTTATGATTGAAATCTATATTTTGATGCGGTGTTTCTGAAGTTTTCGCGATAAAATCCGAATAA
TAATTCCAcgtaccgtatattctctatctAATTTCCAGGTCATTTTTTAAtgcagcactattagagactgtcGTACTACT
GGAGACTGCAGCATTAATTTTCGAACGGCTACTGTCAATTATAGATCACTAGTATTTAGTCAcaaaagctaattttttaa
gcagaaattcataaaaatgttttcaatattgcgaacttttgtaacaaaaaGACCCAGTAATTCAATTACTTTcgtaaatt
atcaaaaaatcatcaaaaatatacaaaaaaataccaaaaaatattgaaactttcaagtgactctttcaatagaaaatggg
gtgcagcactaatagagactgctgCACTATTTTTCGGACCCTTTTTGAAtgcagcactattagagactgcagtatTTACT
ACTGgagatgcagcactaatagagaatatacggtatataCGTAATATATTCTTGCAGAAAAAAGTACGATTATCAATGAA
AAATAGCTGATAAGAGGCTTTTGTTTGAACTAACAGACGGAACGACTCCggtttagttcaaaaaattctaaaaacacgtt
gtgtcaggctgtctcattgcggtttgatctacgaaaaatgcgggaatatttttccagaaaaattgtgacgtcagcacgct
cttaaccatgcgaaacgagatgagatgtctgcgtctcttttcccgcatttttcgaagatcaaaacgaatgggactttctg
actccacgtgtaAAAAGGGGTTACGACGGACCCTGGCCTAGAAATTAGGCGTGAAAATTCTCGGGCACTGGATGTAGTGA
ACGCCCGCGATGAAAAATTGGGGGAAAATTAGGCTTTCTTTGCGAGAAagattaattaaaaatgttttcctttgtcgaaa
ataatttttaaaaaacacaccacgtgtattcagctcgaccaacgcctcgaaaattttcaaaaaaggcgggaaaaattagt
tgaattcgccaagaggaatttcaccgcagcgcgtgcaaaaatttcagcatttgcgcgtgacggtgtttgcacaaattaca
ccgaatggtcgagctgaaaacacgtgcacacttttaaataaaactagaaaataaatCCCAGGCCTGCAAATATTGCACAC
AAAACCGTAATCCCCTTCgcgctaaacaacacgcgcaACGATGCTCCGCTTGGGGAcaaggaaaaattaatttaactcgg
gattttcattaaaaaattaggtttttagttaatttttcgatgttttcactgcgaaaaagtgttaaaataacgatttttca
acctattttcaattaatccGTGCAAAAAATCGTGTATTTCTcgagttttgaaagaaatttatgaaaatcggcatttttaa
taatggtttttcaaataaaaatataatttttcggtGCAGAAAAGTCGTTGCTCgtacagtttttttaaagcattttcaCA
TCAAAATCCTCCATTTTTCCAGTAAATCGATATGGAGTGCGACGAGACAAAGCTGAGCGACGGCGCAAGCGGCTGGGTGC
CGAGTATCCCGACAGATATCGATTCAAAAGACACACCGTTGCTCGATATATCTTCTCAGGCGATTTGGGCGCTTTCCAGT
TGTAAAAGCGGTAAATTTTCCGACTTTCAAGGgagaaaagtgtagaaaaatcgaaattacttcttaaaaatctcgtaaaa
atcgaattctttCAGGATTCGGCATCGACGAGCTCCTATCCGACAGTGTTGAGAAATATTGGCAAAGCGATGGCCCGCAG
CCGCACACGATTCTTCTAGAATTCCAGAAAAAGACCGACGTGGCTATGATGATGTTCtatttggattttaaaaacGACGA
GTCTTATACACCGTCAAAGTTagcatttttggctttttcaaacgaaaaaatacaatgaaaCACTGaatatctagtttttt
tctcaatttttgcctaaaaaacgGCGATTTTTCACTagcttttcaattaaaatttgaacaaaaagttttttaaaggaaaa
acatgaatttctAGCTTTTTCAGAggttttctattaaaaaatagagaTTTTTGTGATATCTGactgaaaaattaccaaac
tgtcgatttttttaaactatttttcacttaaaatctgcaattttttttttcgaggaaaCATGtgaatttcaagctttttc
agagattttctatgaaaaaggTTCGTGCCGAGACCCATGTGCTTTTaaacttcagaattttcccaattttgaaattaaaa
agagaatgaaaattgattttcatggaaaaatgcGTTTTTGGCCCAAAACCTCCAAAAAGTACAAATATAGGTCGACTTTC
AACTGTtttagatcaatttttttgcagaattcaAGTAAAAATGGGTTCATCTCACCAGGATATATTTTTCCGTCAAACAC
AAACATTCAACGAGCCCCAGGGATGGACATTTATCGATTTACGCGACAAAAATGGGAAACCGAATCGCGTTTTTTGGCTT
CAAGTACAAGTTATTCAGAATCATCAAAATGGGAGAGATACTCATATAAGGTAgaggaattgagaatttcagaacgaaaa
ttgccgaaaaaatgaaattttagcgaatttgagtcggaaatttcgaaatttgattgattttaagcaaatttccaactaaa
atcttgaaaatttgatctttttagataaatttttttttaattttgtgcttttcaaaaaacctcaaaaaacaattaaaaat
tgaagtaaaattaatttttcaacaatttttgaaaggccgaatttttgattgaaaattttcacaatttgtcCATTTTGTGG
TGGGGCttattccgaaaaatcgttgttttttttttcaaaaaagttataaaaactttaaaattgccATGTAAAATATGTTT
ATTCTCAGACCTCGTAGGCACGAAgcaggcgtaggtcgcctcgcaataaatttgaaaatctcaagaaaaatcaataaatt
tgtgattaatcaaaaaaatttaatttcctgGTCCCAGCACGAAtgctatttttcgaaaaaaaaaaagaggcgaGCCTAAT
ATAGaccacgcccacaaaatgggcaaaagtttgatttttcaaaaaatcgaaacaaaaatttttccaattttgtgagattt
taaaatttccggtttttggaaaatcgaaaaaaaatttctcgttttttaattttcaaaaaaaattgtgcctaaaattcaaa
aaaaaaatcaatactttctcaaaatttccagaaaacagTCCATTTTCCAGGCACGTTCGAGTCCTTGGACCCCAGCGATC
TCGTGTCTCCACAACGAATCGAATATTCACCGGAGAACCACACGGACCGATTCCCGATAAAAATATCACTAATTTCGACG
ACGAggattttgccaattttatcGATCACTCACTTGTTCACTTATCACTTCGTTAAATTTACCTCCAGTGATTCCAGATA
ATGAGCCAGTTTTGCATTGAAATTTAGTgccaaaatatagaaaatcgcATGATTTAACATAAAATAGCGTTTCGAATTGa
aacaatggaaaaaaagtgctatgatgattttttaacacttttaaTTGTTCCAATTTGAAgtaaaatctattttcagataa
atcaacTGATTTTCTATATTCTGCCACTAAAGCTTAAAAACTTGCCCTGCTGTCCTAACCTTCAAATTGTTCCCtgcaaa
ttttattattcttgtttcatatttttgcgATTGCTTCGCGAGACCCAAACTCACACATTTACCTGTAAAATATAATcgaa
taattatttatatattttctgtaaatttccTTAGTATActataaattttctgatctctcttcaaaaatcgctagaaaaaa
taaacaaatgtcGGTTTAAAAATTCCTGGTAATTTACCttctatagaaaatttttcgaaaaaaaaaccgaagaaATTCAG
ATGGAAATTCCCGATCCCGAACTGCCGGGAATACCGATTGATCCGCAAGATTTGGAGATTCTAGACACGCCCACACGGTT
TTACGAGAAGCTTTTAGTGCGTTTTTCGTGTCGGGACCCggaaatttgacatttttggcGCGCGGCTTGTTAGACTCCAA
AccttttcaaagatttttttttcgaattaaataACATTCGTGCTTGGGcccggaaattgaatttttgatttgaaaacaat
tttttttgagtccaaaattttcaaagtttgtccATTTTTGGCGCGTGGCCTAGTAGGATCCGCCccttctaaattttttt
tgagcaagttTTCTGAAgcattgatttcaaaaattttttttggaaatttctggtttatttttccggtttttttccGAGTT
GCTGTTTAAGTTTGgagaaattccagaatttgtcaatttttggggCGTGGCTTTTTCAGTAagcacagtttttttttttt
gaaaaattgaaattttcgcggTGCGGTTcaagaaaaaccacaaaaactcaatgattttttaacgaaaatttcaaatttct
tgcaagACCTACtgcaatttcgatttttagaaactttttgaaaaaaatccgaattttctgatttaGCCCCGCCCCAAAAA
TGGAAAGatttccgaaaattcgaaCCAAAAGTTcgcaaaaacttgaatttctcTCACACAGATTGACGcgctaatttgaa
tttttccaaaaataagcCCCGCCCcaaaaatggacaaattttaaaaattttgaaccaaataaattcaattttttttcgct
tttttccgttttcgaacaaaaaattctaaaaatatatggtTCTAGGCGGGGCTCAGGCACCCATCTACCTACTTAAAAAT
GCgttaaatttcaggaattaACTGCATCAACCGAACGGCGTCTCGCATTGTGTAGTCTGTATTTGGGCGAAGGAgatctc
gaaaaaaatctgatcgCTGCGATCCGAGAAAGATCCGAAAAATCCGAGATTGAAGTGACGATTCTGTTGGATTTTTTGCG
CGGAACACGGACCAATTCAAGCGGCGAAAGTAGTGTAACAGTGCTGAAACCTATTTCGGAAAAGtcaaaagttggttttt
tttgcaaaaaaaaatcgataaatcgataaaaaccgacaattttgagaattttcatttcaaatttgagtcccacatgcgcc
tttaaatatggtgtactgtagttttagctcgaatgttgaatttcaaaaattgagaataaagAAAtgtcgtgacgagaccc
acaaatgttttgaaaaaaattttcaatttcaaaaaaatgtaaaaaattgggaatttccctccaaaagtTAAATTGGTTTA
Gtcacaaactttgaaattttgaaataaaatttttttcggctaaaaataagtattttttaaaaactattttgaagaaaaaa
agttaggtctcgccacgatgtaTCTTGTATATGTGTATCTAAATTGCCATGTCGTGACGAGACCCTCTCATATTttacac
tgcaactttttcctcacgagggacgaggaaaagtggtttctaggccatggccgaggggccgacaagtttcatcggccatt
tatcttgctttgttttccgcctgttttctttcgtttttcacagctttttcccattttttcttattaaaactgataaataa
atatttttgcagatgccaaaacgattttcaagtaaaaaaatcatgtattcagtgggcaagcagcggtgaaagtgggcatt
gtaatatgatggattacgggaatacaaaacctaaactttttctgaaacatgatacatatgatgcttaaatgctgagacta
cctgattttcataacgagaccgctgaaaaagttttgaggttttcaaaattcaactttttgtgcgaaaatctcgacttttt
caccgaaaaagttgaattttggaaacctcaaaactttttcagcggtcttgatatgaaaatcaggtagcttcagcatctaa
gcagcatatgtatcatgttaaagaaaaagtttaggttttgtattcctgtaatccatcatattacattgcccactttcacc
gctgcttgcccactgaatacataattttttcacttggaaattgttttagcatctgcaaaaaatatttatttatcagtttt
attaagaaaaaacgaaaaaaatcagtgaaaaacgaaagaagacaggcggaaaacaatacaagataaatggccgctgaaac
ttatcggcccctcggccatggcctagaaatcacttttcctcgtccctcgtgaggaaaaagttgcagtgattttgctcaaa
taaaaaaatccccCAAAAACCGATAATTTCACCATTTATCAGATATATCTCTTCCACACACCGGAGCTTAGTGGCTTAGT
AAAACGAGTTCTTCCACAGCGAGCCGACGAGATTATCGGTCTCCAGCACatgaaattatacatttttgatgaCAATGTAT
TGATTAGTgggttagttttttgtttgcatgggtcagactacaaactacaaaaagccTAATTTCAGAGCAAATTTGTCGGA
TTCTTATTTTACTAATCGAACGGATCGATATTTTCTATTCAGAAATTGCAAACCATTGGCAGATTTCTTCCACGAAATTA
TCAATGTTGTTGGTGAGTTGGCGATTGCGCTCCACCGCACACACTGTTCAATGGGGCTCGCTTgaactgataattttttc
taaaaaattacaaaaattgttttaatttgccttcaaaaaaccatcagttaattaaaattttctaagcaaaaaattatata
ctttctaaaaaaattgaatttcccgcgaaaataattttttctgagaaaatttgaatttttcaccaaaatatttttttcaa
cattttttaccaCAAAATGAGGCGGGGCCTCGGTATACacgctcaaaaaatcaaaaaatacttGTAAATTTGACTAccag
ctatttttttttcgaaaaaaaaatcgaaaagtaggccagttttcgaaaaattctcgacaaaaattccgaaaaatgggGCG
GAGACCTGTGCGGTATTCGGcattcggcatatgccgatgCCGGTTTTTGGAGCCCGTCATATGCCGTTATGccgatttga
aaattcacggcatatgccgaaaaTGCCGTTATGCCGAAAAATCCCGAATGCCGCACAAGTCTGGGCGGGACTTCAAAAAC
CACGCCCACAACagagaacaaaaatttggagtgATGGTTTGCAATTCCCTCGCGcactttttcttgttttttttcaaaaa
gatgaaaaagcgCTCTACTGtacacgttttttttcgaatattttcattaaaaatccaattttcagccgacTCGAGCTTCA
TTGTCGAAAATGAGCAACTGGTGCCGAGCCCAAAATGTGATGTGCACCCATATTTAGGTAATCTGAAAGGATGGGtaacc
tgaaatttttccaaaaaaattttttttaaggcTCCGCTCATCTCTACCGAGAAATGCTCAAAACACGTGTGAATCGAGTT
AtcgaaaaatacaaagaaTCGCGAAAAACGTCGTCGAATTGCATGTCTGCTGACACGTGGATTTACCCCGTTTTACAAAT
GGGGCTTTTGGGAATTCATCaggagtttgaatttttgcaaaaacttttctcactgaaaaatcCGGAGCTCAAAATGACGA
TGGCTTCgggatatttcaattttattcgaGATTATGAGGAATCGATTCTGAAAGAAGGAGATTATCATTTGGATATTCTT
ACAGCTTCTCCttttgtaagattttttttgagggaaaaatatctgaaataagttcaaaaatttcaaaattgaattttttc
gaaatttttgtaggaaattttggttaaaaaaagttttctcgagaaatttgaatttcccgccaaattttttctgtgaaaat
ttgattttccccTCAAACatgttttctcataaaatttgaatttcccgtcaaaatgtttctgaggaagtttgattttctca
tcaaaatttttcaaaatttccaggcGAACGGATTCTTCGAATCAAATGGCTTCTCGAAATATATTCCACCACTATATTCC
AACATTTCTGATCAATTTCTTCGAAAACGAGAAATCAACGGCCGATTGAATGTAAAAATGTTCGAATATCGAAGAGAAGA
ATGGACATTTCATGCAAAAGGTCTTTGGGCAGAACATAATAATCAATTAATGACATTAATTGGCTCATCAAATTACGGTT
ATCGATCGGTTCATCGAGATCTTGAAGCTCAAGTGATGGTTGTTACAAGAAATCCGACACTTATCGATCGATTgaaagat
gagaaaaatcTATTATTCGAATATTCATCGATACTTGACATGGCTGCACTTCAACAACCGGAACATCATATTCCACCATT
AGTTCGAGTTATTTCACGTCTTATTCGGAGTTTTTTGTAgacgttttccaattttttatagcGGAATAATAAGGTTTTTG
ACTTTAATAAATCTTTGtagatttcagtttttttgaaatgcaacattttgccgaattaggccatttgacaatttttggtc
gTGTCACGGCGCGGTTTGCAGTagaaaactaaatgtattttgatttgttttttcgaaatatccgaaaaacaacaaaaaaa
tctgttttttgttgaaaaaaatgttgcgaatttcagaaaacggcacttttccgatttctgccccCTAGGGCTGTTATGAG
GGACGTCCCCTATTGGGGGGCGGGGACGATCATTTGTCCCCCCATGGGGGACGGGGGCTCGTCCCCGTCCCCACGTCGGG
GGACGGGGAGCGCCCCTTGTCCCCGATGGAACGAAAAGTCGTCcccttttaatttttgatttattttagattttcactTC
ATttattaccggtacagagagtgtagatagttagagagtgccagacatccgggacccaatggagcggggcgcgcggaaga
gacgattagtgtcgatttacgaaattttcctcgttgtcatcatttcgtaaatcgacacaaatcgtctcttccgcttgggt
cccggatgtctggcactctaactatctacactctctgtaccgataataaaatatttttacgtGAATCTCGTTTCCACTAA
GATGTGCGGGTGGATACCGTGGATATTCCACACAAAAAACGTGTCGCTTTAATAATTATGAAGCAAAATACAAACGCACA
TTCTTCACATTGGGTAAAGGGGGCGCGCTCCCCCTTTACCCGGGCGCCCCTtttcggggggggggggggggcgtaTTACG
ggaggttttttgaaaaataatttttgaaatttgtcaaCTGTCGACAGCTGTCGttcaattaatgtttttttttcaaatct
ccatacaaaaatgttcataGTAAATTCTTTATCAATATTGGGGTCCCTCACAAAGTTCAAGTTTTCTTCTCACTCTTCAC
GGCCGccttcgattttttcttaagACCTTCATTTGCATCAAAATACATTCGACAAATTTGAGTCACATAAGCATCATCAT
GTGCGTTTGCCTGCAAATGTTAACAAAGTACCAGGCGGATGCCAAGCTTTCACGTCTTCATGTCTACGTAGAAAATGCAG
TCATGAAGTAGGCACGCAGACAGACAGGCAAGTACATAATCAGGCAATAAATGGGCAAGTAGGCAAAGCAGGCATGAAAT
AGGCGCTTAGGCACGTGGGTAGGCAGGTATGAGACATAGGCAAACATGCAGGCAGGTATGAAAAGCGAGAAAAGGCAGGT
GAGCATGATGAAGGCacataggcaggtaggcaagGAAGCTCCTAGACAGGTACAAAATAGATGTGCGCAAAGTAGGCATG
TGCAAAGAAACTAAGCTCGTCGCCAGGCATGAGGTAAGCGCATAGGCTTGCAAGTAGGCGAGTAAACACGCGGGCATCGA
ATAGGCAATTAGGCAGGTATTTTTGTGCTCCATTTGGAAACACACTTACTGGATAGAAAAGAGTGAGAGTCGTGTAAAAT
GCAAATGCCAAATAAATTGGATCCGGTGCAGCACATTTTCTCTTTGATCTCGTTTGTTCAATCAGACTCCGATAATTGAT
TTCTCCAGTTTCACTTGTATTGATCGCTTGGAAGAGGCTCTCGATGActgaaaaatgctcagaaaTTTCGGATATGTTCt
cgattttcagtgaatttttccTGAGAAAAAGCTAAAAACTCACGAACAAACGCTGCCGATCGTCCACCACCAGTATTGCA
TACGACAAAAACCGGTCTCTCGCTGTCTGTCACTAGTTTCAACAAATACCTAATCTCCTCGGCATCTTTCGGTCCCATAT
GCTCCGGCCATCCGGTATACTGGTAATGAGTCACCTCTTGAGTACGCttctttctggaaaaaagtttgttgCAGGCTACC
TTTTATGCCTGCATGGAAAAAAATAGTAGGCGGACAGGCGTGAGGAAGGTTAGaatattgatgagaaaaattgaaaacaa
tcatttcaaaaagcaaAGAATTGACCggttattattaaaaaataaaaatttttatccgGACAATCCGATGCAGATGTGAG
TGCCTGCCTACCGGCGTGCCACCGCGCCTATTTCATGCCTGCGTGCCTATACTTACCCAAATGTTAGCAACAATTGTCTA
GTCTTCAACAAAGGCTTCGAGATACTCTTCGTGCAAGTGATTGTTAAGTCCgccaaaattagtttttcgtCGAGTTCAGT
GGGAAAGTACCTATCACAGTTCACCTTATTAGCTCCAATAAagtgatctgaaaaataaatggatTAAAAACGGAGGGTGG
CTTGATAGACAGGCAGGCAGGACTACTGCCCTGTGTAGGCCGTCTTGTAGACAAGCAGACAGGAGTGGGTCACCATGTAG
GCAGACGGGAGGGTGTAGGTTGTCTAGTGggcaggcaggcgtaggcTGCTGCCAAGCAGATATAGGCTCACCTATTTCCG
CGAAATCGCACAACATCACAATTGTGCTTGGTTTATTCAGCTTCACTGACTCCCAAAATGCGGCAATCGCCAAAATATCG
GAGCTTTTCTTATCAACAGGCAACTGCGGAGCAGGCATCAACACAAACTTCAAGCCGTTATCCAATTCAACAACATGTGA
TGATTCTCCCTGgctgaaaatgaagattttttggtaGGTACCCATAATTTTGCCTACCTGTCTACCTATGTGCGCTTGAG
TTAAAGGttaaacctaagcctatgcctaaacctgagcctaagctgaagcctaagcttaaggtTAAGTGTAAGCGTAAGCG
TAAACCTAAGCAATATGTAGAGGCgaaaggtaggcaggcaggcgtaaCAGTCTTACCCATTCTTTTTCGAAGACTCATAT
GACACCGGATCACATTGACAGTGATTACCTCCCTGTAAGCCGCAAAACTGGGCAAAATCGTCTCCCGTAATTTCTAGGTT
ATTTGGAACATTCTCAAATACTGAAGtacaatttctttttctagtAACGAAATCCGAAATTTGCGTGTTGAATGTCTTGa
ggaagtttgaaaaacgtGTCTCATTCACATCCACACGACTGATCATCTGATTTGGCGGGTAcagtttctctttttcttcc
gAGTCGAGTATTTTGTAGCCGTTCGGGGTTAAGCAAAAGTAAGCAATTATTGCACAAATTATGACAATGACGATCAGAGC
CAAAATTACATATTGTCCGTGTGTTCTgggattttggaaatttttagtgaagCTTCTAGGCTTTAGCTTatgcttaggca
taggcttaggcttcggcttaggattaggcctAAACACAGGAGCATATAGGTTGGCAGGCAGGCAAAATTAGAGGTACCCG
CCAAATATCTAGAAGcttcactaaaaaaaaaacgttttgaatttagcatgaaaacaattttgaaaaagtaaaatgttttc
ttatctcaattttttccttgattttatattgtaattaaaaataataatttgaattttcagctcgatTTAGATAGAGTTGT
GCTAGATTTcaagaagaaattgagaattttcgtaaaaaatatttttaacgcgaaaaaatttttaaagctttaatccaaat
tgttcaaaaaagtttggagtaaaaaatttggaatttttttgattttcacccGAAAACCTTTCTTTAGAATGTCTGCCTCT
TGCCTCCATCCGCGCCTTATGCTCAATCCGCGCCTTATGATTTTTCTCCGGGAACTTGAGACGATTTGGTTGTTGGGAGA
AGAAGTGCGGAATGTGGAGCGTTTGTTGAGAAaagataaaatttggaatttttttgattttcacccGAAAACCTTTCTTT
AGAATGTCTGCCTCTTGCCTCAATCCGCCTTATGATTTTTCTCCGGGAACTTGAGACGATTTGGTTGTTGGGAGAAGAAG
TGCGGAATGTGGAGCGTTTGTTGAGAAAAGATAGATTTTCTACTATTTCTCAATTATTCAATACTATCGAACGACTTGAT
GTCCAGTCTTTGAATGTTCTTGTCGAGGAGGCGAAGGTTATTGGTAAGTGTATGCGTGGCTTTCCGATGAATTACCAACG
GCACGGAAAGCCTGAGTGTACCCTTTCGATTTCATCTTCGGAAAGTGTGCTAAGCGTAGGCGCGTTAAGCTAATTTTTCC
TGGTAAATCCGCAATTCTTGAAGATCGAACCAATAGGGAACACTGTGGCACCACGTGCAACTTCAGGGGTAGGCGGCAAA
CACAacggaaatttatcgatttgcccaatttgccagaaatttcggTTTCCGAAATTTTGTCGATGCATTAAGGGTTTGAT
AATAAAATCGAGTTTGGGAATtagcgtttttcaaaaattgtcgaatACCTTCAGAATTTTGGTTTCCGAAAGTTTGTCTA
AAAATGCAGGGGTAGGCGGCAACTGCCGTTTggcatatttatttttggcgaATTCACCAAATTCCCGTGAAACATGCGTG
AACTTTCTTCTCGTTTCTTAATtagtttttcatcaaattgataaaaatgagaaaattataaatttgtaaattcacTTCAA
AATGCAGGCGGGCAGGTTTCAGTCAagccctgaaaccgcgcctgtctaccatggaagccctacTTTCAAATAAGATCAAC
TCACTGTGGTGGTGGACCattcttttcagaatttccaagATCTGGCGGTGGGAGAATTGCAGTCGGCAGAGGcttgaata
aatttgaaaaaaacaagtcAAGAGCAGCAAGAGCCTTTTTCGGTTCATCAAGtctgttttgaaaacttgaaaactccAGT
CCACCATCATCCAAGCTCTTCAGAGCATCCTGAACTTCACCGAGCGACTTCTTATTGCCAACATCCTTCACAAGTTCTAC
CAGTTTTTCCAACGATTTTTCCAAGCCCATAAGACCACCAAGATTAGCCCAATCAACCTTCTTAGCTTCCGTGAAAACAT
AACCATAGTCTACAAATTTTGTGGAATCAGACTTTTTAATTCCACTCTTCCATGCATCTAGCTGAACAAACATCACATCC
AAAGATGCTCCAAGCGCCACCAGCTTCTCCAGATTATCCTTATCGTCCTGTGCCAAAGTGGCTCCACTCGCTGCCAACTC
TCGTTGCACAATTTGTGCATGGTTCTTGATAATATCCACATTTGCTCTTTCTCGGAGCACGTCCTCCAGTCGAGCAATTT
CTTGTGCCGCTGGGCCAATGGAATTAGTGTGTTCAGCGGCGTTTGGAAACTGGGATGTTTTATCCGAAGCAAATTTGCGG
CGCTTGCTAAAGTACAGCGCCAGAGATTTCAGACCACTATTGAGGCTTGAAACTGAGATCAGAGCATCTTCGACGGCAGT
GACTATCGGCGGGAATTTTTGATCTGCTCGGAACGAATTCAAATCTGACAggttcttttgaattttgtccAATTCTTTGT
TGGATTGAAGACAGCTCAGTACGTCGAGAAATTGAGCAATATCAGATCGAGagtcattgattttttcaatagcaCGTTTT
TCTAGTGTTTTCAAAAGATTCGGATTCAAGAAAGTAGCGTTTGCCGTCATTCTACTCATGGTCAGCGACAAGCCGGTCAT
TTTTTTCACTCCATTAAAGCATGGCTCAGCGGTTGTCCAATTGCTATTGTTCATATCCTTGCAAACAGTGAGCACTTCTG
CGTGTCCTGATTTGCTTTCAACAAGTTGATTCATCACACTTTTCAATATCGATTTCGATTGTTCCAATTCGGTGTCAATG
TTCGATGCAATTTTAGATAGTTCCTCCAGATTCGTGAAGTCGGGGGCGGTAGTTAGAGTAGATTTGGCGCATTGGGctga
aagtttatttttattttcgtttttttgagtttgaacTTTTGTGGACAACCGACAGATTGGCTCAAACTAAAAGGACtcta
aaatatacaaattttggAACTCAAATCAATTTCgcaaatattacttttttctaCGGAGCTTTGATCAGGGTGGggtggca
aacgatttttttccagcaaacggtaaatcggcaaaccggcattttgccgattttccaaaatggccgaaaatttttgaatc
ccTCCCTCTaaacacttccggcaaattgttaTCCAGCAAACtacaattcggcaaattgcctgaattaaaaatttccgccc
aatcggcaaattgcagtaactgcaaatttccgataaatttggagaaaccggcaaatcgccgaaaatttttggtaactgga
aaaaatttcaaaaggcACTGTACCCGTGCttccgttttttaaaaaatgcttctAAACAGTTCCGGCatattgatatccgg
caaacggcaaatcagCAGTTTggctaaaataaaaatatccggcgaatcagcaaattgctggaattaaaaagttcctccaa
atcggcaaaaccgGGAATTTGGTGAATtcgccaaaaataaatatgccAAACGGCAGTTGCCGCCTACCCCTGCATTTTTA
GACAAACTTTCGGAAACCAAAATTCTGAAGGTattcgacaatttttgaaaaacgctaATTCCCAAACTCGATTTTATTAT
CAAACACTTAATGCATCGACAAAATTTCGGAAAccgaaatttctggcaaattgggcaaatcgataaatttccgtTGTGTT
TGCCGCCTACCCCTGAAGTTGCACGTGGTGCCACAGTGTTCCCTATTGGTTCGATCTTCAAGAATTGCGGATTTACCAGG
AAAAATTAGCTTAACGCGCCTACGCTTAGCACACTTTCCGAAGATGAAATCGAAAGGGTACACTCAGGCTTTCCGTGCCG
TTGGTAATTCATCGGAAAGCCACGCATACACTTACCAATAACCTTCGCCTCATCGACAAGAACATTCAAAGACTGGATAT
CAAGTCGTTCGATAGTATTGAATAATTGAGAAATAGTAGAAAATCTATCTTTTCTCAACAAACGCTCCACATTCCGCACT
TCTTCTCCCAACAACCAAATCGTCTCAAGTTCCCGGAGAAAAATCATGTGATCAGTAGTTTCTCGGGCCCAAGCGTCGGT
TGCCAATTGAGAGTTTAGTGCTCCAATATCAATTGCTCCATTCGGTAGACCAACTGTGTACTTCTTGGTTCGCAGGGACT
GCCCGATGGATTCGATGGTTTGAAGATGGATCTTCGATTCTTGATTTGGAAATGCATTCCGGATAGATGCCATGTGTTCT
TCTAGCTTTCTTAGTCCCCGATTGATGTCTACAATCTTGAAGGATGAAATAAAGTTCATCACATCACGAACTTTTGGCCA
TAATACAAAGAAAGAAGCAGCAgaattattgtttttgaagCCATGCAACGTAATCTTCGGATTCTCCactatgttcaaaa
aatcttgggattttttcaacaaatcgtTTAACGCAGAATGGGATTTGGGAATATCGGTGAAACTAGTGAACGCTTCAATC
TCTGTGTACGAGTTGCTCCATACTGATAGCTTTTCGGAAAGGGTTGTAACTGATGAAAAACTGTCTGTAATGTCTTTCAT
GTCTGCCTTGAAATTAGTCTCGTCTGGCCACTTCTTGAGATCTCCAATATCATGAGCCACGTGGACAACACTTTTGACAG
TTGTGAAGAATTGATCTGCCTCAACATCGTCGCCGATATTCGATTGTAGTTCTATAAAGGTATAGTTTTTGGGGGCAAAA
AACGAAagtggttcaaaattttggaacaaaatgCCTATTTTTAGATagctaaaatctaaaattttgcaatgctgacaagt
tgtgaaaatttgaaattttaacagaaaatagGCTTTTTCCTAAACTTTGAATCaccttactttttttttgaaattttcga
aacttttcggttatttccaaaaaaaagccgCAAATACTCTATCAGGGGTAGGCGGGAATTGCAGTTCGGCAAAtgtattt
tctgcaaattcggcaaatcgggatGTGTACAATTTTGTCGTCTCTGGCAGTTTACCGACTTGCccatttaccgaaaattt
taattccggcaaattgtccaTACTCTATTACTACCATAGGCCCTTATATAATCTTTTTCCGCCCACCCCTGTACTCTATT
ACCACCTAATCTGTTACTAcagtggattttttgaaaccaaaatttcagcttttgaattttatattcGTAGTGAAAAGATA
TTCGTAGTGAAAAGTTGAAACCTGGAAAACATAGTTGCATAATTGCATCGTAATATGTAAAAATAGGTCTTCCATGGTAG
ataggcgcggtttcagggcctgccTGGAACCTGCCTGCCCTATGTGAACGAGTAgactgtagttttaaaaaacaaaaaaa
ggtatttgcctaacaaaaaacatactcaaatatttgaatgttTGCAACCAAACCTTTAAGCGCTATCAGTTTAGATTCCA
GCGAACTGTAGTCAATTGCATTCAGTTGATCCATTGAGAAATCGTATTTGAACAAATCCAAAGTTAAATTCATTGATGGA
ATGGTTCCTTTTGTCAATTCTTGTTGTAGGTACATTGCATTGATCAATCGTGAGGCGAATTGTAATCGCTCAACGGCAGT
TATCAAGTTGTCATCTGCAACTTttatgaatgatttttttaaaaagttatttgttgtcatttttcttttattaatTATTA
CGTATATTATACGTATCATGCGAGTTTAGCTTTCCAACCCCCCGCGAActctttttactttttttttttttaacttttgt
cttttttgtcCTTTCTTGGCTATTTTTTTTATGAGAATTGACCcgaatttgacttttttcggatttttaggaatttctag
gaatttttcttttttgtcaaagcgagctaacgctcgccactgacgccaagcctaacATAAGACTTAACCTAAGtcttagc
ctaagccttacAAGGAAAGTCTTTGAAGGGGCCTGTAGATTTGGGTTTCTCATGTTGATATTCCGATAGAAGAGTGTTAG
TTTtgatctctccaaaaaatttagctgcccaagccaagtttcagcaaagtaatgacattttgaaatttcagttaaaaaca
ccattgaaatACACTGTCTTACAGTGCTATCCACACAAATATCAGCTTGCGTGAACACCGAAAATGTGACGCCCACCACA
ATAGGCTGAAGacagtggatttcaatggtgtttttaactgaaatttcaaaatgtcataactttgctgaaacttgacTTGG
GCAGCTAAATTGTTTGGAGAGATCAAAACTAACACTCTTCTATCGGAATATCAACATGAGAACCCCAAATCTACGGGCCG
CTTTAAAGACTTCCCTtgttagcctaagcctatgcaaGACACGCAAAATATACATTAACATATATATACAACAAATACAa
cgtaaaaattgtttttctgtaaTTCGACTGACAAACCTTTAGCTTCACGTTTGGAACGTGGATCTAATGACATCACATTA
AAGAAACTGGATTCTTCTGGaacaaaatatattgaaattaAAGCTCTGAAACAGTCAAGAAACCTTCGAAAGTATCCGAA
TTGACAACACGATTAACCGTTATAATTATCAAAACGATTATTATTTTGATTCCTGGAAGACAGAAGAAATTCGgaacgaa
aataaaaatcaaccTACTCATTGCAAAGTATTATGAAACTTCCCTTTGATCGACGGTTTTTGAATCAATTAATGATTGGA
AGTGTGAATTCTGAGAGAAGGAgtgttggaatttttatttattttataacGAAAAGGTCACGGtttctgtaattttaatt
tctatgAAAGTTTTAGGGACTCACAGAATGTCAAACACTAGATGGCCGAAGAAAATTTGACATAAGCAGCGAAATTtgac
ctttcaaaaaaaaattaatattacgtgaaatctttttttttccaatggaattgaatttttggctgaTACATGAGGGAATG
TGTTTCAAGCTGTAATTTCAGTAAAACTGTACAAGAAAAAACGTTCAATATTTTTACCTTTGCTTATAACTcctctacaa
aattttttcggacaaaaaaataaaacaagcaTGGAGATTACAGGTGAATTTCGAATCctcatcttcatttttcagactga
aaaTCCAAGAAAAGTAGCccgaacttttttctgaaaaagttcctATATACTCATCAAACATTCATAAACagtatttaaac
aaaaaatcccgAGATAACACTTTTGTCTTCAAGATATTCAGGTTGAAAACTAATGTCCTGAAACTTGGATTTTGGGTCCT
TAAGAAGATAAAACAGATAATTAGCTTTTACGTTAATACCCGCAATCATTTGCAAATTAGagcaaaattaaattgaaact
tttttttggatttaaacattttttggagccGAAATACAAGTTTCAGGACACTAGTTTTCAACCTGAATATCTTGAAGACA
AAAGTGTTATCttgggattttttgtttaaatactGTTTATGAATGTTTGATGAGTATTTaggaactttttcagaaaaaag
ttcggGCTACTTTTCTCGGAAtttcagtctgaaaatgtatgattttttaattcaaaatttgagggAATGTCGTTCATTGT
GGCTCGAGGTCAATGGATAAATGGCTAAGACTAAAACATCATTGATCGaagaatgattttttattcataaaaactatata
tttGACCTGAAATCATTGTTTTTTGTCACTATAACCCATTGGAATGAGCTgtagaaattaattaaatttagaaatgatTT
TACCGATACGTGGCAATGTTTAATACATTAGTTTTCTGGCCGAAGATTTGTATGTTTTCCCGAGAAAGTGAAGCGACAGC
TTAAAAGCGCATCGCCTTTAGTGAGAGGCAGGTCTCGACGCGACGACATCTTTCCTCGCGCGCAGCGGCGAGATTTCGTC
ATTCTACGTGTTGGTAAAGAAAAAGGAcgtgattttatcgatttgcatcgattttttttggatttttctttgtttttatt
gtatttttatcgaatttttagtagttttaaggttttttatcgattttccttgATTCCGTTGCGTTTTTAAGCGTTTTTCT
CGTTCGTAATGATAAAAAGGGGGTTATTTCTCCGTTTTCCAAGAGTTATCTGCGCGTATGCCAGATTTTGCAGGAGGAAT
CATcaaaattctcagtttttggCATGTAATCCTTACGAAGAGTACTTTCTGAGGCTCAATGGCTTTTTCCCCCGCTGTTA
GGTGCTTCAGTAAGTGTTCTACTCCTTTCAGGGGTTCCTTCTCTCGTCTAGGAGATTAAATATGTTCGCATTTGTTTCTT
CCCTCTCTCTTACGCGCTCTTTCCAGCATTGTTAGTTTATCCACGCTCTTTTCCTCTGTAATTTTTCGTTTATCactttc
tctaatttttcggTTTCCGGTTCGTGCACTCGCGCACCCTCTCCCTATTTTACTCTATCTCTCACTATCTCTCACATCTA
TCTCTATCTCTCACAAGCTATTTTGGTATTTTGCGCGTTAAGAAGTCATGTTTTGATGGACCGTGTCCAAAGGAAGAATA
TTTTCGTCGAGTGAAAGGTATGTAACTTCGTGTGAAGTCGACTCCATGAGTCTTGTGAATATTCCGATAACGTTTTATCG
AGATGTATTATCGGGCGGCCCGAATTTTATGTATGTTTTTCATTGTGGTTACCATGTAACGGGAGTTCACATCGCAGAAA
GAGCAATTCTTTATCGCGAAAGTACGATTTCAGGCCCCGGAAGGCTTTCTTATCAGTTTAATGCGACATCTTTCGTCGGG
TGAGATATATTGTCTTGCGTTTCTATCGCATTTCATTGGACCGGTCGAGCCAGGTCTGAGTGTTTATGAGTACGAGTCGA
CTCCGTGAGTCTCAATGATTTTCCGTTTTCAGGCGGTTTTCAAGGTTTCCCGTTCTTGGTTTCTGCTTCATCTTCTACTA
CCGTTTTAAGTAGGATTGGCTCAAGTCTACGGAAGAGTAGAGCAAGCCTACGAAGAAGGTCTTCGAAAGAGTAGCGCAAG
TTTACGGAGGATTCACGCAGGTCTACGGAAGAGTGGAGCAGGTATACGTTAGAGTGGCACTAGACCATACTGGGAGTCCG
ATTTCCAATTGGATTCTCGAAAAACCTTGTACCTGCACAAATAACCAGACGAGCCGATATATCTACCTTACCGAGCTCCG
GGTTAATCGTCGTCAAGTATTTCAGGATGAAGCGTATAAGGCGATGATTTTCTTTAGCTATGCCGCGCGTTTTGCAATTG
CATAGCTGTGTATTCCGTGTAGACTTTATCGCTCACTTGTTCGATTTTCAGGACATCCGGTTCgaccttttttctttctc
ccGCTATCGACGACGCAGATCACGTATGAGTTGCTTTTATATACGGCGATCGATTGGTCCGGTATACGTAAAATTAGCTC
TATATTTTATCGCTTTCGTTGCTCACGCGATTCCCAGGTATTTTAATGTCGAATCATATTCCGTCACCTACCACTACGTA
GGAGATATGCAGGGCTATGTGAGAATAACTCAGGTTTCGTAAGAGTTTCTCAAGACTAGGGAGGATATTCGCAGGTTGTT
GAgtaatttgtttttccaatTAGCTATTCTCCTTGTCAGGACTTATTCAGGTGTGAGTCGAAGTAGCCCGAGACGTTTGG
CCCTAGTATGGATACTTCACGACAGTTTCAGACAGATTGTGGTCCGCCTTTAATGGGAATTATTTCTACTGCACAGGTTC
ATAGCTGACTTAGCCGAATGAGCCCCTTCGACGTCGCAATTTGGCGGTTAGCACACTTCCAGGAAGACATAGACGAATCA
CAGTTTCAGAATTCCTATACACTTCAGTAACTACGGAGTAAGGCGATCAGTTCCTTGCCGCATTTATATGTTCATCTTAA
CTTTATTTTATATTAGCTCACGGCTTTCATTGGAAACTACAGATAACTGAGCCAAATGCTTCGcctttttgtcacttttt
ccCAGTTCACTCAAGCCCAGAGTAGATGTAGTTTGAGGTTATCTACTTCTCGTTTCCATGTGCGGATACTAGCAGAGTTT
CTCCTGTTATAACTGAGAGTCATTTCACACACAATACGGTTTATCTGTCGGCAGTTTCTTCTCACAAGGTTTTCGCTATA
GATGAATATCTGGTATAGGGGTGAAGAATCTGTAATTATTAAACGCCTCAAGCTTATAGCCGTGACTGACAGTTATAGCC
CCCGGCTTTGCTGGTTCTACCCTATACCACACAAAACCCAAACCAATAAACCCATAATACTATATAATTCGTGTTGTCTT
ATTAGAGCGTAACTTGATCAGGGAAAACGAATTCTCGGGGAGCGAAGCGATCCGAGAATTGTATGTTTTCCCGAGAAAGT
GAAGCGACAGCTTAAAGGCGCATCGCCTTTAGTGAGAGGCAGGTCTCGACGCGACGACATCTTTCCTCGCGCGCAGCGGC
GAGATTTCGTCATTCTACGTGTTGGTTTCCCCCCTCCCGCCCCACACACATATTATTCCAAAGTGCGAGACACATATGCT
ATGATTTCCCTTCcggagaaaaatcgaattattatgaaaatattaagtTTAAACCGTAAGTCGTTTATTTTCAGGaggtg
agttttatttttccttcATTGTCGCCTGAGTGGGCAGTCGGTGTCTATCTGCAACATTCGCAGCTCGACCCTTGTGCTTG
TTTTGGCGGTAGCAGGAAACTTATGggttttttcacagtttcggGAGAGATATTTACAGGCTCTGGTTCAGGGAACCAGA
TTCAGAGTTTAATAATGATATATCTTTACAGGAAAATTGTGGTTAGAGTTTCATGGCAGCTTCAGATCCCCTGATGATCA
ACAGTTCAATCCACGGAAACACGGACGAAATGAGTGGTCCACCGAGCAACAATGTGGAACGAGACGATTCCAGGTTTTCC
ATGCCCCCTAACATCGATGATGGTCTTATGGTAAAGTTCTTCCAATCAAGCGGTGTTCGTGTTTTGGATAAACTTCTTCG
ATAAGTAATACTTGACTAAAAAATATCGAGAATTAAAGtcacaattaaaatttacaaaatattttgttccAGATTATGAA
TTTTCGAAGATTAGACTATTCACGGCCACGTAGCGTTTGACATGTTGTGGGACtgaatttctacaaaaacgTGAACTCAC
GTAGACTGTCtcttgaataatttgaatgaaacAGATGTGAGCTCCGgaataggcttaggcttaggcttaggcgggGCTGG
gaggagaaaaaaattgcggaaTTTGCCGTTTGAAGAGCTCGGCGAGTTTGCCgagtttggcaaattttaaattttgccgT
ACACACTAcaaattggacaaaaaatcgaaatatcaaaaataacaaattgtTCTGAGTTTGATCAGTTCggtaagaaaatt
ttgaaaaaagtgatttgcAGAATTTGCCAAGCTCGCCTTTGTCTTTGGTCAATTTAGCACCATATGAGtgattattatca
attttcccaCTGTCGCTACttcacatttaaaaagtaGTCATCAATTGCCGAAACAACTTCCTTCCagcttaaactttttt
cttagCCTCATCGGGACCCTTTCCTAATCCCTTCTTAACCTCATTCTTCCcatcttccaaaatttccatccttcttcttc
ttcttcttcccacTACGACCATCTTTGTCGTATAGCACCTTTCTCGCGAGAGTGTGTGGAAACAATTTGCGAAAAACGGC
TCCCGATCCCCCCATTCGTTTTGGCGAAATCAATAGacacaaaaatgttcaaacaaATCTCCCCTTCTCGTTTATCCCCC
TGTTGCACAATATccttttctcacaaaaaaaccTTTGCTCTTCAATTTTCGGAATCATCTTTTTGCGCTTTGTCGTGTTA
CTGTGAAAGGCGGAGTActgaaatatggaaaatatttttaaatgactccctgattccgaatatctatgtgagaaagttca
aaaaattttccctcattttatatttcagcttgaaatcgtGACTTTCATTGTGCACTAATGAGATTTcgatttcgaagttt
ttttgaaatgtgttttCAAGGTCAATTTTCAAGgtcaatttattattttactatcgaaaaactaaaaaaatttcaatgag
taaagtaagtaagtaagcatttcgtaaatatacaaaaatctcgtaaatcgacacatagcgtctctggcgcgaaaattcga
aatctcaTGGGTGCACAAATGAAATGCGAgatttcaaactcaaatgtaaaataagggaaatttttttgaattttgtcaca
tagatattcggaatcaggggcaAATTTgaagtcaattaaaaatatttttcagatttcgtGGTACTCTAGtctaaaactaa
aactaaaactaaactaaagttaaattaatattaaattaccatgaatctaatttttgttttttaaagtttcctgCAAAAAT
TCCAAGATCTCAGTTTGCCGAAGTCTAAATAACGACAACTCTGAACTTTTGTCCCGAAAGAAATCGAACACCGGTGTATA
CTAATAAGATCCCTCGAAGCTCGGTATACAAAAGGATCATGAAAAAGGGGTGTCTCACCTTGCGCATAATACCTTCTGTC
TTTCCCCCTTCACCAGAAAGATTTCCTTCTTATATTTGTTCGTTTCGTTCCTGCACACTCTCCATCTCTTCTAACCCCCT
CCTCATTCAGAATACTCTCTCATCTCACAACGCTTCTGTCTACCTGCCTGCGTCTCCTCGGTACCATATACTATCTTGTA
GCTGCCACTTACCAACAGACTTGCCTCTTGGAggtctctctctcttttccaCCAAATCACCTTGTTCTTCCGACTTGTTC
TCTCTTATCGAACTGACTTTTCGTGTCTGCGGGCCTTTCacattattttccaattttattcgaattttatgTGCCCACTG
CTTGCTAGGTTTATTGAGTGCCGcattaattttattgattaaaaaaaaagccacttgtaacaatttttatgaaatttgtt
tgCATATTTATTTAACAGTAgcgaaattgttttaaaattcgtACTGTGTGAGAAATTTGCACTTTCGAAGTGTTTAAAAC
ATTCTATTACGGGATCACAAGATTATGAGAATGCTTATTGCGCAACAtttttgacgcgcaaaatatctagtagcgaaaac
tacagtaattcttcaaatgactactgtagcgcttgtgtcgatactggctcgattttttaaatgattttttttcgaatagt
gaCGTCGATATTCCattttgctttctttttcgtattataattttattcatttcgaGAATCGAGCccataaatcgacacaa
acactacagtagtcatttaaagaattactgttattttcgctacgagatatttagCGCGTCAAGATTTTTCCTTACGGAAA
TACAAACTTCTTGGcgaaaatttcacgaaaattcaaatttcccgcttagaatttcccgaatttttcgaatttcctgccaa
ataaaaactagtttaaatatttaaaaaaaagcttagAATTCttagaatgcgtattgcgcagcATATTTGACGCCCAAAGT
ATCTCATAGCGAAAACACAGTAATTCTtgaaatgactactgtagcgcttttgtcgatttacgggctcgatttttgaaata
aattttttaaaatcttttcgAATCAAGCCCGTGAATCGACACAAGCTCTACAGTAGTTATTCAAAAAGTAGTTTTGGCTT
CGATCGAGATATTTTGTGTGTCAAATATATTCCCGTAAAACAAAATACCGTCTAAAGATATAAAATTTAACGCCTATTAC
ACCCCAAAACCCGCcggaaaatccagaaaaattatataaattcgCAGtcacttctcaaaaataacCTGAATAGTTGACCG
CGTAATTCGACCCGTTTCCCTACGACTGACCACACCCCGATTCTCTCGAATTACCCGCGACAAGCTTAAGCATCTTTCTT
CATTCCCACACTTTTCGTAAACTTCTGAGAGACAAAACAATAATATTTCTTTCTCAAATCAATAATGCCTATATTCTCCG
CATCCCGTAGCCGATCCCATCACCGTAATTCTAGAAATCCcacgaaattttccaatttctctaTTGAAAAGGTCTCTCTT
TTATATTACCCAGGCGCAAAATTTCGTGCAAAAATACAATCGACGGTCTCGACGCGataatttttgctaaattccaaaaa
tgtgtgcgcctttaaagattattgtaaatagcttcaaactttcaccgatatttttaaaaattgatttttctatgttttcc
gtttaatatatatttatttatttaaaaattaagttgaaattgagaaatcgatgaaaatcgaaaattacattactctttaa
aggcgtacatgtcgtttcgagaccgggtacagtATTTTCGACTGcgattttggtttttaaaaaaacctaacCAATAGAAT
TTCCAGCGCTCACACTCATTGGGTGGAAGCAGCAGCAGTCCGACGAGCTCTTTTTCGTCAAACGACGAATTCGACGATCG
TCAGAACAAAAAGTGAGTCATCAGTTTTGTTTGAACAGCAGGTGTGAAATTtattgtgaaatttaaaatgggAAATCCGA
AAAAACACACCTTGTGTGATCTaagatccaaaaaaaatagaacaatcgataattttcgggtaattttaaagttattttta
gcGAAATAAACAATGCATTTTTGAGGGATTggttttcagtcattttcgattaaaaaattcaatgttgagctgaaaatatc
gatttttaccagaaaattgataattttcgaGCTCAATACcacaattttaatgtttaaatCGCTTTGAAACCTCATAAAAT
CTCCCGCACCTccagtttttgtagttttccgCCTAAAATGTCGGAAATTCAACAGAATACTCATTTTCCTAGCGAAATCT
ATTAGTTTATAATAAATTTGATCGTTTTCTGCTTAAAATTCcctgaaacttctgaaaaaaaaccgattaaTCAGCTGAAA
TTCGCTTAAAACTAATTTCGTGCCGGGACCACGGCCTTTTAAATCGGTATGCGCTTTTAGTTTTGTACCGTAtctatttt
agtttttaaagtaaaaaatgaaattttcagcaagtttTGGCGTCAAAGAAATGTATCGAACGCAGAAATTGAACGAATAA
TCGAGGATTTCATAGCGAATGGTATTTTAAGTGAGTTTTATTCGataaaatcgacgaaaaaccagaaataaacagttaat
ttccagaaatgagCAACGGGAACAGCTACAATCACCATCACCAATTCCCGATGAGCATTCCAATATCGTGCTCGTCACAC
TCAATTCAATCACAATCACGAATGAACACTCTGAACGCGAATAGGGATCTCCTGTCTCCCGGCAACGACGTAATTGTCAC
CAGAACCGTGTCACCGTCGTTTTATTCGCATGGAATGCCGGCCCGGGATaatgtttttcgaaaagacGATCATGTCAGGA
TATTGGGGAATACAACGGTATGAAAATCTgcttttcatcgaaaaaaattggaattttcaggaCCCAGCGTGGTATCGAGC
CCGTAATGCGAATCAGGAGGAGGGTCTGGTTCATGCAGATTGTGTAGTGAGAATAAAGTTGGTTTTTCTGATCAATTTCT
GTGAATAACCCCGATTCCCATGAAAATAGGATTTTCAGCAGAAACTCCAGgcaaattgagtttttgatgCGAATAATGGa
ttaaaaaagataaaaatccatgaaaatttaattttttacatcaaaaatccataaaaatcggatttttgagCGGATTAGAT
TactttgccgaaaattcatttagaaaaaaacaattcttgcGCGCAATTgcgcaaaaaattcagaaaaatgaaacataaaa
gttaaaaaaattatttttaaatatttttgagctgaaaataaaagaaaattcggattttgtggccaaaaattcaagaatat
tccatgaaaattagtttttgtttgcaaaaatccgaacaaaaattaattctttttttcgctaaaaattgagaaaatggttt
taacacaaaaatccacaaaaaattgatttttaggccacaaaatctatgaaaattctgattttctggaaaaaaattaagaa
aattcaaattttttgttcaaaaacttttttcaaaagcatttcaagaaaatttgatttttcatcaaaaaaattaataaatt
ttagcGGGCAAGCCTACGACAATGGAATTGTAAGAATGAGAGCTAGCGGATGTGACGTGGCTCCGGGAGCAGCTTCAACA
ACCTCCAGCACATCATCACATCATTCAACTGCAGCAAACCATCAGCCATGGTTTCATTCAATGATTAGCAgagaaaatac
tgaaaagtaatattgaaaatgttggaaaaatctggaaaaatgcgTCATTATCTCGGTTTTCAGTCGGTTtccagttttat
gaaaaaaacgtCACTAAAAACGacatatttctttaaaaacgtAAACATCGGAAATTGTTTGCATGAAAAATGTCgcgatt
ttctagaaaattttaaaatttaaagaaaaatgttgaaaatagattttttctgaattttttgaattttattagaaaataga
gaaaacatcatgtttttcaacgtttttcgCCTGAAACGCtggaaaatgcagaaaatggtttttttagtggaaaataaaaa
tattttttaaaaaaacgagaatttttttttcgtcgaaagttccaacaaaaattacatgttttacaaaacatgtaattttt
gttggaacgtcttttttttctgaatttttctttgattttgttaactttctgaatttcaattcaaatcggcaaaattgtac
gcgtCTTTTGAATGTTCCCACATCTATTTTGTAACGAAtacgggaaaaaatatttcaaaaaggcacatttttcaagtgtt
tccgccttataaaaaattgccacttccggcaaattgatatccgacatacggcaaatcggcgaactgacaaattgccggaa
tcgaaagattccggcaaaccgacaaccctccgatttgccggtgtcagaaaattgaaaagtgtagaaaaatgacgtcacaa
ctAAATTATAATACATGTCATTTcttaatgtattttaatacagttttgacgtcatttttctccacttttcatttttccgg
cactacttgaataaccctgTATaccacttttaaaaatcatgttttacAAATTTGTAAACTCCAGATTACTCCGCGGCAAA
CCGGACGGAACCTTCCTAGTACGTGAATCCACAAATTTCCCCGGCGACTTCACACTATGTATGTCGTTTCACGGAAAAGT
CGAACACTATCGCATCGAACAGACGTCCGGCGGACAGCTGACCTGTGACAAGGAAGAATACTTTTCCAATTTGACACAGT
TGGTCTCGGTGAGTCATTTCGGGGCTGTAGAGACAGGAAAAGGGGGAGGAATGGGTAATGAACCGGTATTCGTTAGAATG
AGACAGGTGAAGATAACAGTTATGATTTTATATTGTGAAGAGTTGTATTATAAAAAAGGTTGGTAGAGATTTGAATATTT
Gggagaaagagaaaatgaggggaaaattgttaaaattcggatttaagtttgaaaagtcacaaaaatgttatataaatatt
tatatttattggATATAACTAATTAAGATTTTATATAGCAATACTTTAAATAATATGAATATTGTTAAATATTGATATAA
TATCATATCAATCTTCATTTAATGGCTAAttgtaatttccaattttccagcacTACAAACGTGACGCGGACGGTCTCTGC
CATCGCCTGGTAACTCCGATTATTTGTGAAACAGCGACATTTTCATCAAACGGATCATCGTCATTTGGTTCATCGTCGAC
AGTTGATTTGGAAGATCGAACATCAGTATTTCGACACGCGGGTCTAGTTATTTCATCGAACGATATTGATGTTGGTGATA
CAATTGGACACGGAGAATTTGGAGATGTTCGATTGGGAACTTATAAGAATCGAAAAGTCGCGTTAAAAGTGTCGAAAAGG
CATGGAAATGGAATGTTGGACTCATTGCTGGATGAAGCCAAGTTTATGGTGTAAGTTATCAAATTattgagaagaaaata
attttggcaaaGCCCAAAACAATGCGTGTTGAACAAAgtcatattaaaaatatatttatgtttcaaaaatgttataattc
aatttatttttaatttcgaaaatctatAATAACAacttttccaagtttttagtTATGAGTACcccgaaatctgaaaaata
ttttcaattgactccaaatttgcccctgattccgaaaatctaagtgaaaaattcgaaacctGATGGGCGCACAAATTATT
TGTACAatttaaacactttttaattaagattaaaaatttccccaatttttttgaaaatattcattaatttctattttatg
ttaataattgtttcagtttataacgcttagtttcaaaattttcaattttcctgattGATGACTGATAACTAATGGCAgca
aataaatctgaaaaattccgaattttgcAGAGGTCTCTCGCATCCAAATCTAGTGACACTTGTCGGTGTTGTACTGGATG
ATGTGAATGTCTACATGATAACTGAATATATGGCAAATGGTAATTTAATCGATTTACTCCGATCTCGAGGAAGGCATGCG
TTGGAGAGGAGGCAGTTGATGATGTTTGCGATGTAAGAAAAAGttgacaaataaaaaaattggaatttaacattcaaatt
agattgttcaaaaattgttgacatttctgcatttttataaccgaaaaatcgaaatttcattttttccgccTGAGTAATAG
TAACTCACCACgaaaagggttactgtagcagtGCTTTTAGCTGTCTCTGGTTTAGAAATTTACGATTTGCCGGTCTGTCT
GAAACccgattttttctagattttaaacaattttctagtATCCTGTTGaattaattccaaaaacattttttgctaaattt
ttgttCTCCGTTTGTCAAAAAGccgactttttaaaaacactgCAAAATTTCTCtctaagttttttaaaaaatgtttgccc
TTGAAATcaatgcagttttttttttaaattttattttggagttttttcgaacaaaaatttatttcttcgTCTATTCGTAC
CgaaacaccaaaaaatccactttttttcgaaattttttttttcaaacaacaacCCTGATTTCAAgggtaaacatttttta
aaaaatttgaaaaaaatattgtaaaatcggttttagtttttaaaaaaagtcgtTTAAATTTGTtgcacaattaaaaaaaa
atttagagaaaaatcttGCAATGCTTCAGGCACACAGCTGAAAATGCTAATACAGTACTGCTTTTCGTGGTTGGACCCAG
CCGTGGTTACTGTACCTCCGGCAAagtggaaaattcgatttttttttgttagaaaatttgaaaatgtcaaagatctgatt
tgaatgtttcaattttttgtgacagCTGTTCttgaaatccaaattttcaactttttttccattttcagggATATTTGCCA
AGGAATGTGTTATCTGGAATCAAAACAGATTGTTCATCGAGACTTGGCCGCTCGAAATGTCCTACTCGACGATGATTTAG
TAGCGAAAGTTTCGGATTTTGGATTAGCGAAAAAAGCAAACAGCCAGTCACATGATTCGGCTTctggcaaatttccgatt
aaATGGACGGCACCTGAAGCGCTTAGACATAGTGTAagtttggttgaaaaattgaaaaaaattgagaaatttttacagaa
tttattctttcaaaattaatttcataaaaagaaacaaaatcatttcaatttaaattggaatttcgtattcttaaattttt
aatttaaaaaaatcgatattttttaaatttaacaaaatttgaaaaaagaaatccgAAAATCCGCCGGAAAATGCCTCAAA
AATctgcactttttttgaatttttgcccaaatttctagaattttcccttacttcattttctttcatagcttgaatatcaa
aaatgggaaaatcttgaaaaaaaatcccaaaaaaataaaaaacgaaaaaatcgattttcaaaagtttattttttaaaaat
ttttgtgatttttttctgataaaaatagtttgaaactagaatttttagaaaatatccaaattttctaatagttcgctgaa
aaatgactcaaaaatcaccaaaaaatattgaattttcgcataaatttttcaaaaatggaatttttttcattaaaaattaa
gaatttttgcaattttcccaaattttttttagcaattcACCACAAAATCCGATGTTTGGTCATTCGGCATTCTtctttgg
gaaattttttcattcgGACGAGTACCGTACCCAAGAATTGTGAGTTTTcagacaacatttttttaattaaaaaaatttct
cgtgttttttcatattattccTCGCTAgctgttgtttttatttcttggTTGGGATCATTTCTTTTAAGGCTCCACGGAAA
GGGAATCTGCGCGAGAATGAGATCTACGAAAATGAGCGACGATGCTAGGATGAAACGCGCGTTGTTTAGCATGTTTttga
gacttttcaaaaatagagttTTTAACCTTTTTCGTAGATCCTCTTCTCGTAGATTCCTTTTTCGTGGGTCCTCTTCCTAT
ATTTTCGGcttggccgagttttctcccGGCCACGATCATCactattttattgatttttgtcatGATTTTCAGGGAGCCGA
TGGTCGTTCGGTATGTgtatattgcattttttcgttaggttctatttttttcaaattctatcCACTTCTATTATACAATA
CATCTCACTATCTTTTCCcctgcctgaaatttttgaaaaaaaatgaagaaattttaattttaaactttttccaaaatttt
ccaaaaaaaaaagttttttatcaattttttcaatagctcgaattctgaaaatgaaaaatgatgatagaaattgttttaaa
aaaatgattttttttgttgcaaaatttaatttttaaatcgaaatacaacgtttttttcaaaaaaaaaacaccttaTTCGA
GACAAAAataagtttctttttttttcaaaattgaacatttggattttctggaaaattgaataattaaaaaagattaaatg
ttcgaaaaaaagagaaatatatatttattggcttatttggaaaaatcaaaaaatagtaagaaaaaaatcaaaattgttcg
attttttatttttgttttgtttccgAAGATGTCCTTGTGGTATATAgtattttgggtcccaccacgaaaatcgccgtgcg
cctttaaattcgGCCGACCACGTCTCGCCTAAGTCCAGTCCCCCActaatgtcaaaaaaaattttttttcgcaaaacctg
aattttgaaatcttttttccaaaaaaaaaaacgttttttatttaattttaaaagaaaaaattggaaaaaagtattatttt
ttctaattttgaactttttaaaaaaattattacacattatctggattttcaaaattttccatattcgatgttaaaaatta
taaacatttttcagaaaggaacaccgaaattttttttagaaaaaagtcaaatttggagcgaaaattatgtttttcaacaa
tttttcaacaataattttgttcaattttttttttggatccaaaaaaatctgtgTGTTTTTGTGTGATTTCCGGCACCCAA
CTCCCCAGAATTTCCCTCaaaaactctatttttttctctgcTACCTCTTCTCAATCTTCTAATTAATTCTAtgttttttc
actattttttattattttttcacccCTTTCAGAGCTCATTTAGAGCCCAAAAATAACCAtcagaaacacaaaaaaaacaa
ctttttttttctttttgaattaattttttcagcctaTCCAAGACGTTGTGAGATATATTGAGAAGGGATATCGAATGGAA
GCACCTGAAGGATGTccaccggaaattttcaaggtTATGAATGAAACATGGGCTCTATCGGCACAAGATCGACCGTCTTT
TGGACAGGTAGATTTTTTaagggaaattttttagaattttaagacgaaaatctgaaaaaaaaacctacaattatggcaat
ttttgtgatgaaaatctacaaaattgaattttttttcgaaaacctgatagaaaaaagaataaaaattaatttgaaaaatg
ccgtaaattgaccaaaaatatggaatttttaccaaaatttcaggggtttttcagattttaccAGAGTTTCTGccttataa
attaaaaatttcaaagagaaatatctttttaaaatcagcatttttagcaatttttgtgatgaaaattgtttaaaaattgc
caaaaatgggaatgtttgaagaaaattcagaaaaatctaaattttgggcaatttttgcaataaaattgaaagattcggaa
aataataaatttttcgaaatcctgaaaaaatttcacaatttttgcgaaaagaattgtagaaaattcgaaattttattatt
aaaaatattgaaaaaaacaaaaaatttcaaaaatccgccgaaaatggcttaaaaatctaaaagaaaagattttttgcatt
aaattttattgcatTAGTATTTGCGAAAAACAAACCCGAAAATTCActctaaaattacaaaaatttcaattttctgaagc
tGCGTCCACAAAATGgctttaaaaatcattttcatgtacaatgtcaaaattttaaaaaaagtgaaattttgttCAGAAGT
TACTATAATAAAGGTTTTTTGCTTTCcggtcatttttttgaattttggaacattaaccgaaaaaaaaattccgcattttt
accctgaaaaatgcgaaaatgtttgaattttttgaaaattccacttaaattttttatattttcaggtctTGCAACGATTG
ACAACCATCCGAAATACAGTATGACATCGGCGCACATCTCGAAACTTCCAGAAATCCATCGAATTTTCTAGTCCATATga
tgtttctgtttttttttcgctgttttttacacaaattttgtcatattttattgtaatttccCCCACACATTTTTAGGCAT
CgttattatatattttctaatcCGCTGCCGCGCATTTCGGGAGATCCTGGAATTTAAAGGCACAGCGGTGTTTTTGGATG
GGTCCCACCGCGAAAATTATTATGCgcctttgaaatttttttttcgatattcctaaaaatcacaaaaaacattttttttt
ctaaattagaGAAGTTTTAGCCTTTCTTtcgaaaagtcgatttttttggtttaaatttttctcgatttgaaaaaaatttc
aatttttagtgaaatcaaagaaaaaacatcaaGAAACTTCTATtcgaaagaattttttaaaattgtattttccgaaataa
ttttctctgttgggtctcaccacgaaaatcGTCATGCACCTTTAAATTTCCTTGCCCACACCTCTCCGAACGGCCGATAC
CCAATCTAcggtttcttcaattttcctctgcatttttcatcgatttttaaaaatttttatcgaatattttcacgtttaaa
attattaatttgcAACGAATTTCcctcaacaaaaaatgctcaaaactcCGCCCCTTTATTGGCATAATTTTTGCCGCCAC
GGAAAAtgcaataaattttatattacttttcaccgattttttaagattatttttagaacttttagtttttgtatgtgtgt
gtgctcGTAGTTTATCGGCaagaaattattgtttttttttcttaatttttaataagggaacattttttaaagagattttc
agaaaatcggtAAAGATTTAAGATGCTCTGAATATGTCCAACTTCACAAGCTTCGTAGATTACGCGGAAAAGGTGATTTT
GAATGTTGAATGTGCAAGTGCGCCCTATGGATAAATGGAGCAGCGTggcaattcgaaaaaatttaaataaaaacgtaTTA
CTCGAAAGTTCACAGagtttttcaccaaaaaattgaaaattcgctgaaaaagtCGCGGGacattccatttttatttttcg
ggaagaaattcgagaattgactgaaaaaagcGCGTCtttattccagaaattttagcggaaaattccagatttttttattt
aaaaagactcaaaacatgaaaaaaatattctggagaaatcaaaaattgattgaaaagtttcagttttaggctaaaatttt
tttgcgaaaaattcatttagtttttgttggtaaagttccgatttttctgcaaaatttgaatttctttctgaaaaagtgcg
ttttttttttcaaaaaattcttaaaatcggaaatttttcgcCCCGAAACTGaaccgaaaaattcgaaaaatgaagcgcgg
tcaatttttgaattttggcattgaaaatattctgaaaaattcaaaaattgacggaaaagctcaaagtttttcacaatata
atcgatattttctcatttttcaatgtaaaaatcgatagtttcaGCCGCACGTCGCAGCAACAAGCCAGACACCAATACCG
CCGTCACCGTTGAACGAAAAACGGCCAATTCCACTGTTTCCAAgtgaatttatcgatttttctgtagaaaaatctgaaaa
tttctgaattttcagacgaaatCAGCAGCTCTTCGTGCGATGACGTCTCGTTTTCCATGCAATTCGGAGAATCTGAGCAG
GGACATGTTATATGTACAAAAGTTCGACTTCGATTCTATCCTGCCGTGGTGAAAGAggttcgaaattcaaaaaaaaaaga
aaacaatattaCTATACATtcgtaaaaattaaatttcagtttaaaggcgcatctCACATTTAAATATGCATTATTATTCA
TTAGTGTCGACCCAGATTGAAAGCGcatgcaaattttgaactttaaaactggaaaaaaaattttattacacattcgtgtA
ACATGAATATTCAGTTTAAAGGCGCGTGCTagttttaaacttcaaaaattaaaaaaatatatatatattcgtgaaaaaat
gttctttttaaaagctctttaaaagtttaaaaatgattattatacgtttctcaaaattttcaaaaatcaggtCAAATGCA
CTTagaatattggaaaatatgaagaaaaatctttatacattcctgaaaaaatacgCATGGTCCAAAAGTCGACAAATCGT
GGCccaatattttctattttttcagagaaatctTCCGCAAAggtcgaaatttttcgacgaTTTCTACGATGTTCCGCTCA
CTGCGATCGCCAGAATTGAGGTGGCCATTGTGAAaggtgaaaaatatttttacttcaaaaaattattatattaaatttAC
ACATACACattcgtgaaaaaattttgccggtaaaaataatgaaaaatatatacagaaaaatacggaaaatttggatgaaa
aatattttttggtgacAATTAGAATATTACCCgcaaacaaaattcaaatgaattttttcagtttttgaaaatctaaacaa
atttcaaaatgttattatagattcgtgaaaaattaaaactcagtttaaaggcgcatttCATATTCAAATGAGAATTATTA
AACATCTTAAAGacataaacaaaaaaaatgaaatctgaagaagaaaaattatacattCGTGAAAGTTGggaacaaaattt
tgtaatttgagTGCTTGACAtcagtttaataaaaaattttgaaaccaagaattttcgaaaaaaaatcacgtatacctaaa
aacttgtagttttttaaagttagtaaactattttctctcaaaaattcaaaaatattccaggTAACAGTAAAGGAAAAGCG
GACAAATTTCAACGCCTCGAGACAAGCCTATCAACAATGGAAACAGTATCAATAATTCGTCTAATATTAAAAGATGTCAG
AGTTGTTACAATTGACTTGAGAAGATCTCAAAATGCAAATATATTGGCTAATCAAATACTCTACTTCTCGAAAAGTGGAC
CAATCGAAAAAATGACTCAAGTTGGAGCTGCTATGGAGGAGCGCGGTGTGAAGGCGAAAAGTAGGCATTGGATAATTAGT
ATTGGGGGTTGGGAGGGGAGGGAGGAAAGTTCGAGAAAATCGGAATATCTTATAAATATTAGGCCGTTTGATTAATAAAT
CGACACATCaagtaaataaattttgaaacaaattaaaaattttaaacgtttCGATTGATATATgtgtatcaattttttaa
aagatgtaTATTAGTAAcaaacaagaaattttttattcaataaaaatatactACGGGAGcactaaatttttagaatgcgt
attgcacaacatattggACCagatatctcgtagcgaaaactacagtaattctttaaatgactggtgtcgatttacgggct
cttttttcatttctccgtattattttctcttttttgcttaattttaatattctatctataactaaaaaattaattcattt
cgaaaatctagcccgtaaatcgacacaagcgctacagtagtcatttaaaggattactgtaatttcgcTACGCGATACTTT
GTGCGTCAAATATATTGTGCattacgcattttcagaattttgtattctcgtaaaattttcgaaaaagtaaatcttttaaa
aaactttttattaaatgaataaaaacgcattttttggagaatcggataaaaataatttatttaagttttgaaattttaat
attttgaaaaaaaaacattttaattggaaaaaaatatgaaactttcTTTTGTAAATAtggtttttacaaaattcccGAAT
GTCCAATATACAAACTTATCATTTTCCAGCAGCATTCAATAGCTACGAAGCATGGCGTTCGGAACTCCAAAGGTGCCAGC
AGAAGACGGATTCAACGTCTGTCTGGAAAATTGTAGCACTTAACAAAGAAGGCTTCAACTATGCGGCTCAGGGGtgcgat
ttttggaaaaaaaaactggatttccgattaaaaatatgtatagtgtatgtatttttcaaatttccagctacCCTGTGTAC
GTAGTAGTGAGCAACTTCTTGGATCGTGTGGACATTGAACGACAACTACAACACTACAAACAAGGACGATTTCCGATTTG
GGTGTGGTCTCGGGCGAACGGACACTCGGCGTTATTCGTTTCGGCGGATCACGAGAACAATATCGCGATGCCGGCGATTT
TGGCGAAGTTAGTacattatattttaaatttgtaaaatgttattttcttcCAGAATGCAAGAAAGTATCACCCGTTGCCA
TCCGAATAACGAGAAGCCGCATGTTATAAAATTGGACGTCGATTTTGTGTCGAATGTTGGAAAAGCTTTTGATAATCTTC
TATCGCTTTGTGCAATTGGTGAGGGAGAgcatttcatatttaaaaaaaaaattattcgccgtattttcagctgttttatt
ttccattattttccaTATAATATGCATTTTCCCAGACTCCTACGAGCAATACGTTACACTGCAAAACGGTTGGAATACGA
AACTCTCGAGAACCGGATGGCTTCATCTCGTCAAGCTGTGCCTTCAGACTACCTATCAGACGATTCAATGGATTGTTGAT
AGAGATCGATCGGTTATTTTACAGGGTACTATCAATTTAGGTTTTAttcagagagagagagatagcaattttcaaaatat
ttacaaaCGAGTTAGTCATTTACATCCACAATCGACTGATCAGAATCTGATTCGTGGCCGTTTTCCTCCGCCAGAACTTT
AGGAACTTGCACCGAACTACTTGCTGCTTGATCCTCCCCCTCCAGAGGATCTTCTCCAGATGGGATACAACTTTTGATGA
AGCTGATCATCGGATCCTCCTCTCCATCATCCGAACTAGTTTGTCTGAGAAGAATATCAACCAGTGTCTGCATTAAATCA
CCGGGTTCCGTTCTTGCTCGTCGAGTACTCAAATTGTGTCGGCACATGAATTTGTCCAACCATCCGCGGGATGCCTGAAT
gataaaggtggagtagcgtcgaatagttattttttatgtttttcataTACTCGTTTGCATTAAAGTAACGGCTCTCCTAC
CTTGAAATCCGAGTTCTGACTGATTTTCTTTGCCGTTTCACCGATGATTCTTCTGGTGACTCGTTGTTTCTCCTTACGCT
GATCGTGAACCCATTTAATCAATTCCTTATCAACGTCGTCATACTTTAAAGGTCTTCCACCTCCCGAAAGTCGCTTTGTT
GCAGTTGAGCCGTTGTCTTCTCTGAAAGTGTTATTTGCCAAAAGGCAGcaagtcgaaaatttttcaaaaagaaaatttga
aatcgaacAGAGAATTTATGTTATGCccgtatttcaaaatataggAATAGTTGAAATGACTTCTTTTGATAGGATTAATT
ATAAGCCTAGAAAAAATCATAGTATTTGGAATAAAAGGTCCATAAAAGGTTCTCAATTGATAGGGCTTGCATGTAGGCGT
TAAACCCTGCCTTTAAGGCGACCTCCGCTTGCCTCTCGGTTACGCCTTACGTTGTGCTAAAACAtaatcaatcttttttt
ttttaatttctattttgattttcatcaaattgagagaaatgagaaaattagaaatttgtaaattcacATAGGCGGGTTTC
AAGCAGGACCCTGACACCGCGCATGCCTAACATGAAAGTCCTAGCCCTGgactatttttttgaacacaaaaatatGTCCG
AAGTGGCAAAACTTACAACTGCTTCTCGATTTCAGCTTTCTGGGCGATCCACTGTTGAATGTTTTGCCTATTCACATTCA
AATCCTTTGCTGCTTTCGATATATTCTTATGTTCAAGGGCATAATTTATGGCATGCAGTTTGAACTTCAAGTCATACGTt
ctttttcgagtttttacaGGCACTTCTGTAGGGATTTCGCTCATtggttttctctgaaaaataagtaTATAACAAGCAAA
GTCTTAACTAGTCAGCAAGTTATTGGAAATAAAACATGTGAGAAAAGCGAACGAAGGGGCAAGACTAATGGAGACAGCAA
ATTGGCACACACGCAGAGAGACATGGCTAATAGAgtgtgcaagactattagagggTAGAGGCAGTGAGACGAATTTCCGA
CTGGTCAGAATGTAAAGGGGGTGCAAGGCTAATAGGAGGAGACAAGACAAATAGAAAAACTACATTATTATATGAAAAGA
GAGTAAGACTGAATACGTGTATGGGCACCCCACATATTTGTATGTAAGTAGTTATGTAAAtgactttttggaattgaaaa
gaaaataccaagaaatggaaaaaaccTCCGGTCAatcgtaaaaaaattatgaaagaaGTTCGATCTACTCGGCTACGATT
TACAGTTTCCCTTACTGATTTCTACTAAAATGCATTAATCTTGAGTTTATCTCTAACAAATTGATGGTACTTTTGAATGG
TTATAACACCGGATATTTTGCAGAAGACGAAGGATCAGATATGTCGATTATTGTGGCCAGCCTCACGCAAATGTGCTGTG
ATCCATTTTACAGAACAACTACGGGTGAgtttattaaatgttttttctgtaCTAAAAATGGggtttaaaaaactaatttt
aatttagttcTCTCCTTgtattaatttccaaaattttccgaaatttttttttcaatttaaaaatcaatttcaggtCTTCA
ACAACTCATCGAAAAAATGTGGATTGCCCTTGGCCACCCATTTGGTGAACGGCTACTCGGAAGAACCGACGATGATCCAT
CGAGACGTGGAAAACCACAGAATAAAATGAGAACTGACGTCATGCCGACGTGGTTGCTCTTCTTGGATTGTGTTTCACAG
CTACATCGAATATATACATTTGAGTAGgtttggtaaaaaaaatgttttcccccgcaaaaaaatgttttcctcaaaaaatt
tgaatttcccacccaaaatttttctcaaaaatttttttaaaaattaattttaaaattgttttctcaaaaaatttgaatct
cccggatttaaaaattccaaaaattcgtctatcaataaattttatattgttttcgaatttcgaatcataaaaattagttt
caagTTAAcacaccttttttttcaaataatttttttaaaaaataattttaaaaacaattaatttttttcctatttccaGA
TTCACATTCTCTCCACACGTTCTCATTGCACTATGGGATCTTTCATTAACTGGAATGGTTCCATCAATGGCTTGTAATAA
TCTGGAAGAGCAATTACTCGCAAAAGTCGGCGGTGGACCATTCCCATTGGATcgatattttgagaaaagctactcgaaat
tatttggaaatatttggCACGACGCAGTGCTTTTTATGGAATCTATTAAGAAAAGTTGGTgctttttaagaaaaaaattt
tatatcgattgttcttttctttttgatttcagcTACTTTTTCACCTCGgtcagcaacatttttttgcaacattttggacg
tggccgcgaaaaaaaaattggtggccgagttttcttttttttcactgcCATTAATTTCCGAGAGGAAAATCtaggaatta
aaattttttcgaaagtatACAATGTTGACCgagaaaaaatcggtggccgaattttctctttcttctctGCCACGttattt
tagtaaaaaattagaaaaaaaaacacaaaatgttgttcaaattttggaaaaagtctgtaaaaacaacaaaaaattgatgg
ccgagttttttttccattttcgcgGCCACGTGACAAGCAGTGAtttctcaaatgttttcaggaaaaaaaaacaggcgGAA
TTCAGATAATTCTacgaaaactatttttgtttctggaaaaaagtcaaaacttgaaaatcggTGGTCGagtgttctctttt
tttgcgGCCTTatctcgatttttccagatcaACCAGTGTGTGCTCACTCGAAATTCCTTCAATGTGAATTTATTCGGCCA
CCGACGTCGTTTTGCGATATTCAACTGTGGTCCGAGTGCTATCTTCGATGGATTCCTCCGGCAAACGggaaaaattcggg
aaaactcGGCGAAGAACTCTCGCTGGACGAGAAAATGATCGAAATGGCCAAAAAATGGAACAGTTCCGAGTGGAAAATGC
ATTTGGACCTACCGGAAGAGGTGACCAAACTTTTCGGATTTATAGGCtctaaacatatttttactttcaattcttaaatt
tttagtattCATCTGCATATCCTTACTCGATTCCGGAGATTTCCCGCCCAATAATGGATTTAAATGATTTTGATATGATC
CGGCCGGATGATTTCGACGCAATGTCCATGAATTCATCCATCAACTCATATTCGTTCGTTAATACGGTAGGGATACTTAT
TAGCTCGGAAAATAAATTACGACATATTTTgtctcgaattttttatagGTGACTTATAATAGACATTTAGTGTCTAGGCA
CACATAAAAGTTAGATCTTTTTCAGCTATCGTTTCGATACTTTCACACaaaagtaggttttttttcgcaactttgtaaat
tgaaaaatcaataggtCGGCAAATAATTGTTGGCGTATTTTGTCAATTCAcgatatttatcaaaaattttatatgtgaCT
TCTGGTAGAAATTTATTATGGTTGGCAATAAGTACTGAGTCAAAATTCATATAACTTGTTTTGTtgcttatcgatttttt
ttaattgccgGAGTTCATGTTATTAACTATGGGCTTTCATCTGAAAGTAgtcacaaaacattttaaaaactcgaaGTGAT
CCAAGTcgaaacaactttttcaagGTTTACGCCctcttattttttctcttattttcagCATTGATATGAGTTTATGTACG
GATCAAGagtgtcggtttttcgatttttgtataaaatcgaaattttttttttgatttttcgattttccctgaaaaacaca
caattgaaaaatgtcactCTTGGTACGGATATTGCTAAATCTATTATACAATGTGAGAATCCaataaaagttttatattt
tatttttgcagccAGTTCGTAACAACACGACAACAGAATCAATATTCGATCATTCGACACTTGAGAAACGAAATCGTCGA
GCAGCTGCCACAATTGGCTCCGAATCGCCAGTTATTCAAATGAGACCAAAAGAGCAAATTGTCGGATATTCGAAATATGC
ATTTGATGATTCATTATCACCAAGACCACATTCCCGAACTGTTGAGACGCCTATTTTAAAGAATGTAcgggatttttgga
aaatttaaaatttggaaaatgaaaaattcaaacaaaacaattttttcgctttcaaatttcataaaaatttatgttaaaaa
tagtttttaattgaatttttaaaaaattcttactgaaaactttcgaaataattaaaaaaaaaaaccaaactatatttgtt
tttttattattgaaaaagttaaaaaaaatgtttttttttgataattttacaCTGCTCgccttcaaaatttgatgaaaatc
ttaatactagatttttttaatttttcatttaagacttttcgaaaaattcgaaagttcaaaaaaaaaaatccaaaaaaaat
ttcactcaaATCAATCgccttcaaaatttgataaaaactcgatgaaaattttgtggaattaaaatgtttaatttatcATT
CTGAGGCACCACGTTTTCAAGATCTGGTGGGATTCCGGATCTACATTCTTCATTTCAGCGCAAAATCCCTAAATCCGGAA
TTCCACCGAATCTTGAAACCGTGGTGCCTCATCATTCTACctttaaaaactcgaaattataaaaaattctgcaaaactct
aaaaaaatttgattttcgattttcgaaaatttatctttttttgtatttaacattcaataaaatattgatgaaaaaatttc
tagaatcatatttttaaattttgctttacaaaattttttaaaaatctacaatCGTTCACTTTCTTgccttcaaaatttga
atgaagaaaaaatttcaaaaactttaagaattaaatttaaaatgtgctcaaaaaattctttaaaaatatgcGTTTCCCTA
ATAATTTCCATGTTTCAGTCCCCATCGCCCTCCTACACCCCATTTCACCCGACGCCCGTTCACCGGAGCAACACCGTCCG
TGCCGACAATCGCCCAATTCCCCCGCCCCGGCCGCAGGGCCTAGGAACACTGACCCCATCACGCCCCGAGATAAGAGCTC
ATCGAGATGATATAGAGAGCCCTACTATTCGGGTCAcaagattttgaagaaaaagttatacttttattttaatttccgct
caaaatcggaattttctataaatatgCCCCTTTAAAttgagctacagtagtcacgtcgaaaaattttcaatttttttgaa
ttttttgaattttttcatccagTTATAAAAAAAAGCTTGCCCCTCAGCTCTAccccatttttctttcatttgtCACCTAC
TTCCTTCATATATGCCCGGTTaattatgtattttttgatGCTTTTTTAGTCCCGCCacggtttttttcatttcgaaaagt
cgatcgattatcgattttttcgaaaatttggaaaatttggagaaaatctaaatattatcgattttaagctaaaattttaa
gattttattttttcaaataaaattttggaaatgtttttttgaaaaaaaaagtgcaaaaaacaCTCaagggaaaattttta
aaaaattggaaaaaatcttgaaagtttgtcgatttttcagtgTGCATTTTGGAGTTATCGGTTTTCTTTccgaattttca
tcaaatttatttttgatctaccaaaaaatctctaaaaccCCGTGGCGGGAACCTACTTCACTTTTATTCTGCATAATTAG
ACAAAAATGtgattattttctcatttcaaaacttgttACATATTTTGTGTTGTGATACATATGTCTAAATTTTTACGgac
tgaaaaaatacttttttcttaatgtttttgaaattttcattattggTGGCGTCATCCATGTCTATTTGATTTTCcagacc
cccccccccccctctaaAATGAAAAGAACAAGACGATTGACAGCTAGCATGTGCGACGATCAAAGTACCGATTTGATTCA
GTTGAAGGGACACGAGAACGCGAAAAAGTCGGAAGCCCATCTGAAAGTGCTGGAATACATTGGCAAACGCTATGAAATTC
GAATGACCGACGGGCGGTACATACGTGGCACGATGATCGCCACTGACAAGGACGCTAATATGGTTTTCAACAAggtaaaa
atttgatgaaaatttggtCCAAAAGCTCatagtttcaaatatttttccttaaaattatGCGCCGCAGGCAAAACAACATT
CCGCCTTTTTCTATTGCTGGCTTagttttcgcaattttctcgGCTACCAGGCTACTGCAAAAATGATCGATCCGTGAATT
GTGCAAACATCTGAGTTACACAGAGAGTGGGGCGGAGCGGAACATCGCAACACTGCCGCATGGTTtttccacaacttttt
ttttcaagaaagttTCGATTGtacttgttttttctcttttttgtataaaaatggTATTCATTCTAAATAATTCACATATG
CTAAATTGCATATAAAAACATGGAATATCCTCTCAAATTAAGAGTCTTAATCTTATTAGAATTAAATTGGATAtcatttt
cattcgaaaagaaagagaaagaaacaagtaaaatcgaaacttttttgaaaaaaatgcttgattttatttcattttcgttg
tttttttttcagtatttaacTTTTGAACGATCGATTATTTATAAGGTTTGCGGTTAAAAACGATgaatttcgtgtttttc
ttttctggATTCAAATGACAAGTTTTAACCAATTCGAATGTCAAACACGGAAAAATAAgcgaaaataacaaaaaatcgtG
TATTGTAACCAAAAAGTTCTCCACGAGTAGTACACTAGAGCCGACGCGCCGCAGGTTTGCAAAACAACGCCCACCCCGTT
TTCTGCGCGGCACTACACAATTTTCTATCTCAcgaataaatatttcagaaaaggcaggattttgtctgaaaatcatgaaa
aatcaagtttttttcaggtttccaACGCTGAAATGGTTGGAATTAGGGTTTGTTACCAAAAATCGTATAATATTAAAATC
CCAGTGCTTCTCTGTCTTTCAGcaatttcttttaatttccagGCAGACGAGCGATGGGACAAAGATCCACAATTGAAAGG
AGTCCGATTTCTAGGGCAAGCGATGATCTCGAAAAAGCACGTGGAATCGATGCACGCGTTGCCGGACCCtaaagaaactg
aaatttgatccagttttcttattttctctaATTTATCCCATCCTTTTCTTGTCAAgattaatataaattaatttttatcg
aagCGATTTTTGTTCATCTCATCCAAATATgaaaaaacattcgaaaaaaaatcgcaggCTTCACTTGGAACCGCGCGCCA
TCAGTTGAAAATGCTGAATATGTACAAAGactggaaaatattaaatttttatgtttaaaatttcacgtttttcgtgtttt
ccacaaaaaagcAATGCAttgtcgtttttcaaaaaacactcaTGGTAAACGAAGTCCccgtggagtacacgacaatGTCG
CATCGAGACCCAAACTGGGAAACGCCTGCGCCTTTAATTTTAGGagtttaattttcgaatttcgagttatttttttctca
agtcTTTTTgcgacttttttttgaatattttattacttGTAGCGCTGAAATATGACAGTTATTATAGCGTCACACTGGGG
ACCTCAATCAAAAcaggtatttttcaaaatttcgccGTAAAATCTAATAACCAATTTTGAGATGTTGCCACCCGAGCCCC
CACGGATAATTCTGAGAGAAGTTCCGGTCCAGAATAACCAGAAAGAGCATCCACCGGTTCAGGAGATCAAAACCGTGTCC
AGCAAGTCGAAGGAACATCGCGTCAGTTCGAGCCGGAAAATTCCGGATCACTTCGACGTGGGCCCACGGTTCTACATGAA
TGTCCCCGCAGATGGCTCAGAAGTGTTCGAGGACGACGAAAAAGACGTCGAGAACGAGTGTTGGGCGGTGATCGAAAGAA
TAGGAAGCGAGGATGACAAGTTCGAGGCCTCTGAGCTTGTCGAGTACCGCGATCACGATTGGTACATCGCTTTGGCGATT
AATAAGGAGAAAACGCCGGATAAGGCGAATTATCAAGTAGgaattacgaaaaaaattttgattttcaatctcatttttta
aatttcagcaccTACTCTACAGCTATCGAGGCGGAATCCAACGCATAATTCTCACGCCTCAACAGACGGATTCGATCGAC
AAAACGCCGCTAGTGAAGTACAAAATCATCGGAGACGGTCTGTACGAAGTGCTTCCGATTCACTCGTCCCTTCCTCAAAC
TGGTCTAATCAGTCCCAAATATCGTTACAACAAAGGCGTCGAGCTTCGGATTTTCGGGATAGTGAATTGGATTGATTTTG
TGTTGGACGACGATCATCAGACGCACAGGACGATGGTTTGGACAGATGCGGTCGGACCGATCTATCTGAGTGCCGCGGAT
CGAGCCAATATTCGACGGAAGCTGCTGCTGACCGAGATGCAGATTTTCGCGCCGTTGCGAATGTGCCATATTACTGTCAA
GGCGGAATTTAACttgttagttaaaaaaaacgcgTAAAAAGAATAAtagttccaaattttcagctcgattCCCGATGGTT
CCCCGATTCAATGGACCATATCATCGTTCCAGCCACTCATCGAAGAATCAGAGAAGGATCCGAATATTGGGCGCAATTTA
TGGCCAGCGAGAGTGCTCAGATTCGATGATTTAGTCGTTACAAAGAAGGTGCTTaatcattttaatattaaattttaaca
gcatttataattatttatcTATTTCCAGACACCGAACGGCTACTGGCTGAAGTCTCAAAGATTGGAGGGTCACGTTAATG
TGTTCGCCGGTGCAAATCAAATCGGAATCATTGAGTCGGCGGGTGAAAAATACGCGACGAAGGGAAGCATGATGGCGTTC
GTGGTTCCGTGCTATCAGAACAGCACGTTTGCATATTTCGAAGCACTTATCGCCGGACCCCCGCGAGTCGTGATGATTAT
TACCGAAGGACGCTTTCTGAATTATTGCCCGAAGACGTGGCCACCGTCTGTTCGGAAAATGCGTGATCAGTATCAGAAAG
AGCACGTTGTAAGCacaattttccagagaaaaaggctttcgataaattttcttattttcagctgaaatccGAAGTCCGAA
GTTCACCAATCTGCATGAAACAGCCGGATTATTGCCTCAAATCACTACGAGGATTCAGCGAGTGCCCATTTTGATCACTC
AAAGTTTTATATATTTCTGTATTTCTTCTgccttattttaaaaagtattttcccgttttttttcttttgttcaattttcc
ctttttctttaCTTGTTATGTCCTATGTTTCATGCTAAATTAACGTATATTTTTAATtagcaattaaaaaactttctgaT
TAACTGCCAGTTTTTGAGAAGAACCAGAAGATGGAACGCAGGCGAGTTTCTGAAACGGAAagggtttgaaatttttatca
atcaaACAAACTcgcaattttatcaaaaaccatGCCGTCGTtgcaagtttgaaaaaaccacATATATTTGCAACATTGAT
AGAATATCATTGGATCGTATGGATCCGCCATGGCCAGACCATCATATTGACATGTACCGTTTAATGGGTTCGGTACCGCT
GAAAAGTTGTTGGTCTCGCAGCGAAGTACTACAGTAATCGGGAAAAAGCGCTgtttattatcgatttttcaattaaaaat
caataaactcgCCGCGAGATCCAAACCTCAACTTACGATAGCTTTTTGTAGGAGTCGATTGTCCATCGACAAGGAAGCCA
GCAActaggaaaattttgatagggAGAagcattgaaatttaattgtttttgggGGTTTCGTTTGGTTTTTATAGGAATTT
TTGAGCtgtaagaaaacaaagcaacatttatttcaattaaaaccgGAAAATATGAGTCATTATGGGGGGTTTTCAACCGT
ACggaatttgacaaatttgaaactaccataaaatggttagttttgtagttagagaactcaaaattgattttctaagacaa
aaaaattgccctttttcagaatatagtAGGTTtgtataatttccaaaaaattatttttcttgcccaaaaaaaaaaggaca
gtcattagatggctgaaaaaaaagtgggcaaaaataaaaagtgtctaattttgttgaaaacgggtaattaaTATAtgcag
aattcagaaaatctaggtttaacccatcaaaaaccattaaaaagtggcaaaatttggcaatttttgcaaaaactcacaat
tttgaaactcctctaaatTGGTTCAATTTGTAGCTAGAGAACTTAAAATTGGTCTCCAAGCCCTAAAAAATTgtcctttt
tcaaaatataatagttttaaacgtttttagaaaatttatttttcttgcccaaaaaaaaggacagtcattagatggctgaa
aaaaattgggcaaaaataaaaacttgtctaattttgttgaaaacgggtaattcatatatgcagaattcagaaaatctagg
tttaacccatcaaaaaccattaaaaatctaaaatgattaattttctAGTTAAAGGATTCAAAATTGATCTTCGAAcacta
aaaagttgtcaagtatccaaaaaaagtggttcaatttaaaaaaaattggtcagggaaaattatcgattttttcgccgCTT
CGCAACTTGGACGAATTTTTCTTTCGCtgcacaaaaatcaataattattgattttttttctaaaacagaaaaatagatat
ttgcacttttctgaaaaatcgatattaaacggaaattcgcaaaaatcgatggtcactaatttttttgcaaaaccccagta
aaaaatcgcttttttcGCCGCATTTCCTAACTTTTTCTATGCCAccactattgattttttttccagaaatcttGGAGCTT
CCCAAACCCGCTCATCAGCCCGCGTGCTTCATCAATCATTCCGTTGAGAActatgaatttttcgaatgaaaattaaaaag
aggGGGATTTATTAGactgaaaaagtgtttttgtgCCACGTGGCGGCGGCCGAATTCTCCTGGACgggaatttctaggcc
atgctTGGGGGAGATGAGGAGATGGGGGTCAACTTCAAATGTGTGtaacaaaatagaaaaaaaactataaaaggTAAGAG
GAGATCAAAGGTCACGCCACTAGggcttgaaaaatgaatgcCTGCCTACAAATAGACATGTAGGaatgtaggcaggcaga
caAAAAGTGGGTGAACAACGAGAAAAGGCACGTAAAAAGGGGTAAAGgttagagaaaaagaaaaaaaaagctcacagAGC
acattaaaaatggaaaaaaacgagatCATTGGATATTCTGCTGCCGTTGATCATCGTCATCATGAATGATCAGCTGATTG
GGGTCGACTATCACATCATCTGGGTTCACGAGAGCATCTTCTTCGAGCAGCTCATGCGGAGGATGATCGTCGTGATGATT
TGGCTCTTCCACAACCACTTGTTCGAGGACATCTGGAATttatagaattaaaaaatacattttttagacaagaaatcgac
aaatttctgtgtttatttctatttttcagataattccaCACAATTAGATAGTTATTGAGTTTTCtttctataaatttcaa
aaaaaaaaacgataattattgatttttttttaaatcaaaaacttcacaaaactcaataattatatatttttcgtcCTCAT
TCTCTTTCggttttgtgtgtgtgtgagtttttttgaaaaacgcaaaattttctgtgatatttctattttttaaccTGACA
TGggcagtttttgaaaaaattttgcaatattttcggtgttctttctcagaaaaactcgaaaaattgcaaaataaatgtaa
aatttatcaaaaattacacATTTTCGGTCAACCTTTTGCTCAgagaaactagaaaaaaaatttcaatttttttggaaacc
tgccaaaaaatgaagtttcagtgaaacattttttttatcttttttcgaaaatttaatacatttttttgcaattttttaat
atcaatccgttctcacattttttggtaaaaatatGAGGAAAATGAAtacattttggattttttcagaaaatctgtTTACC
ATTAATCTGCTTCTCCCCAGTATAAACTTTAGGCTCATTCTCGTGCACTTCTTCTTCCAAATTAACATCATCACCAACTG
TCCCAATAACTTCTTCCTCGACAATTTCCTCAACAATTGCTCCATCAGGAGCCATATGCAAATGCATTTCTCCATTATCC
ATTTCTTCTCCAGCCATTATTTCGACTCCAAACGTGTGATTCACTATTTGCAAGAGACGATGTTCGCTTTTTTCGAAGAG
CATTTTGAAGAGCAAATCGAATGTCTCGTTGTCGGTTGCTGAGCCAAATGAGTTCTTGGCAATACGGAAGAGAGCCTCGT
TTCGACTTGTTCCACGCGCCATTCCAGATTGTGATAGAGGCTGGAAATATTactatttcagatttttagattaaatGTGG
AGCTGGgaaattcgagttttcgacgaaaaaatagCCTTTCAAaagattattttcagatatgtttaaaaaaattccgttgA
AAACGAcgaaattagataaaaattggattttcagcaCATACACGGGCGTTTGATTACGTGGCCGTGAAAACGGAGAAACT
CGGCCACGTAGAAACAAAAccgaaaattgcagaaaatccaggaattttttttaatgactcCGAAATTTCCCCGATTCCGA
ATAATATATATGAATGAATAtatacttctgaaaaatttcaaaacctttgCTCACCAAGCCACTACTCTGCTgcccaaaat
ttttaggctCCTGATATTTCGCCTTTCTATACGGCAGCTGAATCTGTTGCTGGGATGATGATGGTTGCTGAATCTCTTCG
GTATGTGAAACCTGAAGCTCTCGCTCGTCGAGCATCTCCTCAAGatgcacatttttctttctggATCCTCCTTCTGAAGC
TTCTGCTGAAGCTCCAGCCGTGTCAGTCGTCCAATCATCCACAAAATCACCCGCCGCCGCCGAAACAATCATCTCATTCT
TCAACTCGTACGGATCATGATCATCTTCAGCATCCCGAATACCATCAGTCGCCGCCATAATCTCACGACGTCGTACATAA
TAGAGCATCTTCGTGTTCACCTGAATCCCATACTTCTCCAAAATCACTTTAGCCACCTCGGCAGGTGTCATTCTCGCGAG
CAGCCGGAGCACATCCTCCCGAATGTGTGGTGGAAGACGTTGAAGTGAGTATTCTTGAGCGGAGCTCATCGTGCTCACGT
TAACCGGAGCCGGCATCTCGCCGGGCTCAGTGTACCAGTAAATGATCATTGCGTTGCCGATTTGATGGCCATTCTTCAAC
ACGTACGTCACCTTCTTGCGAAGACGTGGACAACGTGGAAGGGTGGCTGTGTAGACGTGAAGCTGGAATTCGATGAGATC
CGAACGATGGGATGATGGTGTCTTCCAGATGCGTAGTTGACCTTCTCGATTCAGTGCGAGCGCTTGTTTCGCAGATTTTG
GACGTTTTGTGATGCCGtctgaaaaacagaaaaaaaattaagtttggAGCATCTTGAATTTGCCTTTTTTACTTTCGGAA
CGTCCCActtttgctgatttttcgtgtttttttttctggaattttggaattacaGGGAATATCTCTCCAAACCAATTACA
GGGAATATCTCTCCAAACTGGCCGTCGCAGGAAGACTtcacttttaaattgttttaccTGTAGGCACAAAAGCAAAAGAG
GAGAGCCTACATCTTTGTATCTTCGATAAATTCGTTAAAAGTTCTTTTgtctttattcatttttcaaattattttccaat
gttttaaaaacattttttctaaactttacAGTAATTTGGGctattttcactatttttcaactttttgacgCGTTTTTAAT
TCTTCATTTCAACCTCATTTTGTCCaaactttctcaaatttccacaTAATATGGccgattttcatgaaattttcataatt
tacaccaatatattcaatttttaacctcatttttttcacagaaattcccaacattttcacatatttttcatgacaaattt
gaattatttcaatgttttccaaaCTTACGAGGATTGGTGCTAGTATTCTCTGACCACGGAACCAGTCCATCACACGTCAA
ATTTCTTGCATCAACCTCGAGCCCATCAATAAAGAAAACGAATGCGGCTTTGCCAGTTGTGGCTGGCGGAAGGGCCGGTA
CTCGATTGTTGAGGCATCCGAGGGACtcactgcaaaaaaatcatcgttttttctagaaatggATCGATGTTTGTGTAACT
TTATCGATTTGCTAGAATATTATCGattattccgaaaaaaaattttaaaacaacaactgtatttctatttttattttttt
aaagatagaCTTCCagatcatattttttttgaaaatttatttaaaaaattatcgatttctcTAGGAAAAATATCGGCTAT
TCTCGAAACTTGTGGATTTCCCTAGAGATTTatcgatttctgaaaaaattatcgaattttctagaaattttgcaaatttt
ttcataaaattatcgatttttctgaaatatatcGACTTTTCGCCCAAAAAGTACGTACATCAATGAAGGCTTATTGACAA
GAAAGTGTAATTGTCGATTCCTATCATTCCAGAACTCCATATCCAACAGCTGAAGATACAAACTACCATCATCGGCGGCT
TGTGCTGGCACAGCAAACGGGCATTCTTTCTCGCATTCCGACATATCCGACACATCATTATCGATATCATGTATCTGCGT
TGGCTGGAAAAATGGATCCTACACGCGTTGAGCACACACTTTGTGAGCTCTGCGAGAGCTCAATGAGAACCTACCGGTCG
TTTTGTGGCTCGTTTCGCGAATCGTTTCAAATATCCGCCATGCATTCGTGGTAGCTCGCCTTCCTGATTATAGTCGTACA
TGATGAGCGCATGGCTCACCACGAGCCGTGATTCGGTTTCCATCATgtaatagatttttttgcgTAGTCGTGGCTCGCGT
GGATTGATGGAATACAGGAATACCAAGTGGAATGGGCACGTTTTGTAGTCCATGTTGTCTTTGGTCTGTGAGGGGTTTTG
GATATTATTACGGGAGGcataaaattctgagaatgcgtattgcacagcATATAGACCAGATCCGTAAATCAACACAAGCC
CTACAGTAGTTATTTAataaattactgtagtttttgctgcgagatattttgcgcgtcaaatgtgttgcgAAATAcgaatt
ctcagaattttttgttcctaAGAACAGctcgtcaatttttttttcagtttttcagggttattcaaaaaaaacctgttttt
aAAGCTTCTAGGTctcatatttaaaaagttttgagaatttaatacattttttttaatagaaatttggcaattttttcatc
ACCTCATCGTCGAttattctttttgaaaaattttcgatttttatgggaatatatttattttccaagaagattaacttttt
ttcaagaaatctgaaaatttatcaatttttcaaaagaaattaatgaattttatcaaaaaaagaataacttttccagaaaa
tatttttttttcttaaaaattaaaaaaaaattgttaaatcgctttttgtgtcaatttttcaaaaaaaaaaaagaggcatC
GAGAATAtcccatttttttcgaaaaaaattttttggttatttttctttttttagataaaatgtatatacttttttaaaaa
tgttttttcaccaacaaattttgatattaaaaagttggaattttatgactaaattatggaaaactttttcgatttttaga
aaatcggaaaattttgaaagtgggcgtcgtcaaaaaatttaattttttaagaaattatagaaaatatgctgattttggta
tttttggaGAGCGTCGATTTCCatcggatttttttggttgttttccCTGGGATCCATGTAACACCTGAAACTGTGATCCC
AGCTCATCACAAATCACTCCGACTTTGCGAACTTTCGTCCGATAGCACGTCGGATTCTGTGCATTTCCATTATGAGACCA
TGGCGAGAAGTCGTCACGATTGATGTCGTGTGGAAAGATGGCTGTCCCGGCGACGAAGAATGCGTACGCACGAGAATTAC
GAACAATTGGTGGGTGTCCCGGCTTCGCGTAGTTCAGCAGACCACGTTCTTCGctggaaaaatgatgattATATCGAAAC
ATTCGAGGAAAATGgatagaaaaaacgaaaaattcaatttttatcaaagttCGTTTATGTTGATGAAAAcattattacgg
gaacacaaaattctgagaatgcgtattgtgcaaagtatctcgtagcgaaaactacagttattcttcaaatgactactgta
cctattgtgtcgatttacggaaataatttataaatcgataaaacagtagttatttttagaattactgtagtcctcgccac
gagatattttgcgcgtcaaatatgatgcacaatacgcattctccaaattttgtgttccgtaataaaaaataaagttgttA
GATGAATATTCAGGGTCTCAACAAAATTTAATCtgtgttttcagttttcatgtttttagagtggaaaacgtttttttttc
agaaaacagtcagaaatgtagattttgttccatatttcaaaaaatcatttaaaaaatatagaacatttttttgaaaaatc
aaatttctccaGAGTGTAGTACGCCATTAAAGGTCTCGTCAcgattttgtttgttttcaatttttaagtttttgaagtag
aaaattattttttttaggaaaatttttcgtcgatttcgttgaaaattcgCTAATAAACggggattaaaaaaaacgaaatt
ttccaatttttcgaaaaaaaaaatcgaaaaattcctcCCAAACTTACACAACATTGGTATTAGCAATCCACTCCAACACG
GCCTCAAACGTGCTGGCGACCCTCTTATGTCGAACAGTCAAGTAGATATGTCCCGTTTCCAATTGCCGGGGATTCTCAAA
ATAGGGCGCCGGGTTCTCCTGCTGAGTAAGCGGATCATCGTCAAACTCCAAATCGTAGCCATTGTTGAGCACATCCTCTT
GAGACATATCCAACAAATCATCGTCTAGCAGATGTCCCTGAGCGTCTTGAGCAATCGAAACATCTTGCATTAGCTGATGT
TGCTGCTGCTGGTGCTGATCGTGTTGAAGCTGGATCTGATCTAGGGAATCATTGTGATGTCCGATGACTTCTTCTTCCAC
AACTTCCAAATCTTCTACATCTATAAATTGTTCTTCATCATTCGGTGCAGCAGATGATGTAGATGGATCTTGTGATGTAT
CAATCTTCTTCTGATCGTCGATCCATTTCGATCCTCCAACACCTCGTCCAGGTGTTCCAGGTGGTTTAACATACGGACAC
GGAACCGGACCATCTCTCACATATTCATAGATATAACACACATTTCCGATCGTAATCGTATTGTTGCGTTGAATATAAAT
GAGACGCTTCCGAAGACGGGGACATCTCGCCAGGACGGACATTGTTTCGACGAGACACAACTGTGACGAGTGCCAGCCGC
CAGCCGTGTCTTTTGCCATTTGGAACTGGCCGTTGTCGTCTTGGACGATGGCTCGGCGAGTTGAGCGGACGCGGGGTGAC
GGACCTTCCGAGGCAGCTGAAATTAATGAAACTACGGCACTCTGTACATCTCCGGAGGCACCACGTTTTCAAGATCTACC
AAAACAAGATCTACTATTTGGAGATCTACGAAAACAAAATCTACGTTTTCAAGAAATGGTACCATGCTAATTGCAGTTTT
CGCAGTTTTCTCGAAGAACAACAAATCAACAATGTTGACCGCCCAGTGTGCTCCGATgtcgcgtgttgtttagcgtttag
aaaaatcttttttgaaagaaaaacttcaGGAGAACGATAAACAACGCACGATGAGTAATATGGaagaatttttgtttcgt
ttttctttgagaaaacTGCGAAAAAGTGCTAGATCCTGAAAACGTATATCTTGTTTTGGTAGATCTTATTTtcgtagatc
ttgtttttgaacagatcTCGAAAACGTGATGCCTCAATCTTCTGCAGTTGccgaattttcacatttttaaaccttaaaac
atattttttctaaaacttttccaaaaatcgatttcttcgttttcacgatttttttcagagaaaatatagaaaatcgaaaa
tttgtaaattttcgattgaaaaaatggaaaaattacaggaaattattgaagatTTAAACTTGTTTCTaaacaatcgaaaa
ttatcgttttttttcttttggaaatttttttttggatttttcccaaaatggtggtttttgaaatcaaaaagcgttaaaaa
caaatttcttttaaaattaccggaaattattttagaaaatttccgaaaagtcaataaattaaaaaatcgaacaagAGAAA
GAGttattaaattaaacaaaaacaatttcacaaaagtcgataactattgatttttcatcagAATTTCCTAAAAGTCGATA
TTTTTAAACCTTCtgataaattctttttttgttaaaaaaaactttcgattGATTAGAAACACGTTTAAATCTTTAATAAC
TTCCtgtaatttttcctttttttaatcgaaaatttacaattttaatttattcttttaaaaaaatcaaaaaacgaagaaat
tgttcgttttttctggaaaaattaattcttcGGCTCgaaatttcgatgatttctttttagaaaaaaatatatgtaaaaaa
ttatacaatttcaaataaaacactgttttttttcttttgatattgaaaatagtagaaatttttcaataaaaattccaatt
gttcactcaaaatttcaaattttcgacaaaaaaacttacgattAACAGTCCACGGTGACAGTCCATCGCCAGTATGATTA
ATCtgatttgcaacaaaattcgCCGGCACAAAGTACACAAAAACGCCGGTTGTCGGAATAAGTGGCGGTAGGTACGGTGT
TCGGCGATTCAAACAATTCGATTGGCTCAGCAGCTCGGGCTCATTCACCAAATATCGGAGGAGAAGCTTCTTGTTGTGTG
CCCAACCGAGTTTTGCAAGTTTTACGCGAAGAAACATTCCACCACGTGGTCCTTCCACTATCTCGTCTTCGaactgggaa
tttttttttgatgaatttgagaaaaatagtttaaatctTTATATTTCAGTTTGAAATCGCCGAATTTCAGTTGTGCACCT
TCGTGTATATTTACGATATGTTTAATCTTTTTCGGATGCTGATTTCCGATCTTTAACggttttccttcattttcgtcggt
tttttttggatatgtGTTTTTGAGGTCAATTAATGAACCATTTTATTATCAGAAAACTAGCAAAATGTTCAATACTCGAC
AGAAAATCCATATGCTATATGCTTTTCTCGACTGAAAACCGGAAATGTTGctagtttttgataataaaatgttaaattaa
cacattttcaaaaaaaaaacacttctacaaaaaccgacgaaaattaaagaaaatcgttgaaaaaacgaaaatcaaCACCC
GATAAAGATTAAGCATTTCGTAAATATACACGAATTtggtaaatcgacacatggcaTCTCTAgcgcgaaaattcgaaatt
cgtaatttccagctgaaatattaaatcagggaatttttctgaatatttcacttagatattcggaatcagggaaaaatttg
gagttcttataaaaaaatttactaagCAAAGTTTTAGCAATTTAGGTTCTAATAGGCTttacaaatatcaaaaagtccCG
ATTTTTCAAGGatctatatatatttttagaaccacagattttttgctgtttttcaGCATTCTCGGAAGACCATACCGGTG
TGGATCCGGGATCATCCAGATCTAACGAGACGTGCGGATCAGTTGGATCGACCATCGCATGTCTTAAATAGTCGTTTCCG
TGCGGAAGATTTACGATTGGTGGAATTTCACCGGGACACGTGTAGTCGTAGAGAATGAGCACGTTTCCATAGATTTGGCC
ATCGCGGGAGAGgtagaaaatctggaaaaaattttttgaatagattttttcgccttttctgaaggattttttttgaaatt
tgaaggaaGACGGGTTTTTGCTTGCATAGACTCAAAATAAACcctttagaaaatttttacgTTGGCTCAAAATATCGAga
ataaaaaccaatttttttctaaaatttcgaaaaaatgggcATAACGGcggaaaatgtatttttatttgattattgtacct
ttttcagttcattttggagcatttttggcCCATAGGCTTAAAATTAAccttaaacatttaaaaaacgtGAAATAAGATAT
CAAAAAGCCATTATGGCCACTATgacctaaaaaaaatatttaaaaaaaaacaacttttttttgaatattcaaattttctg
aaactgataATAAACCTTTTTTCTCAATCTTAACAGTCTCGGCAGCCACGCGCTGTACTCGGTGAGATGAAGTTCGGCGA
TACGTGGATCTCCTTTGACCGATTGGAGCCGTCCGTTGAGACGAGCAACCGGATGACGTCGGACATTCGGTTTGATGACT
GGATCGTTGAAGTGTTGCTCGCCGCCAGTAGAGCTCCATGGCTTCAGATCGTCATTCGAGACGTCTTTTATCGACATGAT
TTTGGAGCCGTCCACGTAGAATGCGAAACAGGCTTTGTGTGGAACAAGTGGTGGGAGACGGGGTGGTTTGTCGAGAAGCC
AACCTCCTTCGCGACTAAAAATGGGGACcgttgatttttgttttttttttctgaccgATTTTTCGGACAatagcttgaaa
ttttgacaattttctttatttttagaagatatttttttcttatatttttttttctctaaaaactatagtaaaaaatagtt
caattttttgtggttctggcgaaaaatgtattttttcgaaaaaaatttttttttttcaaaacaagatATTTAGAtttatc
actgaaaattgctAATTTCCAGTgcgaaaaatgactttttctGGCTATTTCTGCctgatttttgatataaattccaattt
tcacaataaaattgctgaaattttctccttttttcactGTCTCCGTACATCATTGCAATTTCGGTCTCGTTGGTGAGCAG
CTCAATTATTCGTTCCTTTCTGAGAAGGTAGGCCAGGCAGCCTGATATCACTGTGGCGTAGCAATCACCGTTTTCCGTCA
TTTCAACTTCATCTTCGAACtgcaaaaattatagaattgaaaaaaaaaaacgataaaatcCGACTTTCTCGatgattttt
atgatttttaactgaaaaattgatttttcggcattttctgaaggattttgattaaaatttgaaggtttttttttctcccg
tAGGCTCAAAAAACGCCCTttttatggcggctcaaaggcaaattttaagtaataatcgaataaaaaatcataaatttacG
ACCCCTACGGCACGGGAAATTGGAGACTTCAGCTAAAACTAACCGttgattttgaatattttgagccaaatttgGCCAAA
TAGGCATTAAATGCACTCCAGATGACTAAAAACACGTGAAAAAAGCTATTAAAATTAGGTAAATAagacaaaaacagaaa
aaaaagaacttgaAGCGAAACTGGAGCCCATTTTTGGAGACAATTCTCATtacaaaattggttttttgggcACATTTTTT
AGTCTTTCTAGttatttcgaacattttccgAAGAATTCCCATAAAACTTTGAAGCTTTTCCATGTAAGCCCCTACCAATT
TCACGTGGTACTGCCTTTCAGCAAGAGCTTTACTGATAACTCGTTCTCCTTGAACTCGGAACATTTTCGACGGTGTCGCC
GCCGCCggatttataattttcatcgCCTTCTTCTCCTTATCCCCATCGTCGATAGACCCATCGGTATCCATTGGCTTGCG
TGTTCGGACACGTCGCTGTTTGCTGGGCctggaaaatttcgattttaaagattttttaaataaaaaatccccCACAAATT
CATTTCCAAATCCGGTGGTTGCCCATCCATAAACCCGTCGTCCTCCTCCTCATCATCACCGAACGGGTCCATTTGTATGC
GATCCTCGTCTCGATATCGGGAAAGGTTCAGAATTGGCGGCTCATCCTCTACGATGACCTCCGTCTCTGCGTGGAGCATC
GAGTCGTCGCCGGCGAAGATGGGCTCTCCGAGCTCTCCGGCGGTGAGCTCCTCCAAATGTGGCGCTGGCTTTCTCTTTTT
CGCGTTTCGAACCGTACTTTCCTCCGTCCTGGAGCGTTTTGGAGCTGCGATCGAGCTTGTTGATGCAGAGGCGAGCGCTT
CTTCCTTTGGGATGCCCAACTCGTAGTCTTCATTGTTGTAGAGCACGGATTTCCGAGCATTTCGACGTGGACGAGATTTT
GTGGCTGGATCCTGGGGCTCTGCGGCAGGCTCTGGATTTTGCTGGGGCTCTTCGGCCGGCTCTGGATTTTGCTGGGGCTC
TGTTGGATTTTGCACAAGCTCTTGATCAACTTCTTCCTGATTTTCTGCCAATTCTCCCGAATTTTCAGGATTCTCGgaca
tttttctgcaatttaataattgaaaataagaataatTAACGGggtggaaaattaaaaattaaacaagcattaaaataaat
ttgaaaaagtcctGATTTGTAGTCCGCAACGCACGCACGCAAGCATACACCAGAACAACTAAGAGAGACGGGAGGAGAGA
TGGAGAATTTGAAAGAGACGGCGAGGCGACGAGAGAGCCGGAGGATTGAGGAAGGACAAACACACAGATGTGGGGTCTTG
CAGCgctttctctgcgtctcttttttcgacatttttcaatgggaaatttttttttggagtttttctttttttttatcgga
aaacttcaaaaaattcaaatggaaACGCTGTACGGACAATGCATAGAATAACacgcaaaaatgcacatttttaggcctta
ggttactgtagtggtcTCGGCGCGAAAATGcggattttcattttgaattcaaaataaaaaaactggaCGTGATTTGGTAC
AAGCGTTTAGtgaaaatgtttcacaaaATAGGAGATCAATTagatatatttatttattcatggAAAATgactatttggaa
aaaaattgcgaaataaataaaactcgATTAAAAACAATGTGCATATGTCTTCGTTGCTTTCTTGGCGAGGGTTTCTCGGT
ATCGAGTTCTACAAGAGACACACATTACGAATAACCAAAATAGTTTAGGTAATATACACATTGGGTGGGGGTGGGCCAGA
ATAATATTGAATAAGggtgaagaaaaaatattcaaaatacgTCGCTGAAGTTGGCATACAATCTTGAGTCGGATAAATGG
TAAGAAAGCAGCACCACTCAACTCAGATCACAATCTTCTGAAGAAAAAGGGACGAATGTATAGGTTCGGAGGGGGGGGAG
GGGGAAGGGGTGGGGATGGAGGCAATTACaaataaatctgaaagaaaGTTACAAATACTACACACCAAAACGGTGAAGAC
TTGCAAACGCAGTGCTTGCAAGAATTCGATAAAACTCGCGGATGTTAAGAGCGAATCATTTGGATTTCGGGGGCAGTAAA
TTAAATGGACAAGgcatttcgaaaaatacacACGttagactgaaaaaaaaaaacacgatgtGATTTATGGGATGCAACAC
TGCTTCTTTGGTGGGTCGGACGCTGGCGAAGGAATGATTGTACCACTGCCACCGCCATATCCTTGTCTGTCAGTTCCTAC
ATGCTTGTTGGATACTGATTTGTAGATTTCCGTCAGGATATTAGTGAAAGCTGCTTCAACGTTGGTGCTGTCGAGGGCag
atgtttctgaaaaaaaaaaatatataaacgcAATAGATTAGTTTAACTTACCAATAAACGACAATTGATTTCTTTCGGCG
TAGATCTTGGCCTCGTCTGTTGGAACTGCACGCAAATGGCGCAAGTCGCTCTTGTTTCCGACCAACATAATCACAATGTT
CTGATCGGCGTGATCACGAAGCTCCTTCAACCATCGCTCAACATTCTCGTACGTCACATGCTTAGCGATGTCGTAGACTA
GGAGAGCTCCGACAGCCCCACGATAGTAAGCGGATGTGATGGCACGGTAACGTTCCTGTCCAGCAGTATCCCAAATTTGA
GCCTTCACTGTCTTGCCTTCTAcctacaaaaataataatttgaatcATAAGTGTATTCTAATGAAGTTCCTCACCGAGAT
GCTTCTCGTGGCAAACTCGACTCCGATTGTTGATTTTGATTCCAAGTTGAACTCATTTCTTGTGAAACGAGACAGGAGAT
TCGACTTTCCGACGCCTGAGTCTCCAATCAGAAcaactgaaacaatttttcgtttgggaattgaaaaatgaaaaacaaaa
ttacccTTGAACAAGTAGTCGTATTCATCGTCACGAGAGCCCATCTTTACTGCTGAGCTGTAAAATGATAAAGCTTGTTT
GAAAGTTGTGTATATATTGGGACGattgtaaaaaagaaaaagggcATTGGTCACATGATTCATCAGCCGGGCGCAAtgtt
ttgttgtaaaatcGATATTAAAAGAACGAGACACTGTTTTATCGGCGGAGAATATTTTTATGTTCTGTTCCCGACACAAA
CGCGGAGTCAGGAACCGGTTGTCTATCTCGACGgggattgaaaaaatataagtgAACTTGATTTAAGAATGATTCAAAGT
ATATGGAGTTGGGAGTtttatattgaattttatcaATATATGAGGGTGGTTAGtcagaagaaaaatgtgaaaatgtatAT
AGAAGTGTGTTATGAAAGAGTATTTGAGGCTTATCATACCCGAAAAAGGGAAGGTGAGCGGCCGAACTTTGTTTGTCGAC
ACGATTTCGAAATAGTTGAACAGGATATTTTTAACAAGGGAAAGCTTTCTCTGGGTGttcttttttgataatttcagcta
aaaattgaaaaaaataattagttttATGGCTGTGAACATCCAGAATAAGCTTTTCCGAACGCGAAATGCGTGTGAAACCC
ATAAAATCGAACGTAAAACAGGTCAGGCGCACCGGCGCAGCCACGTCGGTCTGAGGGTACGCGACGCTAGCCGCAGCGCA
AGCCTCCTcgggtctcggcacgacaacTACCGTACCCCTTTCGCAGCGGCGCAACGGAATCtcaattttacatttttttc
tttttggcctaacgaatttttccgttttttcagagcatttttcattgattttcttaaattttcatcagaataaattttag
aactaATTTCCCGTAATTCTGATACGcgttttttatagttttcgtGAAGAAAATGCTGAACATtcgaaaaatactgaaat
aatttagttttgaaaacttgctcCTCTGTTTCAATATcttataattttcttttctgattaatattttgattttccaggtA
ATCAATCGCCTATAATGGCTCCAACGTAAGTTTTctttataaatttatattagATTGAAATTTACTTTTAGGCCTGACTT
TCAAATActtcaattttgatattaattcttggtttttcagaaagaaagtGCCACAGGTTCCAGAAACTGTGCTCAAGCGC
AGAAAGCAGAGAGCCGATGCCCGCACCAAGGCTGCTCAACACAAGGTGACCGTCGCCGCTGTAAGTTTATTTAACTgtca
gaaaacagaaaatgctCTTCAAAAGCACTGGTTTTAGGATCCACTATTATCCAAGCCAGCCGTCAAAACTGAGCTATAAG
AATTATCTTGTTTTTGGGTGAGGTGTATTCAATTCAGAATGCGTCTCAATAACACGATgacaattcgaaattttaaagtt
taaattttcttttaggtgtttgaaaattaatttgaactAATCCtgcattaaaaataaaattttttacagaagaACAAGGA
GAAGAAGACCCAATACTTCAAGCGTGCTGAGAAATACGTCCAGGAGTACAGAAACGCCCAAAAGGAAGGACTCAGACTCA
AGCGCGAGGCTGAGGCCAAGGGAGACTTCTACGTTCCAGCTGAGCACAAGGTCGCCTTCGTCGTCAGAATTCGCGGTATC
AACCAGCTTCATCCAAAGCCAAGAAAGGTGAAATTGTGTTAATGAGTTTTTTAATAACCATTCTTTGTTTTCAGGCTCTC
CAGATCCTCCGTCTTCGTCAGATCAACAACGGAGTGTTCGTCAAGCTGAACAAGGCTACTCTTCCACTTCTCCGTATCAT
CGAGCCATACGTAGCTTGGGGTTATCCAAACAACAAGACCATCCACGATCTCCTCTACAAGCGCGGATACGCCAAGGTTG
ACGGAAACCGTGTCCCAATCACCGACAACACCATCGTCGAGCAGAGCCTCggtaatttgaaaacttatgctttttaattc
ttatttaattgttttcaggaAAGTTCAACATCATCTGTCTTGAGGATTTGGCCCACGAGATCGCCACCGTCGGACCACAC
TTCAAGGAGGCCACCAACTTCTTGTGGCCCTTCAAGCTCAACAACCCAACTGGAGGATGGACCAAGAAGACCAACCACTT
CGTTGAAGGAGGAGACTTCGGAAACAGAGAAGATCAAATCAACAACCTTCTCCGAAAAATGGTCTAACTTGTTTGTTGTT
CATACCTTCCTTCCGGATAAATCGTTATTGTTTGACGTTGTTTAATTATGTGCATAAATAATCATGAAACGTGATCGTCT
TGGCTCGACTCATCTCGCATTTCATGAAGCGTCTCATCATTCAGATGAATCGTAAAACCGCTTTGCTGACTACTCTCCCG
AGAACAGTCACTGTTCCCTACTATGCTCCATCCTGTTTATTTCTAGAAACTTTTCTTCGGAGCAAGCTAATTCCCTATGA
AGTGAGAGCATTTAGGTTAATAAACATAGTCCAGATTTAAATCCAGACAACGCAATGTTCTCTCTACAATGTACTCCCTC
GTGAGCACCTATACCCATTGATTGATGTCGATGggtatttcttcaaaaatttgatggaaGGACTTGATTATCTGCTCGCC
AAATATGGAAAAGTTGGcttaaaactagaattttagaaaaagctTAAATATTCTTCCAGTCTCTGGACTCGGGCCTGACT
CCAAAAGAGCGAGCACAGGCTCTCGCATTGAGCGCTTTGCTCGACGAGCTTACTTGGATGCTCGCCTACTCGCGAGGCCA
AGATTTCACGTGGCTCCGCGATGATCGTAAGATTATCGAAGACTTCGGGCTTGTTCAGCTCTATTTTTGGAGGAATTGGA
TTGTACCGCAGATGCAGAAACGGGTAgattattgatattttatggaaaaatcgataaaatattgattttttactgaaaaa
attgatcaaaaatcgatttttttttcctcggaaaatctgtaaattagtagttttttgttgaaacaatcgataaaattctg
gtttttcagaagcaaaatcgatatattaggccaaaatcaccaaaaattatcaattttcctataaaatttaccatttttgg
ctagattatcgatttttaaggcAAGAAAGTCgatatttcacaattttttattgatttttttggctttCCAGCGCGCAAAC
TGTGCCAAGAtctaaattttccgaaattttcatttcagacaCGCCGCCGAGTGCGAGGCTACGGAATATCCGGAAAATCG
GCGAGAAAGGAGGTCGCCTGCCGAACTGAAGCAATGTTGGAGGCATTGGCCTCACTTTTGGCCTCgaataaatacttttt
cgaTGTCAATGAACCGTCTTGGGTAGGTGGCAGccaaaaaactcggccaaaACTCGGCCTTTCAGCTCGACTGCAAGGCG
TTCGCCGTGCTGGCTCAATTCAAATATACACCACTGCAGAACGAGGCCCGCGTAAAACAATTCATGAAGGACCGAACTCC
AAATTTGGTGGGTGGCCTtgagttttctaggccacgagatttgaaaaattctataattagGGCATGTGGTTTCAGATGAC
ATTTGTGACGCGCATGAAAGAGGAATTCTGGTCGGATTGGTGCACCACGTCGGAGGATTGAATTTCGTGGAAAATGCTAA
TTTGTTTAATGTAATATGATTTTGCTTCGTAGATTTTAACCTATGCtcgaataaaatttatattctaattttaaaaaaat
ttcaaaacaaaaaatttcttacgTGACAATTAAAGGGTATTACAATATGGgcataaaaaatgtattccctAATTTTCGAA
CTTGTTCAGTCTTGGTTGCccaggtaatttttttgcagttcttGTTTGGGACTCGGAGCGATTTTGCGCAGATgcatcat
atttgacgcgcagaGTTTTAATTGAGGTTTGAGCTTGAATTgagtttgaattgaattttaattaaataaagcGAATTCTA
GAATAAAATGATGTGTTTATTGCGAAATAGATCGTGAACCTACAAAACAACAGACTTTACGcgcaaatttccgaaatttt
ccagaaaaaccagtcagaatttcaaatgatACTTGTTCCTCTTCTATTTCTTCTCCCAATTTTGTTGTGCGgtgggaaaa
agaaaaaagcgaacaaaaatgtgaaagagGCGTCGAAAGTGAACTCACTGGTTCCACCGTCGACCTCTACGGACCCGCTG
AAGACTAAAGAGAAGGagatgaaaaaagaagaagctccGGGAGCACCAGACGCCCCGACTAAGCCGAAAAGTCCTCCGAA
ACCAGTGGTCCAGGACACGAAACTTGCTGAAGTGCTGCCTGAAAGTGAGAAGGAAGACGAAATGAAGAATGGTATTCAGT
TGCCGAATCCGCCGAAAAATTTGGTGGGTCTCACGGCGATTTGAgtgttttatcgattttctatgaaataattgattttt
tctaaaattattgagaTCTAGATTTGcgagttttctgaattttctaatatatcgatttttcagaaatgcgaAAGTGAAAT
TGCTCCAAAGGAAAAGCCGGCGGCTGACGAAAAGAAGGacgagaaaaaagatgaaagcAAGAAGGATAAGAAGGAAGAGA
AAAAGgaggagaaaaaaaaggaaaatgacgaaattatgtgaaaaattcgataaattgGTTCTTgaagattattgattttt
cattgtcgatttttcagaattcctcGAAATTTATTTGCGCGTCATATATGGTGCATTGAGTCCATAGAGACTTCAAAGTt
cacgcgcaaatgcagacatttttgcacgcgctgcggtgaaattcctcttggcgaattcaaatattttttcccgccttttt
tgaaaattttcgaggcgTTGGTCGAGCTGAATACACGTGAAGTTTAGACTGAATGTCAAATCACAAATAcatcacatttg
acgcgcaaaaaattcgttttgaaaatttgcgcgtcaaataggGTGCATTGAGTACGCGGAGCCAATACATCACACTTGCT
TTTCGTGGAAAATGGagcgaaatttgattttttgatttaaatattacgggaacagaaaattctgagaatgcgtattgtgc
aacataattgacgcgcaaaatatctcgtagcgaaaactacagtaattctttaaatgactacagtagcgcttgtgtcgatt
tacgggcttgattttttttccattttcttcagtttttctgacattattgtgttttattttaatatttttaccgattaata
aatgatttccgtaaatcgacacaaacgctacagtagtcatttaaagaattactgtagttttcgctgcgagatattttgcg
cgtcaaatatgttgtgcaatacgcattctcagaattttgtggcCACGTAATATTTGcgttaaataaaaatcaaaaaatta
aaaaaaaaaaaacatttcagaaattttcaaaaattttttgaaaaattgacgcACAAAGTCTCCTGTTTCCCTTTTCCCCA
AAGTTTTaaactaataaaacttttttaattgtcGAATCCGACCAGTTATTTAATACGAGACAAAACGGAAACAAAGATTC
CAATTTCCGATTACGGTCAGCTCAACACTTTCGCTCAAGGAATTCTCTACGCTTAGATTTTGATCTTAATGGAAAACTGG
TAGAACTTGGTATAAAACTATCCAAAAAACTGGCAGAAAGAGTAGTCTTTCCGAAGAAATGAAGTCCCTAATCGAGGAAG
ATGACTTGGAAGTCGGCAGATTCCGCCGCAACGCGTTTTCCGCCGTCGCCCTCTCCACCTCCTGTATTCTGGCGATTGTG
GTGTTAACACCAATTGCCTATCAGGCAATTCAGAGAATTCACTCAAATTTGCTTAACGATGCCCATTTTTgtcaggtaat
ttttttaaaaaatttagaaattttgatttggaaatattcaaataaaaaaaaagtttttcgaaatttattttcaatcgtTT
GAGATTTTGACatacattccaaaaattcctaCTCTTCGCAATTTTTTAGTCAACTCAAACTcaaaaccttaaaaaaaaac
cgcaaacCTGTCATGGCGCATCGATGTTATCCCTACGCTAAATGTTCTGTTTTCGAAGgttacttttttccaatttttat
cacCAAGGAAAATGTATacacaaaaatatatagaatTTGACgtgcaaattggcaaaaaactaAACTTGCGCGTAAAATCA
CTGCATTGCCTCTGCGGACTCAACACAccagatttgaaatttcaggaacttatcgatttttgtaaaattttgcagcATGG
CGCATcgattaaatattaaaaaaaaattgaaaattatcgatttttttgaacacgaacaatttgtggaaaatatgaaataa
aaaaaaacatggtgcatcgaaaaacTTACAGGCTCGAAACCGTGACCTCTGGACAGAAACAATGAAGATGGCTCGGAGCC
GCGGCCGGGACGAGGAGCTCGTGGCCCGAACCAAGCGAGCGGTTAAAGGCACATGGCTCTTCGGACAGTATATTCCAGAC
CGATCAAGCAGAAATCGACGACAGCAATACGCCGAGGCCGCTGGCGGAGGCGGTGGAGCACCACATGCCGAGTGTAGACG
GGGTCCACCGGGACCACCGGGTGATGGTAGGTTTTTAGATTTGCGAGGCAATTGTGGTGTATTGGTTTAATTTTACAGAC
GGGGTCGACGGAACGGACGGAAAAGACGGTGCACCTGGAACCGATGGAAAAGACGGTCAGGTACCACAAGGACCAGCCGA
CGGAGGTTATCAAGAGGGACCATCTGATGCAGTTGAAGCATGCACACGTGAATGCCCACCAGGACCGCCTGGACCAACTG
GAGCGCCCGGAGACAAAGGATCTCGAGGCTACCCTGGAGAATCTGGAGAGCCAGGCACCCCGGGAAGCGCCGGACCGAAA
GGAAATGCTGGACCGTAAGTGGAACTAAAGAATCGATAGTTTTCggtaaaaaatcaatcattttaggaaaaaaatcgata
attttcattttcatttttctccattAAATTATGTTAACTTTCTAgagctggaccaccaggaccacccgGATATCCAGGAC
GTCCTGGAGAAACCGGAGATCACGGAAAGACGATCGCCGGAGAGGCGCCacctggaccaccaggacgaCAAGGAGAAATG
GGTCCACAAGGACCACCGGGACCACCAGGGCCACGTGGAAAGGACGGAGCCGGTGGAGAGAAGGGTGCTCCGGGAGATCA
AGGTAATCCGGGACCATATGGAAAACCTGGGCAACCGGGAGCTCCAGGACCCGATGGCTCTGCTGGTGAGAAGGGAGGAT
GCGATCATTGCCCACCGCCAAGAACTCCACCTGGTTATTAAAGATTCTTCGattgatattttattttattttcatgaCGT
TATTCATTTTGTCATTCGGTTTTCTTTTGTTGCAATATGATAATAAATCAGATTCTCTTGCCAGTAGTTCCAAGTGCCCC
AACATATTTTTGAGTCCTTTATGTAGATCCCTCTCCTCGAAAGCTGGATGATTTAATAaatctttcagaaaaatcgaaaa
ttttagaaaaaaaaacatcaaaatttttgacaaactgCATAATCAGtcaatattctaaaaaaaaatacgatcgcacaaaa
ataaacaacgacgcaacgacactccgcggTTACTAAGCTCCGCCCACGATTTCATTTGCACTGCGTTGAGTCGGCCGTAT
TGTTATTCAAACATGAATGAATATACTggtgaagtttaaaaaattgggtgtttagttttgaagaaaataatttttttgga
attttgaataaagcaCAATTGGCAGCTGAAACTGGactttcagacaaattttGAACGGTGGTTGTTGATGCTTTGAGTTT
ATATTGTTATTCAAACATGTATGAACTTGTAAAGTGCTTGTAAAACTTGTAAGTTGCTTGTTCGctcattctgaaataaa
atttaaattaaataaaagttcaCGTGATACAAAAAAGCCAACTTATTGAttgaaatcgataaaatcgataagaaattcat
tcatttaatagtttttaacaaacaaCAAATGCGATCAAAAAGTTCGGAAGGTGATTTACAACCAGAGGACACCCAATCCA
GAGAAGATAAAGAGACGACTGCTACGTATAGTGAGGATACAAAGCCAGGTAAATACAGTAGTCCTAccttaaaattacag
taacccagctgactaaatatcataataaaacttgcaaaaaaatgatgtAAAATCTTAGTTTTTAGTCTTTTGAACTGGTA
GAAACTGTGTTAGCGCCACTTTTTGACtctaaatagaaaaatttcccattttaaAAGAGTTGTATTATGATacactgcgt
ggcgtgtaaaataccaaaaaataagcgcggttttttttttcgtaaaatcaCAGGGAAAAATCCGAAATCGGAACTCCAAT
CAGCCGCCAACATCCCACGGGCCCAATAACTTCTGGGTTTTGTTTCAACAATCTCATTTACTCCAATTCCAGAAACCCAA
AAGGAGAGAAACGCGGCACTGGACAATCTTGCCAAGACCCCAATCCAGTTAGTCGTCCAACCAACTCCTCTCACACCAGC
CATCACGCCATGCGaagcaccaccaccaccacctccaccaaaACCCTCTAGCGATAATAACAACTCGAAACGATTGAAAG
TGAAAGATCAACTGATTGAAGTGCCCAGCGATGAAGTAGGCCGAGTTGAGAATAATATAGACAATTTCCCGTTCTATCAT
GGATTCATGGGAAGGAACGAGTGTGAGGCGATGTTGAGCAATCATGGAGACTTTTTGATTCGAATGACGGAAATTGGGAA
GAGGGTCGCCTATGTGATTAGTATCAAGTGGAAGTATCAAAATATTCATGTTCTAGTGAAACGGACCAAGACGGTGAGAG
TTGTTTGGTATTATCATTTAGTTTCGTTTCAAATCAGACCGAGATACATACAAATATTgaagttcaaatttagaacatGT
TGCATCGCAATGTGTTCATTGTGCTCCCTGAAGCATTATGCGGACATCACGAATtacataaattattttaaccaatggtg
ggcggcaaattgacaaattgccgatttgccgaatttgccaaaaattttcggaaaattgtatttttgcacattttttttaa
atttcaaaatttcaaattttatcggcaaaattgtatgcATCCTATGAATATTTCTACATCTGTTtcgaaaagtaagcaaa
ttatatgaaaatatctaaagaaaaggggaaaaaattcgaaaaggcacagttttcagtgtttccgtcttacaaaaaaaacc
tcgaaaaactttcggcaaataagcaaaccggcaaattgccggaaattatagtttcaggcaaatcggcaaaccggctattt
gccgaatttgccgaacggcagtAGCCTCTCACCCCTGAtttgaacatggtgcattgcATCACCGCTCCTCGACTTGGAAA
GTTTATATCGGTAGATATTTGCAGCAGATGTAATTTactgatattttcagaaaaagctcTACTGGACCAAAAAGTACGCC
TTCAAATCCATCTGTGAGCTTATTGCCTATCACAAGCGAAATCACAAGCCGATTTATGAGGGCATGACGTTGATCTGTGG
CCTGGCACGACATGGATGGCAGCTGAACAACGAGCAGGTCACATTGAATAAGAAGTTGGGAGAGGGACAGTTTGGAGAAG
TGCACAAAGGATCGCTGAAGACATCTGTATTTGCAGCCCCGGTCACTGTTGCCGTGAAGACCTTGCACCAGAACCATCTA
TCCGCCAATGAGAAGATCTTGTTCCTAAGAGAGGCCAATGTGATGCTCACCCTGTCTCATGTAAGCTACCTGTTTCAAGT
TGAACtaaactaaaattaatttcagccaAATGTGATAAAATTCTACGGAGTATGCACCATGAAGGAGCCCATCATGATTG
TCATGGAGTTTTGCGACGGGAAATCCCTGGAGGACGCTCTACTCTCCAAGGAAGAAAAAGTGTCAGCTGAGGACAAGATT
CTCTACCTTTTCCACGCCGCCTGCGGTATTGATTATTTGCACGGAAAGCAGGTTATTCACAGGGATATTGCGGCGAGAAA
TTGTTTGTTGAATTCCAAAAAGATCGTgagtttgtttttcaaaaatttctgaatctatgtgaatgaaaaaataaatttca
gctgaaaatctcCGACTTTGGATTGTCGGTCAAAGGAGTTGCTATAAAGGAGCGAAAGGGAGGATGTCTGCCGGTCAAGT
ACATGGCTCCGGAGACATTGAAGAAGGGGTTGTACAGTACTGCCTCTGATATTTATAGGTGAGCCTACGAGCATACATAG
ACATTGGTAGTGGCGTCagcggtggcctagaaaccttatCCGCGTCTGAAGGTTAATCAACCTCACACAAGTCTCTATGA
TTTCCAGCTACGGCGCTCTAATGTACGAAGTCTACACGGACGGAAAGACGCCATTCGAAACGTGCGGGCTACGTGGAAAT
GAGCTCCGAAAAGCGATCATCGGGAAGAGAATCAGCTTGGCCGTTGAGGTAGAGCTACCAGTGTTCATTGCCAACATTTT
CGAGCAAAGCAGGCAGTACGAGACCGAAGATCGCATAAGCTCCAAGCaaattattcagatttttaaggAGGTTTGTGAAG
cattttatcggttttttgttcaaaaaattagtaattttCCAGGAAGTCGGATTCCATGAAATTGAGACAAGTGGGATACT
GCATAAGCTTGTCAATTCTCTTCCGAGAATTCACAATAAGGAAAGAAAACCCGCGGCGGTGGCAGTGTaataaatatctg
aaaatcccCCCAcccctgaaaatatttgactgtattttttaaatcaaacacACAACGCACACAAACAGACAGACAGAAAG
CCTAAGTACACAGAGAAAATGTTTGAGGTGAGGTGCGAAAGGGAGGAGGCTAGAACACCTACTTTACGCCAACAAGTTAt
gactttttggaattcaaaatgTCGTTTTTTGCTAGTTCACTGCTTACCTACAAACCTTCCTACCTTGTCTGCCTACCTTC
CTTCCTATTCTCTTATTGCAagatcttttgaatttttctgaaacgtcTGTCTACTTCTGCGTCATTTGCAAACAGGCTGT
TCTCAGTTTTAGGGGGTGGCAGCACccacaaaaaaacattggaaCAGAAATCAGTCGGAGTGATCTACTAGATTAGATAA
ACATTAGATATCAGTTTGGAAAAGTTAAACATTATTAACTCACAATGGATTTTCTTATTGTGTTTCTTGATATAAAGCGT
TGAGCGGTATTGATACCATTACAATGCACTAAGCTAAAGGCTGTCAGAGCCGAATGAAAAACATGATACATCGAGCATGC
GGCAATTGGCgttcggaaaatcggcaaattaagatttgccggaaatgttttgagggattttttataagatttaaatgtgc
ctttttgaaattgtgtcccgttttctttagatatttttataggattcgctcacttttcaaaatagacgTAGGAGAATTCA
TAGGATGCATACacttttgccgattgaaatttaaattctgaaatttccaataaaagtGCAtcaccacaatttgccgactt
ttggcaattgccgtttctccggcaaattcgacaaaccggcaatttgccgatttgtcgatttgccagaaattttcaattcc
ggcaatttttcgatttgccaatttgccgagaatttcaattccgtcaatttgccatattgccggaaaaaatcgtttgccgc
ccatccCTGGTTCGAACTCCTAGAATGGTAGAATATGAGTatactaaaaataatttgaacagAACTGGaactggaagaaa
aattttttaccgacgtcttctgagaaaatttcgtgaaaattgagtttttatcACTTTCTGActcacaataaaaaaaattt
ccaaaattttttgaatagttctCGATCGTTTCCAAACTGGTCTTCCGACATTCAGGTGCGTGATTGGTAAATATGAGGGA
ACTGCCataatcaaatgaaaaacacGGTGTATCGTCTGAGAAAACCTTAAACTGTTCCGTTTTAGTAATTGGACAAGGAT
CTGCTGAATCTCGCTACTATAGCAACCGACATCTTGCGGGTCCAAAAAAGATtgatcttgaaaatttgatccaAGTTTAT
TTAATCGCCGCCACACACAcactcacaaaaaaatcaatcaaatcaCCCATATCAGTTGCGCGATTTCTAGTTTCTAGGCG
CGAAAATCAAAAGGAGGAGAAGAAGCATTTCCGCATTACTCGTGTGTGTGCCGTTTCCGTTTATTTGTCCCTCAGGCTCC
CctctctgttttttttgtttgcgaaaactgtctctctctctctctctccatcACTTTTCTGTTGCGGAatagagggagag
agagagaatttCGGAGGGAAAAATACCTGAAATGTGATCCTCTCTCTGTATGTCATTGACTGTTGCGCGAGAGCCTTTTC
CCGCGCGCGCGAGCCTCCCACCTACCCGTCGACGAGCCTATTTTCTTGTCGGCGGTGCCATTCGGCAATACACGTCCCTC
TCTCTTCTTGCTCTAGAAACATTcggattttgattttttgatttttcatggtGGATCTGTAGGCTTTTTTAGGCCATCTT
GGACTTTGTGGTGGCCTAATATATGGtgtattttccaatttatcatATTTGCTTTAGTATTGTCCGACTTGTAGGCAAAT
TGCACCATTTTAAGCCAAGTAATAAAGCTTTGAAGTTTGGCTGCCTAGGTTTTTCTAGCcaccaaacaatttttttgttt
tcacagcacacttttttaaagactgtcataagttttcaaaattctttgaaaaattttacaccGAATTTTGAGATCTTTAA
GTTTGGtggcctaaatttttcaaaattttctatgcCACCAGACTGAAACGTCCTAACTCTATTTGAATTATCTttgaaac
tatgaaaactacAAGTTCGACTAAATATGGCTTATCCAATTAAACTcgattggtggcctagaaaaccaatttcgatttat
ttcattttctaggccaccaataatcttgttcgaaaattacttttatttAATTACAGTGGAGTTTGGAATACTTACTGCCA
TGGGCTGTAAGATGTTGCTCGCCTAACTTTTTCTATGCCAGCAACCAAAAAGTGGTGTTGGTGGCCGACAAACCCAAACT
TGGACAATTgcattttctaggccatcattttttttaaactaatcgTTGTTGGTTTAGTCtactgtaaaaaatcaaatcga
TAAGAACATTGGGAGCCAAGCTTTggagttggtggcctagatttTTCTAGGTCACTAACTTGAAATGTCTGtaactctaa
aaaataatttagagaTATATAACAGAATTAGTAGGCTAATTTTAGGATGAGAAACTATTTAAACAATTGGTGGACTagaa
actgaattttgaaatttctaggccaccaattccAAATAAGCCTATTTCACTCCTGAATTGAGATAAaacgctgaaatttt
ggaCATATTAGAATACgctatatttgaaaaaatggaattggtgacctagaaaatatttttttgaaatttctgctCCACCA
ATTTCAATTATAGCATAACTCATTTCATAGTTGTAGGACGGTGATTGAAATTTAGGATAGACAGATTTTAAACCAAAACA
GATTGATGGCccttgaaatttctaggccacctctccagaaaaaaatctgaaaattgtttttatttctaattcaTTTTCTT
CGTCCGTTTTTCATCTCTCGAGGATCTTATCCCCTTGTCTTACGTCTCCCACCCGCTGCTATTTGGGCGACCTTCATAAC
TGTGAAAATTCTCACCATTCTCCCTCTCTCGTttttgccccccccccccggtCTCCTATCATTGTTCAAGTACACCTGTT
GTCCCATAACATCTGccaaccaattttttccaattttgccacaatttttattcaaaaaagtgcatTGCAGCGGCAGGCAT
GCCTCACTCGTACACACACTTGAGCATACaggaaaagcgaaaaaatcagTGATTGTTTGGATTCCTGGCTCTTTCTAGga
aaaaaactcttccatttttgtAGTGCACATCAAAATGATCAAGCTGGTTAATTTTCAAGTGACTcccaaaaaaataactg
agaAAGTTGCGTTTTaaagtttctaggccattgtGGGATTTCTAggtaggtttttgaaaatagaagaCAGTCTTGCACTA
AAGTTTTGATTAGGCTGttaaatgatttttgtcagtacgttttttggaacttcgatttttgccaaaaattccttttttag
tttttgtttcagttttttgcaaatttttatttcttccatATCTTACAACATTTAGAAGGTCTCAAAGTCTCTGATAGCCA
AGAATTGACTCTAATGACGTTATGAGCTCCGAGACTATTTTAACCTTTTTCCCTTTTAAgcataaaatatataaatatca
aaaatttaatacaaAAACTTCTCGTTTCGAAACGTTTCGAAATCctccagttaaaaaaaaattagattacgGCATCGGAA
AAATTGCGAAACTTTTGAATCTGAGGGATTTTCAATAGAGGGTCCCGCCAggaatttgagtttttaacaGTACCCTTTCC
ATCGTCCTTCCCGAAGCCCATTACATCATCATTAATTTTGCGACCTTTCTAAAAGCGGTCATGGGGGGGGGGACATGTGT
TTGTTGCATATACAGGGACCCCCCGCCACAACCACCGCAACTAGAGATAAAGATCTGCTGCACACAGACAGCTGGCACAT
GGATGGACAGAATGTCTCCTTAATTTTACCGCCTATTTCATAATAATAAAAGTAGAACGGGGGGCAGAAAAGAGAATGAT
TGCGAAACCACCTGCTTGGCTGTCAGCGCATAaacttttcggaaattttgggtcccaccacgctTTTTTCGGtaacaaat
tttgagatttctcGATACACCATGATGTCTTTTGGTGGAATTTTGGGTTATCATGGCTAATACAAAGCTTTAACGTGCCT
TGAACTTTCgcaatttgaacttttggcctttacttaaaaatttcgatggGGCTCTATAAGCCATGTGGTTTCGaactttt
cctgaaaatttagatttttgttcATGCAccatgttgttttttttttggaataattgaGGAATTCCTTACTTTTAAAGTAA
AAAGTTTGGTGAGATCCATGTGTTTTCATATTATTCAGTTGGTAAATTATACAGATTATTGACTGAaggttaattttttg
ttgggaaaataaaaatcgccaaaatcaataaaatcgtATTTAGAAGTAGGGTTTCCATATAGGCGGTAAAAGGCTTGTCT
GCCTGACAATAAGACGACCGCCGCTCGCCTCAATCCGCGGCGGAGGCAGGCAGGGTTCAGGTAGGcactgaaaccgcgcc
tgcttACCATGATGTTCCGTTcttgtcgatgcaccatgataaTTTTGGGTTACATTTTGAgccttttcgaaaaattaatg
gtggaaaatttcaagctgaattttaatatttatttttttaaccgtATTGTGGGACATGCAAATGTCTTTCATTTTGTGTC
CCTTCACTCTAACgtcttcagaattttcgaacttctcgatgcaccataatgCTGTTTGGCGATAACTTTAGAGTAAGAAT
GGTAGCGATTTTTGCGATGCACCATGacgtttttatcgattttcagaaaaaaaatcactccGAGACCCAAATAGTTTCAT
TCTCGACGCACTATAACGTTTTCgaagtaaatttcaaaattgcttctcggaaaagttttttgagacCTACATGCACCTTT
AATCTTCTTTGGAAACTTTGGAATTTCCGCCGAATACTCTCATTTCAGTTGttctcgatgcaccatgatggtattttttt
caaattacttttttttgatttttccatgaGAGGACCAATATCTGTCTTTATAACGGCGCATTCTgtaaccaaattttgaa
attccacgACATTCTGCTCTCATCGATTCAacatgataattttaaaatgaaatttagcgatttttcgggaaaaaaacagt
ttcgAGATTTTCTAGTTATTGGACACTCTGCACCTTGCTTATTTGGAAATTACATTTTAAACCGACAACCCTTCAAAAAC
TGCTTTTCGTCGATGCACTATGAGTGCATAATTTTGTGTAAATCGTGGTGGGCCtctaaaaaaaccgaaaaaaaaaacgt
ataaaacgcaaacaaattgtttttgttgtaatGTTGACACCAACAGATTCGGCGTGGAATATACGGAAGATcggatttcc
aaaaaaacaaccGCTCTCCTGTTTTCGACGTTCCGCCGCTTTTTATGGGAGAAGTAGTATGTACCTttaagggtactgta
gccccTTGAATATTGGCCTAAAAGTGAAACTAgtgttgccaaaaaaaaacgagatgaCCAGTTTCAATATGTCATTTACA
TCTACACATTTCTAAAATCTCATTTTAAATTCCATTGTTTTCTCGTTTCTTCTGTCCCAAAGTACCGTATCCTCATCCTT
CTACCACCTTAATTTGCATTTCTTCTTCCTTATTCACTCTTCTTCCCCTGGACGAAAAATGTTGCACGACAACAACAAAA
GAGACCCGCCCCCCACCATCGGTTTCTCTGAACCTCTAACTGTCCCCGCCCCCTTTTGGGAGCCCActgtcttttctttt
tttctttggtcGCTGATTATGACGGATCgtttttgtcgtttttgtATTACAGGAATACAAATTTCCCAAAacgcgtattg
cacaacatatttgacgtgCAAAATATCTAGTAGCGAAAACTAtagtaactctttaaatgacttTTGTAGCACTGATGCCg
atttaattaaattatttattaacagataaaatattaaaagaaaacacgacaattcaaaaaaattcatttcgtaaatcgag
cccgtaaatcgacacaagcgctacagtagtcatttaaagaattactgttttttcgctacgagatattttgtgcgtcaaat
atgttgcgcaatacgcattcttatAATTTTGTGTACCCGTAGTATATTTTTGTCTCTCTGATTTccattgcaatttttta
attccatatttttttggtgacAAATTTCTCcgcttatcaatttttttttcaaccacATAATTATTAACCCCAAAACATCG
CagattttcaggtaaaatgcCAGTCGTGAGCGTTAGACCTTTTTCTATGAGAAATggtgagcaatttttttgaagttttt
ttttgaaatttttaatttttccagaaggcTTCTCAAACGGGCATAACACGTGGAACGACGccgaattttggaaaccgTGA
GTTTTCGGCAAATAAGCTAACAGTCTaagaaacacgaaaaaaaatccaattttcttttcaaaattcgtgattttcggatg
atttttgaactttttgattaaTGTTCCCACTGAAAATCCTCCAAATCTCTAAAAATCCGCTTCTAAAAAAGCCTCAAATG
GCCTTGCGAGAATAGACGGAATGTTCAAGGATGACTGGTATAAAATCGGCAAACGTGTTGCCATTCAAACAGAATATCTC
GAAATTTCgccttccttttttttaagtggGTCGGATATTTAACATACAGAAGAGAATAGGGAGAGAAAAGAGGGAAAAGA
GGGGAAAAGTCTTCTTGGAAACAACCTCGAACCGCAATTAAGTTTTTGCCTCACCCTTCAATTTTCGTGAGAAagttaaa
aatccaaatttttttctccttttttaaaaaaagatttcctcctcaaaaattcaaaggatcgaattttttgttacacGCCT
GCCTCCTTTTTATTACCCTTGTTCTTGATCGCAACCTCTTTTCTAGATTACTTGAAAAAATGcgctattttttttccttt
ttcaacaGAGTCAATTTCAAAGGTGCTGTGGAAAaagtttcggtttttttttgcaaaaataatcgaaatttgTTCGTTTA
TACTGCttaaaaaatgaccaaaatttcaagtaattcattcgaaaaatcgatttttttgaaatatacaaaaattttcaatt
tttcatatctgaaaacacaattttttcgatttttcatttttcttggaaaaaacacaaaaaaaaactgtatttaatTTCCC
ACTTAATACTACGATATCCAAGCCCCGCCTCCGCGTATTGTACGTGAACACGGCGGCCCAAAATTACACACTATCTCACA
CACGTTAAATGAGTGATACCGTACTCtctctgttttttctttcattttttcggcgccgaaaattttcaatttttggtggt
TCTTTTGGCgggatttttcggatttttgtcgcgttcacacacacacaccagTTGGTGTTGCCTGTCGTCACCCACCCGCC
CCACTCTTTGTCCGTGTACTGCTTTGCCATTTGTGCGCGCGTACCGCTGCCCGTCTGTCTTTCTCATCATATGCGCCTCG
TTTTGTCGCTTTTTCTCCATTTGCCCTTCCTACATGGGTACCTGCGgttttcatcgaaaatatccttaaaaattccgaaa
aacctctatttttcgatttttgaatcgATTTTCGCCCAAACATaaccatttttcagaatgaaggAAGAACAAATCGCCTA
TAAATTGCCAGGGGCTTGGTATTACGAGGAGGACACTGCCTCGTGCTCTCCAGTCAGCGATCCGGAGGATATTGCGCAGT
TTCTCAACTACAGAACGTCGATAGGCGTGCAAAATGTCACAGAGTCCGTGGAAGTTCCGACGTCGGAGCATGTCGCCGAG
ATTGTTGGTCGTCAAGGTAAAAATTGCCTTTTTAGTCAAATCTACagtttccacaaattttcaggctGCAAAATTAAGGC
ACTGCGCGCCAAGACCAACACCTACATCAAGACACCGGTTCGCGGAGAAGATCCAATTTTCGTGGTCACCGGACGCCTGG
AGGACGTGAACGAGGCGAAACGAGAGATCGACTGCGCCGCCGAGCACTTCACACAGATCCGTGCGTCGAGAAGACATACA
CAAGGTAGGTGACCGTAGGCAGCCGGTTCCTGAGCGCCTTGTTCAGTTGTTCCAGGAGCCCATGCACCTGGACAGATCAC
GAGCTATGTCAGAGTTCCGTTAAGAGTTGTCGGACTCGTCGTCGGACCGAAAGGAGCGACTATCAAGCGAATTCAACAGG
ACACCCACACGTACATCATTACGCCGAGCCGAGAAAGGGAGCCCGTTTTTGAGGTAATTTTGTTGGAGAGCATAGagttt
tggagcaaaattcTCAGCAATTTCATgctttttaacaaaaacagAGAAGTTTCTAGTTTCGGCTtagaaaatactgaaaa
tcgGCTTTTCCATGGCATATATCGTGCTGAAAATCTacttttgactgaaaaattcaagtttatgACTAAGAAAAGTTAGA
TAATTAGACCATGCTATTATTTCATAATATTGGtccaatttttgttgctttgctgaaaattaacaaaatttaaaaatcgg
cggggtttctgaaatatttctgTATAAAAACCGATTTCAACTCCaattttcctcgatttttaCATATAAgtaatctagaa
aaattgtaaaatgggGAGAATTCATAAGAAAATCGGCTGTTTTGTAGCAAAGTTTGTAAATATATCATTCTGAAAGTCTC
AGCGATAACCGTGATTCTAGAAAACCTCATCAGGATTTGATTTCTGCGACACACTTCTCTCGAGTTTTACATAGAAGTTG
TTCATtacaaatttctatttttaaggTCCCCATTACCATTGTCAATCTTTCATTCCgattatttgtttttcctCGTCACT
GCAAGAAGGGGAGCCTAATGCCTAGACAGAGACAGAAAACACATGTGTGTTTGTAAGTGTCTGGTGTGATATACCCAATT
CTTTTCGGCCGTCTCTTGTTTTCTTCCTGACACCGAGTTTCGAGCGATTTTCGAGGTCGTACAGTTGTGAATTGGCTGCC
ACTGCTGTggcaaacaaacaaaaacaatcaaacTTGTGCGGAATTGATATTCTAAAGAGAATAAAGAGCAACCATGGGCG
CCGAAACGAGCAGCGGAAGGGCTTGTGACCTCTTGGTGTGAATTTTAAACGGTTTCCTTCCATCCGAAATGCTAAAAATT
CCTCGGGAGCCGTTTAGGGTCTTCACTGAGAGATGATGATTAGAATCTTTTAATTTGGTAGAATTCCCCCCGCGGGACCG
ATTAATGTTGCAtgtcgtcttcttcttcttggcAGCAAAATATCATTGTTGATGAGATATCTCAGTTTGATGCTCAATGA
CGCCTTGAGAAACATCCAGCACACAGTAGATTAGTCGAATTACCGATGGATGGGGCCGCCCGGGTTTTTGGAGCCAAGAG
TCACGCGATGGGGAGTCCACATACACACGCACCAACTCTTTCATTCCATCTAACAGGGTAGTAGGGTGAAGAAAAGGGGG
GGGATCGCGATGACAAAGAGACTCAATTAATTAAATGACCGGGGCGGGCGCCAAATTGCACATATGCTTGGTTTTATTGC
ACCGTTGGCTCAGGGAGAGCAACATTTTGTGGCAGCACCAGGGGTACTTCAAAATGACGAACAAAGGTCGTTGTTGTTTC
TATAGGAAGGCTTCCGAACTTTTGAACAGTAATCAGATCATATTAGGGTTATGTAATTGACGGTTTTGACCGTATGTGTC
TATAGatgcgtgtgtgtgtgtgtgtgtggcgACATAAATTACCGTATCCGCATGGCCTTTTTCCTCCTTCCTCACAATGG
TAATTATCATCCCCCACTACTCTGGGTCGCCGGACGAACTGTGAATGTGTTGACAGTGCGGGCCCACTAGTACATGACAT
CTTGCCCCGGTGCGGTGCGCTCATCGTTATTCCTCCCAATTTAGTTGTCCGTTTGACACAAATGCCTCCGGTACCCTGGA
CGAGACAAGGAGGTGATGGATTTGCCAGGCGGGGAAGGAATTACATGATGTTTGGGAGAATATGAGGGAAAGGTACAGAA
GCTTCACCTCGGATATTATATGCGTTCTAAAAAGACCAATTGTCGTTTTTGTTCGTGGCTCAAATGAATAATTGGTAtgg
aaatatagaaaaatgtcCGACTAGTTTGGTAATAGAATTGTTtcgttttgaacatttcaaaaatacctcAAATAGTGCAC
TTGAGAtctttgttgaattttcaaaggttttattttcagataaattgagcattttccatacttataaaatcaatttttgg
ttcaaaaactTCTAATTTTCTCACCGAAAAAGTTCTCACAAGACAGTGACAGAGGTCGCGTGTCGTTTTGATATCCATCT
CGATAATCAGAGATTGTGATCTATGCCTCAATGACACAGTTCCGCGAAGGAGTCCGAGAAAAACGTacaaaattggggaa
aaatattggaaataacatttattgaaaaattaaaaaaaaaacataaactatttaaattcacaaaaattcggaAGCATATT
TCCtataatgaaaacaaaaaattctgaaaatgtgtactgcacaacatatttgacgcgcataATCTCTTgtagcaaaaact
acagtaattcataaaattgactactgtagcgcttgtttTGAGTTACGTGCTCTACgaaatgaatttaaataatttatcga
tggaaaaataattttaagcagaaaatgagaaaataatatgaagaaacaaaaagaaattcgAGTTACGTGCTCTaagaaat
gaatttaaaaaatttatcgatggaaaaatatttttaagaagaaaatgagaaaataatatgaagaaacgaaaagaaattca
ttcgaaaatcgagcGCGTAAATCCAGAGCTACAGTAATCAGtgaaagaattactgtagttttcgctactaGATATTTagt
gcgtcaaatatgttgcgcaatacacatttctggaattttgtgtttccgtaataaaataagttttttgcgagaactacaaa
aatataacTATTTCTATTCCAGGTGACCGGCCTCCCACATAACGTCGAGGCTGCCCGCAAGGAGATCGAGACGCACATCT
TCCAGCGAACCGGAAATCTTCCAGAAACCGACAATGACTTTGCCGGACAGTTGGCCGGTGTCTCGTTGATGGTGCAGAAG
CAGCAACAGGCTCAACAACAAATGCAGGAGGCTCAGCAACAATCGATGTTCTATCGAAGAGCATTCGGCAACAGTAATCC
GTTCAATCAGAAGGAGATGTCGTCGTCGCCATTCGGAATGGAGAGCTCGTTGGGATTGGACGCGTTGCTCCGCAGTTTCC
CATCGATGCGTAGTTCGTTGACTCCGGAATCTCTTTCCGGTACTGGACTGTCTTCTCGTCCATCGTTGGGAGGAGGACAA
TCGGCGAAACAAGATCTGCCAACCTACGACTACTGGGGAACCAACAACTCGCTTAATGATATTATGGAGAACGGTAAgct
ttttttgcgaattttaataagaattttaaatgacaaataaggatttttcagaaattctcaGCCGCAAGTACGATGCCCTG
TCCGCATGGTCGTCGATGGGATTGGAGAAACGCGAGGAATCCCCAACCAATGggtatatatttttgaaggaattttataa
atttttgaaataaaactaaaaattgcaattttccttcaaagttctaaatttttgaaagaaaatttgattttccgctaaaa
aatttaaaaaaaaaacaagttttcgtGTTTTCCACTCGGAACCTGACGgcttcttatcaattttttaaataaaaaataac
gttTCTAAAACTcagaatgtttaaaaaatttcacattaaaaaattatttttccgaaatCTTGAACCTAtccgtttttgaa
aataaaaaagagtaaaatcGTAGTTTTctctataaaaattataattttcatttgaaattcaaaaatttttaaataaaatt
ggattttgtcCGTCAGAAAtctataaaaagaaaattttttttgaacaataaaagaaaaattgtaattttcttttgaactt
caaaaaaatatgttttttttcacatgcaaaaaattgattttttcaaaacctcgtttttgagagaaaaaggtgaaattcca
attttaagaggtaaagttaaatttatttattttatgagaaaaacttgaaatttaaaggaaaattactgaaatttacaatt
tatcatacatattttttaatttcgacaTATCTCGAAATATCAAGTcgtaaattttttccacaaaagtGTGATATTCtctt
taaaaactagaaaatttcaattgtaaatttatgaaaaatcaaattttttgcaggctCATGTCCTCCCTCAAAGGAACATC
CGCCGGCTTCGGTCTTCTCAGCACAATCTGGTCTGGCGGAAACATGAATCTGAGCCCAGGATCGTTGGCTTCAGCATCTG
CCTCGCCGACTTCATCGACCTGCGATCACAACGATCATACTCTCGTGCCGATCAATGGATAAGCTGTGGATCCATTCATC
ATTCCATTACTATCGTGTAGACTCTCATCTAGCAAAAACCCATCCTCAACGAGTTCCAAATTCATCTTTCCATTCTTTAA
AAGActctttttcccattttctacTTTGTTCATCGGTGTACGAGTCCCTCCATTCCCATTTTCTCACCTCTTTACTACAT
TACTAGAACACACAAAAATCACCATCATTCTCACCCCAAAATCctagacaaaaaaaacgaaaaaaatcacatatatttat
atataactattattatttgttattcatatttttgaaatatctatattatatatatttatatatgtAACCCATGCAGTCCC
CCAATATATATTCCTACAGtaggtttttttggaaaatctgtaACTTTCTCTATTATTCTTTTTTGCATTATGATAGGACG
ACCAACTcatgttttaaacaaaaattatatatattatAAGGATTTCCTCTtttctctctatctctcacCTAGTGTTTAAC
TCCCAATTTTCCCCCTCTCTACTACGCACAACTAACGGAGAATTGAGAGGCCTTTTATATTTATAGCACCTctttataat
taaaaactcGAGTGATCCCCACCTCACCCATCAAATTTATCGTATTTTGTAAAAGTTCTGATATATTCCACAGATTTTGG
TGTATGTGAATGAAGCGATTCGTGTCGTCTCTCCATATTCTGGTATCCATAGCAACTCCCCGAGCTTTTGGCTCACTCGC
GCACGCCCTATACTATACCTTTACTATTATTAAATGCACTCAACAAATCCTATCCTGCGTCAATTGGCCGATCAATTGTC
CGAATTGCCACAATATGCACCATTGCGGGTAATAATAGCACAATAGTTGAATAtattaataattcaaaaatatttattat
attttgagGTGTCCCATTGTTTCAGACATATATCCGCGCGACGATAAGTGCCACGTTGGGGGAAACGCCAAAGAAAACGA
GTAGGGATTTGACGTATAGaggtgaaatttttagaaaatttgaaattttctgaaaaaaaaaggatttttcttttatgaaa
aatgctcttttcgccaaaaaaatcacaattttcgacttaaaaacttcaaaattttttcaggaacacacaattcaaaatac
aaaatatctcgtagcaaaaactacagtaattctttaaatgactactgtagagcttgtgtcgatttacgggctcaatttta
aaattagataaaaatgagaaaataaagaCACGAAGAAACGAATGAAAGTGTAATAtcgaaaatattcgaaaataaataaa
tttcaaaaatcgagtccgtaaatcgacacaagagctacagtagtcatttaaagaattactgtagttttcgttacaagata
ttttgcgcgtcaaatatattGTGCAAtatgcattttcagaattttgtgtttccgTAATAGGTAAAATGTCAGAAAATCAA
GGATTCAGTGCAACCCCGCGTTCTACGGGTATTTTGGCCACGGccactttttgcaaaactgcAAAATAGGCGttgttatt
tcattttctgaaaaaaacattgaaaattattatcgaGAAAGTACGATCTgacaaatttctcataatttatttttgatcta
cctgttgAACTTTACTCCGCCCCCAATCTTGTTGccgttgttattttgttgtaGCTGTCTTGTCGAAGGACGGGGAGGAG
CCTAGTCAACAAGGtagataaaaaatatattatgagaaatttgtgcgatcgtattttttcgattatatatatatatatat
cttcATGTAATTCTCatgaaatcttgaaaaaaaacgcgacACATGGTATTACCACGCccactttttataatttgagcgcg
tgcaattttttgtcgataaCATAGTTtctatttaaacaaaaaacatcgTGCGCCCACATTGAAGAAAATCCTATAATTGG
GCGTGGCCttaactctgaaaatttacagaacGTGTCACCCATAGCATGATTGCCGATTGGCTCGAGCAGAATGGATATCC
AATATCATCTCAAGTCTTGAAAACAGAAATGTCTGGAAACTACATGGAGAGTGCAGAAAAACACGtggaaaatggggaaa
aaatcgataatctatTGCGAAGtcagctgaaaatcgatattcgcGATGGCACCGGTgacgattttgaacgaaaatcgata
aaatcgatTGGCGCCGGCCGCccgtttgcaaaaattaatatggTCGATAAACAGCGAGCACCGTTGAAAATTACACCGCT
TAGTGATgaggaatttcgaaaaacgatGCGGAAACGGATGGAAATGGAGAGGGAACGAGTGAGTTgcgttaaataatttt
tttttgaaatatttaacaaAAGTCGACAAggcgattttttaaaatcgatgTTTCGCGACttttattcaaaagaaaaattt
caatgccCTAAATCACTCAAATGAtgattaaaaaagtatttgcgCGCGCGCGTAAAATTTAGTGCCAGCGTATGACACTA
TGTGGTGCAAACTTCACTCCGGGTCCGacactttttggattttgcgCATCGCTATAAAGATTTCAGATCGCGGCGTGAGA
GCGGCGTTTGCGGCGCCGACATGAGAGTCCTACTTTCCTACTTTTcttggcaaaaaaatcgatcgatttttcagctcgCA
CGTCTATCCAACCAGGCAGAAGACGATTCCGACGATTCATCGTCCTCCTCCGACTCTTCCACGTCATCCGCGTCGTCATC
TTCCGAGGAGAAGTTGACTTTTTCGGATATCTTGGGGAAACCCACAGCAGCTGGCGCGGAGAAAATGATCGAACTAAGCC
AAATTCCCAACGCATGGGGTCCGTCAAAATCCGCGTTAGTCactgatgacgtggcaagcACTTCTGACCCACTTCCGGCG
ATTTTCAACGCACATCTTCCGCCGCTCTCCATGGGACGACCACCGCTGACAAAAAGCGCGAAAAGTCGGGAAATCGACGC
CATTTTCGGCTCGGATAACGTGGATTATGATTTAGAGGATTTCGAGCAGGATGGCGTGGCGAAGAAAAAGTCTATACTGC
CTatggagaaaaagaaggaggAAGCGAAACCAAAGGAACAGGAGCTAGTGGAGCCGTTGGTCTTGTCAGAAGGTAACTTT
GAACTTGCACCatgcaaaaatttcgaaaaattatgcACGTGGTCACTGGCTGTCCTTTTGCATAAGCTTGAAGCAAACGC
GCCTCATTGAGAATTCACGTTTGCGCCAACTCTCGCTATCCATTGggcgtgagagacgcagatactacttttttctctga
aCGTGAAAAACGCAAAGAATAACCGTTTTGCCGTCTGCATCTCTTCTTTCACACGCTATTTTGGCTGTGGACGAGGAATT
CTCCTCTTCcaggattttctaggccattttctcatatttctcaagttttctcgtccgcgagaaaacgtgaattttgaGAC
AGCCAGCGAGCACGTGATTATGCAACTCTCCTAAAAATCGATCATTGTTCCTGTAGCTTAtaattttaaaggcgcatatt
CCGCTTGCGGagcaaaagtaaaaaaaaaacatgcctCTACATACAAATCGatgaatttcctgaaaaatcaataataaaaa
attttcaggagaaTCAATCGACGAGCTTGAAGATTTCGACACCGGTCTACTATCTTCCGGAGGATCCGattattcttttt
aaaattttcttcttttaaaaaatttcttttgaaataaataaattctcaCCTAGGAATTTCAACaattcaacttgaaaaaa
gttcgCGCAAACTACGAACAAATGTGTGTCGAGCGGGCGGAGCCACTGAGAAAGAGGAGCAAAATGTACACAAAACCATA
TTTgagtgtaatttttcaaagtttggcgCCGATTTTCTGTGAGAGAtgagttttctcaatttatatttggttatttttat
tttagttctTACTGGTAAATTTCTGGGTAAGTCCTGATGactttgaaaacgaaaaaaactcTTTCATTGATGCTAGTGCG
ATTGCTAGGAAAGCAACTTTTCAGTTACCAAGAAAAAGTCCAAGGCCATAGGGATTAGCTGCGTGGCATAACAACTCATC
CATCCTCGCAGATGCAAATCCGCTCTATTGGCAAATAACATGGAAGAGTATAAACATTTTCTCTTCCACACGGAAACCTA
GTCCCCTTGGGGAGCGGTAGTGCCCACAACCCCGCATGTTTACCAAACTACACAGACAGCGCTATTGTCTGCAAGTGGCA
AAAAATGgccgccgaaaatttttacaatgtaaataattttcaaagtgttaCTATTTGCAcctttttggcaaaaattccaT
AAGTAAGAAATTTGATGGAAGAGATGCGAGGTGCGGGGAGTCTGAAAATGGCTGCATGGCCTGTATGTGACCTGTGTATG
TGGCCTAAAGGTCTAGTTACCCCTAGAAATCAAAGTTCAGTTCAGCAAAGAGACTTTATTTTCAGCACTCCAACAAGAGG
CAGAAACTCAACGGTACGACGGATGGTACAACAACCTGGCGAACAGTGAATGGGGTTCTGCTGGTAGGTTTTTTTGGAAG
AGAAATGACGTCACACTGACCTACTCCTTCAGGAAGTCGGCTGCATAGAGATGCACGTTCCTACTACTCAGACGGTGTAT
ATTCAGTGAATAACTCACTTCCGTCCGCCCGTGAACTCTCCGATATACTATTTAAAGGAGAGTCCGGTATTCCTAATACA
AGAGGATGCACCACTTTAttggcatttttcagtttgtatttttttaatacttataGTAGCCAATGTTTGTAGGTCAAGTA
GTTGCTTATGAAATAATGCAATCAAATGGAGTATCCTGTCCACTAGAGACACTTAAAATTCAAGTACCCCTATGTGATAA
TGTATTTGATAACGAATGCGAGGGGAAAACTACAATCCCATTTTACCGTGCAAAATACGACAAAGCAACTGGAAATGGTC
TTAACTCGCCTCGAGAACAAATCAATGAACGGACTTCATGGATTGATGGATCATTCATCTATGGTACCACCCAGCCATGG
GTGTCCGCATTAAGATCTTTTAAACAAGGACGGTTAGCTGAAGGTGTACCTGGATATCCACCACTTAACAACCCACATAT
TCCATTGAATAACCCCGCTCCGCCACAAGTACATCGATTGATGAGTCCAGATAGATTATTTAGTGAGTTCATTGTTCTAT
AGAAAagtataaatatttaaaattgaagtgtTGGGAGACTCGCGTGTGAATGAGAATCCTGGTCTTCTTTCATTTGGTCT
GATCCTCTTCCGTTGGCATAACTACAATGCAAATCAAATCTATCGAGAACATCCTGACTGGACAGACGAGCAAATCTTCC
AGGCAGCACGTCGTTTGGTGATTGCATCTATGCAGAAGATTATTGCATATGACTTTGTTCCAGGACTTCTAGGTTACTCA
ACTATCATTTAATAGCTTAAACTCAGTGTTTCTTTTAAGGTGAAGACGTTCGTTTGTCAAACTACACCAAATACATGCCA
CATGTTCCACCTGGAATCTCGCATGCTTTTGGAGCAGCCGCCTTCAGGTTCCCTCACTCAATTGTGCCACCAGCAATGCT
TCTGAGAAAACGAGGAAATAAATGTGAATTCCGGACGGAAGTTGGTGGATATCCTGCATTGAGATTGTGCCAGAATTGGT
GGAATGCACAGGATATTGTGAAGGAGTACAGTGTGGATGAGATTATTCTTGGTTAGTTCATACTTGAGTGGTTATATAAT
AAAGATTGTAATTTCAGGAATGGCAAGCCAGATAGCTGAACGAGATGATAACATAGTAGTCGAAGATCTTCGTGATTACA
TCTTCGGACCAATGCATTTCTCTCGTTTGGATGTTGTTGCTTCATCAATAATGAGAGGAAGGGACAATGGAGTACCACCG
TATAATGAATTGAGAAGAACATTCGGACTTGCACCAAAGACATGGGAGACAATGAATGAAGATTTCTACAAGAAGCATAC
TGCAAAAGTGGAAAAGTTGAAAGAGTTGTATGGAGGCAATATTTTATATCTGGATGCTTATGTTGGAGGGTAAgcgtttt
ttataaattaagtTAGAGATCCTCCAATATACCCTCATAACATATTGTATCAGTTTACTTCATCAATAATTCAGCTTGAA
CCATTTAGAATGCTGGAAGGAGGTGAAAATGGGCCTGGAGAGATGTTCAAAGAAATCATAAAGGATCAGTTCACCCGTAT
TCGAGATGGAGATCGATTCTGGTTTGAGAATAAACTAAATAGATTATTCACTGATGAAGAAGTTCAAATGATTCATAGTA
TTACACTTCGTGATATTATCAAAGCAACAACCGATATCGATGAGACGATGCTTCAGAAGGATGTGAGTTTATTGTAAACA
CCCGTTGGTGATGATCGAGTAAGTTAATAGCATGTTTCATTCCAGTCATTGATTGATATTTTGTCATGAATTGTTATATA
ACAATATATGTATGTATTATATTACTCATGTCTCAATATTGCATTTAATTTCCAggtatttttcttcaaagaaGGTGATC
CATGCCCCCAGCCGTTCCAAGTGAATACCATTGGACTTGAGCCTTGTGCTCCACTTATTCAATCCACCTACTGGGATGAT
AACGATACTACTTATATCTACACTCTAATTGGTTTGGCGTGTATTCCTTTAAGTCAGTCTTTATTTCAATCTAAATGACT
ACCGATAGAGACTCAGCGATTATAGAGTTGATCAAGCTAAGAACTTTCAGTTTGCTATAGTATCGGTCATTATATGGTTG
AACGACGTATCCGAATAGGTCATAACAGTGCTTGTGACAGCTTGACTACTGACTTTTCAACAGAAAGTCCCAAAGTTAAT
GTCTACAAAGTGAATGGttcgttattttttcatacttgatttttatttaaattatacgGTGAATCTGTTACAGCTTTGGA
ATGGCTTCAAGAAGAGTACATACGGCAAGTTCGGATAGAAATAGAGAATACCACGTTGACAGTGAAGAAGCCACGTGGTG
GAATCCttcgaaaaattcgttttgaaaCTGGACAGAAGATTGAGGTATTCCACTCTATACCGAATCCATCAGCAATGCAC
GGACCATTTGTACTTTTGTCTCAAAAGAATAATCATCATTTGGTGATAAGATTGTCGTCTGATAGAgatttatctaaatt
tttggatcaaattAGACAGGCGGCTAGTGGAATCAATGCAGAGGTTATCATAAAGGATGAGGAGAATTCTGTGAGTTTAC
TTCAAGAAATACGTcgaatctggaaattatttcagattctcTTGTCCCAAGCAATCACAAAAGAACGCCGTCAAGACCGA
CTGGACCTGTTCTTCCGTGAAGCCTACGCAAAAGCATTCAATGATAGTGAACTTCAAGATTCGGAAACTTCATTTGACTC
ATCGAATGATGATATATTAAATGAGACAATATCTCGTGAGGAATTGGCAAGTGCAATGGGAATGAAAGCTAATAATGAGT
TTGTGAAGAGAATGTTCGCGATGACTGCAAAACATAATGAGGATTCGCTCAGTTTCAATGAGTTTTTGACAGTATTGAGG
GAGTTTGTTAATGGTGAGTATGATTTACTAAAGTTCTGATCACAAAAACTACACGTGAATGAATGTTCCAGTCCGTTTTA
CACTAGGTTCGGTAAATATGTATAATGTTATAGTGACTGTTACATGTTGAAGCAGTAGTCTTCTTTTCTTTGAATGGCAA
CAAAAAGGCTCCCTCATTATTTAAGCTGTATTTCACTGCGAATAACGGCTTAATGTGCTATTTAAACATTCGGGTCTATT
AGTCTTTTAGTATATTGTCGCGCATACTAAGGCTCGCTTTAATAATCAGTTTGAAACGCGAATTTGATGGTGTTAAATAC
GATTTTAATTTGGGAATTGTTCACAATTAGATGCTATCTTGActaataataattaaatacagaaacaaaaaacttttaat
ggACAAAAATCACTCCGAAACTACCCAAATCGGCATTAGGTTAATGTCTTTGATTACTCACCTTCTTTCCTAATTTCCAG
CTCCTCAAAAGCAAAAACTGCAAACTCTATTCAAAATGTGTGATTTGGAGGGAAAGAACAAGGTACTCCGAAAGGATCTC
GCAGAACTCGTCAAGTCCCTCAATCAAACCGCCGGAGTTCACATTACCGAAAGTGTGCAGCTTCGATTATTCAATGACGT
GCTGCACAAGTCTGGTATACATCCCTGTTTAGTATGCCAAGTATTATAAGAAGTTTCAGGAGTAAGTGACGATGCGGAGT
ACTTGACTTGTAATAATTTCGACGCATTGTTCTCGGAGATCTCTGACGTCCAGCCGATCGGTCTGCCATTTAATAGGAAG
AATTATAACTCACATATCAAGGAGTATGTTGTTGAATTCAAATCCGCAAGTAAATACAAACTTCAGGCCATCATGCCACA
CCTCATTCCCAATAGTGGACCACTCTACTCCTGCTCCACTTTCTCTGATTCAGAGAATTTGTGCATTCCTGGAAACCTAT
CGCCAACAcgtcttcatcatcttctgcTTTGTCGCCATTAACATTGTcctttttttcgaacttttctgGCGTAAGTTTAC
TGTTTAGTTCGGTTTTCAAAAGCAATATTCAATTAAGATTCCCGCTACCTAAACGAAGATCGAGACCTCCGTCGGGTGAT
GGGTGCCGGGATCGCTATCACTCTCTCTTCTGCGGGAGCCTTGTCATTTTGCATGGCGTTGATATTGCTCACAGTTTGTA
GAAATATTATAACACTGCTTCGAGAGACAGTTATTGCGCAGTATATTCCATTTGACTCGGCTATCGCGTTCCATAAGGTA
AGAGCCTCTCTCTTGGCCTAGCGCTGTAAAtaaaactgccaaatttttaaactccaTCAATTTCAGATCGTCGCATTATT
CACCCTATTCTGGTCTACCCTTCACACCATCGGCCATTGTGTTAACTTTTATCACGTTGGAACTCAAAGCGACCGTGGAC
TTGCTTGTCTCTTCCAGGAAACATTTTTCGGGTAAGCCCCACCTACTCGGTAGATCTCTCAGTAGATTGAACGTTGGCTT
GCTTTCAGATCTGACGTCGTGCCTACCCTAAGCTATTGGTTCTATGGAACAATTACTGGGTTGACGGGAATTGGATTAGT
TATTGTTATGAGTATCATTTATGTGTTCGCATTGCCAAAGTTCACTAGAAGAGCATATCACGCGTTCCGGCTGACTCATC
TTTTGAATATTGGGTTTTATGCACTCACTATTCTTCACGGACTTCCTTCACTTTTTGGGGTAAGgcttaatttaatttga
ttcATTTACGCTCTTTTTACGCTCTTGACGTCAATATTTGTTACAGTCTCCCAAATTTGGCTACTACGTTGTTGGACCCA
TTGTCCTTTTTGTAATCGATCGTATAATTGGGTTGATGCAATATTACAAGTCGTTGGATATTGCCCATGCAGAAATCCTT
CCATCAGATATTATATACATCGAGTACCGTCGTCCAAGagaatttgaatataaatCAGGACAATGGATTACTGTATCATC
ACCATCTATATCATGTACCTTTAATGAATCTCACGCATTCTCGATTGCCTCAAGTCCACAGGATGAGAATATGAAGTTGT
ATATAAAAGCAGTTGGACCATGGACATGGAAGTTGAGAAGTGAATTGATAAGATCATTGAATACAGGGTCACCATTCCCA
TTAATTCATATGAAAGGACCATATGGTGATGGTAATCAGGAATGGATGAATTATGAAGTTGCAATAATGGTTGGAGCAGG
AATCGGAGTGACTCCATATGCATCCACGCTTGTTGATCTTGTACAAAAAACATCAAGTGACTCGTTTCATAGAGTTCGAT
GTCGTAAAGTATATTTCCTATGGGTGTGTTCGAGTCACAAGAACTTTGAATGGTTTGTGGAtatgctgaaaaatgttgaa
aatcaaGCAAAGCCGGGAATCCTGGAGACACACATATTCGTCACTCAGATGTTCCATAAGTTTGATTTAAGAACTACTAT
gcttgtgagttttttatgcgtttttggttttttagtgGTATAACTCTAAAACTAAATGTTTGGAGAAAAAGGcttaacta
ataaaatgttgctcataactttttctatgcaataaaatatgtttcaaaatttcatccGAGATCTCACAAGtccaaatttg
attatttttcttaaaacgaGTATATTTCAAGACCgaaaagttttcttgaaaaaatggtatattttttgcacataatcatt
ttttcataaagtGCTCTGCAAATCAGAAATTAAAGTTCGAACAGTCTTATAGTTAGTACCGTGACATTTATtgtaactta
aaaaaaaaaattacgcgACATAGAAACGCTCGATTatctgaaaaaccaaattggattttgattctagttaatttattttc
aaaaataaacatattttgtgataattgtaaactaaaaactatacctgaatatttttataaattttatgtgGTTTTTGGTT
TCAGGATTAAAACAATGGTAAAATACTACCCTAACGGCTTACCCAAGGCTCAGAAAATTGTAGTTAGTCTCAACAAATTA
ATACATATCATTTCTTATTTGCAGTACATTTGCGAGAAGCACTTCCGTGCCACCAACTCAGGCATATCAATGTTCACTGG
CCTACACGCTAAGAATCATTTCGGACGGCCCAACTTCAAAGCTTTCTTCCAATTTATTCAGAGTGAACATAAGGAGGTTA
GTTTCATGGTTTTAACCTCTAAATAAAGCAAATTTGCAGCAATCCGAAATTGGAGTGTTCAGTTGTGGACCTGTAAACTT
AAATGAAAGTATAGCTGAAGGATGTGCAGATGCCAATCGACAACGAGATGCTCCGTCATTTGCACACCGCTTTGAAACTT
TCTAATCTTTCTACTGTTACTTACtatgaaaatcataaaaattaagaCGCTTCATGAATAaaacattgagaaaaaaaacc
tgaaataaaGAATTTTCACATTTGTCCAGGTAGTATATATCCCCAATACAAACATTTTGAGACGCGAACCTTCCCAAATA
ATCATCAGACATTGTTCTGTAATTAGGCAAAAAACCAGCCCCCTAGCCTCCTCCCTCACCACAAATAAAACCAATTCCCC
CATTTCCCCCCAGTTCATTCACCAACAATGAGTTTGTTCAAAGTATACACCtcgttttctttgtttttctccGTTCTATT
CCTTCTCGTCGCTTTTATTGTGATCTATGacattttcgatgaaattcgCGAATTTCAAGAAGTAATCGAAAAAGATGCCA
GGAAGTTTGAGGTAAGGCAATATGTGGTGCAGCAataatttccgcatttttcgtagatcataccgttatgggacagtctg
acaccacgtgataaAATAGTATACTAAGTATTACAAGCAAGGTTGaaacgaaaatgaaatttcgttttcgaaaacgaaaa
cgagaattttcgttttaaacgcgaaaaacgaaaacgaaaacgaaaatatcAGTTTTGTCCAATTTAATTGGTAAAATATA
GATTTCATGAAATATTAGGTCCATTTTCGAATCAATAATAAACAAACAATagttttattacaaaaaaaacaataaaaatt
aaataaagcAAAAGAACAATAACAATAACACTTGCTGAACAACTATTCCATTAATCTAAACCAATTTTAAAgcctaaaac
tttttgattttgctgTAAGAACACAGACTTGCTCAACGACTTTGTAGACATCTTTCTTCTCAGCTTTGTAGAAACGCGGC
CAGCTCCTGAAAAAACTCGTTCCGATTCAGCAGATGAAGCTGGAGTTGTCAGATATCTGTTCGCTATTTGAGAAAGCAAT
GGAAACTTAGATCGATTGAGCggattttgccaaaaaacagCGGGGTCTGATTTTCTATTGTTATCGGTATCGTAGAAAAC
TTCAACTTCTGCACTAGCACAGAGCATGGAATCTACAGGCGCTttgtcttttctttttctgatcTTGGAATGCTTTTTCT
CGTAAGCTTCAAACAGGTCGTCTATTCCCTCAAGAGTTTCATTTTCTGGCTCATCGActgcttcttcctcttcttttgAT
AATCCTTGAGCTAAGCTCAAAACAAGCTCTTTTCCGTCacaatattttcttttgtatCGTGGGTCAATGTTTGATGCAAC
AATCAGTTTGAATGTCACCAGTCGGTGCCCGCGCCGTAGGTGCGGTCAACGGCTGGTATGTATATAAAATATATTAGatt
gaaaatataacattgaaaaaaaaaaacaaacattgaaacacaataaaaatcaaaatatagaCGCTCTTTattcttgaata
aaaataagaattacGAATTGTTCACTGGGAGTCAGCTTATTTCTTGTACAAAATAATGATTTTGACCAGTGtcagctcaa
aaaaaatacgtTGACAGAGAGAGGTggcattttcgttttttcgaaaattttcgaaaacgaaaacgaaaaaatcattttcg
ccaaaaacccgaaaataacgaaaaaacgaaaattcgaaaacgaaaaagtgaCAAGCCTGATTACAAGGTCGGTATTTCAT
AATATGAATATTGTAGAGAAAGGTTACTAGCgatgattccaaaaaaatttagattcatCAGAGATGTACACCCAAATACC
CAAGGCATAGGCCCTAATTATTGATTAGTCACAACTTCTTACTTCCAACAagcttttcctatttttccagTTCTACTCCA
CCGCCGCCTCACGTTCAATTGCCGGTCTCGACAAGCGGAGCCTATTCGGAGGAGCTGTTTCTTTTTAGTTGTATATACat
ctattcaaaattaaaagtcaTTGTTGTTGTTACCCATAAAAcagtgaatgaaaaaaaatgaagtctAGACAGAAAATGTA
AAGCTGGCACAGAATACTCAAAGAAGCATAAAATATGTATAATAATGATGATATAGGGAAGGTTAGAACGTTTCAAAGCG
ATGTGCAAATGAAGGAGCATCTCGTTGTCGGTTGGCATCTGCACATCCTTCAGCTATACTTTCATTCAAGTTTACAGGTC
CACAACTGAACACTCCGATTTTGGATTGCTGCAAATTTGCTTTATTTAGAGGTTAAAAAGCATTTAACTAACCTCCTTAT
GTTCACTCTGAATAAATTGGAAGAAAGCTTTGAAGTTGGGCCGTCCGAAATGGTTCTTAGCGTGGAGACCAGTAAACATT
GAAATTCCTGAGTTGGTGGCACGGAAGTGCTTCTCGCAAATGTACTGCAAATAAGATGTTAAAGTTTAAAAGCTTCAGAC
CTTAAGATGCCACTGCGTTTAAATGCGTCCGCTTTAATCAGTTTATAACCAAACCTGAcgtttgattttgaaaattatct
tcAATAAACTCACAAGCATAGTAGTTCTCAAATCAAACTTGTGGAACGTCTGAGTGACAAAGATATGTGTCTCCAAAATT
CCCGACCTTGCTTGGTCTTCCACGTTCTTGAGCACATCCACAAACCATTCATAGTTCTTGTGAGTTGAGCACACCCATAG
GAAATATACTTTACGGCAACGAACTCTGTGAAATGAGTCACTTGATGTTCGTTGTACAAGATCAACAAGTGTCGATGCAT
ATGGAGTCACTCCGATTCCTGCTCCAACCATTATTGCAACTTCATAATCCATCCATTCTTGGTTACCATCACCATATGGT
CCTTTCATATGGATTAATGGAAATGGCGATCCTGTATTCAATGATCTTATCAATTCGCTTCTCAACTTCCATGTCCATGG
TCCAACTGCTTTTATATACAACTTCATATTCTCATCCTGTGGACTTGAGGCAATCGAGAATGCGTGAGATTCATTAAAGG
TACATGATATTGATGGTGATGATACAGTAACCCATTGTCCTGATTTATATTTAAACTCTCTTGGACGACGGTACTCGATG
TATATAATATCTGATGGAAGGATTTCTGCGTTtacaatttctaattttttgtaatattgcATCAAACCAATTATGCGATC
AATTACAAATAACACGATGGGACCAACAACGTAGTAGCCAAATTTGGGAGACTGTaacaaatattgaagaaaCTTCTTGA
ACCGAACAGTGGCAAAAACTCACATCCAACAACTTTGGAAGCCCATGAAGAAGAGTAAGTGCGTAAAAGGCAATATTGAG
AAGATGTGTGAGCCGGAATGCGTGATAAGCTCTCTTAATGAAACATGGTAACGCGAAAACATAAATGATGCACATGACAG
CGACCAATGCAATTCCTGTCAGACCTGTAATTGTGCTGAAGAACCAGTAACTGATTGAAGGAAGGAAGTTGGATCTGAAA
GTTATTTGATGAAAGTTGTTGACAGTCTTGAGGGAGTTTGTTAATGGTGCGTATTCTAGTAAGATTGAAtgcaaaaatga
attcaagTAAAGTATTACCCAAAGAATGCTTCCTGAAAGAGACAAGCAAGACCTTCTTGACTTTGAGTTCCAACGTGATA
GAAATTGACACAATGTCCAACGGTGTGAAGAGTGGCCCAGAAAGCCGCAAAGAGCGCAACGATCTAGAAATGTTCAGTTA
TTATAGAGTTTTTGATACTGGCGGTCATAATAAACAATACTTTGTCCGAAATATTAGTTTTCCCATTGTTTAtcatagtt
tatttttttattcaaaaatctgccCTCTCTACAGAACACTTATATGTAAAGTAGACTTAAAAACATCTGAGTTTTTTGAG
CAACAAGAGACCCACACTCGTTCTAAAAAGAAATATATCTGGAGCACAGGAAAATCTAAACTTAGGAGACACTTTTTTGT
CAACAGAACACTACACACAATGAAGCAACACTGATCTAATGTTACCTTATCCTCACTTCTATTCATCATTTATTCTTGCC
TTTTATACATCgatatttgtgttttttgcttcttctccaatgtagccattattttttttctcatctctttttatttttgt
tccatttttatttatgtaaCCACTTGTGATGGTTTGTATCTAttaatgtgtgttttttttctacctcACGATATCTTACT
ATcgtaataaatttaaaaaaattaaacacttACAAGTTTAGGATAACATCGCTATATCATAAGTTCACATCTGGCTGAGA
AACACCATGTTCGATGCAAAGATCTTTCCTTTCATGCTTgtattctattttaaaaaatcttttcaaaacattggGTATGC
ACAGTACAGTTATCCTACTTGCATTAAACCTCCGCATTACTGTACAGATAATAAAATAACAAGTTTTCCCTTATATCTGA
AcatgctaaatatttttaaaaacaactgatttgacaaaatttactaatgcaataataatatttaaaaaatgtgttacACG
CTGCCCTAACGTTTCTCACCTTGTGGAACGCAATAGCCGAGTCAAATGGAATATACTGCGCAATGACTGTCTCTCGAAGA
AGTGTGATTATGTTTCTACAAACTGTCAGCAATATCAACGCCATGCAAAATGACAAGGCTCCCGCGGCACCACGAGTAAT
AGCGATTCCAGCTCCCATTACTCGTCGGAGATCCCTGTTTTCCGCCATGTAACGATAATCTGAAAACTAAATTAACATGA
GCTCCCAATTATATGAACTTACGCCAAAACCGTTCGAAGAAAAGAACAAGATTGATGGCAACAAAGCAGAAGACAATGAA
AACGTGTTGGCGATAGGTCTCCAAGAACGCTGAAACTTTGTGGATCAAAGTTAGCGGTGCTGAACTGTTGATGGATCGAT
CCACGACGGCAAATGAGTTCAGAGAAGATGTTCTAAAAGTTATAATTGTTATACAGTCAGAGTCCTCCTGAATACTCACT
CTCCAATACTTGGCTGATAGTTCTTTCGATTGAACGGCAGTCCAACTGGTTGCTTGTCAGGTATATCCGAGAACAGAGCA
TTGAAATCGTCGTAAGTCAGGTACTTGGCATCATTGCTCACTCCTGCATAGTGCAACACTTCATTGAATAATCGAAGCTG
CACACTTTCAGTAATGTGAACTCCAGCGGTTTGATTGAGGGACTTGACGAGTTCCGCGAGATCCTTTCGGAGTACCTTGT
TCTTTCCCTCCAAATCACACATTTTGAATAGAGTTTGCAGTTTTTGCTTTTGAGGAGCTGGAAATTAAAGTAGGTGGtgc
ataacattttttaaaggcaGTGTTGGTTTTTCTACTGTTCAGTAAAAGAAAATCTACAATTGACTAAATTCTCAATACTT
TGATGCCATATTAGTTGTGACCTCCCTGTCACACGAGAACTTTCTACAGTGCTCGCAAATTCTATAGGACTCCCCCGAAT
AAATTCAGATTCAGAATAAATAACCTTTAGAACTTTTACTATCTCGAAATATTGCCGACCATAGGACACCGAGTTTCACC
TCACGGCTAATGAACCTACAAAATGTTAATCGGTCGCTAATCCCGGCCTAGTTTAAATTCAGATCAgaagaaataaattt
cttttcGCAGGAGACTTCGGCTCTCTTGAACCAAAACCTTTTATATGTAGTTTTGTACGTACAAAATCAAAGACAGTTCA
AAACAACTTTACCGCTACTGCTGTTACACGTAATTAAGCTGCATtaagaaattatatttattcaattagAACTTATGTTA
ATGGGAAACACGCCGGAACATTCTAGAACGTAGTCTTTGTATCACAACAAATTTATGCTGAAATACTCACCATTAACAAA
CTCTCTCAAGACTGTCAAAAACTCATTGAAACTGAGCGAATCCTCATTATGTTTTGCAGTCATCGCGAACATTCTCTTCA
CAAACTCATTATTCGCTTTCATTCCCATTGCACTTGCCAGTTCCTCACGAGATATTGTCTCATTTAATATATCATCATTT
GATGAGTCAAATGAAGTTTCCGAATCTTGAAGTTCACTATCATTGAATGCTTTTGCGTAGGCTTCACGGAAGAACAGGTC
CAGTCGGTCTTGACGGCGTTCTTTTGTGATTGCTTGGGATAAgagaatctgaaataatttccagattcaaCGTATTTCTT
GAAGTAAACTCACAGAATTCTCCTCATCCTTTATGATAACCTCTGCATTGATTCCACTAGCCGCCTGTCTaatttgatcc
aaaaatttagataaatcTCTATCAGACGACAATCTTATCACCAAATGATGATTATTCTTTTGAGACAGAAGTACAAATGG
TCCGTGCATTGCTGATGGATTCGGCATAGAGTGGAATAACTCAATCTTCTGTCCAGtttcaaaacgaatttttcgaaGGA
TTCCACCGCGTGGCTTCTTTACTGCCAACGTGGTGTTTTCTATTTCTATCCTGACCTGTCGTATGTACTCTTCTTGAAGC
CATTCCAAAGCATTTACACCATAAATATCTCCCTTCGCGCCACAATCATCATTTGCAAAGTCAGTAGTTAGGCTGTCACA
AGCACTGTTGTGGCCAATAGCAATGCGACGATTAACCAAGTATCGGCCAATTCCATAGCAAACTGAAAGCATTTTGGTTT
GTATGGAACTAGATGCAATAGCTCACTTAATGGCACACATGCTAATCCAATTAGGGTGAAAACATAAGTGGTGTCATTAT
CAGTCCAATAAGTTGATTGCATAAATGGAACACATGGTTCAAGTCCAGTTGTGTTCACTTGGAATGGTTGCGGGCACGGG
TCACCTTCCTTGAAGAAGAATACCTGGAGTGATAAATACATTGCAATGCGGAATTCAAAAGAACATAATAATAAACCatt
aaatttggaaagtaACTTACATCCTTCTGAAGCATTGTCTCATCGATATCGGTGGTTGCTTTGATAATATCTCGAAGTGT
AATACTATGAATCATTTGAACTTCTTCATCAGTGAATAATCCATTCAATTTATTCTCAAACCAGAATCTATCTCCATCAC
GAATACGGGTGAATTGATCCTTTATGATTTCTTTGAACAACTCTCCAGGCCCATTTTCACCTCCTTCCAGCATTCTAAAA
TAATAACGTTTGATTAACGTAATCCAATATATGTGCACTGAGAAAGAAACAAGTATGCGTAATTTATTCTGCCtagattt
gcaaaaaaaactaccttGCATGGGTAACGTTTGAAATACCGAAGGAATTGCACTATAAAACTGAGGTGACATACAACTTC
CAGAGTTTATGCCTGCTACAAATTTTAGAGTTTGACCAAAAGAAGCCGTTAGAAGTTTACTCGTGAGAACTTTTTAACCC
TTGAGAAGATTTagtgaatattcaaaattccacaCTTCTTAAACCAATCAGTTATGTTAAAACGAAttgattttcattgt
ttttgctTGAAACTCTTCGAATTCACCGCATTTTAAGTTAAGCATTCCACTTTAAACCCAAAACTAACCCTCCTACATAA
GCAtccaaatataaaatattgcCTCCATACAACTCTTTCAACTTCTCCACCTTTGCAGTATGCTTCTTGTAAAAGTCTTC
ATTCATTGTCTCCCATGTCTTTGGCGCAAGTCCGAATGTTCTTCTCAATTCATTATACGGTGGTACTCCATTGTCCCTTC
CTCTCATTATTGATGAAGCAACAACATCCAAACGAGAGAAATGCATTGGTCCGAAGATGTAATCACGAAGATCTTCAACT
ACTATGTTATCATCTCGTTCAGCTATCTGGCTTGCCATTCCTGAAATTACAACCTTTATTATATAACCACTCAAGCATGA
ACTAACCAAGAATAATCTCATCCACACTGTACTCCTTTACAATATCCTGCGCATTCCACCAATTCTGGCACAATCTCAAT
GCAGGATATCCACCAACTTCCGTCCGGAATTCACATTTATTTCCTCGTTTTCTCAGAAGCATTGCTGGTGGCACAATTGA
GTGAGGGAACCTGAAGGCGGCTGCTCCAAAAGCATGCGAGATTCCAGGTGGAACATGTGGCATGTATTTGGTGTAGTTTG
ACAAACGAACGTCTTCACCTTAAAAGAAACACTGAGTTTAAGGTATTATAATATAGTTGATTAACCTAACAGCCCTGGAA
CAAAGTCATATGCAATAATCTTCTGCATAGATGCAATCACCAAACGACGTGCTGCCTGGAAGATTTGTTCGTCTGTCCAG
TCAGGATGTTCTCGATGGATTTGATTTGCATTGTAGTTATGCCAACGGAAGAGGATCAGACCAAATGAGAGAAGACCTGG
ATTCTCATTCACACGCGAGTCTCCCAACACTTcaagtttaaatatttatacTTTTCTATAAAACTATGAACTCACTAAAT
AATCTATCTGGACTCATCAATCGATGTACTTGTGGCGGAGCGGGGTTATTCAATGGAATATGTGGGTTGTTAAGTGGTGG
ATATCCAGGTACACCTTCAGCCAACCGCCCTTGTTTGAAAGATCTTAATGAGGACACCCATGGCTGGGTGGTACCATAGA
TGAATGATCCATCAATCCATGAAGTCCGTTCATTGATTTGTTCTCGAGGTGAGTTGAGCCCATTTCCAGTTGCTTTATCG
TATTTGGCACGTGTAAATGGGATTTCTGTCTTTCCCTCACATTCTTTATCAAATACATTATCACATAGGGGTACTTGAAT
TTTAAGTGTCTCTAGTGGACAGGATACTCCATTTGATTGCATTATTTCATAAGCAACTACTTGACCTATAATTATTATTA
CTAATTTTTGAGGTAGAGGGCAATAAAAACgaactgaaaaatgccaaTAAAGTCGTGCATCCTCTTGTATTAGGTATACC
GGACTCTCCTTTGAATAGTATATCGGAGAGTTCACGGGCGGACGGAAGTGAGTTATTCACTGAATATACACCGTCTGAGT
AGTAGGAACGTGCATCTCTATGCAGCCGACTTCCTGAAGGAGTAGGTCAATGTAACGTCATTTCTCTTCCGAAAAAACCT
ACCAGCAGAACCCCATTCACTATTCGCCAGATTGTTGTACCATCCGTCGTATCTTTGAAATTCCTCATTTTGTTGGATTC
CTGAAAAGATAAATGTTAcgagtttttgatttccagGCCACCAAAATCTATATGATGGCCTAGGTTCcttattgaaattt
ctaggtcACACATGCTCCCTTCACTACATTTTCACACCGATTCGTGCATTTTCTCACTGAACGCGCAAATTTCCGGTCAG
TAGCGGAGCAGAGCAAACATTTGCCCCGCCACccgaaacaattattttcgtATCATTTTCGCACCTATATTTATTCTGTT
TGTTTGCctattttttgtacattttatCCTTTTTCTTGTATTGGGCGACGATGGCAAGGTCAGTAAAACAGGAAATTGTT
CCTGATAACTCGggaatttcaggaatttttccaaaattggtTGGGAAACCACCACTTTGTTGAAATTCGAAAGATACACA
TTTTGTTATTTAGGTGTAAACATGAACACTTTCTTAGGTAAACTAtgtgatttttatgaaaaagaaCACAGACACCGGGT
GGCACACAGAGCTTATCAGTAAACAGCTATcagtgattttgaaattttggagggGCAGAAATGTTGCGGAcaaggaaaat
ttttgtttggaatttgaagttttgaaatacgcaatttgagaatttttgaacatttttttgtaatttttatccCATTCATT
TTTAAcctaacattttgaaaatctagcACAGAAAATAGTACAGACACGTTCAATTGAgctattccaaaaattatcaatat
aGCGCACTTGGTGTCCATCTTCCTTAACTGTTTGCAATTAGTCTCTCTTTACAAGAAATCAGCTACTATTTGAACAGATc
ttgaacacattttcaaagatCGGCTCAAGATCAAAAGCCTCTTAAACATTTAAGATAGCAGGTCCGCTCTGTTGACAAAT
TTTCCACCCGGTCCTCCgaaaggaatttttttggtcatcCAACAACCTAGACCATGACGGCACCGATCATGCAATTTGCC
TGCTTATAAAAAACgatatttctaggccacccatttttaaatatttttttgcctaGTCTTAGCTATGTGGAATAAATTCT
AGGTCAGgaggttttctaggccacgtaatTCCACTCACCtttccctccaaaaattgAACTGAACAGTATAGCTATGTACA
GCACATGTTTTGAGCGCATTGCTCGTGCGCCTTAGAGTTTTAGttgacctgaaaatatttgaatatttagaaattgaaat
tttgaaacgcaATGATTAAAACGGTCAAAAAAGATGTTATTTATACATAcgcaacatttcaaaattgataacaaatattt
acaggaacacttttttccaataatacGGTGACTAAGGGGGAGTTTACTGATAGTAACAAATTGGAACGGTACaggaagaa
aatttaaaaccggCTCTACCCATTTTAGTGCTACCAGCCgacaaccaaaaaaatcaatcagcCGCACACCCTGCTTGGAA
TGTGACAATCACagagttttggaattttcctaatttctaaaatttaattttctaaaaactggggattttttctgtaattt
ttttttaattttaaattattttttaggaacatttttttgaaaataacttttgtttgaaaaattgttcgcTAAAAGAGTAT
AAATAAGATCAGGCTtccgaaaatgtttcaaaaaatattttttcacgattcttgcaacaaaaaaaaacaaatactgaaaa
aaaaattgtaagaaatttattttgttgaacttttcaaatctacatttacaacaaaaacagttctttataatattttaaaa
tccaaaTAGATTCCCAGtagattttgtttaaatattcGGAAAACGAccaaactttcattttttgagttcttaaattaaaa
aaaaaattttaaattaaaatttttgattttcagtctaaaaatttcaaaaaagagctTTTAGTTCTGTaacttttggaata
aaaattcaaaaaaaaattgggggaGCCAAAAACTAACGCCTGCTTGAAACCTGCCCGCGAGAACTtgcaaatattcaatt
ttctcatttttattaatttgatgagaaaaatttagaaataaaaaaaaatttgcataagGCATCGATTGAGGCGAAAGGCA
GGCGGAGGTAATTTTAAGGCCAGGCTGGCGTTTTAACTTAGGCTTCCATAGACCTAATATTTTCATActtgttgaaattt
cagaggtttgaaaattgaacaatttagGCCCAAAACCTTTgttcctacagtactacaaaaattctttgaaaaattccggt
aATAATAATTGGAGGAGgaggaaaaatataaaatgattCTTCGTCAGACAGAAATAAATTggtgaagagaaaaaaatgaa
ttgagagaaaaagagaaagaaagacGGAGAGCGTCTTCGAAAGAAGGAATCCTCCTGCGCGGGATCGAAAAAATAAGCAG
CAGCCGGGAGTGAGAGAGTACACTGCACTAGAAAAGATGCAGAGAGATTCACAGAAAATCGGGAGAGACCCCCCGTATGT
CGGTCGAGACTGAACACCTAAGACCTACTTCATATTTCGAACCGGTTCATTTTCATTGGCATTCGTATTATTATTAGTTT
TGACAGGGGCAGTCGTCGTAGATGCTATTGTTGTCAGTTTGACGTGATGGCCGTGTCATGGGAAAAATTCGGCCATCAAA
AATCGGGGGGTTCCTGCCACCCTTTGTCTTCTATGGTCGGAGAGGCGTTTTCTAGGCTACTTATTTTGGTAGAGTAGctg
ttaattaaaaatttcatcaatttggTAATAATGTGGCTGCAAatcatatttaaattttctatacaGTCAGTGCCAcccaa
ttaaaaattttctggcaGTGCcacccagaaaaaaaaaatatcctaggccaccaatttttaagatcattaattttttggct
atCAAATTAAGTAGACCACTAAAATGTTTcgtcattaaaattttctaggccaccaattttgcTTGACTACTAACCTTCTT
GGCCATCacaatttctaggccactaattttttttctaggccactaattttctaggccactaacAAACTGTTCAGGCCATA
AAGTTTTCTAGGTCCCTATTTTTaggtcttcaattttttcaggccaCCAAAATTCTATTCCAACATTTCTCCGTCACCAA
AGTTTCTAAGGCCTTTAATTTTATAGACGACTTCTTAATTGTAAgtcaaattgtttcaaaacgattattttcaatacata
tcaaaaacccaaaatttttcaaaaacttagtAAACTAAACTAAATTTCCAATACGTGCTTCATTTTTATATGTAGGCGTT
TAGACACCCCAGTGGGCAGCAGTAATTGTTAATTCTTATGATTATCTCATTGGTACACTTTTCTTGTTCaactttaatta
tttatttttgaaaaggatTATCATTGGCATTggcaaataaataaaattgttagTGACGTGGTGATAttggacattttttg
attttagtttgctttttgaaatttcaattttcggcactttgaaatgttcaaaatgttcatttgtatagcaaattatttta
ttaaaatttttttcaaatttattacattttcagtgaaaattgcacaattttttaaaactttctaaaaactgcaaaaaaat
aattaggtttaaataatcaaatcaataattttttaaaggattaaaataaaattatagttattacaaattatttaaaagat
GTATACTTAAAAACTACTAtttatgttttgatttttactcgaaaatccagaaattttaagttttcgagaaaactttttaa
atttgtttttaaaagagGTTTATATAAATATAATGAACCCAAACTTGAAAGTGCGAAAATGTACTTAAAAGAGTCCAAAA
TAAGCAAATATCATCACGAAAAGCTCCGAacgtttttaagtttttcgaaatgttcagTTATAGTTTTGGTAAACTGCCAA
CTTTACGAAAAATTCgggtttaattttcaatgtttttatacaaatatttaaaacagaGTAATagtataaaatttgtaaaa
aaaaattttttggtcggtATTTAAAAATGGTGATAGGTGATAGGGCcatttttgacagtaaaaaaaacttttataattgT
TTTACATTTTACCAACATAGGAGCTGCcttaaaaaatatctaaaggcTTGGGGTTTTGCCCTACAGTCCCAAACTACCAA
atataaatgtaaaatttttataaaaatgttcaaaatttttaatgattaaaaaaatttgcgaaacTTAATCAAAATGCCGA
ATAATTGTTTCATTCCcgcgattttttaataataatttttttgtataatttttgcatttagtGGCGTCATTTGTTTACAT
GTTGTGTTTTTCGGCAATATTAATAGAggttttcagagattttctagtttttgaagcACATTTTGCCTTGTTCCCGTaaa
gaaaacttgataattGGAAAGAAATTTGGCAAAACGGCGAAATTGACcaaattgaccaaaaaagttaacaaactgtattt
aaaaataaattattaagcaaagtaaaaacaaagaaaacccacataaatgtcaaaaatgacgtcactcatttgagctgaaa
ttcaaaaaagaattcggtccttctttttttttttcaaaacaaatttttcttaaatcataaaaaacatattataattttat
gaCTTTTCTGACAGTTATATTTGGAATAGTGGGACATTTACAAGGGAAGTCGAAAAACTGAACTCCGGACTTTGACATGC
TATAgttatttttcgataaaagagtgaaaataatgatccctccaaaaaattttgctgccgCGGACCAggttcagcaaagt
tatgacgttttgaaagtgccgaaaaaaattccttgaCCAAcccaagcaaaaaaaaactttcaaattttcaaaaaaaaaat
tctgaaagttgataaaaactattgtaacttattcaaaaatgtgaaaaacgtATATCATGCACGTTTTTTCTCCCCACGGA
CAAAAAACCACATTGCTTGATCAAAATATCTTGagcaaaattctaaaaattactttttcttgTAGATTCATTTATTGGTT
TTCTTCAGAGTTATGAGCTAAAACTTGCATGGCATatgtttttcactgttttgaataatttacaaatattttttcctctt
ttcagaattttttttttgaaatttttgaaattttttaaaagggtGTTTCAGCcactttcaaaacgtcataactttgctga
agCTGGCCCgcggcagctaaatttttttggagagatcgttattttcactcttttattgaaaaattactatgACATGTCAA
AGTCCGGAGTTCAGTTTTTCGACTTCCCTTGTTAGGGCAAAAAATACCCACAGACGGTACTCCgcctaaaatcaaaaaag
ttccagCAACTCGAGATCACTTTTTTACCATCTCAAATCGTTCGGTTtgttgggggggggggggggggggcttaaagaaa
aacgaaaaaatgagaCACTTGTTAATTTGATGGTAACAAGTGAAatggagagagaaagagagtgTAAATACAAGAAGGGA
ACAAAcacttgaaaatcaaaattgtcgGAAGGAACTAGGGGGAggataaaatattggaaattagGTTTAATAGGATATGT
ATCTAATCCCGAagaatattattaaaataatcggttcaaagaatctgaaaaaatcgataaatgcgTTGTGTTGTCCTACT
TCCGTCCTCTACACAacgtcgtcttcttcttcaggGCGCATTCTTTTGTGTAACAGTGCCCCTTTTCTCTCTTGATGCCA
CAAAACACTTTGGCAGTTACGCAATCGAAAGGCGAGGAAAGCAAAACGGGTATCAGATGATGATTAAGTGAAACTGGAAC
TGATAAGTGAGATGGATTGAAATACAGATAGCCGTAAACTTTTAATAACCTAGAATTTTAGTTATTAAAGGTGTTATGTa
tgtttcgaaatttgaaaagattttctcaatttttgaatgaattatGTTTGAAGTAATTTAAAATGCCGAATGAAgggttt
caatttttgtttttttaaaaagatttttcgtCCGGccgatttttcgcaaaatgttttttaaaatttgggtttatgttctt
ctcttttttcatgcctaagcctaagctaggcttaggtttaggcttactAATCCTAATCCGAAGCATAAGcttaatcctaa
gcctaaacctctCCTACTCTTTTAAGCTTAATGAATGCCCtagcttcatttttttcatttttcgcaggtttttttctcaa
aaactcaaaagcGATGCTACGAACACCAAAAATTGGTGGTTCAAAATGtgtgtttctatttttttcaaaatttatttgac
tATACAAACCAGCtgacaattttcttcaaaattccgtttttcttatcaaaaatagtcaatttttcatctagaaacttcaa
aaaaccgTTACCGTTTCCCTAAGTTTTGCTATCAGTTCCGTAAATCTTGTACCTTATGTCACATGGCAttagaaatattt
caattgaacCAATCTTGTTCGCGTGGAGTACAAGTTAAACATTTATGATATGTGGATGGGTGCAATTGCGCTCTATTGAA
CAAACTATGTATCAACAGAACGCGTTAACATTATTTGTACAGGTGgggaaaaacaggaaaaacgACTAGGCAAAACAAAA
AGTATATAAGTTTTCTTCTACACGTCTCAtaaaggaaattcaaattttttagaaaaagagCGGGGGGGCGCGATTGCAAA
GGTTTAGACGGCGTTAAGATCTTTGTCGACGAGTGGTTCAGCCGCTGAGAATGTGATTGCCGCCGGAATATTGTCCTTCT
CGTTGATTGAGTCTTTCGAGAAGAGCGCCAGAATGACGGGCAGAATGAAGAGACCGTGGAGGAGACCTgggagaatttta
aaatttttgagtttctaggccacgagtGACGTCACTATTATGTCCAAGAAGATATTCTAAGGACAAATTTGATGATTGTT
CACtactttttcactaaaaatcagCTTGAATCGTAGAAAACAaagaactttcagaaaatttcagcgcTCACCAATAGCAA
CGACCAAAAAAACGGTCTTAGCAAAGCACACGATTGCATAAGTTGGCACAAAAATCAACGGAAGCATGCATAGGAATGTC
GACAGTCCGGCTTCACACATTGGCATTGCCATTTCTGCCAGACTACTGTAGACACGTTCTTGTGGAGTGCCACGTGCACG
AAAAAAGTTGTAGGCCACGTGAGCGGTGTAGTCGACCGAGAATCCCGTGGCGAGAAGGACGTCCACTTGGATTACCGGGT
CCAGGTCGGCACCCCAAAGGGAGAGACCACCGACGAGAACTgtaaaaacgattttaaaaaaaagtaactttttcagatta
aatccaagaaaaaaacataattaaaatttgtttcaatggttttttaaagtgacaattactcattttcaggttttaaaaac
tttaacttgaaaaaaaaaaacattttgagctacttttgaaaaaggttctattttgaatttcccatccaaactttttgaaa
aaatacaaatgataaaaataattgctttcttaaaaaaaaattgttagcaACCCTACCGTTCGCTAAAGATCgttgtcgtt
ttttctcagaaaatttaaatatcccGCCATATATATTTTcggagaatttcaatttctcgaaaaattgttttctctgaaaa
tttgaattttccgccaataatttttctcagaaaatttgaaaaaaaggattaaaaacatgaattttccgcaaaaaatgttt
tctcagaGAATATGAATGTCCCgccaaatatattttcagataattttaaaGTCTCGCCAAAACGTTTTCTTCGAACATTT
TAGGATTATGTGTtgaatttgtagaattttgatcttgatttaaattttttcagttttcaattgaaaaaaaactaaccata
ACAGATACTTGCAATAACAGATGTAATCACAGCAACTGcattaaaatttgcaataaacACAAAACAAACGATTGCCATAC
AGACTACCGTAACCGCAATCGATCCAATTAAGTCAGTGCCAACAGTCAGGATGATACTGAGAATTGCAGAGTCACAGTCA
AAGAGTGTAGCGTTGAATTGACTTTCTTCATGAAGAATTGTTCGGATATGTTGCATTGCACGTGCTCTTTCTGCCCATTC
AGACATTCCTTTACCGAGAAGTGTCAGACGGAACGCTGTGacaattgttctgaaaatttggaaattattcggattgaaat
tgaaaagtgtatAGGAATTAAGTTTGAACTATTTGAGAAgtttgtattttaaattttgcgctaagttgcctgaaaaaaaa
ctaatttcgaACTATATAcctacaaatatttttcaaagagctcaatatttgaatttcgcgcctaaaatatttcgaaaact
taaaatttgcgacaaaactatttaaactatttgagaaatttgaacttttaattAACATTTGAACTttgcgccaatttttt
tttggaaaatattaaacttttgaaattctagttgaaaggaaattcagaaaaattgaggatgtaatttttttatatgaaaa
acttttagatTCGATTTCgcgtcgaaaatttttgaattgtcaaaatttaaattttgacttttgcaaaaaaatggcgGGAA
AGTGAAGTTTCattaggaaattcaaatttgatagGCGTTTGACTAACTTATTATCATCTCCCATGTGATATTTTACAAGT
GGAGGGTTCCCGATCGCATCCATCCACGTCGGAAGATTATCATAAGATGGGCGGTATTTTTCTCCAACCAGAGTGGATAA
AATATTCATCGTCTTATCAAAATTCACATATTGCGGAAGAAAAATCAGACTTCGATTGTCTCCACGAATACCTGGCACGT
GCTCGAGCCGATCCATCATATTGTTGAAAGAGTcgtactgaaaattgaatggcCTAGTAAGTAAAAATTAGATCATGAAC
TTACCTCTGCTTTGATCTCGATATTTGGAGGGTTGTTCACTATTACTGTAATAGGAAAGTAACGGTTGAAGACTGgcctg
aaaaatgataaatgctcaaaaaatacaacttttttcttttaataacgtaaaaagttttttaaatcgataaaatcaataaa
tcggCATTTCAACTGTAAaccaaaaataacaattattgatttttcttacaaagaccttaaaaataaaaaaaaatcaataa
aaatagcGATTATCtttccaaaaatctgaaaatcaattcaaataattttcttgatCTTTTATGTTAACCTATAAATACCA
ATTATTGATTGTCTGGAAAATCAGTaaagattattgatttttttgagaacctaaaaatcaataaaacccaataaaaaagt
aatgttttttcaaacgctttttcaaacaaattcttgattttactttcaaaaaaccaacttaATATTCGACAACGAATCCA
CCAGCTTCGAATTTGATGGGAATGCCTTTGCAGGTTCAAAGGTCGTTTTCATGGTGACTACTCCATAAGTTGTCAACGCA
TACATCCCAAGGAGCACCATAATGCACGCTACACGCCCCTTCACGGAGCACACGAAGCTCGAGTACTTGGAGAGCCACGT
GTCGGCTCGGGAAATTTTTGGCTCCGTCTCATTGGCGATGGATTTGTAATCTGGGTCGTTGCAGAGGAATACAATTGGAG
CTAGGATCGTATAGGTGAAGATGTAGTCGAGGAGCAAGGCGAGCGAGGCAGTTAGGCAGAACAAGGACATCTGGAAGAAG
AGTTTTATTCAAGCTAGCCcacgttttcaaaaactgggcTACGTGCCAAAAAAGGTTACCTGAGGCGTTGGCGTCAAGAA
TCCGATTCCAAAAGCAATAATATTGGTAAGTGAGGTGATTGTAATCGATGGTCCAACATCGACAATCACTTGTTCCAAAC
GGCGaggtctgaaaattgcaatttcacGATGCTTTTAcaatacccctacagtacttttGCAGTTTCTCTACAGCACCCCT
GTACAACTACGgtacttttatttatttatatatttgtTCATCAGGCAACAATCATAATGATACAATTACAACAAGGCAGT
GAACTTTTACAATACAATGCCCCACCCTCTTTTTCCGTGAAAACTTACGTGTCAGTAATTGCAATATGATGTTTCCATCT
GTGAAGTAGAATAAAAGCATCATCAACTCCAATTCCAAGTACCAAAAACGGCGTAACACATTGAATAGAGAACGACGGGA
AGCCCATCCAACAAATTGCTCCAAACGAGGCGACAGTTGCAGCCATCGGAGTGAGCAATGATGTGGCAACCAGATAGAAT
GCCATTTTGACAGATGACAGGCGGACAATGACAATGATGACCTGAGTCAGAAGTAGGAAGAATCCGATTGTCATTAGAGT
GGTAGCTTCAATGGCTCCTCGAATCATTTCACGATTTGCTACTTGGTCACTGAAGATGGTGAACTGAACGTGCTCGAAGG
CAGAggagtttttggaaagttggAAGAGCTCGTCGATTGCGTCCTGGGAAAAGTATAATTAGGAAATGCCGAGTGCttgc
cagttttttttattatgtaAATTTGCTTCCCAGAATcgcgaaaatttgatttcccgCAGAAaagactgaaatttaaattt
ctactaaaaattgttcagatgtttgtttttagaaattttctttaaagacaaagatttgaatttcctaTTGAAAATaggtg
aaaattcaaatttactacaaaaaaattgagttttgttaaaaacacactgaaaaattgaacttcctgattaaaattgattg
aaaaattagaggctcctaaaaaatattgaaaactcgaaatgtaaattcaaatttcccgtccaaaaattgacaaaaatatt
tgaactttcTGCCAGAAacaagttaaaaaatcaaaggtTCCTCTAATAGTAAAACTGactcaaaattaattgaaaattga
tcaaaaagcCGTATGAGTCTTCTAGGCTATTCTCACCTTAAACGCCAATTTTCCTTCTGGAGTATCAGACCTCGAAAAAT
ACCACAGCACCAAGGATTTGGAGCTGATCCTCTCGGTCGGTGGTTCTgaaagtttcaatattttttcacatttttccaga
actttttatagttaaaaaaatgaaattttaactGGAAAGTGGCTAAatcataaaaactatttttcaacttttcatttaac
atttcaaaaaaaatcttaccaaaATCCGCATTACTCAAGTGAAGTCCCAGGAAAATATCCAGTCCGCTATATGGCATATC
CGGATAGGTGAATACACTTGTGGTACCATTGTTTCTCCGcgtcaaattctgaaaattgccatGTGGTCGTTGAAGAGTTT
TCTagtccaccaccaccaccaccaaggGTTTCGGTTTTTcgactttttagaaaatcgaaaaatcgaacaatttttgagaa
aaacttacaaaaagctgataatgtttttattttaacttttttctccatCATTCATTTTAAGAATATAGATAAATGGGATA
AGACCGTCCAGGTTTCTGTTCAGTTTTCCCTGTTGTTAAATTCATTAAGATGTTTGGTCCccaaaaaacaatgtttcttt
catttttcgattttcaatttttagatttttcgattttcactaaaaacatcgaataattgaaaaaatcgaaaaatgacacc
ctAGACCACCACCTACCGCTAACAAGTGAAAGGGGCTGTTCAAGTCGCAGAGTGGATCGCAATTTTTTCGTCCATCCCCA
TCTTGGTAGCCAACTGCCGCCGATAGTCGATTGTCCACAgtataaatctgaaattttttaaattcccgccagaAAAGTGG
GCGTGACGGAGAATCAACTTACGTCTGCCAGTGCGCCTTCCTGGAGAATACTGGAATTTTCGCGCTTGGCGGTAAAAATA
CAGAATGCTCGTTCCGGATAGATGTCGAGTCCGTAGTATTCCAGCCAGACACGggtttcactgaaaaatgtaaaaaaatt
tatagaaatttccgcaaaaagcatatatttaaaataggagttttaaaaaaattaacaaaatagtTACgaacgaaattttc
atttgctttaaagttttcttttttttcttatttatttttgatcaaatatttattttgggttttttaacttcaagtggaat
tccaaaaaaattcaattttcttcccaGTCAACCAAACATTGACCAAATCACAATAAGAAAGGGAGAAAGGGAAATCgaat
tagaaaaagaaaaacattgcGAAAAAACGTGTTATTTCTGACTGGTGGAGGAAGGAGGCTTCAAGGTCAGTAGTCACTTA
CTATCCAGCATCTGAATCATCCGGTGAAAAGGCTTTGCGAATATCTGGCTCTAAACGAATGTGCACAAGTCCTGAACTGA
GAACTAGGATGGATAAGATGCTCACTGAAAATTGtccaacttgaaaaatttcgattttttatgtttattaaattttttct
ggtgTAAAATagcagaaaatgccaaaaaaaaatgtatcagacacaactttttttcaatttttcaaacttttcgttGCAAG
ACCAAACATACAATAACAATTGTCGTTCGAGCGCGTTTTGCCCATGCACCCTTAACGGAGATTTTCATCGACTACTCTAT
AGAGCGCGTtggtgattttgaaaatgaatttttcttggaaatttaaaacttttagaaagggatttttctattttttccaa
aaaattatattgaaaaatcaataaattaattattgatttttcaaaactatagtgattctgatttgaaaaatgaaaaacat
tgcttttaaaattatctgaactcagttttcacgaaaaatcaataaatcggTAATCgaaaaacattcatttttctattttt
ctcaatttttcgatgtattttccaagaaaatcgattaatttatcgattttttttccagaatatctgatcgatttttttat
tcatcggaaaagttcaattattttatttttaggaaattgttttccaaacTTATATTGGTGGCCAAGTTTTCCCATTTCGA
CGACCataaagttacaaaaaactcacaaagtATCGAATAAACCGGATAGGCGGCTAACAGCCGTGCCACGACGGCACTAA
TCACATCCCATCCCATGTGCtgaaaaacttcgaaatttttttaatatttcagaatttaaagcagcatgcaaacgcgctcc
aacaaagaaaaatgtttttaaaaaattgaaattcaaaacacaAGCACGTGAAGCAGAGAATGCAGAAAACAAGACCACTG
TCACAAAATTGTAGAAGTGAGGGAGGGAGGGCTATTGCAGAGGTGACCAACGGGTTTcggtttccaatttttcggacACG
GCGCAGAGGATTTGAGTCATTATTATTGTGTTTAGAGAGTGTAAGAGAATTAGAGAATTAGGGATAGATGGGAAACTGTA
CGTACTTCTGCGAAATGGTGCACTTTTAGGATCGGCGGCCTAGAAATTTACATGGTGCTCTAGAAGTCTAATAGATAGCC
TAGATCTTTTTAAGTCCAGAAAATTACTTGGTGGtctagaagttttttttgtgaccTAGAAATGCAGTTGGTGGACTATA
AATTcacttggtggcctagaaattcatTTGGTAGCCTAGAAATGtacttggtggcctagaaattaaCCTTGAAGCTTAGA
AGTTTGTTTGAAAGCCCAGAAATTCACTTGATTGCCTATGAATTCACTTGGTGGTCGAGAAATGTTCGTGAAAGCCCAGA
TATTTACTTGGTggtctaaaacatttttcagttcagaaatacattggaaaaaatttcgattgaGAATTATGGCGTGGGAT
TTCAAGTGGTGACCTAGAAATTTGTCAAGGGACTGAGGAATTCATTTGgcgtctggaaatttttttggtgacctagaaat
ttatttggtgacctgaaaattcatttcatgACCAGTGAATTTACTTGGTGGTCTAAAAAGTCTCATGGTGCCGGTCTTAA
AGTCTCATGTGTTGCAAAAATTATACTACAATATTtaactttgaaataaaaattcagcgGGTCTagatttgcaagaaaaa
tctgtattttctcaatttttttcaggtttttgattagttaaaaaaaatcgaaatgatTGTTTAGAACTgcagagaaaaaa
caattttgtatcTCCGGAATGCGCTATTCTGGGGAGTCAGATTTACtggattttactttttttcctgCAATTCCAATGCA
AAATAAGgtaaaaaaatgagaaaactggCGGAACACGGCGGTACACACAGGGGCAACTTGAATGTAAGGCAGGTGTTTAG
TAAGTGGACCGAGGGGACGGCAAAAGCTGGTATTTTTCCTGTGTCGATGGGGGACAGTAGTAGCACACAAGAAACAAGTA
TTTTGATGATAATAcgaataagaaaaagaaaaaggcaGCAAAAAAGTGTGTGGCAGACCACCACCGTCCATCGGATTAGG
GAGCGGAGGCAAACTCGCTCTACCGAACAGAGGGGTGTCCGTTTCCCCCAAAATCCTCTGAATGTGACGTCATTGTTGGG
GCGGCGGGGCGGCGTCcaaaaattagtgattttttttttggtattttggaaaaaaaggaaaaaatcgagaaacatttttt
tgtgtttttgggGAGTTTGtcatgtgaaatttgaaaatgttgggtacaatcaaaaaattgttttggtttttataatttta
ataggaatttttaaaaatctgaatcgtttttctttgaaaaatcaaaaaacaacaaaacatccgctttttttaaaaattgt
ttgttaaaaaaatagaaatcggaaaacaaaattttccgatcTTCTCGAAATTCACAAACtcataaaaaaatcgaaatccc
CTTGTACCCCACCCTAGTTCACTGAAGCGCGTTTGCTTTCTGGCCAAAGGCATGGAGGGAGGCGGGCACCTcccttttgc
aaaattgaccTAAATAAAGGTGATATGCCAGTGATAAGGAACGGTTTAATGATCCGAAACCGCCAAAAGTGCATAGTTTC
TGCgttaaaaaaagtgacaacTGACATCACACGGAGGCTACAAAAGGGGACTCACAAGTTTGCCGGAGAggaatgaaaat
tggaaatttgtacGGGTAAGGGGATCAATGTTCAGTGGTGGTCGCGAGGGAGGACGGAGGGAAAAAGTGGAATTAGAATT
GAATGGGAAATTGGTGGCAAAACGGTAAACACTTCTTATTATCCAAATGCATGAGGGATGGAGAAAACTGGAAACCTTTG
CAGAATTTTGGAGGGGGTGATGAAAAGTATTGGCAACACCTTGGTGGCcgagaattttaaattgatgaTCTGGACTAAAA
ATTCAgatgatggccgagtttttcatATTCGCACCAATACAAATGATGGCCTAGAAAGTTTGGAGCgacctaatttttca
aatttacaaatagATCTTTAATGTTTCATCGACAAGGGATGTGAACTAGAAATTAAgatggtggcctagaattatATTTA
TGGTTCGTCAAGAGGTGGCCTAACTCTTCAAATTCACGAAATATtctaaagtttaaatttcctTTAATTAGTATTGTGGA
CTAAAAGTCGAGATAATGACCGAACTTTTCATAAGCTCTCCACATCAATTGGTGGCCTTGAAATTCCGACATGGCCGAAT
TTTCGTAAGTCGACCCCAGTGGTGGCCGAGCCAAAAAACATAATTCCGCAAACTCTTACATTTTAAtatatgagggaagc
cagaagtGCGTGCCAcattatttttacatttttgactATCGtgccaaaattccaaaatcctcaaaaatttgaatttcgcg
gcACAATTTCGGGTTTtgaatatcttttttttagtGTGATGTAGGGCGTACTTTCCAATTtgcataaaataaaaaatcaa
caaaaagcCATACATAATGTCAAATGGTCAGTTGCAAAGAAAACAAACCTGCGGTCAGGATGGCCgaaccagaaaaatca
attcaagCTTTCGATTTCGCCCGAAAAAAATGAGGATCAGAATAAGAAGGTGTCGCCTATTAGAGATTGGAGGATgttga
gaaaaagagaatagTGGAGGAAAATGATGAGGTAGAACGGAATTGAACATGCAAATAAAATGAATGTATTGGGTAGGAGA
GGGAAGGTAACACTGTGTGTTCTGTGTTTGGAAAAGGATTGAAGTGGTGGACAAAAGGACTCTTGGTTTAATACTACTTG
CCTGTTCTGATCAGGTTCAGAGGTATTTCAGCAATAGCTTTTGTATTTTGCATTTTGTCTTTTTAAGTACTATTATTTAT
CAAATCcttttttgtaactttgaaTCTGATGTCAAACTTGTGGAAAGTTTGAACTCgaagaaattgctcaaaaagtaaaa
tttgcgcccaatttttcgaatttttttcgttgtttctttttaatttcaaaacacaaaTCTTCGCCAAAACATTGTtacaa
aattaacattttaatttttaaacagctGCTAAAGCACTACAAATGTGAAATTGATGCctaaaattggagaaaaatggagt
ttttcaaaaaaaattgaaataagaaAGTTTGGAAACTAAATGTCTATATATGGGGAAAATGCTATTTCGAATCTCGCGTT
TTTTTAAGTTGGGCATctccaaaatatgaaaaaaatacaaaaaaaaactccaaaagataatgttgaattttttcaaaacc
ctCACCAAGAAGTATGttttaataaacaaaaatttgaatttcttttcgaatttttttcaaaattcgtaaTATAAGATACC
TGTCACACTTATTTTCAAGCtaacaggaaaaaataaatgttgaactttatttaatgataaaaatagtttgtagaaaattc
gtaaatttaaaaaaattcaaattctaccAAAATATATTAGTTTTTCACCTGGAACtaaaaacatttgaagaatttttttt
agcttatATAACACTACAACCGCAACACATTTTTGTGAGAACATGTCTAGCCTCTGTCAAACAGTTTTCCGGTATCTTCG
TGTGTGTGTTTGCTAGTGTTCAATAGATCTTcctgtaaaaaatcgaaaatttccgattatATGCTTTTTATGTGTTTGAT
TCTATAAGCGTTTAGATTGTTATCAGATGATTTGACATTATtcgcaacaatttttttaaatccgaatgtttttcgaattt
ctattttttataattttccagaCAGTTTAAGAGCAAAgttgaagttattttttcctaTCAAAAAATGCAGGAATAAATAC
TACCtcaatttttgcaagaaaaaaaatttacagtagtttttttgctggaaactAAATTCcgcagaatttgaaaaatactg
aaagggtttttttccttttttaatttgtactccctacagtaccccttatttttgaattacaatTTGATGTTCGTACCTAA
AATTGACACTTTTTCTCTAGTATATTTCCGAATTCAATTCATAATTATCAGTTGAAACTAGACCCCACCAAAATCacaaa
ttgataagaaaacgTAGAAAGGGGAAAGCACGTGTAGCCTACAACAATATTAactgttttcaatttattatttttatttt
ccaaggGTTTTATTCTTAATtctattcacaatttttcgaaaaatattcagCAAAAAAGTATGCTTTCTGACTATATTATC
AGtataaagtgagttttttgtgagcattaaaaaaatcaattttttgtggcCTAGCTTTGCATTTAGtggcctaaaaaatt
aaatgcatTTCTTCCACGTTTTCCGTAAAAAAGACAGTGGAAGAGTTTTTATCCGTACTTGGGCAGGCTTAATATTTTGT
GGCCAAATTTTTCGCGTGGTGcctagaaactttttttacgttttttctcggaaacttatttttttccatgGCCGTGAACg
agttttgtttaaatttcaggtcgctttcaatattttgatgactagttttttaaaaaatattttcctgcTTTTAGTAATGC
TTGGCCAAACGTCTTCACGTGGTCGAGCTTTTCATTTGATGCCCTAGGATTTTTAACCTGTCGTTCTCTAGACAATAACT
ACCGTGGACTCGAAAGTTCTACGCCacgttttaaatatttgtagCCTAGAAATCAAAGTCACTTCCCGAGTGGCCTACGT
TTCCCTGAGCATAACTAGTCCTCGAGAAGTCCAGTCGACCGTTACTGTCTACAAGATTATCGGCAAGATAATCCGTTTCG
ATTTCGATGTCCACTCATTCACTAGTCGTTTTGTCGTCGTTGCAACAATGTGGAAATTActaaattttggcatttttaaa
gatttttaaacacattttttctgtCGGAAACTGAGAACCGCAGTttgtagagaaaaaaattgcatttactTTCctgattg
aaaaatctttgttAGCGTTCTTCCCCGCTGATTTATGTACCGTTTAAGTTTCAGCTGAGAGACAGCGTGGGATtggggga
gacgcagacagcgagTGAGTTTGCGTCTCCCTCTCCCTCCCACTCTCTCATTTGcaagttttgagttttcataACTCGGA
GAGTGGAgctatcgaaaaattcaaaaaaaaaaacaaaaaattaaaataaaaaaattctacaaatttttagttgctaattt
tttgatagcgcTGCTAGGTTTTGAGATAATGACGTTTTTAACTCTACCTCGACTTTTTGTGTGTTACCAAGTTAGTATTC
CTCTGACAAACCGCATGACCTCACCTCATTGTAGCCTCTTTCGAAATCTGTAAACTTTACAACTCATGTTTCCTAGTGAT
ATCCGCCTCCATCTCAGCTGTTCTCTTTCCATCTTCTCCTAACTGTTTTcgtctattttaaaaatgagattaTTCGGATT
TCTTACTAGTTCCGctcaaaaaccaataaatttattttgtagaGCGAAAAATTCTACACATTTTTGTAGTCAACAAGTTT
TTCAATGCACCTCTCCTCGCTGAGTTTTTAAGATCTATAATTTGatagtaaaaatatttttgacagtAGCTTTTGTTTTA
GAGATAATCAGGATTTCGCAAGCCACGGACTTCAGTCTAGCCTCATTTCGAAAGTTGTGAACTCTGCAAGTCATGTTGAC
TAATAGTATCCCTCTCCAGCTGTTCTTTCTCCTCCTTCACTCAAGTGGTGATCGTTTTCTCACTTCTCTCGCTTTTTCGC
CCCTCTCTGTAGTGTCCAGAGAGTATCAGTTATGTCTCCAGGACGCCGTGTGACGTCATCGCTGACAAGCCGTAGCCTAC
AGCGCCCGGCAGAAGACCTGTTTTGACATGCCATTcgtgaaaaatttagattagCCCTCTCACACTCTACATGTCTCCAT
GTTTTTTCAcacaaactatttttttgaagaaatatctttaaaacttTGCTTTGTCTATAATTGATAGCATAAAAGGTCCA
ATTTTTTCCGTAGCTCAGCAAATGGCGTAACTAAATGGTGTGAAATGTTTGATAGGGGACCggtttttggctgaaatcTC
AGAAAAAATGGAGCCCTGCCTGCATAGAGACCCCTTTCGACTGATGACGTCACAGAGTAAGGTGTCACATCACACCATTC
TTATTTCTCTATTTGAGGTCCAATTAGACTAGGGGGTCAGCGTGCTCTCGATTCCTAGCcgatgacgtcacatatttgcC
ATTCACAACTTTCTaaacttcaaacattttttaatttttcccaaatttcagCCGATTCCTAATGGGAGGATTCCTCTCCA
AACATCACCACCTCACTGCAGTCCACGATGCCACGTGTGGCCCAATAAAAGGTGTCGGATATGAGCAAGTAGGTCATAAA
TTGAGCTCTCACTAAGTTAAGatgaaagaaaattatttaggAAGACGGTTCAGTGGTGGAGGGGTTCCTTGGAATCCCGT
ACGCCGAGCCACCAATTGGAGCCTTGCGCTTTAAGAAGCCAGTTGCTCATCGGAAATGGACGGAGCCGCTGGATTGTGTT
AGGTTCGGGCCAAGGAGTCCGCAAAATGATGAGCTACTAGGGCAGGTGAGGCGCCTAAATCAGAGCAAAACTCTGTCATT
TTTATAATGTTCAGTTTGTGAACACAGTCGGGAAAAGTGAGGAGCACTGTCTCAGCCTGAACGTATTCACTCCAAAGTGG
GAGTCAAATGAATGGCCCGACGGCTTCCCAGTGATGGTCTTCATCCATGGCGGAGGCTTCGCTGTTCACTCATCCAGCAA
CTACGGCTGCGCTTCCATCGCACGAAACCTTTGCACCAAGGACGTCGTCGTCGTGACCATTAACTACCGCCTCGGCGTCC
TTGGATTCTTCACCACCGGCGACGAAGTGTGCCGTGGAAACCTTGGACTTTGGGATCAGACTGCCGCACTCGAGTGGGTT
CAGGAGAACATTCAAAGCTTCCGAGGCGACCCTGATAATGTTACAATCTTTGGCCAAAGTGCAGGTGGAGCATCTGTGGA
TCTGCTTTGCCTATCGCCGCACTCGAGGGGATTGTTCAATCGGGCGATTCCGATGGCAGGGAATGGAGAATGTGATTTTG
CGATGCGGACTAGTGAGCAGCAGGCTCAGTTGTCGAGGGAGTTTGCGAGATACCTTGGATGGGAAGGAGATGGTAAGTGA
TTGAAATGTCGCTTAGTCGTAAGATGTTAGAAATTGCATTGTCATCAGAGTTGGATTGAGTTTGTTTAAGCGTAATTTTT
ACTAAAGCCCATCGAAGCAGTTCCGTTGGCTACTTGGCCTACCACACTCAGCCTGGGAGCCCGTCATAGCAAGGCTCAAG
ACATTTCCTATGTAGTTATTTCTATTGCAAATTTAATACggtgaattttccaaaaatcttgaCGTATCCGAATGAAAAAC
CAGTGCAAACTTGTTGAGTAATATCCCTAATTACTTCATTCCAGACAACGACAGTGAAGACCTTCTCCAATTCATCGACC
AGCAACCCCTTTACAAGATCGAGATGGGCATAAACCCGAAAAGAGGATTCAAGCATTCCCAGGCTGGAAGCTTGTATTTT
GTGCCAAACTTTGACGGCGACTTCTTCCCGAAACCACTTAACCAGCTTAGAAAAGAAGCTCCAAAGATGCAAATAATGAC
AGGAACCACCAAGTACGAGGGTCTATTTTTCAGTGAGTttaaacttctgaaaattttctgaaaattttctattatagTCG
CCCTCGGTGCCTTATCGAAAAATCCGGAAGGAATTAAAAAGTTCATGGGAAGAATCTTTAAAGAATGCGACTATGGAGAG
CGTGCTGACGATGTGCTGCAGATGGTCTACGACTTTTATTTCAAGGGGGTACATCCCAAGGATCATGAGAAGAATATGCA
TCAGATTGTGAAGGTAGGTGGCATAGAGCCTACAGGGCCATCAGCCAGTGTTTCAGTTCATTGGAGACTATTCTATCAAC
TATGGTACATACCGTCTGGCTAACATTATGACGGATCTTCAACACGATGTATACTTCTATCAGTTTGACTATCATAACTC
TGCAGGATTCGGAGTGTTCCGGTGGCTTCTTCCGTTTTTGGGTGAGTTTAGGCAGGATGGGTCAGATTTTCTAAGCTCTG
GGCCACATGCTTTTTGGTAGATCAGTTTTAGAAATTCTAAGCTAGAAATGTATGAGTAtggtaaaacttttaaatcagat
tgaaaagaaattttccaaattatagGACTTTGTAAAAACTCCGATTGCTTAGGCTACTTCATCCGTACGACCGTAACCTG
TCACTAACGATTCTAATAGTGTACCTTATCTGAACAGTATTGCCGAACTAATTGAAATTAATCCTGAGACTCCGAGATTA
CCTAGCGGTCCCTATCGCTGTGGCCCAGTGCCCATTTGGCTCaatatccaattttcaggctcCACACATTGCACGGAAAT
GAGATATGTGCTCGGCAAAGGAATAATCTCGAAATTCCGACCAAATGATAATGATAAGAAGATGCTTCACGTTATGACAA
cttattttacaaattttgcaaaatatgggtactttttttgtgaacactttcgaaaaaaattaagctgcTTTCAGAAACCC
TAATGGAGAAAACCAGGAGACTGGAGAATGGCAAAAGCACGACTCGGCACACCCGTTCCGCCATTTCAAGATTGATCTGG
ACGATTCTGAAATGGTTGAGGACTATCAGGAACGGAGAGCCGAGCTATGGGATAAACTGAGAGCATTAAATGTTAGCAGG
GCTCAGATGTGAAATTGCTGTTATTTTTACTTGATTGATTTTACGggtttataaatatttttgatttgttatatatttat
tttttctgagttACATACATACATCaagaaacatttcaatatCTTGCAATCTaactgaattttattttataatcagttat
ttttattaatcCTGTACTATGCCAAAAAATCTAACTTGTTTGAATCAATAACTCAACTACCAATCCTTAACACAAAAACC
AACACGGTTCTACCCAAACGATGTATAAGCTGGCACCATTATAAATTATCCGcatactttttcaaacaaaggAAAAAGTC
GGAAGCTTTCCATACATTCAACTCTATTATACTTTCCCCTTTCCATGGATGTGCTTTTTGTGTGAAACCAAAACTTAACC
GCCAGAAAGCTTTTTACATAATCTATAAcagaggtgggcggcaattgccgttcggcgaacattctgattttttggaaatt
ttcatttttggcaaattgccgatctgccgtttgccggatatcaatttgccggaagtgtttAGAGGGTTCTTTTTacgacg
gaaacacttaaaactgtgcctttttgaaaatatttaatttttattctttttttcggcaaatttgccggtttgcccaATTT
ggcaattcgccggaaatttcaatttcggcagtctgccaatttgccaattttcagaaaaaaaatttcgacgcCCATCCCTG
ATGCATACCGTTTTTGACTCAATTTAAATAGTACACAACCTTCCACATTAATGTAGTAACGGTAAGGTTGCCTAATTTGT
TTGAACTTTGAAAGCCGCGCACAGCACCTACAGTAATCAATCTCCTTAAAGAGTGTTTTCGCAATACCAAACATAGGAGT
TTGTAGAAACATGAAACCGAAGGAcaacacattttgaaacagGTGTCACATTTATGTATCTGCACTTGATAGCTATGCAG
TCAATGAAGCATAACGAGAGACATGTGTTCATTCCCGAATGGAGTCAATGAGTCATAAGGTTCTTCGTTCTCATTTTATT
ATTACAGGCTTGGGTCCCACATTGATTCATATTATACTTACTTTTcaattcattgtttttttgtgattttttttcattag
aaTAGTATTATAATAATATTCTTCTAATAATGACAATCGAAATAGTTGCAAGTAGAATAACGATTTGTACAGTGATGCCC
ATAATTGTGCATGTTTATAATGTTCTAATATTTCAACGCAATCATGACACAAGCTCTATAGCATCTCGTGAGTTCATTTT
TGGtgaggtttcaaaaaaaaaatcctcttGCTCAAGAGCCATAcgttttcagttaaaaatttctttaataaaatataatg
cTCATTTCTCGAACGTTACCTGTTAATGTTAACTGCGCCTACCATGTCCGTTCAATCCCACTAGTCAGTTATTCTTTGCA
ATTAAATGATAAACTTTAATGTCTAAATCTCTTCATGGATATCTCCATCTCAACCATCCATCGTTTTTTATCAACCATCA
TCATTCTCGTGTTCTCGTTCTCGGGGTCGCCTCcgcttcttcatcatcatcaccacGACCATTCAAATCGTTCATCTTCC
TAATCGACATATTCCCGCATTAAATTTCTCTGTTGGGTATCAATGACTACCCAAAAACGGtcgcattttctgaaaaaatg
ggaaaattgattCCTAATTTATTGGTTTTGACCGGTTGTAACTAACCCCCACACACTGTTTTTTGATACTACCTACGTCT
ATTTTCGGCTAATTTTAAGAAGTCAATGATTCCTAATTgtcttttttgttattttctgtGAAGTGAAGTATCAAGATAAA
ATCAGTTTGCGTCTCGCttcgattttctcatttttcgaatGCTATTCCCCCGTAGCAATATGGTTTTGTTATTACacatt
tgcacttttttgctaCCCTCCCAATTCTGACTCACACTTGCATTCCGGAGACTGCCTGAGAGTTAAAACTAAACATAATT
GTTATATAATAAATGTCAAAGTTTTTCgcaagctgaaaatttttgccagCTGAATTATTCCTCCTTCAAAGGAGCATAAG
TCTAAAAATGCTAGAGTTATTGGAAAGTTGCTAATTACAAGTTAtagagtttaaaattttgagtagtttctcgatttaca
atttttgaagctttatTCCTTGCTCAAACTCGAGCAATGAGAGGCAGTGGGGACTCCCCCACTGGGGAGGGGAGAACCTT
GTCAACCCACTAGGGAGGGGAGAACCTTGTCAACTTTAAAGCCACGTCCCTCTGCAGGGAAAAGATCTATCAAAAGgtta
tcaactaacaaaatgtgcaaaattatACGCtctacatttttgtagttaacCGTTTTCTGTTATCACAGTTAGTTTTTGTG
AAACCATCAAATCTGTAGTTTCTCCATTATTATTATCACCTAACAGTATTATTATCAGCTGATAAGTATCCTTTCTTTTT
GGATAATCCCCTTGTAAAGGAATATACCATTGTCTTCATCTCCTTTTTCTGTGTCTACCCTTATCTTTGGGTCGCCATCT
GCCTCTCCTCCCCGCATATCCCCTCTTATATCTTCAGAAATTCAGGTTCCAAGGaatattccgaaaaattttgtttggaa
GGTGACATGTCCGATCAATCGCTGGTCCAGAAGGTTCCACTACTTGGCTCGTGTTCTCAGGTgagtatgcgcctttaaac
atTGAGGGTACTGTATGCACCATAACgcaaaattgcagattttatAGTGGGGCAGGTTTGTTCTACAGATAACCGTAAAA
TTTTTATGTCCCTTTAAAAGAAACTCgtccgaaaaattgataatttacgaggaaaacaacttttaaaaatgtttttttac
ttcaaacGATGCTCTATTGTGCCGAATCGCTTGTTGTTTAGCGGCGtttctaaatatttatttacttatcgaaaatcttt
tttttcatatttataaCTGTTTAAACAAAATcgataatatttattttttctgaaactattctgaaaattttgaatttccc
gccaaaaaaatttcggaaaattttgattttttttggcatattattttctgatagaatttgaatttttggccaaagaaatt
ctgaaagttttgaatttcccgcaaaaattgtatttctgagagaatttgaatttcttgcaatttttctgtgaaaaaacaat
tgaaaataaacgTGGTCGCCAATacgagaaaactcggccaccgatttttttttcgcaaattttgcATTCGTTGCTGCATG
ACTGCCAAAAATTGGCGGCCGAGTTTTTTTATTCTACAGGGTTAAATTTCAcagatggccgagttttctcagTTTCACGG
TCACAGGCTTCTAGTTTATTATATTCATCTCCGCGGCGCGCGCACCGTACTTTCTCCTTCTCTACTCTCTCGTTGTTCAA
TCCCTCTCTCGGATCCAACCAACGCCCTCTGCGATTGTGTCATCATCGATTTGTTATCTCAAATTCCGTTTGGCTTTTCA
ATAACCGTGCCTTATTGTCtcaggaatttcaaatttccggtcAACAATTCGGATTATTAaccatttcgaaaaaaatcctt
taaattatttttattataatgaAAAACGTGCGATTTTTTCTCGCTGGTGGGTCCTGGCACGactgaaacttttcagctaC
TGTACCCAGCATTGctttagaatttaaatttttgccgGCAAATTAGAACtgcaagatttttttgttagtttttaattata
attgtttgggaaaaattacaaactttaaaaaaacctaccGTACTCCCAAGTACTGCAGCCAAGAAATAATTTGTTTCGTG
CCAAGACCCATTTTTCCTTTAAGAACTAGAAACCTCCCTTGTTTACAACTGTACTTAAAATCGAATTAGTTTGTTCGCTA
AACATGTTTTTCGCGCGAAATTTCGCTTtactttcgaaaaatgtttttcttcattttcgtcggcatgcgcctttaaacta
ctgtttttgaaactttcgaatgatagaaaaaattagaaaatatttttaattttcgcttTCGCCggaatattcgaaaattc
gaaaaaaaaactaaatttcatgGATTCTCAGTTAAAATTCACGGAAATTAAAACTTGCGTAGCGAGACCTCAACGATCAC
ATTacctatgcgcctttaaagctaccgtaaccctatttttaattaaaaaaaaaagaatttcctTTTAAAATCGCCGGATT
TTCTCCGTCTCTTTTCCCATCTTTTTTCATCTTCGGTACCAATCATATGTAGGTGAGAATATCTCTGCACCCTCCAACGA
ACCCAACACTATATCGCTGCGCACCGTCCTTCAACGATGTCATCTTCCTCCTACTTCGACCCCCTCAATTTATTTCCGAT
TTCCTCTGATTTATTGatcttttttcctctttttcatcATTTCTACGTTCTATAAAGCGAGGTTTATAGCCAAATGGACT
CATTCAAACGATTACAATCCAAAGTTTTCACGTCAGTGAGCTCACTGCGAAAATCTGAAGAGAATGTGAGTAAAAAGCGG
CGGAAGACGTAAaacatctgaaatatttttaaaaaaatttgttaaaagcCCCACATTTTCGAgataaatctaaattttca
agtttgtaGCAGCAAATTAAGCAAAGATATATATTTCAGGCCGACGAGCAGACATACAACACAAAACGATGCTTCATCCA
CGTCAATCACTTATCGATCGCGATCGCCGTCGTCGAGCTCTCGATTTTAATTTATCAGGTAATTTGTTTGCCTGCAACTC
AGACCAACGCTTAGTCGTCTAATTAGATTTCAACCATATTTGATTAGAAACTGAGCAAATATAATGGGGACATAATTAAT
AGGCTTATggattttatttgatttgacAATATGGATTTTCTAACCAAATATGGTTAaaatctaatccaatatggaGCAAA
TCTAATCAAATATGGCTGAGATCGTGccatattggattagatttcgaccatattggattagatttGTTTTCTAATGAAAT
ATGGAGAAAATCTAATCTAACATGGATTTCTAATCTAATATGGAGCAAATATAATGCAATatggattttctaaaaaatat
ggtTGAAATCTCGTTGAATATGGTTGAAATCTAATTAGACGACTAAGCGTTTATCTGAGAAACtggaaaaacctaaaaaa
aatctgaaaattttcagttttgtgtggaaaaaatcaatgaaaaactcaatcctacagtaatttaaaaattctttttcact
aaaaaaatcagttcccattgaaaaaacaaactgaaaatcaattatttcagCTCTCAAATGGCAGTTGGGGCAATTCGGAG
CACTCGACCGTCTTCACAATCGCCGCCTTGCTCTTTCTGCTCGtcatttttctgcttttcgTCGCGATTTTCTACCAAAT
CGGAAATCTTCTCATCCCGCACATCGTCATGCAGATTCTGCTCGTTTTGTGCTTCCTGGGACTCACATGTGCGACGCTTT
ATGCGCTTTTCCACGGTGCCACGTTTCAGTTGCTCGTCGTGGTTACAAATCCGCAAATCGCCGCTGATTCCATGGTAAGT
GtggtaaaaaatgaaatttgtttcCTTGGGAAATTCCTtctttttcctcaatttttcctcatttttttgcttccaaaaaa
aagacccattttgcgaaaaaaatttttttttttcattaatatatgtattttaaattttccagacaattCTCCCGGCGCCA
ATGATCACAACAAACGTGGTTTCCGGATTCCTAGTGGGCCTTCTCGTCATTTTCGCAGTCTCCTACTTGCTCATCGCTGT
GCTGAATGTGAGCTTTTCCCATGGCGAGACCCAtgtaactttaatttttgcagaccTGGTGCATGTACGTCGTCATCGAT
AGTTACCAGCTTTTGAAGAGCCAGAAACTTCAATCTCGTACTCCGTCGGTCGAGGAGTATTGTGCGCCGAAGACGATTCA
ACTCTCACTATACCCCAATCAAATCGTTcaggccaccgatttttagtCTATATTTTAGAccatttgttgaatttttctcg
aaaaaatccgGTAAATTTTTGTGTATATATGTCCCGAAATTCTTCACTTTTATCACATGTGTCaggctttaattttttca
tactttattttcgaattctgTACAAAAATCTTTGATATATTCTATTTATTCTTCTCAATTAATAATCACACGATCCATCT
TTCCACCCGTCTCGCCACCTTTGCATCACATCTCGACACTCGAACTTtggttttccggttttttcgTTGACTTTATTGTG
TAGCTGGCACATCCATAGCGCAAACGCCTCGCGGCTTTCCACTTTTGGCGGCGATTCTTTCAGATCTTTTCGGAGATCTT
TGGCGCAGAAATCGCAGGgatatgtctgaaaaatttaggcgTTTTTGTGGGAATCTTGAGCTTATTAGCTAACTTTTCCT
AGAATAGACATGAAACTTCTGGCTCGATCCTTATCCTCGTCGGTAGGCTTTTCCGGGTAGTAAACCGACATTGTGTGTAG
CAAATTCCACGTGGATctgcctgaaatttgaaatttttggtggaaatttgaattaaaagcGAACCGAGCTCATCCTTGTC
TACTGGACATCCGTGCAACTTCGCTCCTGTGCTCGTGCTCGGCGTCGTCTCGGATTCTGCAAAGAACTAAaataattgag
attttttgctCTGGAAATCTAGGGAAATCaccttttttctttattttttcagccatttctCTGCCTTTTTTCATCATATC
CTCTACACTGACGCATGCACGACACGGCTTTCCATCTGGACCGATTtccattctgaaattaatttttaaacttggtTTTC
GTTTCGTCAGTTTTAGAAGCCGTTTTAGGGCGTAAACTTATGAAACTATACATAGTCTACGACAAATCTATAGAAATGCA
TTAAAAATAGGtcaaaaatgtgagaaattgcgcaaaaaatgatgcaaaaacgaaaaaaaattaactaaaaacaagaaatg
caagtgcgctccactgaCACGCGTTAGAGAGCGTAGACGCAGAGAAATCTCGAGATGAGGGAAATCGTGGCGCGCGGGAA
TCaagcttttttgaattgtcttgatttttaaagcccaaaaaatagatttttggcGGATTTTTGGTGGATTTTCTTGCTTT
GcaatgtaaaaattaattatttgttgCATCTAATCACTTTTAACAgagatttacaatttttttagtggTCTGAACCTGGg
aaaatccttcaaaaatcaattttccctACAAAAATTCGTTATTTACCGCATTTTCCGCCCAGCTGATCAAAAATTCttct
attttctcaatttattgATAACACTCGCCCACCTCAAGCATTTTATCACCTGAAACTCGTCACACTTTACAATTTGTTTG
CAGAAATATGCGAAAATGAGCGTTACTCagctaaaaaatctgaaacacgCGATAGCTCAGCTTCTGGAGTGGGATGGAAC
GAAAACGGCGAGAAAGGCAAGTTTTTGGTggaatttatcgaaaaaacctgatttgtttttttgcagaaaatcgtCGACGA
GGTGGTTCTTCTCTATCACGCTCTGGGAGCGGAGGCATTAAGTGAGGATAACCAGGAGATATATGATTTGTATGATTTAT
CTGCACGTATATTCAACTTAGCTaagaaagttagttttttttttgttaaaaagtcgTAAACAacaagtaaatttaaaaat
aagcattaaaaaatattgaggcTTATGagagcaaaaaattccaggaaatcGAAGAAGCCAACCAACAATTcgaaaaagaa
cgaaaaaaggGCACAAGACGAAGCGAAAAACCAGTCCCAACTCCACTTTTCGAGCTATCAATACAACATTTAAAACGTTG
CTGTCAGCAGGGAATCGATCACAATCAGGTGCCATGGATAGCATATTGTCTGAAACTACTGGAATTTCCAATCACAatca
ccgaaaaatcgatcgaAAACGAGATTTCCAACGTGCTCCTATTGAGCTCCAACGCCTCACAGCTCCATTGGGCCGAGCAT
GCTCATTTGAGCAGCTTATGGAAATGGATTTGGAGCCGTGTCGAGACCGCCGATATTGGGGCACTCGCCATGAGAAATTA
TATGGAATTGGCGGCGAACTTGCTGGAAAACGTGGATTACGTGGTTTTCGAGAAGTCGCCTATTGACCTGATGGCGAAAG
TGATGGGAACACTGAAGAAAAGTGTGGAAATGGGAAATCCCAAAGAATAGTGCGTGGAAAACGAGTTCTTGaaataatgt
tcaaaaaattcaaattggcttggacttaggcttaagcttaagcttagatttaggcttaggcataggcttacaAGGGAAGT
ATTTCAACTTATTCCCGGACTTCAGAATGAAACCTATGTCATTTCGAAGAAGACTCTTTAAGTAGGtccctacaaaaaat
ttagcggcaGAGGAGCACTTTGACCTGGAAAAAAGTCgctctgaaaacttttcagtgcattttttcacgGCTTTCAAGGC
CCGTAAAATGGCTCCAAATGcgaatttttgtagatttttgaagatttctagGATGCTCAGGGGCCGGAGAGcactcggaa
ttttttttggaattttttaaaattttcgaaaaaatctgaaattttttgaataagtccatggcaaaatttttcagtgaata
tatatatatattttttttaaatttcagaaaagttgtcAGTTATTTAAGATCAAAATTGGGTGTTTTTAcacaatgaaaat
ttttttgagatttttcggaactgcaaaaaccaattttggaaaaaaatcggcacCCGGAGTCGAACCCCAgtcttaaaaaa
tattaatcaaaCTCGCTAACCACTCGGTCATTCAACgacaatttttcttgtaaatgaAATGGATGACAAAAAAACGTGAC
TCTTTGATATCTACTTAAATATATAGGGACGTGAGAAATAGCTTTGGAAAAGGAGAGgacgcagagaaaaattttcagag
cgacttttttccagttcaaagtgctcctctgccgctaaatttttttgtagggGCCTACTTAAAGGGTCTTCTTCGAAATG
ACATAGGTTTCATTCAGAAATCCGGGATTAAGTTGAAATACTTCCCTTGTTAGGCTCACTAGGGAATGACCAGAATAAAT
Ggagcgatattcaaaaaaaatatattgtatcggaaagctggcattctctactataagaatatgactgaaatttttgcccg
ttcgggctggaaatctgaaatttttacgtctgaaattctacactgaaatcagtgcatttcctatggttaacagtggattt
ttgtctctggcgccaacagaagtctcaccacaatggtgGAAGGGCGAAAACATCGGTTCGGTGGTCGAGTGGTGAACGCG
TTCGCCTCTTGAGCAGAAGTTTGTGGGTTCGGTTCCCATACATGGTTTAacttttggccttttttatacaaaattttcag
aacgggAAACAAgtatttagaacatttttttgagggttttacataatttttttgctttttaattgaaccataattaccct
ggaaacttttcagaaattttaatttttttcgaaaattgtcacttttttctccaccaaacccatgagaaaatttgatcgaa
aaatttttttttgaaatttttttaaaaatgcatgaaatattttagagtgtcacaaataacctatttttcattattttcaa
tgacCGAATCATTGATTCTGATGCCTTATCAAGACGTTTTACCAAATCGATATTGGCAAAACATCTTGTTTTTGAGGCTC
CATATCtctgcaggaaaaaatcgcactaaaaagtgatcaactagaaacttgttaaacacaatgtgatctaaaacatttca
gttgaacacttttttgtaaaaaatttcgttgccGAGTTGGAACCAATTGATTTGagcttcattatttttgaatattctaa
atAGTTAAAGATCTATATCTTggcaacgaaattttttacaaaaaagtgttcaactgaaaagtttcagattacattgtgtt
taacaagttttcagttaatcactttttagtgcgattttttcctgcagagatatggagcctcaaaaacaagatgttttgcc
aatatcgatttggtaaaactttattttaatttttttttttcatattattgtttttatattgGGTCAAAACGTATTTGCTC
TGCTAAATAGTTAGCTGGcgctaatttttaattttattattttcgtattttgataaatttcactgaaattgtCACTTTAA
TAGTTTACATTCtattggttttcttttattcaaTGTCTTTTGATATCGGAAACGTGATGTTTGCCTTGCATCGTCATTTT
CCCAATCCCCTCCCATCAAATCCCTCGATTTCGAGACATGAGCAGAAGGTGGCAGATCATTTGGCAAGCATTATAAAGGA
ATCTTATTATGGAGATACCAGTGTGGAAGAATCCGAATATTTGGTTCAAGAAGAATATGGCGATTGGGAGCCAGAAGTTT
TTGAGGTATGTTGGTTTCGACACTATTAattgtcatttaaaaaacctttcaGCCGTATGACTGTGTGTTGCCGGATCAAG
ATGATGTATTGTTCGGTGAGAAAGCTGTATCAAGGGAAGAGTTGGATAAAGCGATCACCTTCTACCGTagcggaaaaatt
ggaagtagGCCGATAACGACTATGCACCATAGTTATCGCTGGATACGAACCGATGCTCATATGAACAAACTGCGCAAGTA
CGAGAAAGATAAAAAAGCGTTCCAAGAAAGCGTGCGGGTTCGTTTGGCACAGCTTACACAACGGCTTTATGAGGAGGTCA
AGGAGAAACTTGATAATGGTAACGAACATTAATATAACaagttttaatataaatatttcaggaGTCAATTTGCATGATTC
TGATTTGATGGCTATGGCACTGGAAATCAACACCCGCGAAATGAAGttgcaaaaacaaaacgaaatGAAGTTGCAAAAAG
CGTCACAATCCTGGATAACCCGATGGAAGCAAAGCCACAGGTATGTAATAAATTGCGGAGTATGttagatatatatatat
atatatatataatttcagaatcgtGAGTCGGAGAGTCACCAAGTTTGTCACACGGAAGTGCCTGATCAATAAAGACGCTA
TCAAAAAAAACGCGGATGATTTTGTCAAGAATGCCAGAACAGAGATCTCCAACTATCACCCGTCGATGGTCTTCAATTGT
GACCAAACCGGAATTCAAAAGGAGCTGTATCCAGCCCGGTCTTTAGCCTTTATGGGCGAAAAAACAGTCGAGAGGTTGGC
GCAATCGAAATCGTCGCTGACCCACTCGTTTACGTTTCTCCCGATGATTTTCCTCGATGGCTCAATGGGACCCAAGGCGT
TTATGGTAATCGCTGAACCAAAAGGCCAGTTTCCTCCGTCTCGTCCAATTCCAAACTGCCCAAATTTGGAAGTGCGGGCT
GGATACAAGACACACATCATGACGAAGCAATTGATgtgcgattttttcgaaagttgtGTCTTCATTCCGTCTGTACCGAA
AAAACTGTACATCATGCTGGACAGTTGGCCAGCGTTCAAGGACCATACAACGATCAAGAACTTGGTTCCCAATGGTCATG
ATGTCGTCATTCGCAACATTCCAGAGCACACAACTGGAATGATCCAACCGTTGGATGTCTATTGGAATGCGCCATGGAAG
GTATGAATTTAAATctttataactttttgatagtaTTTTCCAGAGCTTGATCAAGAAGTTCACAGCATATGCCCTTCGAA
CCCAGACGGATTACGTCATCGCACAGAGGAACAACGCAATTTGCATGGTATCTGTGTTGTATCACCAGATCTCGGCAGAG
CACTTCCGACCGTTTTTACAGCATTGTTGGAAGAAAGCTGGATACGTGGGTGCTGCGAATACTTCATCAACACCATTTTT
GACTCCAGCTCAATATTGCATTGATCATGGTGACACAGTGATTTGCTATCACACTGGATGTAACCATCTCGGATTCATCC
GATGCGCAAGATGCAagatgtttgtttgttttaatcATTTTGTTGTGTCAAAACAACATCTTTGTTCATCTCCTtgaata
attaataaattcaTGATTGCATTACATTCAAGTTTCGCtatgaataaaattgtttatatgAGGGGATCCATGGTTGTAGT
GGTCCATGgttaagtttaaattttagggGAAAAGATGTTGAATGAATCATTATGGTGTTGGTCGACACATTGATCATGCT
GATATcgatcagaaaaattaaaatttgggcTTTTATatagtttcgaaaaaacacgtttaaatttttgaaaaactttacgT
TAGGGTGGAATTGAACCCCAGAGTCCCACCATGCTTGTCATCCACTCTATCCACTCGGCCATCTCGCTGTTGCAGGCAGT
ACTAATTGGGGATGGTGATAAGTAAAGCACGTCAAAACGAATAATTTCAgacgtaaaaatttcagatttccagcccgaac
gggcaaaaatttcagtcatattcttatagtagagaatgtcagctttccgatacaatattttttttttgaatatcgctcCA
TTTATTCTGGTCATTCCCTAGTCAGGATCAGCCTCAGGCCTAGGCTAAGCTTAGGATTAAGggtaggctttggcttaggc
ttatgctcacgcttaggcttcggcttgaGCTCAATCATACATCTTGCTTAAGCACGCAGCTTAACAGCAAAGCTTAAGCA
CACAGAttgggcttaggctcaggctcaggcttagaaaaagtcgaaaagttaactaagtcaaaaaattttattgttaaaaa
attgtttaaaaagtattatgattttaatagaaaattggaaaaaaaccgaaaaaaaatgaacataaatcaaaaaaaaaatt
tttttttaaagaaaacttcttttttttgaaaaaaatgcaattttaaggtttttctgaaaaaaactggaaaatactTTGAT
TTTACTGTAAAgagaattttttctgtttttttccaagATTTCAACTTATTTCtgcgagttttttttttcaaatttcctct
TATTACAGTTGGTGTCATTACCGAAAATTCTCGGTCGTCCACATTCTCTCATATATCGTACATCGTTGGGGTCTCGAAGC
GAGAGATTTCATTCTTCGTGAGATTTTCGAGCTCACTGGTAGTTTGTCCAACTTGATATCAGTGGCTCATAAGGATGGAG
AACAGTCCAaggtttgagtttttttttctgagtttgCAAACGCGCcctaattataaaaatttggaaaattccacGTGGAA
AATAGTTTGGCGAAagtttttatacaaatttttcgtggaaattaattttttttcgaaattctcttttaaaaaatttaaaa
atgttttattggcgtattatttttctaaatttcagtttttcgcaGATTTcaccaataaaatatttttttgaaaaatatcg
cttcgagacccaaaaaaataattatgatttcaatgaaaaattgaaaaaagccaatgaaatcgagaaattatcgaaaataa
ttcgaaaattggaactttttaaaaattttaaatttttttcaaaacaaaaatagtttctcaactttttgctaaacaagaaa
tatatttcgtggcgagacccatttctactaattttctttttcagaaatgcatAATGCGTTTGATTGATGATCTCGTGAAG
CTCGCCATGATCGAAACCGTACACGGCCACCGTACCATGAACGAAGTGACACgtggaaatattcaaaaactcgTGAAAAC
CGGAATCCAAGAGTCTCTGAAATCGGCGCACCGAAATTTCTCAAGGAGTTCGACATTTTCGATTTCCGAAGAATGCGTGA
GATATCTGACGAGATGGTTGTTGGCCGAACGAAGACTTGAACAGCCGTCTGCGGCTATGAATGAATCGTTTGAATTGACC
GGTGATAGCAGTAGTAAGAAGAAGGACGATGCCACGTTTGATAGTGCGTAAATGGAATTCTACCAAAAGGAGATCtacaa
aaagaaaatctaCGAAAATAGGAtttggcacggtgccagatcGATCTTTTTTCGgctcaaaattggaaaaacctgcaatt
tttatacatttttggcTTCGAAAATCAGGGAACTCtgcaatttttggcatttttcgctaaaaaattggaaaaatctgcaa
tttttatacatttttggcTCACAAACTggaaaaacttccaattttcatctcaaaaaatcgggaaTATCCGCAATTTTCCT
Cacatttttagcttaaataattgaaaaaatctgcaatattttacatttttggctcaaaaaatcggggaattttgcaattt
tttacattttaagtttaaaagtggaaaattgcaaaaatcggcataattttgaacgttttcttttttccggttttccgTTT
TGTTACGATTTTCGTTTTGCATGGAAAATGCTTCGATTGATACCCTTCTTTCGGAAACGAGTTTCTCCTGAAATAGGCGT
AGTCTCAAACCATTTTATGGGCGTGGTCTTTCTCTTATCttgtttttataaatgttgttcattaaaacattttcaggccT
TATCGATCTCTCCTTTGGCTCGACGATTTCCGGAAAACATAAATTGAACGCGTGGAATGGTGTAATGCAAATCCTGAATG
AGCTCCTAAAAAGTCGACGACTCGAACTTCAagtcactgaaaaaatcgtgACAATCCTCTGGGAAAAGCGAAAATCCTAC
ACAACGGAGCCACTCCGTACTGTGTTCTGCTCCATTCTCTCCACAGTCGTCTGCCAGGCCGATGTTCGATTCGGTCATCG
GAAAGTGCCGACAATCGACTCGATTCTCAAATATTCGCTGTCTCTAATGCCAAATGTCGCATCTCTTCCCAGTGCCGCTG
CGTTGACCGAAACGATTGTCAGATTCAGGACAGTATCACGAGAGGGTCTCCGTAACACGTGGGATACCGTATCCCGAACT
AGCTCCGGCTCATTTGAAGTTGTTCGGCTGATTTCGGCGTTGATCTCCGTTACGGAATTTGATGAGAATTCGAGATTCGC
CAACGATGAGAGAGTTCGGAGTTGGAGGTAAGTCACTATGCCACGTGGATGGATTTCCTTTAAAaagagtttttggaaaa
caaatcaGATTTTGTATATCACTTCACCTTTAAAGcgaaattcttgtttttttgcagttttcgaAAAGACATAATCGAAT
GGGTATTGCTGGATCCGAATGCACATAGTCACAAATTACTCTATCAGTTGTGCCAGTATCATCCAACGTATTGTTATGAA
TCAGAAGCTTCTTCTAGTGGTTAGTTTATTCCgtagggcttccatggtaggcaggcgcgatttcagggcctgacgcctgc
ctgaaacctgctGACCTTTCGCCTCTTTTCTCTCATTGCTatcaatttgttgaaaatcaaattaagaaattaaaaaaaaa
gttcacgtatGTTTTGTCGTGGATTGAGGCGAGGGGCAGGTGGTGGTGGTCTTAAGGTCAGGTAGGCAGGTGTTTTCACG
CCTACATTGAAGCCATAGTACCCCATATGCCGAAAACGCTgaagttttctcatttttccagacGACTCCCTGCTTCAAAC
TCTGAAACTATGTAAATTAGCTTGCTCTCCAGCTCCCCCATCGGCTCCAAAAGCCCTCCGACCACTCGAAGCTTCAATTG
AAGAGATTGTGAGATATGTGCATGATAAGCTCAAGAGCATTCTCGGTGAGCATCGGCTGtcgtttttttgatttttgaat
ttttaaaaacattttcagcgaCTGAAATCACTCTGCCTGCATTTGTGCTCTGCCACGAATTTGCTCTGAAGTATCCGGAT
AGATCTTATGAGTTtaatgttggtttttttttctaattttcgaaaaatttaagaaattttaggatataaatagaaattga
agagaatttgaatttttaaaaaatttcgaatttatgGAAATTCAGTAAAGTTTGTCGGagtttttaaacgaattttcaga
atttgtaataaaaactaaattttctaattttttttccacaatttacAACatctaaaaaactttttagaaatgaaTTGTTA
GAAGTTAGAAttcctggaaattaaaaaaaaatttggatttttttagaattcttaaaagtttgatattttcaaatgatatg
aagttaacacattttttaaaatattcaaaataagaacattttaatttttttgaagaaatgttcaaaaaattaacattttt
tgggactttcagaagtttcttctttttttttgcgtctttcaagattttttgcaatttgcgTAATTTTTATTAAGGGGAca
gaaaattctgagaatgcggattgcacaacatatttgacgcgcaaaatatctcggagcgaaaactacagtaattctttaaa
tgactactgctAAAATTgagcataaaaataaaaatatatcgaTGTATCTtggatcccgtaaatcgacactagcgcgctac
agtagtcttttgaagaattactgtagttttcgctacgagatattttgctcgTAAAGTGTGCACGAATTCTTATAATATTT
TGTTCTCACAAAAGTTGGTCAATTTATGggattctcaaattttcgatgtttttttttttgaaatttaagatttttaaaac
atttttcaaaaaactgatttttctcttaaattgaaaaggtttttttttcagaaaatgtacaaaaagcTCTACCAAATCAT
GGAAGATCAAGAAGAAGACGAGTTTCTCCAATCAGCTCGCCATTTCTCAAAATGGCCTCAAAATCTGACACTACCAATAC
AAAAACAGACAATAAATTGCATGGCTGTCTTTTTCGAAGCGAATCTTGACAATCAGCTCGTCGATCTCTGTCAGTGGAGT
GACCGACGAAAAGTGCTTGTCGAGATGCTCGCCGAGCTGGCCGCCACAAGATCTGAAATTCGAgataaacttcaaaaatc
gatgCCGTTCAACAAATTCGTCAAGGAGTGTATAATGGAGAATCGCGGTGATTTGTATGAAATGACAAAGAGATTTGAGA
AATATTCGTTTTTGCTCTCGATTCGGAATTTAATTGTTACTAGGATGATTATAACGTGAGTGTTTGTTTTGGGGATTGCC
acgaaaaactggaaaaacgtttcgaaaattcaaaaaatatttcttcaaCATTAGAaagaatttccattttttatataatt
ttggaaagtttttagattattttagataaaaaatcatttcgaatttacaaaaaaaaattatgaaattttaaaaacaagtt
tgaaaatgtatttttaaaaaatttaaatattaataaaaaatcttgtttgaattatttaaatgtttgctattgtgttttaa
aaaagcttaaattaaaaatttttttcaacaaatgacTAAATTAACAATatataacaaaaattcaaaaaaaattgttttcg
agaaaattttttgctttttttaaaaataaaattataaaaagaaacagaataaaaatcgaaaaaaaaacaattattttgaa
attttcaaaaaaactagaaaaatgtaaaaattttgaggaaaaaaattcaaacatcccaatttttgcagaaacgaAGCCGC
CCGACTCCTAGGAGATGGTGAAACAATCAGTGAAACCGATATCTTCATAATCGAAAAGCGTACTCTTTCCACGTGTATTC
GTAATGTGTCCGAAGGAAAAGAGTTGAGCGGCTACACACTGGACCCCTATACGGTAGCTGCCAACGTGCACAATGTGCAT
TTCGATCACATAAACGTCGAAATCTATCTGGAATTGCTGAAAAAGTCGCCATTTTTCGCTCAGAACATTGTACGCCACTT
GTTACGGCAGAATGGaaaagaagcagaagaagaGACGTGGCACTTGCATGCCACtgtgctgaaaattgtgatgaaAGATG
AAAAGTTGCTGGCGgtaaggaatttttttggaaaaacttgaaaaaaaagaatttcatcgtatttttaaataattttttga
atgaaaaattcggtacttttccttttctaccccgcattaaaaaaatattcaaactatTGACTTATTCGAATTTAATTCTC
ACGTGAATGTTTGTATTAatactattttcatttttaggcttagaaaacaaCAGTACTAAGCCTTGAAatacagaaaaaga
aaaagagttcacgtttttatcaatgaaaatattcctgaaaaaatgcggggtaaaaaaggaaaagtaccaaaaatcaaact
ttcaaaGTTAACAATACGCAAGTTTTcaagttaattttaataatggATTGTTTAAATccggaattaaaaaagtggttcaa
attttattttatttgactCTATTGTGGCGATTTTCATGACAATTGaaacgatttttgaaacttgtatttattgaaaaaaa
agttgaagcaggtcgtaattttaatttgaatatttaaaaaaaacttatatgggtgcttcaattttgcaaaacattgcaat
taaaaaaaaaattttcaaaatgtggtCGGCAAATCAgagtgtttgaaaaaaatccttcTAATTGTGTTTCcggaattttt
gggattttttcttcgaaaatagGAATGGTTTAAATTGAGttagaaatttttgcaaataaaaatcggttttttaaaatcaa
tttcttgcaatcaaaaaattgaaattttcagcaaaataataaagttttctctaatttttcaattttcaggtatgCGTGGC
CACAATTCCAAATATGGTTCGATATCTCAAAGTCTATCAGATTCATTTCAGTCCGAAATCCAACGCGGCGAAGTTCTTGT
AGGTTTTGTAACtgcgaatttcaaaattttgctcgTCTAATTTGACGCCtgctctgtttttttttacgcGCAAATCTTAG
AAATCGGTGactttttcgtttaaaaacaccatttttcagtaaaatctgagcaattttcggtttttgcgcgtcaaatatga
cTAATTGAGTCAaacttgacgcgcaaaattttcaaaaaaaaaattcaatatttttccagacacCTCGACATGGAATCGAT
TTCCCACTGCCAATCATATTTGCGAAAACCAACAAAATCATCCAATCTGATCACGGCCGCCAActttttgacacttttcg
GATGTGAAAAGCGCACGTGGAAGCGCCCGATTCTcagattttggagcattttcaaGCAGCAACCGGCTATGTGTTGCGAg
aaattgctcatttttgtaagcaatgattttttgataagaaatttcccaaaaattttgaatttttgaattatttttgttaa
cttcttatttttaactcagtatttttgcaaactgaaaatttccaatttttgggcttaaaaaatctccatttttcagGCTG
AAGAATGTGTCGAACTTGGCCTGAACCACCGAATCGCTTGTCTTTTACGCGCACTGACAACCAGTGAATTCTGCCGAAAA
GCTCTATGTGatgaatatctgaaaatcgcGTTTCAGCTGACTTAtcgatcgatttttctgattttaagcaaaaatgaGTG
CAGGTTGGTGGAGAAGGATATGTGgaaaaacaatatttgaaaaataaaaaaaaaactaattgatttgaattttcaaaaat
tccaaaaaaataaagaattgtattccaattttcatgaaaatggcaacaaaaaactcaaagtttcattggaaaatttttga
aattacaaaaaaattaatttttgagtttcaataaagtttcaaaagtttagttTGAGTAGTGttgtcaacaaaaattgaat
gcctattagaaatagttgaaaaaattggaatttacaaaaaaaaacaatttttaaactaatttctcgaatttcaaaaaaaa
aatcttctaatttttgaaattgaacaatttggaaattttttgaattttcaagaaaaattttcaatttttcgaatattcaa
cagttccaaaaaaaaatttgttggatttttttccaattttaaacaaaaaattttcaaatttccacagatttttttttaat
tttttaaatttcagaaaaaaattaattttcataaaaaattgaaaatttccattcttcaaaaataagttttcacatttttc
agaccaGAAATTGTGGAGCTCTGCGATGACATGAATCTTCGGTACGATCTTCTCCAGCACCAGATCAAACATGTCGCGGC
TCACCATTTGGAGCACTTTGAGCGTTTCGAAAcgaaaatcgcattttctgttgagaaatttctgaaatctgGAATTGATG
GAAtcgattttgaagatttagGATTAGTCGAGTTTTATAAGCAGTTGAACGAAAATTTGACAGAAGACGCGATCAGGAGC
AATGAGGCGAGAAGTAAGGCCGTGGAATataaattggtggccgagttttttgtAAACTATGCCACCAAACTTGGTTTCTC
CGTTCGTggccacaaaaattttgaattttttgagcttctCTTATAATGTTTAAAAGTGATTTCCtggcaaaaattcattt
ctttaattagaaaattccaaaaaatttgaaaaaaaaatgtaaactcAATAAAAAGTCTAATTGTTTCAGATTTATTCtgg
tttttattgaattttcagattttttcttcaattttcagtttttttcgacttttctaattaaaaaaaaccaatttttgcca
gaacaaaaaccattaaaaatcgACAGTAGTCATCCCATTGgagtacaaaaattttaatgtccAAATTTTCATGACGAACG
AAGAAACCTagtttggtggcctagtttcCGAAAAAACTCTGTCaccaatttctttcaaaattcaacaaaattttagtaaa
ttccaaaaaaacgaaCATATTCGgcgaaaattatttcaaaagcttccgaacaaaatctaaaaacgtTCAGAAAGTTCtgg
gtaattttttaaatattaaaaaaattcaacaaaaaaaggggggcagatagctcagtcggtagtggtggccgctagcagtc
tggaggtcacgagttcaagtccggcctcaccccctaggttcacccagcctctattgggaagtggagcaatccacgactgg
attatcggccacagtccccggctaggacgtggcttaaattacagcccagagggatcaccaccaggcagtgtacctgaatc
ccagatccgcagtgcatagcacttgaagaacggatcgtcctttaattctttcaaaactaattttttactaaaaaaaattt
ccagacatcTACATCGTCGACATTCTCTCAACAATTTGGCTCCAGCTCCCCTCAATTCGTCCTCAAATTCTACCGATTCT
CGCCCGCTTCAAGCACATTTCCCCAGCGTGGACTAATTTCCCACAGCCGCCTCATATTTCGACAAACGAGAAATCATTTC
TTCAACATCTACGATTTCATCTTTATCTAAAAATGATGAATATCTCGAAATCCATGACGCAAGGCGAGTATGCCACGTGT
ATTATGATGCTCCTGACGAGCTACGACTCGAGCCATTTCGTTGCGGATTTGATAGAGAAAAAGCAGCTGGGAAAGCTGAA
ATTGCAGCAGAGAAGGAATGTTTTGTGCATTTTGAGCCGACTTTTGAAAGATCAAGCTGTGATGGGTGATGAAGATGAGA
CGATTATCGATCCGATTCTTTTTAAGGCAATCACCAAAGCTTCCGCCGTTTTTGTACGTTTTTATACGACGGAAATCACT
GAATTTCATGTTTCTATGCCGAAAAATTATGAGCAATTAAATATACATCACAAGAAAGAAAATAGTTGccggtttttgaa
tttttctgtcatatcggcaattttggcaactgccactttttgaagtttttaaaaatttggtaaatttggcaattgccaaa
attatctctgtttcgatttttttcatcagaatcataatattttaaatttcgcgctaatttttttagcaaatgatcttcga
aaatttaatgtcTCGCAGTTAAAAATACATCTTTGCAGGAAGACACCGCCGCGTGCATCGTaccatttttgttcaaaatt
tgtgtgGATTTCAAGGGAAAATACGATAAATGTGTGATAAATTTGCTGGGATGTCTTAAGGGAGTTAATGCAGGTATGAT
TTTTCGTCAGAAATGACTGGAACGAGTTTTTCGcatcaattcaaatttaatgtaATGGCATTTGGCATATGACATCGAAT
GTCGAATGCTGGGAATGCCGAATAATATATTTTGGTCGAGTAGGAGAATAAACTAGACAAAGTTCAAATATATTCCCAAC
AGGGATGGCTTCACCCGTGACCCGTTTCACCCGTTCACCCATTTTTACAAGGGAAGGTTCTGAACTCGTTATCGGACTTC
GTTACGCCACTATATACATTCGATAGAGAATGGTTACAGAtgatcactccaaaaaatttagctgcttcAGAGCAGGTTCG
ACCAAGTTACGACACTTTGAAgatgccgaaaaaaaaaatcattgatgcaccccctttgaaaaaaattgaaaattttcact
gaaaattttttttttctgaaagttgataaaaatagTTGTAATCGATTTAAATagtaaaaaacatatattataCAAGTTTT
AGCCCATCACTCTCAAAAAAACCCTTAAATTAATGTACAtatcttgagaaaaattccaaaaagtagaTGTTCATGTAGAT
CAATTTAAGGGAGAATTATGAACTGAAACTTGTATGGTAtgatttttccatcatttgcaactatttgaaaacattttata
tcaacttttagaaaaaaaatttttttttgaattttttggaatttttaaaaaggggTATTTTGGCACTTTCAAAATGTCGT
AACTTGGTCGAACCTGCTCTgaagcagctaaattttttggagtgatcaTCTGTAACTAATCTCTAACGAATGTATATAGT
GGCGTAACGAAGTCCGATAACGAGTTCAGGGCCTTCCCTTGTTAGGCGTTTTTACGGGTGACGGGTGACCCGCTcgcccg
ttttttttttcgttttagtTGTTTTCACGGGTGACGGGTGGCTCGCTCACCTGTTTTTCACCcgtttttggaagttttca
cGGGTTATGGGTGATCCTTGGTTCCCAAGAGGCAGCCAGTTTAGGTCAATAGGTCGTAAATATCGTTTTGGGCCACGTTT
ACAACTGGGCTGTGTGCAACTAGAGGTGCACTTGGGTCGAAAAGGGTCGACCCGCTCCAACTTTAGGTAGCATTTGTAGC
GACCCCGATAAATAAAATGTCGACCccgaatgaaaattttagcaaGGAGGCCATGCTCgtttaatttccattttcaaaat
tatgatcgGACTATTGGTTGAGCTACTGTGAAATAAGCGGGTCGACCCTGCTCGACCCATGAGCACCCCTAGTGGCAACC
AtgattttcggcaactggCAATTGCCAGAGTTGCCGAACCCAATAagtttcggcaaccggcaattgccgaagttgccgaa
ctctAAAAAGtgcaaccggcaacttttgCGCAGCCCTGGTTTACAACTACCTAACGACTTTTGGTAGACTAGAAATAACA
CATGTATTCGAATTCGACATATGCCGAATGCCGAAAAAAGTATTGAACGACATTAGGCACAGGGATGGGCGGATACCTTT
TCGGATAACTTCACTAAatcaatttatcaataagtattgattTAGTTATTCTGGAGATACTATACTAGAATAAAGAGTAC
CTATTGAGCAACATTTTCATAtgacaaaaacttttaaaattgtacGCATTTTCCTCGACAAGACCCTGAAACTCGTTATC
CGATCAAAATCGGCTAACAGATAACGGACTTGCATACTTTTTATACGGGAAACGtgtagaattttaaaaagttttgtgcC
ATGAAAATGTTGCTCAccagtttcaattttgttctGATGCACTTTTTCCAGAATTACTACATCAGCACGTATTGATAACT
TGATTTAATGAAGTTACCCGAAAAAGTATCCACACCCCATAATCAGCATATTTCATATgtcaaatatcaaatttcctGAA
TTCCGCACACCTCTGCTCTCCATACTCCAACTAATTTTAATTGCAGAAGACGAAATAGTAGTCCGCTGCCTTGCCGAATG
CGTCGACTCCATTGGACTCAACGTGATTGCTCGTTACGAACGCCTGAACATTGAGACTCATTCGGAATTCGGTGTGAAAT
GGTTCTTCAAATTATCCCGTCTCTTTCTGAAACATGGATTTACTACGCATTCCTTCGCGATTGCGAATATATTATTTGAC
CGACTTTCGGCGAGAAAACGAAATACAATGATGATAGATCGTACGAGTTTAGACCGAATTGACAGATCACAGGAACTTAT
CAATCTTTTGGTGGAGATCTATGTGGCCGAGGGTAACTCGGTAGCGTTGTCCTCTCTGCCACCTGCGGTACAAAATAGAC
CGGATGTTCGGCAGGTTATGAATAAGAGTTCAAAGGAATGGTTGAAATTGCTGTCTTCGAATCAAATGGACTCGTGGGAG
TTGACTATTGTGCAGTGGATGTGgtaattgtttattttgaaatttttcattagaaTAGAAAgcagttttctggaaatttt
caggaaaacgcattaattttttacctaTTCTGCATTTCTAggttcttcaattttttgagaaaatatatattccttcgaaa
aaatcactaacttcttttcggaaatttaaaaaagttacagtcgacgactttaaaaaattcagttaataaaattagatttc
aaaaacaaatcgaattttttaatttgtaccgaaatctggaaaatatttttaaatgactccaaatttttccctgATTCCAA
ATATCTATgagataaaattcaaaaaataatcccTTTTTGATCTTGAAATCGccgaatttcatttgtgcaCTCATGAGATT
TCGAAGTTTCGCGCCAGAGACCCCATGTGTtgatttacgagatttgtgTATATTTACGAACCCCTTATTCTTTATCGGTT
Gctgatttccgtttttcaacgagttttcttcagtttcgtcggtttttgttaaagtttttgtttaaaacattttcaaaaaa
actttgacaaaAATGAAGGGAACTCGTTGAAAAACGGCAATCAGCATCCGATAAAGGTTAAGGGGTTCGTAAATATAcac
aaatctcgtaaatcgacacatggagTCTCTGGcgccaaaattcgaaatctcaTGAGtgcacaaatgaaattcgcgatttt
aagctgaaataAAGAACCagggaaaaacattttttcacatagatgtTCGGAATCAGGGTCAAATTTAGagtgaaaaactt
ttaaatttttaaattttttcagtggcaTCCAATTCAATGCAATCACCGGCGATAAATACCTGAATTCAATTCTTCGTTGC
AATTTCAACGAGtacaccaaaaaaatcgattcccCATTAAAATTCGTCTATTTTCAACTATTCCATCTTTCGACGAGCAC
TCTGGAAATCGAAGAAGCCATTTCTAGCATGCCGTTGGCTCCAACAATCGATCAAATGCGGCTTATGATTATAGCCAACG
CGACGGCAAGCTTCGAGCCACAATCCGTTGAAGAGCACGTTGTTCGAGCTGTTCGAGAGCTCCGAGAGACGTCAAATCGG
CGAAAATCCGGTGGAAATGTGAAGggaattaatgaaaaaacaacGAGAATGGTGAAACTGGCCGAGATGCTCACCGAGAA
TAAAGCATACGATGTACGGagcaaaaaataatggaaaatttgaatttattcaattgtcaaaaaaaaggaaatttccttaa
tttttcggttttttttttcggaaaaatctgaattttttctattttgagcaaaaaatttaattgaaaatccgGAGAAAATC
GTATACTTTTTCTGCGaaccattttgtgggcggagcctaactagtaacacttttcaatttccaaacagaaaagtgagaaa
aaattcctctttttctcaaaaatctaaaagaaaaaaaaatcggaaatttttgaatttttcggttttttctgaatttttca
attttcattcaaagaaggtcgaaaacttttcgattttccggtttcctttttgaaaaaaaatattttaaaaatgtgtagtt
tgtagtttgtagtttttgtagttaatGTCTTCCACATTTTTAGGCGGCAATAAACCTGCTCGACACGTGGGAGCACGAGT
GTCTCCAATGGACATCTGTCGCTGCCGAATCAATCGATATCGATTTAATTCGAATCTGCAAACAACACGTGACGTGTCGG
TCGGGAGATCCAAGAATGGCGGACATAAATCTACGAACAATGCATCCACGTGTCCCGGTGATGAGTGACCTGGCGATTGC
CGAATGGTCACTCGCGTTGAGCAAGATTACAATTGAATATCGGAATGATATGGAAGAGGGTATTcggattttggaatttg
gatgCAAACATTTACAGAATAAGGATTCTGTAGAGACGAGGTTAAAGGTACATGCGGTCGGGTCTTGCAGCGAAataatg
catttttaaaaattcgagaaaaaaattgtgaattttgcgCGTAAAACGTGATTCAATCTCGAATTGTTCTATAGATTTTT
CCGACAATTCggaaaaatgccggaattgaaaatttccggcaaatcagcaatttgccgtaattcaaaatttccggtaaatc
ggcacatagccaaaaattaaaaatttcggcaagtcggcaaattgccggaattcaaaatttccggcaaatcgccaaattgt
cgaaattcaaaatttcccgaaaatcgGCTAATTGCCGGAAGTGAAAGTTTTATTGATAGAGATAAATTTAGAACTATCAC
TAGAATTTAAATGTAAAACAACTAGGAGTTATCATGTAAAACTTGTCATTTGAATTTAACACTAGGAGTCCaatagattt
tcagattttaaaaaattaatataaattcaggaaattttttttgaatttatccACATTAATATTCGGTATCAGGAGCATAA
ATAGGATCTATTGAgatattttaacaaatttccgaacaaagtttcaaatatttttttccaattgataGAATGTTCCAtga
aacattacaaaaaaattattcatcagGTTCTCCTAAAACTCCATTCCGTCTGTATTGGCCAACTGTCGAAACTCGAAGAA
TATCGCGAAACGCGTACCTACCGTATGAAGCAGCAGGCGGTCACCGCATTCGaacaacaaattcaaaattcgtgTCGAAC
CAGTCTGGCACGTGGCAATTCGGGTGACGAATGGACGAAAAAAACGGTGCAACGGGTGAGAAAAGAGCATCAGTTTGAGA
AGAATGATTTGGAAAAAGTGGATAATTCGTTGAATTCGGCGGCCCGGAAAGCTGTATCGTCGGGTTTTGATGCACTTTGt
gagcaatttttgaagtttttattgaaaattcaaaacttgcaCAAAAGGattttaaattcgatttttcgcgATGTTTtagc
aataaaattttgaaaaatgacaaatttttgaaataatttcagaaagagtgtaaagtttcagaaaaaaaaattaaaattaa
aatttattttaaaacttaaaaaaaccgacttttagcgaatttttttacgaaaaacaaagtatttaatttcataaattaat
tcaaaaaaaatatctaaaatttttgtgaaaaactgttttatacagtttcagaaaaatttaagaaaaaattttttttcaga
aaaaaccggattttctgttaatttgaaattatggaaaaaaaaaccccaaaggGTATTACGGAActacaaaattctgagaa
tgcgtaccgCGCAAAATTTCTCGtggcgaaaactacagtaattctttaaatgactactgtagtgttggtgtcgatttacg
ggctcgattttaaaattgagcaaaaaattatcacataatacgaagaaacgaaggaaaatgaaactaagttataaaaaaat
tcgaaaatcgagatcccgtaaatcgacacgagcgctacagtagtcaaaaattaaattaaaattaaaggattactgtagtt
ttcgctacgaaatattttgcgcgtcaaatgtgttgcgcaatacgcagaGATCTCAAAATTCTATGCTCCCGTAatagatt
tagaaaaattttccgaaaatttacgtctcgaaaaagaaaaaaaaactggtgtAAAAAATTACACCAGTTTTaatatttac
tgaaaaaaattggtaaaatctaaaaattaatcagctgaaattgatatgttttgggataaaaaattttggcgggaaactca
agttaaaaaaaaaaatttcagtatgcATCAGCCAACTGGAAGACGACGACGAAGCGATCCGCGCTTCATCTCTCATAATA
TTTCCATTAATCGATGTGATCTACAAATACGAAACGGACGTCGGAGTGATCGCCTTGCTCAAAGAGCACACCAAATCGAA
GCTCCCGTCGAAGCTGTGGATAAGTGCCACCTCACACATTGCCTCTAAGTGCTTCTCCATCGAAAAATCGCAAATCACGA
GACACTTATCACAGATTCTGTGTCATCTCATCTATGACTACCCGTATCACGTTTTGCACACAATTTTGATGTATGATGAC
GAGAAGAACGCTTCCAAGGTGAAAGGCTTCTTGAAAACGATATTTGACGCGCGAGCTGACCAACGGGATTCGTCGAAGCT
TAAGGAGATTGTGATTACTATTCGTGAGGCTCACCAGGCTTATAGGTACATACGGcggctaaattttttttgaaatttcg
aaaaagacgagaaattcgatttcttatcaagtttacaaaaatcttcgcttttttctgacaattttagTGTCGTGGTATcc
aatcaacgaaaaaaattaggttcttCTGGTTATTTTTGAGCATATTCAATAATTTAAGCAAATACTCTTTTACTTCTAAA
CTTTCATCGGCGATACGtgaacaatttccaaaattatataTTATCTAACGCTACAGCATataatttttaccaattttcat
tcattttgatggaaaaaagcATCTAGAACATGTAATATGTTCAATTGTTcgatttcaataaaaaccgaCGGCATCCTTGG
TTTGAATCGAAAGTttagaacagtttttttcagagaaattgcAATGCTTGACGTGAGAGGAAACGTTCGGATACAACGTG
TTGAAATAAACGGAAAAACGATGTACCGATGGCCACatgatttgaagattttcaagtGCAAATTGCGTCAATTGCCGATT
CCCACCATTTCGCAAAaggtttgtttttattttattaaaataatttaatgaaTATGTATTTGatcatacaaaaaaaaaat
gttttcttctaAATTCCAGATTGGTTGCCCGGGTGACTACTCGACGACTGACCTAATCACGTGGAAACGATGGAAAGATG
TATTCACAATTGCCGACGGAATTTCCACTCCAAAAATCTGGGAAATTGAGGGTAGCGATGGAAAATGGTATAAAACTGTG
TGGAAGAAGGACGACGTACGACAGGATGTGCTTGTTGAGCAAATGTTTGATGTTACGAATAATATGTTGGAGAAGGCGAT
GCTTCGGACGTATAATGTTGTCCCGTTAGACACTGAATGTGGAGTTATAGAGTTTTGTGGTGGAACTGTTAGCTtaagtt
cgtttttttttcgtttttgaaaaaaaccaaaatagtATTACGATAACACAATAtgctgagaatgcgtattgtacaacata
tttgacgagcaaaatatctcatagcgaaaactacagtaattttttaaattactaccgtagcgcttgtgtcgatttacggg
ctcgattgtCGAATATTACGGGGCCATGAGATCATGAGTATGCCTATTTACTGGCGCGAAAATATTGGCAGGCCGCGGCA
GCGAGAGAGCGTGTGGCGAAGAGAGACGCAGGTcccttcgctacgagatatttccCGCCAGAAAAGtagcattctcatga
tctcatggtcCCGTAATAGTGACAGCGATATTCCATTTATTTcacttcaaaaatcgagatgCCGTAAATCAACACAAGCG
CTActgtcatttaaagaattactttagttttcgctacgagatatttttcccgtcaaatatgttgtgcaatacgcattctc
agaagaaaaaagaggggggcagatagctcagtcggtagtggtggccgctagcagtctggaggtcacgagttcaagtccgg
cctcaccccctaggttcacccagcctctattgggaagtggagcaatccacgactggattatcggccacagtccccggcta
ggacgtggcttaaattacagcccagagggatcaccaccaggcagtgtacctgaatcccagatccgcagtgcatagcactt
gaagaacggatcgtcctttaatcctttaatcctttaaaaatgtaaaaaaatttcattgcaaaaatatcaaactatgagat
tttttctattatttttcagaagaagttATGTGTGGTGTGACACGAGAAGGCGGTCTCCACCGGGAGTTCAATTCAGAAGA
AGTTTCGGCGAGTAAAGTGTCGTCAATGATGAGACAAGTACAGACAGAGTCCACAGAGACACGACGACAAGTTTTTGTGG
AGATTTGTCAGCAGTATTCTCCAGTTTTTAggtaatttttctgaaagttgtcgaagtttttttttttgaaattcaaaaaa
attcccaaacaATTggccttttttcaaatttttccaaaaaataaaattacagaCACTTCTTCTACACCAACTTTTCGACG
GCGCAGATTTGGCggcaaaaaatcataaattacAGGCAGAGCTTGGCCACGTGGAGTATTGGTAGGTTTCGAactaaaaa
tgctaaaaaattttcgaagaattcGAACATCtcagattttttccgaaaaataataaaaacgttattttccaattttctga
aaataagaatttatTAGTTTCTTGCGAAATGAAGagtctcaaaaaatcatattttttttaaaaatcagatttttaaattc
tttttttaaaagttttatcgTGAAATTGAACGTTTATGAAAAATGGcgagaaaaacttttttttcgctttttcaaataat
tctcaaaataaaaattccagtgTGCTACATCGTTGGCCTCGGCGATCGACACGCGTCGAATATTCTATTCGATCAGAAAT
TGTGCACATTTGTGCATATCGATTTGGGAATGATTTTGGAGTATAGTAAACGAACGTTGCCAGTTCCCGAACAAGTTCCA
TTCCGTATAACTCGAGATGTGCTCGACCCGATTCTGATTGAAGGAATCGAGAATGGACAGTTGGCTGAGGAATGTACGCA
GATTATGgagaaattgaaggaaaatggAAAGGTACGGCGGTCTGGGGAAATTTAtacgaaaagaaaattttggactGACA
AAATTTTGGACTTGTAaagctatttaaaaaattcaaatttcccgccaaaaatattttttcaaagaatttgaattttagct
aaatttttaaacaaaatctgaagttaccgccaaaagttttccaaaaaaaatcgaatttcccgcctaaaatgtttttcaat
aaattcaaattcccgccaattttttttacacaaaatttgaatttcgcgtcaaaaattttccaaaaaatattcaaaattcc
cTGAATAGTTCAATTTCCCaccaaatatcaatttttctgaataaaattttagaatttctcgccaaatttctttttcaatt
ttttcaatttccaaaatttccaggtaATCCTCGGTGTCGCCTCTGCTCTACTCCGCGAAACGATGACAAATTTCCGAGAA
GCCGAACAGGCTGCCGGCCGCCCGTCCTACATTTCTGAAATGGCCATCGGACGGCTTCGAGAAAAGCTACGGGGCACCGA
TGACGGTGTGACGGCCCAATCGTCGAATCTTCAAATTCGGCGACTTTTACGAGAAGCTACGAGTGCTGACAATTTATCGC
GAATGTTCTGCGGATGGATGCCGTTTTTGTAGAgaaatcagagaaaatttttctcgaaaattaaaatttttactgtaTTA
TTGTTTTCTcgtatcaatttttcagaatttgctttgttattttattttacgcgcaaaataATCTTtctaatttagaaatt
ttaaaattatggaaactttctgaaatttctgcaaaattctagaaaatcaaaaaatttagttttccatcctaatttttttt
ttcgttgattttccccagaaaattcaaacttttactgtattattattttttcatatcatgtaatgttttttgttcaacat
TTACATGTTTTTCCTACCTCTTCTATGATTTCCCCTTCCCCCaggtctcatttttcttcacaatttttaaaattgattca
cTGTTGAATGTGTTGTCTTTTTTCTATGcgaattttattaattttatgaaaaaaatttgtaatatttttgtgtaaatttt
GAGTCTTCTTACACTACAAAGTTAACCATTtcagaggagtttcaaaataaatagtgaatttttacaaaaattagattttc
tgatttcagcGTACATGAATtgcccgttttcaacaaaataagacaactttttatttttgcccaattttttttcagccatc
taatgactgtcctttttttttgggcaaaaataataaattttctaaaagcgtttaaaactattatattttgaaaaaagacc
ATTTTTTAGGGCTTGGCAATTTTAAGTTCTCTAGCTACAAATTGAACCAATTTAgaggtttcaaaattgtgagtttttgc
aaaaattgccaaattttgccactttttaatggtttttgatgggttaaacctagattttctgaattctgcatatatgaatt
acccgtttttaacaaaattagacaactttttatttttgcccaattttttttcaatgactgtcctttttttttgggcaaga
aaaataattttttggaatttttttctgaaaatgttcgaaatttttgaagtttctctTGAAGCACTCCGAAAAACCAAACG
ACCAGCACTACTTGCAAAGTCCGAAAATttaagtttagaaaaattttgaagttttaaaagcTCCCAAACCAGAAACTCAC
GATATAGAAATTATTTCCAaacatttccgaaaattccaaaaaatgaaaaatcagaacaatttcgaaatttttttcaaaac
acttctgaaaaaaaccgaaactgcaaaaatttgaaaatgtgctAAACTCCAAACTGTACGATTTTCcacatttcagaaat
tccaaaattcgtAAATCTGCCAAATCCCTTCGGCGCAATAATCCCCCGGggtaccccccccccccgcccTAAAACCTTTT
GCCTCTATTGTCTCTGGcgcagaaaattgaaattaaaaaatgaatcgaTATTTTAAACTGTTATTCGTAGCCATCTTCTC
CGGATGTATAATCGCCTACACGAATCTATTCAATCGATCGTTTTTCAACGGGTACTGTAGTAATAATGCTACGTGGCAAC
AGTCACAAGGCGAAAGCGACAGTCACGTGGCAAATTCGTTGGATTTGTGTCGTGGCGATGGTGTGAAGCAGTGTATTCCG
CCGTTGATGAGGTTCAAACAGTTGTATCGGGTGAGaaagattatcgatttttaacacCCGtctcgccaatttttttctca
gaaattggaattccCGTCACAAAACTTTTACAGAATGtgaattttcgaagaaattgGAATGacacccaaaaattttctca
gaaatctAAATTCTCGGCAAaagttttctcagaaatttgaattctcgtcaaaaattttctcagaaatttgaattcccgcc
aaaatttaaatcagaaatttgagTTACCACCCTTCTCTTCAAGTAACAGTATTCAACAATATACAATTAAATAGCTTTTC
AAATTCCTAAAAAGTTTGCTggagttatcaatttttgattcaaaactcGCTAAACCACTTGCCCATGTAGAATACATAAT
CAATTCTGAATAGAACGCTATTTTATCCTATTTTCAGACATCAAAACCGAATAGCCTAATCGCATGtgtcattgaaaaat
cattttcgaCATTTCTTACTGCTATTATGTGCTTTTTACACGATCCACAAACATTTAAAGACAGCAATCGAACACTGGAT
TCTGATATTTTTGGAGACAGGTTTGCGGCAAACGAACTCCGCTGCCGACTCTCgaattatcaattttgcaGGCTTTGTAA
GGATAAAAACGAATTTACCGAGTTGAAGAAGATCGGAAGCTGGCAGAAAATGTCGATTTTCACTGTGGTTCGGAATCCGA
TCGATCGGTTTGTATCAGGCTTCACGGATAAATGTTTAAGAGAAAATGTctggaaaaagttcaaaaatcgatgCGCCGGA
TGTAAGACTGTGCGTTTTATTTGCTAAAATCTTTTacttaaacaatttttttggaatcttttATTTTCGGGAGTTTCGAA
AGTATATTGGagttttttagagaaaaaaatatcaattgaaaaaggttttttgaaagggggtaacatttttctaggccact
agGCTTTGtaaggtggcctagaaaataatgtaaaaatcTAGGCCATAAGGGTTTATTGCGTGATGGCCTATGAAAAAGCT
AGGTCGCCATAACTTTTATCAGGGTTTAGGAAAGTTAAAACTTCGGGCAGCAAGTTTCGCATAATGACCTAAAACTTTCT
GGAGAACTAGGctataaaaatgttcatgATGGTTTCAAAAAGCGGAACATTCGGTGACCATAatcttctagaatttttag
gaaaactaggccattaAGGTTTCTTCCGTGGTCTAGAAATTCTGGAATACTAGGCTGCcagggtttctaggccacataAG
AAAGGCCTagatacaaaaatttcagaacggTCTAGAAAAGTGGAtaactaggccaccaattttctcttcggagtttcaaa
aatatatgattcatgatttacttttttaagagttttttttttcaaaaattctaaacttttgACACTAAAAtgcttctgaa
tttttgaaaactttgaaaattaaatgtttaaaaataattttttgaaaatctctcaattttttttcttcgaaaagctcaaa
aaaacgataaatttccacattttggCCAGAATTTAACATGTTTCGTCGATAAAATGTACGATCGGATGCATAGATTCGCG
CGGAATCCGTATAAAGGAATCGATTTCGACGACAGTCACTTTTTCCCACAATCTTGGTATCGGTAAACGCGCTCTATAGA
TAAAGtctcaatggagcgcatttgcattttgaaatttgatatattTGTCGTTTCAGGAGATGCGAGTTCTCGTCTCATCT
TGTcaaataccaaatttttcaattagacGGTGCAAATTTCACAAATCAACTTCTTGGACTGCTGTCCGAGCGGGGAGTTG
ATGAGAATGGAATTAACTTTATTAGTGAGTCTTAATCAAgtttgggtctcaccgcgaaaaCCGTAATTGATTGGGGACAA
TGGGACCCAAGAGAGCCCAATGGAGCGGAATTGCAACTCCTATGAATTTTCCAGACGGAAGTCTCCATCACCGGACCCCA
CACAGCACAATGGATTCCGTGGAACGGGCGGCCGTCGAGGAAACTGTTCTGAGCAGTCCGTATTTGTTgcgaaaaataat
tcaaatgtattattttgactttttgctATTCGGGTATAAGCTTCCTGATATTCCAGTTGGAAATTAGGAAAGTTCTTTAT
ATGTATTTAATTGTTGTTAAAtagtaaaaatcgataaattgcttgaattttgataaattacggccacgtcaatttttaga
taattaacgggcaaaaaaaatctaaaattcttacaaattgaaaaaaaaaatttcacaaaaaataataacatttAGTCTAA
ATGTGTTATAGCTTAGGCTGAGGTTTAGGCTTGGGcaggttattttttaattttcaaggtTTCTCATTACATACTTTATT
TccgaaatacaaaaaagaagTCTCACAACGAGTCATCAGTGCGTGTTGGTGGGTGGGGTGGGAGATTCTGGTGGCGACCT
ACAACTCACAAACAAAGATGACAACAGGGAAAATGTACACGTGGCAATATGGTGAAGCTATATGTATATATAATGAATAA
TGATATGTAAATTTGCATAATACAGGAACAGTACGTGATTGCTGGGGCGAGTAGAAATGTGGGTTATTATCTATCGATTA
CCATTACACATGAATTACGCTGGATTACGGttagaattttgtgaaaaaaaatgagtaaaacgCTGGGGCTATAAATCTAT
AATTGTCGAAGATGCTCAACGAGCCAGGAACGAGGGGAACATTGCGTCAAACTGGGCGGTCAATTCCATTAATGATGGTG
CAGCTTGTGCATTGATTGCTGCAGCAGTAGGGACTCCATGCCTCATCACCGAATCGATAATCTTCTTTCCAGATGAGAAA
CGCTCGAGACGGGAGGCGTGTTGGAGCACACGCTGCTTCATTTTCTCGTACCATCCAGAGTAGAGAAGCAGAATAGCTGG
TGGAAGTTGACgttctctggaaaaaaacaagattttctCTAGTTGCCTTAACACTTGGATTTACAGAATTAGTGAATATT
TAAATcagggtgggcggcaattttttttccggcaaattcagcaaattgccgatttgccggaagtttttaaaaggattttt
aaaagacggaaacacttaaaactgtgcctttttgaaattttctcccGATTTCtttacatattttcatagattttactgac
ttttcaaaataaatgtaggaacatttataggatgcgtacaattttgccgattaaaattgaaactgtgaaattttcagaaa
aaatgtgccgaatcacaatttgccgaaaattttagttccgacaatttgccgtttgccggaaaaaaccGTTTTCCAAGCCA
CGTggatcattttttgaagaaaaaaatacgGCAAATTTACAGAAACTTTAGTACCAtgtggattttttaagaaCTATTGC
CAAAGTACGTGGAatgttcagaaatttttttgcctttgtgaaattttggatttttctggattttcggaaaaaaattcaaa
tttttctatgaagacgaatttctgatttttttaaaaatttttcacgaaCTCAAATAATACTCAGACGCGAAATTTTACGT
TTTCCGATCAAAACACGGTACCCGGGGTCTCGAATCGACATGCAGTATTTTTCTCGCTTTGTCATAGTTTCTcgataaaa
atggatttttttgaattcaaaatccTTAAGTTTCTACCCAggggagaaaaagaagactataaaaatttgaagttaaagta
ctctttaaaggcgcccTTTTTTCGAACttaaccaaaaattgtcgtgtcgaggcCTGGTACCGTATTGTGGTGcgaaaatc
atttaaaaaattgcgtcgatttttggttttttgttattttaaaaaatgttcaatttttcaaaaatagcttttagataaaa
ataataggtttttccttctttttttccggctaaataattttaagaatCCATTTGCCACGTTtcatcacagaaaaaaaact
aactctGTGCCAATCAAAGCGGCGGTGCAAATCGAAATCATTTGCTGAACGACATAGTTGCCATACTGGTGGAACAGAAG
AATATCCAACGCATCACGATTCGACTCGACATCCTTCACATATCCACTGAAAATCTCCTCCATCATCTCGTGAAGCAACG
CGGGCGGTGCAAACAAGAACGCTCCCTCGATGACGTGCGACGCATACTTGTCCTGTGACATTGAGAGCAAGTTACGGAGC
AGGCATTTATCGATGATAGTGTCTCTGTACATTTCCATGATACCCGACGATTTGATGACGTATTGGATGACGTAGTTGGC
GAACTCGTTGGAAGACAGCCGGTAGCAATTACGGACGATACACGTCATCAGAGAATGCAACAATTGAATACGGAATTTGA
AACACGGGAGCTTGGGATTCTCGGCGAGTCTATCGATGACCTGTTGCACGAGACGACATCCATACTTGTCCTGGCACACG
GCCATCAGTGAATCTCCTGACGAGAGGAAATGCACGAAAAAGGTCCACATGTCGACTGGAAGTTGCTTGACGACACGTTG
AATCACGTGGATCGAGATTTGATCATCCAAGAGCTCAGCACATTGCCGCCAGGTCGAATGTGCTGAGCTCTTGGATGAGC
TGGAAGACGTTGGAATGgtcgaatttctgaaattaacaaattattgatttattacACCTGGAAAGGCCTAAAAAGACCAA
AAATAGccctaaaaatttcgaagaaatggattaatttttagctaaaacgtaattttttgccaacttttctgtgtcgcgat
ttttttaaaccaaaatcgaaaaatttcgtttttcgatattttgaacaaatttcaattttttcgggaGAATATCTTAAAAC
TTAATTATTTTCCTCTAGGAGCcattttgtatgtttttttcatcgacaaaaaattttcgttaatgtgtgcacctttaagt
agtactgtaactttaaactttcattgctgcggaattttttaaaattgattttcaatgtttttctacAGTTGTCGTCCAAT
TTCAtgcaatttagaaaaaaacagaaggaaaaagtgaaacatcgattttaaaaaaattccggagCAATGAAAGTTCggag
ttacagtactctttgaaggcgcacaccttttttgttttaacaaaaatttgtcgtgatGAGACTGGGGACAGTttttcggc
ggaaaaatcgcaaaatttcggctaatatcgaagaaaaatcaatttccgacCGCTGCGACActttagcaaaaaattgtgat
tttagccaaaattcagttatttttcGGAATTCCCGTGGCGAGACGTATTTCTCCCACCTGCAGAGCCAACTGCACAACTC
GACATGCGAATTTATCCTTGCACATGGCCAAAAGCCCTCCGTCGATCATTTGACGAAGCAATTCCCGCTGCTCGGCCGGT
GTTGCGAGCTCGACGAGCTTCTGAACGATGAAATTGCCACTTCGACTGTGGCAGAGCCCCACGAAGAGCGTCGTGGATTC
GGTGAGCTTCTCGAAGACGGCTTTACGAATCTGATCTTCGGAATCCAGTGGGTAGTTGGCCTCCAAGAACTTTACGCCCG
ATGGATCGATTGCGAAATCGATGAGCTGCCCGTTGAACAGCACATCTTCGAGCGAAATGAAAATCGGAGCAACTGGTGGT
GGGGTCTCATCGTCGGAAGATCCCGATCCACTGTTGAAGATGTAGCTGTCCGAGTCGGAGGAGGTGGTGTTGCTTCCGTG
GCGGTAGGGAAGAAGCTTGACCGGCGGCTTTGGATtctggaaattcgaattttaaatttttattatattttctatttaaa
ttaGAAGTTTTTATGCAATATTCTACCTTGTTCTTGTGAGTTTTGTTCGACAAAAGCGAGAAATCCGGGTCGAAATCGAA
CGACGCGCCGAGCATGTTGTACGAGTCTGTGCTTCTACGATTCGGGGTCATTTAGACAGAAATGAATGAATACAGGTTAG
TAgacgctgaaaaattttgggaattaggattttcaacggaaaaaagagtgaaaatgagaggaaaacatgtaaatttcaac
gaaaatcgCGAAATTACCGCgcatcaaaattcaaaattgaatttttcgcggtGGCCCGGGTTACGGtgatttttaaaggc
gcatggttGTTTTGAGTAAGGTCTTGAcgcgaaatttaaaattattgaacatttttattttatttttacatttttaaaga
aaaaaatgattaaaattcgattttttaggagaaattaaacattttcacaaaaattgcaagaaatcGCTcgccaaaattcg
aaaatgaagAGTTTGGCGGTGCTCATGGATTACGGTGGATTTAAAGGCACATGGCTTTTTTGTATTAGGTTTCACCACGA
AACTTGGAGTTTTGATAGTTTGCTTCCCATTTtgggatttatttttttaattttcgctcgattttcacacattttcactc
atttgcactcaatttttttgcagaaaaatgtcaaTGGATATTGTTATGAAGTCAGATGAGCAGCCGTTCATCTCTGCGCC
TGTATGCTTTAAGTAAGctccaatttttgttattctggcctaaaattatttttttgatttccagaACGTTCGCATTTTTC
GCCAAAGCATCCGCAGAGGAATGCAAACTTCTCTTCGGGCTCCAACGCTCGAGAAAGTTTCCAGCAGGCCACGGGGCTCT
CGGAGAAGATCACGGAAGACATTTACCGCCAAATTGAGtaggtttttcgatttttttacccttaaaaactactatttttc
tattttccagcGTCTCCCACATTTCGTCGATGGTCTTCAACAGAGAAATGGACGGTGGCATCGAGAGAAATCGGCTCGGC
TCGCAAGCGATTCTGCTCGACGAGAACTCCAGGCGCCGCAATCCACAGTTCAAATCGATCGCGCTCCGCTCTCCGCTACG
ATCACATCGATCATAGAGCGTTGGCAAGGAAATCGCCTCATCTGATGCCTCCGACTTTTATCAAAGAGGAAATTATGGAT
GATGAGCTCGACGAGGTGAAGGAAGAAGTGGTTTCCGTTGGAGAAGCCGCCTTGCCCACGCCAAAAGTCGAACTGAACAT
GGACCATCCGGAAAAGGACCTGATCATCAGCATTTCCGTGTATCTCGGCTACACCCGTACCCTTCAATACCACGAGATTC
GCCTCGGACGTTTGATGAAGATCACGGATCGGCTCGAGCTCACCGGAGATCACACGCTTCGCGATCTGAAAAACGCGTTC
TCGTGCCCCATCGATTTCTCGTTTTCCGACGATTTTAGCGAGAAAAAGCCGTCGTTCAAGGATATGGCGAAAAATAAGTG
GCCGTCGACGATGTTCTTCATTCATGACACGTTTTATATATAActggaaataatttaatatttttcgaacaaatttgaaa
actataaaaccatcttattttgataaaactccGCCGCTGCTCTCTGAAGCAATGAACTGCAATCAGACATCGAAGGGATC
AGCCGATCACGGAACCAACCTGCCATTgagcttctgaaaattaatatatttgatTCAATTTATTGTACGAAATCGTTTTT
ACCCATATCTGTGAGCTAGCAAGCTAGCTAATCGTGATTAATTGTTGGGTATTCCTTCGCGTTCTTCAGCTTCTCCACAA
GCAAAATTCTTGTCTGCTCATCACAAATGATGTCATCAGCATCGCTCTGATCttgaaaatcctgaaattataaCATTCTA
GAGGGTTTCTGATGAGAATAGTTACCTTACAACCAACACCAAATACGTTCTTCATTATGGCATCCGGCAGCTTTCCATAA
TCGCAGAAGAAGTGCTCGGCATCACGATCGGATGCTCTATTTGGGAAACGACCGATGTAGACACGAACCATGTTGAGTGG
CCGAGAGAGGGATcatctgaaacatttaaatgttAACTAAACAGGAGtttagaaactttaaaacaacCTAACCTCCGTGA
TAACGTAGTTAGCTTCTCGAGTgagcttcttcttcaaaataaaacagaatGAAACAAGAATCAAGTGggtaaaattgtaa
aatgaagtatttcagacattttcgcTAATTTTGGCAGTAAAAACCTataattttggtaaaaatcgcttgtattctgaaaa
aagaactcaatatttaattttttataactgattttaaagagaaacaaacgaaatatatgaaaaaatcgaaaaaatccctG
AAAAAGGCCTCCGCAATATTGATTGTTAAAGGGACACCGACTGTTCATCGAATGGGTCCCGCCGCGATTGTCCATTTCGA
GCgcttttcgcgattttttacTACTGTAAAAAAGTGTaggaaaatgtcgaaaaatgtcgaaaaatgacgtcacaaatgta
tttaaatacatgtttttattgttacttgaataaggcaaaatatgtatttaaatacactttaattttccgacattacttga
ataaccccataaaaaaccccgaaaaaattttttttttgtgaaaataaccAGAAAAATACatgttaaaacaattttgtgaa
caaaaaactaaaaaatattttttttgcagagatgAATCCCACGTGAACGTCGAATTTCCACGCCGCCTCGTCGAACGGAA
TTTCAGAAGAATCGCATGTGACACGTGCAAGGAGGCGTCGGCTCAGTGAGTACAGAAAAATCCATGgggattttttagaa
attcggAATTGATTCGATtcaataaaatcgatttttatattaaaaaaaaggattttattggtttttaaaaaatttaagaa
aaaattacaaaaaatctataaaatcgattttttatttaaaaaattgaaactcaaTAAAAGTTCTttctaattttagaaaa
atcgattaaaaaataatgttttaaaaatcagtaagaatcgattaaaaattcaatttcatcgattttatttattttaaaaa
aacttaatttttatgaaaatcgaTCATATCGGagtccaaaaaataattgggaaaaaactaaattttcaagaaaataatcg
aaaaattttaattttgttcaaataattgataaaaactcattttttaggttttttttcaaaaaaaatttgaacaaaaaaca
catatttctcgagctttttttcacaaattgacccgatttaaattaaaaattcataagcTAAAAACCTtctttttttaacc
aaaaaaaaaacgaaattcccaaaaatcatcaattaaatccaattttttcagctggaTGATCGTCGACCACGACAATCTGC
TTCCCAACTCGCCAGGCTATCTGTGCTCTTCGTGCTACAAGGAATTCTGTTTCGACGTGAACGGCAACAAAGTGTGCCAG
TTTAAGGCCGTACCGTATTGCGATCGAAAGGACATTGGCGACGGACGCCAATTCTTCACCGAGCTCGATCTTTAGAGagc
gaaatttaaaattctgtatcattttttgttgtttttttttatgtttttcgatttgattgtttaattatcaatttttggcc
TGTAACTGTGTATTTgttgaaattccaaatttcgttttttttttaaataaaatttctgtgtgcaaaaaaatttatccaaT
AAATAAACGGAATATATCGATGATATGGCAAGTAGGGGGAAACGGACGGGAAAATGATTATTTACAGAAAGGGCGCGCAC
CAGAGGTTTCTCGGGGGAGCCCCGAGGCGGGTGGCGGAGCTTGGCTCAAAATCTGTCGGAAAAATGGGTGAAATGAGAGA
AGAGGTAACCTAGAAAATGAGATGAGAAATTCGgaagttttgggaaaaaaaaatcaacttttgaacaattcaattgaaaa
atcgataatattgatttttttaaaattctctaAGATCGATAAATCTggtttggaaaaatcaataaaatcgaaTCTTAaat
atctttttaaaaaactattttcaaaaatcaataatatcgatttttgaacaatttgaaaaatcgataatgttgatttttaa
aattaaattttattgattttttgaaaatcgattatattgttgattattgatttaaaaatcacCAGAATCGATAAATCTGA
TTTggaaaaaccaataaaattgatttttacaaaaatcagccaataaaatagattttttataatcaaaaaaatctattttt
aaaaccgaaaaaatcgatatttcaaaaattgaaaaaaatcgataaatcaataaatcaatacaTAGGTGAGCTCGTCTCGT
CGATTTGTGTTTTTGTGATTGGTCCCGGCTGCTTTTGAGATGGCCTAGGCGTTGTTCCGTATgacattctggaatttttt
tttgttgggaatttggcacgcccacaaaatggacgGTGGcggaaatttaattattttaaatacctttctggataaaaaaa
atcgatttttccactttttcgagtgaatcgaaaattaaaaaaaacattcaaaattgtttagggtctcgccacgaaaaact
cacaaatgCACGTTATGCGGAGTGTCGTCGGATTCCGGTGTGTTGCTACGGATCGTGTCGTCCATGCTCAGCTTCATCGT
CGATTGACGTCGCCGTTTTGTGGTGATCTGAGCgagatttattgatttttaaaggcgcatggcctagaaaacacAACACT
TCGGCCACGGACTTTGGCGGCcgagttttctaggccatgctGCGGCATTTAAAGGCACATACCATGATAATGAAGATCGC
CAATCCGAAAATGATGACCAATGCGAAAGTGATAATTACAATCATCGATGATAAGGAATATGATGAAGTTTGCGTGGAAA
TCGAATCGATGTACGCTTGTGACGTCATtcctggaaattattgatttttttttggaaaaaaattaataattactTACCGT
CAACAGTAACACTCAACGAGTCAATTTTGTAATCCGAAATCATAGAGTTATTGCGTGAAAATGCGGCTTCCAACctgaat
gttaaaaaaaaatctataatatcgattttttgaaagtttttcgaaaaattgataaaattgacGATTGATTGTTTGCCCAT
AGAAAcagataaaaatcgatataacttaatatcgatttttttttgtgcacctttaaagagtactgtaacttcaaactttc
attgctgcggaatttttttatcggtttttacaattttttgtacagTTTCCGTCCAATTTTACAGAATTGAACAACAACAG
aaggaaaagtgaaaaatcgtaaaaaatgtCCGCAGCAATGaaagtttgaagttacagtactctttaaaggcgcacacctt
ttttgttttaacaaaaatttgtcgtggtAAGACTGGGGACCGTTTTTTCGGCGGAGAAGTCGCAAAATTTCGGCTAAtat
cgaagaaaaatcaatttccaacAGCAGCGACAcataaaaattagcaaaaaattgtgattttagccaaaattcagttattt
ttcggaattcccgtggcgagacccatttcTCCCACCTGTAGAGCCAACTGCACAACTCGACATGCGAGTTTATCCTTGCA
GATGGCCAAAAGCCCTCCGTCGATCATTTGACGAAGCAATTCCCGCTGCTCGGCCGGTGTTGCGAGCTCGACGAGCTTCT
GAACGATGAAATTGCCATTTCGACTGTGGCAGAGCCCACGAAGAGCGTCGTGGATTCGGTGAGCTTCTCGAAGACGGCTT
TACGAATCTGATCTTCGGAATCCAGTGGGTAGTTGGCCTCCAAGAACTTTACGCCCGATGGATCGATTGCGAAATCGATG
AGCTGCCCGTTGAGCAGCACATCTTGGAGCGAGATGGTGATCGGAGCCACTGGTGGTGCAGTCTCATCGTCGGAAGATCC
AGATCCGAAGGTGTAGCTGTCAGAGTCGGAGGAGGTGGTGTTGCTCCCGTGGCGGTAGGGAAGAAGCTTGACCGGCGGCT
TTGGGTTCTGGAAATtctatatttgaatttgaaaatcaacaaaattcaatattttaccCTGCTCTTGTGAGTTTTGTTCG
ACAAAAGCGAAAAATCCGGGTCGAAATCGAATGAAACGCCGAACATGGGGGCCATTTGGACAGAAATGAATGAATACAGG
TTAGTAgacgctgaaaaattgggaatttcaattaatttaggattttttaacggaaaaataagtgaaaatgAGAGGCAAAC
ATGCAAATTAAAATCGCGAAATTACCGCGCTTTGAAAGGGACTCCACCGATCGGAGAGACGAGGGAAGTGGAGAGACGCA
AATCGAAGAGACGccttttcagacattttttcgtGATAATTTTGCATGAATTGGCAAGTAGAGCTTACACGTGATGCGAA
TCATTGATAAAAACATCAATTGTTGTTTTTAGTGTACTGAAATTCCGGCACAATAgctctcgtaaatcgacacaaaagTC
ACTCCGTGGAAAAGTGGAATTTGGAtaattttgttcttttttttaaatatgattaACGTTTTTGAAGGCTTTTGTCTCAT
AAttcatcaaattcaaaacCGGAATTATCCAAATTCCACTTTTCCACGGAGTGActtttgtgtcgatttacgagagcTAT
TGTGCTGGAATTTCAGTACAGTAGAAAcagaaaatgttgtttttatcAACGATTCGCATCATGTGTAAGCTCTACTTGCC
AATTCATGCAAAATTATCacgaaaaatgtctgaaaaggCGTCTCTCCGATTCGCGTCTCTCCACTTCCCTCGTCTCTCCG
ATCGGTGGAGTctcttttgaaattcgaaaataaaaagtttcgcAGTGCGCCCGGGTTACGGTGAATTTTAAAAGCGCATC
ACGGTTTTGAGTGAGGTCTCGACGCGAAATTAGCCGTTTTTGAAGATTTGTCGtttattttggcatttttgaaggaaaca
taagtgaaaataaacaattttaatctTAATTGAGAGaaacttgaacatttttacaaaaattgcaagaaattgcgcgttaa
aattcaaaaattagaagtaTCGCGGCGCTCAAGCCGTTGATAACAAGCCGTTATAAACTTATATAACTATATAATGTAAC
TCGATGATTTGTTGATGTGATCTTTAAAAAGGTTGAAACTGCCCCAGTCGATGTCCGCGCCAGAGGCGCTGTCAGCGGCT
GgttacttatatataaaaaatatcggGAAAAACGCACTTCCGTTCCAtttgtttctttgtttttgtgacgtcactgAGAA
TTATGGGCGGGCCCGTCTGCcttcgtggtaagacccatcgtggcgagacatATCGTGGTGATAtccttcgtggcgagacc
catcgtggtgagacccatcgtggcgagacccatcgtggtgagacccatcgtggtaagacccatcgtggcgagacctttcg
aaaatttggtgggaattcaaattttcttagaaacattttttggtgggaattcaaaattttcaaagaaaaactttggcggg
aattcaatttttcaataaataattttggcgggaattcaaattttctaagaataattttgacgggaaattcaaatttgttg
aGAAACTCGAGTAAAtgctggaatgttctagaaccttcctGGAGATTGGGGAAAATTTTAGTATGTTCTAGAACCATCGG
CGAACttaagaaaattctggaaagttctaaaaccttctagaaaattcgtgaaaattctggattgttctagaaatttctag
aaaattcgagaaaactcTGGAACGTTCTATAGAaccttctagaaaattcgggaaaattctggaatgttctagaaaatCTT
GTTTGCCAAAAGCTCTCGGAAGGAACCGGAAAAGTTTCTTATGATTTGAAGAACGTCTAGAAACgttcaagaaatttaga
aGTAGTTCCAGGAAACCTGGTATTTTTAAGTTGTAACTCTTGAAAACTTAGTTATATAATATTCATGTTGCGttaaaaac
ttctggaaaactgagaaaaacgTTCCAAGgcttagaaattttagaatttcatcTTAATTTCGAgtacgccagtcggagca
cgcgcATTGTGCGAACGGCTGGTATACAAACAATAGTCAGTCAATCCCAtggatcaaattttgaatttttctaagacTGA
ACTGTTCCTTTGAtatgcaaaattttataaaattgtctGTTATTGAAAGACATGAAACAAACTTGAATTACAGTAATTCT
GTAAATTCTgaacttactattagaatCCTTAGTGAGCACACTTGAAAACGAATGAAATAAGGTATGTGAGAATACCGTAT
CAATCAGATACGTCTGACActtccccaaaaaaaactatcagaaTATGAGTACGATATGTTATTACTAGTGTGCATCTTTC
CGCGCGACCATCATGGCTCAGCAGGTAAGACTTCGGCGACGCCTCGAGACGACGAGGTAGTTGacgacttttttcatttt
ttaggcAGCGCCCAACTCTTGTCCGAGGTCTACAGGCTACATGGTTTGGACGGACAGAGTATTTGCTTTATTAGTAGTAA
CAGAAATACAcataaaatcaattaataaGATCCATGAAATGCAataaaaatccagttttcacCCATCTACTATGTCTCTC
ATTGAAGAACTTTTTCAGATAGCTTTTGGTAtagaatatattaaaattcattcttcgattttctgtggaatttcttattt
gaaagctttttCCATACCAGACAGTCACTTCTCCAAATCCAtccttgaaattttctttggGGATATTTAAAATATCATCG
AGATACCAACAATCTACTGGTTTTTCACCTACAAGACGTGCtcttgaattgaaaatgtctggGATATCCTCTGGAATATG
TTTTTCTCCTTTGTCATGCTGATAGTATAAGTTGAATGTGACACTTCCATTTCTCTGGCTGTTTTGTTCAGTCAATCGGA
TTAGCTTTGCTGTGACTCTGTCCATATTGTCCGGAGTAATGAGGAGATACGTTTTAGGAAGTAGAACAGTCATACTCTTG
GCTGGGAAGTTTCGTTGAACATTTGCAATCACATTGTCCATTGGTGAATAATAGTCGTTTTCCAGTTGTTCGTTCATTTC
GAGTAACATATCCTCAGAGTATTGTAAATCGATCTCCACTTTTTCCAGAAGAACCCTCGAAACGGGTTGGGTGTTGAATG
GTACATTGAATACGGCATTTGAAAAGTCTTTAGACGTTTCCAAAATGAAATCCATATTTGAACTAAACATAGTATTAAAA
TGACCACTGTAAGCTTCGAACCGGAACTCCAGTCTGAAATCCTTAACATTCCACTTTGAAATAAGCTGGTATAAAAAGTC
TCTTGGGATTGAAAGGAACTCTTTTCCCAGTATTAAAACGGTGAATGTGTGGCATGTTACCAATGAATTGAGGAAATAAT
TTGCTCGAGCACCAACTACGTACCGCCCTAGTTGCTTTTCGTATATGGTCCGATAAAACAACCTGTAAAATGTAATCTTT
ATAATGTTCCTGAGCATATCATGTCAAGAGTGTCTGAGTTTTtcatcaacaaaaacaaaatttgatttttttgttaattt
tctaaacaatccgatttttggttttccggaaaattgaaacatcgaaattttccgtttttcaatatccaattattcgattt
tccgatttcctctcagaagaacgaaaaaaacgagaataaAGTTTCCATGACATTGATCGCAGTGGGCTGTTTGTTTTTGG
GATAACTTTAAGTGAAGGAATGGAGAGACTATCTAAGTATGAAAAACACGAGAATTCACTCTTTTGAGAACCTGTTACAA
TACGTGTACTGTTATAATAGAAAAACTAAAGCAGTGATTCAAACATCTGTTCGACGGTGTTCATTACAAATGTATCAATT
TACACTCACCAGTCTTTCATTTCCAGCGCTTTGTAATGACGTGGAGATATCCTGATTTGATTTAtgatttctattatttt
taattctccAAATAGCTCTTCTCCCAATATTCGCAACTCATCAATTCCAAAATTGCTCAATCGAAGATATGCGAATTTCC
CGAATAGTTCGTTTAATCTGTCCATAAATCGATCATGCTCATcaactccaaaattttccaacatcaaattcaaaaactgc
tGCGGTATCGAATTTCCACCAAAATATTGAAGTTGAATACTATGAACTatacagtttttatttctatGAATGTCTCGACA
TATTTGACAACCAcagcaaaaatcatttttatattcttcAACGAGTCCATCTAAAAATCATGAATGTCAAATCAGTAGTT
CAAAagccatatattttactcagaattctgaaaaacaggCGCTCatgtcaaaaattgacttaCAATCTACTCCAATCAAG
CAATCGTGTATGAGATCATTGAGTATAATTCGAGCATCCACTCCGCacgaaatttcgtttttcttaaTCGGTTCGACATA
AAGCTTGTAGACTTTCAcatttaccgtattttttaaaaatctgaaaataatgttaCAGCTGAGtacaaaacattaaaaat
tggtttaattgattgaaattttcaccACTTCTCATATTGTTTCCACGATCACAAAAAAGCATAAAAAACTTCAACAGACT
cagaaaacactttttaaaggcAAGTTTTGAACCAcctattttgatgaaaaattgtctgaaacaCTTCTCAGATCGACTTT
TCCCTAGCTCAAAGTGATCCTCTGCCGCTAGCTCTTTTTTAGAGTGGTCATTCGAAAGTCCGGGTTTAAGTTGAAATATT
TCCCTTACCGGTCAAAATTCTATCaacatcaaaataaaattgaattttttggtagtTAACAGAGGAAGCGGCGAGCAAAA
AAACCAGGTTTTGAACAATTGATTTCAACTTACACGAATAAGTGTTTCACCTTGTTTTTGTTTATCTCCAGTGCATTTAT
AAGAAACGAGCAAGTGCATCGACGAAGCTGTTTTAGCGGAAGTTCAGGATCTACTTGATTGTTAATGAATATTgatcttt
ttcttcaatttttacaagttttgaaactgtgaatttgtatttttcgatgctcatttcgaattttgtgcaaaacttCTTCG
CTGaacaatttatttatcagctgaaaaaagagcgaattaaagtaaaattgaACACAATTTTGATACCTGTCTATAATTAG
GGATATCAGTCCgctgtattgatttttttgtttgaaaaactgagtttttgtttatttgcagcggcaaatttttattaatt
ttttttgataaaagttcATCAATGCCATCAGTGTTGTGGCACCACGGAGTGGCGGAAGACCGAACCCTTTAAGCCTCAAG
AGGAACCGAGCAACGAAGACTATGTCAGAGGTGCAGCATGGCATCGTCTATTTGTATATGTATTGGAAAGAACAGAACAC
AGTTTCAATAAATATGTTTATTACTCCAAAGGGGAGATAATCAACAGAGGGGGAGTGGGTCGTACACAAGAGAGAGGGAA
TTGTCTGGTGTGAGAATATCACGTCCTGCCACGCGGGTCTTTAGTCTGAAAAGGTCGAGTGTATGAATAGTCGGGGTCTT
TGCAGACTCGTAGAATAATGTCTTTGGTCAACTACACTTTCCAAATAAAGGGAGGGAAAGGTAGGAAACGTCGGCAATTA
GTCTGACTGGGAGCTGTCAAtaacgggggggggggggaagagACCAGCAAAACCGAACCAAGAGTGGGGAGGAGAGTTCC
TTTCCTGGTGCCACCGACGCTGCAGCTCGCTCCGTATCGTCGCTCATTGAGTCGCCGCGCAGCCAATCGTTGCTACGGGG
CGCGAGTGTAACTCTCGTTAGAGAGCGTGTGGGAGCAAGAGACGCAGAAATACAGTAAACTTCTGCGACTCCTAACTGTA
TGGTAAGCTTAAGAGCTGGTCTTAAAAGGTCGAATTGAATGTACCCCTCGCTCGGAGAACTGCTGAAGCAGTCGAGAGCG
AGACATTGTGAAATGGGCGATACAGCAGAGCCCAGTTCACAACTCTCCGGGGGGCGGGACTTGTAGGCTGGTTCACGTAG
TGAACTTAAGGTTTGAAGCCTTCCTTTGCCTTTCTTGGAAGAGATTGGCGGAGTGGAAGGTCGTCTGAGCTCCTGGCTTC
TTTTCGTGAGCGTTCAGCTTCTTTTGAAGATCTAGTATTAGGTGAGCTCGGAGCTTCTTTTCTAAATCTTGCTTCGTCTG
AGCTTAAAGCTTCTTTCCTggatttaataaattttaaagatggaAGCATAGGTAGTGAGGGTTCAGGAAAGTCGGAGTCC
GTCTCTTCGtctttttgtggaattttgtCTTTATTGTCTATGTCTTCCGCTGTAACCTCAAGAGGATACAGTTGATTTAG
TGATCGTTCCAACGTGGAGTTATTGAAACGAACTCGTGCCGATTCAATGTTTCCTTCTTTACTCGGAATGAGCTCCACAA
TTTTGCCCAGAGGCCATGTGTGTCTTGGCAACATTTCTTGTCCGACGAGAACAATGTCTCCTTGTTTAGGATCTCGAGGA
GCATCCCTTGTATTAGTCTTTTGTCTTTCTCTCAGAAACAGGAGATATGATGTCGACCAGATTTGCCACAACTTTGCAAC
TGTTGTTTCAACTCTGGCTAAGTGTCTTCTCGTGATTTGCTCTGTTGATCGAGCTGTCTTTGGAGAATATTCCATCGGTT
CGTCTAGATCAACTTCATTCGGTGCATCTAGCTGAACTTTTGGTAGTAGAAAGTCGATTGGGCGGAGAGCCGTCAGATCA
TTGGGATCTGTGTTGTCTGGTGTAAGTGGACGGTTGTTAATCATCCCTTGCACCTGTCTTAACGTGCTGGACAGCTCGAA
GAaggttaacttttttttgccaatagTCTTGCGAAGTTGGTGCTTCGCAATTCCAACAATCCTCTCGTACACTCCACCTT
GCCAAGGGGCGAATGGAGTGATGTTGTGTACCTGAATTTCGTATTTGGCTAAAAAGCAAATCATTGAGTTGCTTGGTGCG
TAAAGTCTGATGTCTTGGTTGACCATTTGGTGGCCGAGTGTAAATGTTGGTGCATTGTCACAGTAGATATGGGGCGGAAC
ACCACATGCACTGGAGATTGCTCTGAGTGCGAGCAAGTAGTTGGCTGTAGTAGCGTCTGGAATGAGTTCTAGAATGGTAG
CTCTAGTCTTCAGACAAGTGTAGATAAGAGCATAGGCTTTACCTAGCTTGTCATCGTCTGTCTTGTATTGTATTGGACCC
AAATAGTCGAGTCCTACATGGTCGAATGGTGCAGAAGGTACAGTTCTGCAGTTTGGTAGTCGTGTGTCGTAATTGTATTT
AAAGGGTCGTGCTTTCACCTTTTTACAGTTCACGCACTGAGCAATTGTAGTTCTTGCAATTTTGCGATCATTTCTGATCC
AAAAGTGCAGTCTTACCGTAGTTGCCAAATAGTGTAATGGTAAGTGGGTATTTCGTCTGTGGACATCTTCCACAATTAGA
CACAATCAGATGTGGAACCGGATTGGGTCCCACTATCCAATGATGTTTGTTTCCGTCCTCGTCTACTGGGTTACGCAATG
TGTCTTGCAAAGTGATTAAGTAACCGTCTGTAACAACTGGAGAAGTTGtgtcaaaaaatgtctgaatcAGTATGATTTTG
TCTCTGTCTTTGAATTCGAGAATTCGTATTGTCTTGCATTGACTGAGCATAAGAACAGTTTCCTGTTATATGACTCGGTG
ACGAGCAAATCGTGCATCTACCATTGTTGATGCAGAAGCGTTTGACTTCAATCGCACCCATTGTGCACGTTTGAAGTGGA
TGGTCTTTTTTGCAGGGAGGGCACGGATCTCCATCGAGAAATTCTTGCCAATTCTCCACGAGTCTGGAGGTAGTATTACC
CGTCTTTTGTTGAATATGCAGGTTCAGGAGGTTTTCCTTTAGTTTTCTGTCCCGTTGGACATCAACCAAAGTACGTCGCC
AATCTTCCGCGCAGTTGTCTTCAAGATGTTTTTTGAGGCTTACGATTGGATCGTCAGCCCGTCTGGGTCGTATAAAGTTA
CGCGGAGTCAGCTCGGTATAGTCAGCTTGATAGTCTTGCATATAGTCTTTGAGATCTTTAATTATCATGTCTTTGGATTT
AATCGTTGAAGGTTTCTGTTTAACAGTTTCCAACAAGTCTTTAATCGTCGATAGTCTATGTCTCAAGTCACCAGAAATAA
CAATCATTTTCTGTCTGGCCAGATTAGTCGTGGATCGTATGATATctgttaaattcaaaattggcgTACCTGTATCCTTT
GCCTTCTCGGCGACGTCCTTGAACATCTCCTCGATGATATCCGGCAATGAATTGGCTTCGACCAAGTATTGAGTCAGGTC
TTTGTACCATTTGTGAAGATCCTTGATGTAGTCCATATGCTGCTGCTTGTCACAATCGATATTGGCGTTAAGCCAGTCGG
ATGAAGACTTATCTTTGTGCTTCAAGTCTTCAGTCTTAAGTGCGATACGCGTCAGCAACAATGCTATGGATGATGAAGTG
GAGAATGGGGTCCTGGATTCCCTTCCCAAGCTGCCACCACCGGAGTCGGGATCAAGACTTCCACCTCCAAGATGAAAAGT
CATTCTTCTTTGAAAACCGAGAAACTTGTTAtctaaaatcaataattggtTAAGAAGAAagacaaaatgttttgagattA
AGTAAAAGACTTAATAAGAGATTAGGAAAGAAAGATGGGGATGAAGACTCAATTTgagtgataagaaaaaaaggtATTTT
AATATAAGATTCTACAATAGGGATTGGGAAAGGTGTGCCGTGGCCTAATATAGGTTTGGTGGTACAATAAATAGGGGAAG
TAATGACCCAATATGGGTGGGGGGATTATTAAATGTTACCTAATATGGGTGAATTATTAATTATTCCTTTGGCAGAGGAA
TGTCGGTGAGGGCTAAGAGTTCCCTGTATTGTAGGTTGATTAGTCATGTAGGGGACTGGTGTAGAGTAATTTGGTGTAGA
GTAATTTGGTGTAGAGTAGGTATTTGGTGTAGAGTAGGTTTTGGTGTAGAGTAGGTTTTGGTGTAGAGTAATTTGGTGTA
GAGTAATTGGTGTAGAGTAGGGATGGAGGGAATTCAACACCGACTGGTCGTGAATCAGATCGGCCCTGAATTGGGGTAGG
GGACAATAGAAAGAAACTACCGTGTGGCCAACTGCCCCCAGCAGGGACCTAGTTGGGATTGTTTTCACTTGAACACGAAA
ACAATGGGGGTTGGGAAAGTTAATAGGGACAAAGGAGCAAAACGAAACGTCCATTCCCGCATCGAATTGCCTCATAGGCA
CCGCACCCAAACTCTCCTGCCGCTGCAGCAGTCAGGGAATCCGACGCTCCACGCTCTCCATCGCGACTGGAGACCAagtt
cttctttcttcttatagtcttttttttctagtggCGCCGGTTAATTACTCCATTGCCAACTAGCTGTCGGGAAGTCAGAA
GTCAAATGTCCTTGCGGACGTGGAATATAACATGTTTGAAATTAGGGTGGTTTAAGTTTTTTGTGAGATCCCTATGGATa
aattttggttaatttttaaatttgaaaggtTTTAAAAGAtgtacaaataatttttaatgatgtATAATTTTTGGAGAAGG
TACTAGTTGAAAGAtataaagaatttttaaattgaaagttaaattaaaattttgagggGAATTGGTGtagaaaattagtt
aaaatatatttttggaatttttgaaattttataatttttaaggattttttaaattttttaggaagTTATAAAAGGGGGTA
AATAAACTAACTGTTCGATCGCCGCGTCCTCCAACGAGCAAATCCTCCATCCATCCAGAGTTCTTGTCTACCCGTCTTGT
CGTCTATTCCTCCTTTTCTTCTTGTCTCTAGCACACAGGAGACTGTGCACTATTGTCTTTCCGTTGCAGTCAGCGAGCTG
CCAGCAACTAGTCGCATCGTTAATGGCACCTTTGCCACTGTATTGAATGCTGTGAGCTGTTTTAAGTGCTATTACACTAT
AGTCTgtagaaaacaagaaattttgtAATCGTCTTTCGTCTTTCGTCTTGAACCATATTAACAGCCGAGATTTATTAAAT
CAAGGAACAAATAACAGCTTCAACAATGTGGTATCAGATACCGGTGAGGAGTGGTGAGgggggaatttcaaaaaatttaa
aagataaaaatttaGTGATCGAATATCGAGATATTCGATGGGGATTGTCCTCGTGCCAATTTCTTGGCGATCCTTGGTTG
GTATCGGCGTCTGACCGGCTGGtgttgttgctgctgttgctggAGTTGTGGTGGCGGTGGTCCAAATAGTTGTGGAGCAG
GAACGCGAAGTGGTGGTGGGAACTCCTGTGCGGCTGGTACGAGTTGTGGTGGAGGTTGCTCTTCGGATGGTGGTGGCGTG
TGAGCATTGAATCCTCCAGAGACTTCCATCGCGAGGGAGATCCTGTTGATCGCTGCGTGCACCACATCTATCTTGTCGTA
CAGAACGACGTGATCCGCGGATTGGATCCACACTTCCTGGGAGCCAGAGCCTTGTGGAGCCGTCGCAGTCGTCGGGCCAT
TTGGGTCGCGGCCGGTCTGGGGGGCTGGGCCCGTACTTCCTGGGAAGTTGAGAAACCAGTCTTCGAAGAACTCGGATGGA
GATGTGTCGTCGGTGAGCGTCGGGTCGAACGGTCTGAgaagattttagaaaattaataatagtatatggaaaaattggat
aaatttttagaattttgaaagaattgattgaaaatgtgtataaattgaattttttagagaaaaatgataaaattttttag
agaaaataataatttttagataatttttaaataaaatcgaaacttCCTTTAGTCTGGCGCTTCGTGGATGGGTAGGCTCC
ACTCAGCTGTCAACTTACGTACTACCAATGAAGAATTGCAGGATAATGTGCATATTAGATGCAAAACGACGAGAAATAGC
GAATAATAAGTCGGGGAAAGTCGAAATTGTGCTCTGGGAGCATGAGTTTGCCAAACTCACGTCCCTCGGCGTCTGTGGGC
TCGCGAGCCGCCCTTGTGTACGATTTTAggggttttttaattttgaatttttagaattttaattatttttaaagaaagtt
tGGTAGAATAAAGGGACGGGGGATGTTTAAATAGATGTGTACCTGTCGTCTATCAAGTCTTCGACTATCGAAAACGTCGA
GTCGTCGAAGTTCATATTGAATCGTCTCTTCACGGCCCGGCGGGGGGTACATGGACGAGAATTCTCTACCGTATTCCAAT
TTGGCTGACTGCGTGCTCAACGTTGAATACTCAGTTTAAAGTTTCGTACACCGTTGCGTACTGCACAGCGCGCATTTTAA
TTGACgaaatttcgcgaaaattaacagaagatttttttcggaattatagagctgaaattgaaaaaaaaactatcaaattt
tcatcgaatttgtgaaaaatcgtaAGTATGAAGATCTTTTCTTCACTATATTcaaggaaaatcgatatttcgcTTTTCAC
AGACGAATGATGTCTCATTTTACTCGATGAAAGTTTCTGATGAGctgtttttatcgatttttgagcgaTAAAAATGCGAT
TTGTTGATAAAATGGATCAATTATATAAAGAAACAACATATATTGCTCTGAGATTACTTTTTGAGAAtcaattctttatt
tttcggtcattttaaattaagcattaaaataaaaatattagaaatcataataaaaaaaacagaaaatcgatatattaCTT
TTTCTTCGGAATTTCACGACTTTTTTGGACGAATTTTATTCTGTAAACTTTCTTCTTCGAATTTGTGTCCACGTGGCTTT
CAGTCGAAGAAGATTCTGCAGCACTCCTTCTTGCTTGCCCACAACTtactcgaattttctaaaatttttaacttattgAA
ATTGTCATTTCACCTTTACACTCACTTCAGCTAAACTATTACTGCATTTCGGAAGTTGATAGGATACTGGTGGAGCAACA
AGTGGATGGCTTCTAGTGATTGGCTGGCTTGTCGAGCAAGTTTGTGTGATtgcctgaaataatttttgatttcaattttg
agttgaTTTAAAGCAGTGAACCTACCACCGGGTTCGGACGAGAAAGAGCATTACTCGGTAGACCACGGAATCCAATTTTC
GTTGAATTGCCTCCAAATGCAATAGAAGTTTGTACGTTTTGTGAGAAGtcgggctgaaaattttcaaaatttgaaacttt
tcgagaaaaataaaaatctcacCACAGCATTTCGAGATTTTGTCGATTGTGGAAGCCTTTTCCTGGagcgaaaattgatt
ttttttttcgctaaattttttcttttttgggcAGCCGTGACGTCCCGAATAACTGCTTTTGGGTCCCGAAGATCATTTTG
CGAAGAAATTGGCAGAACTGTTGCATCTTTTGGTACGATGGAAAGACCGGGAATGGACGTGTTCTGAAATAGTTGTGTTT
TTAAGAATGCAGAAATGTTTTTCTGTACCAAAATTACCATAGTCATGTCATTCATGATGTTACGACACATGAGCTCTCTC
AGAACATGGATGTAACGCCTTTTCTTGTCCCGGTAATTGCAAAATCTCCTCTCAAGTGCATTGAAAATCGCGTGGACAGA
TTCAACTCCTTGTTCTGTGATCCTTCCAATGTTTCTCACATCTTTTGCCATTTGTGGTGCATGGTAGACCAACAAGTGca
gctttaaaataattgtttcttcGGGAACCGCTACTTTCAAATCCTCCACAAATCCGCGAATCGAATTTTGAAGTATTAAG
ACGTCGGaatcatttaaaaacttgtttccCGAAAGTGACATAATAGTTGAAAGCTTTCCCATTGCTGATTTCAATCCGAG
CAACATTGGGCATAAATTTGGgccaaaaatgttgaaagtcTCCTCTACAACAGCCGGCGTTAGCAGCAATTTCAAATGGT
TTCCGCAAAATGATTGGAACCAAGCCTGCTTGTCCGCTCCAAACTTAGCCCAACACTGTCCCATTTTTTCAAGTGTTCCT
TCGGGAGTACCATTCACAATTGTATCGAGcaacaatttttccgattgaAGTGCTTTCAGTTCAGCATGCGACTCCAATTT
CATCTTTCCGGTGGCTCCTTGATACTTTTCTTCCGCACTTTTAATTAGGTTAACAGCGTTTTTTAGAGTTGCTTTTCGTG
TTTTCAGGATAGGAAAAGAAGTAGTGTTATCCAAAGTATCAGAATATTTCCAGAGGGGATTGAAGAtatatttgtcaaaa
atacCCATGATAATGTGCAGAAGAGGAATCAAATAGAACATGATCGCAACGTGTGGCAGAAGTGGAGTACATCCTTTGCG
AACACCCAAGTCGCCATTTTCACAACAAGCTTTGTAAAGATCGATTGTTCGTGGGTGGAATGTTTCATCAACATTCATAT
CCTTGATTTTCATCCTCTCTTCAGCTCCCCGTGGATTCTGTGCAAAACATTTGAAGCAGAAATTGTGGGATGAATGTCCT
TGGTGTCCAAGAATATCAGATTGAAACTTGCAATCTCCAGTTGcaatttgcacaatttttgcggttttttgaACTCCTTT
GtccaaatatcaaattttcgttAGCTTGCCAAGCTGCTCAAGAACGTCcggaatgaattttttcagagacgAATAATTGT
CGGATCCGTCATATACTGCAATTACCATAACGTGTCTCGAAGAATTCGGTCGAGATACGTTTCCGATTACCAATGCCAAC
TTTGTGCTTCCACCTCCAGCGTCACCAACGACTCCAATCTTGATTACTCCTTTCGTGTATCCGTCGTCCACAAATTGATT
TGAATTGCATAGAAGCTCTATTCGATAGGCTAAAacttctgcaattttcatgCACTGCACAATGGTAATCACTTTTCCTT
TATTGTCGAACGAAgtggaaactttgaaactggAGATCATTGATAACTGGATTGACAAATCTCTTGTGTTCTTTACCGAT
GGAAGCAAATCATAGCCAATGGCATTAgtcaaatagtttttgattttttccatctGACTTAGAGATAATCcgcattttga
taaaaagtcAACGGCCTCAAAGTTTGAAAGCTTGTTTTTGTAGCTTTGATTCTCTTCTGAATTCaggaattttgtgaatt
ttcgaataaattgtCCGACGTCATCCTCGAGGCAGATTTCGTGTTGAAGCAAGTGAAGAGCTTTgcgaaatcgatttttg
atacaaCTTTTGCTTCTTAGATTCGAAATATTAACtttaaaagctgattttttaaggttttcaACTTCTTCGGCGTGTCT
TTGTAGACTCAGAACCATAGCTTTGCCACTTTTCTTCACATCTGCACAGCTTCTCACCAATCGACCTTCTATACCACTGA
CGATCGTTCGTATATTGCATACTTCCATTTGCAGCGAAGAATTAGATGCTCTTATAGTGATATTTTCATGGCGGACTATT
TGCATTTCTTCCGAAAACACCGCAAACTCATCAATCCGCTTTTGTATTTCTTctgatatttcatttttttcatttttcag
tcgTTCGATCGTTAGTCGGAGCATTTTGATCTGCGGAATTTGCTCAACATTGGAGATTATTCGAACCCTCGGTGTACTGA
ACGAGTTTCGTAAAGGTGTCGGTGGAAATACGGGATTGGAGAATCTCAGCAAAATCATATAatattagttttgaaatatt
gaaaaaaattacattgtgAGAAAAAGTCGGAATTTCGTCACTAAAATCCATTTCCACGTCTCTCGTCAGAATTCCTTCAT
CCatattgaaacaatttgaCGACCTGCATGTAGTTGCGGAGCTACTGGAAGCAATGTCGGGATGGTGGGAGTTTCGATCT
TCTGAACTGATTTCCTGATTAGCCTGTGGCGACGAGCTGCACGTCTGAAAATCACGTTTTTGAAGTTAGAACAAACTACT
CCAACTTAATTAAAGTTGACAAAATTGAGCTGAACGAACCTCCACTTTCGAATTGTTCAGTTCTTCCTCTTCAGTTTGAT
CTTTTGAAACTCCATTAGCACTGTTCCTTGCTCTCTGGGCATTTGCTAAAAGAAGGCCTGCAcaagatttttcttttctt
ttttgtttgaagtaTACTTTTGTCATCTGGAAATATTGCATGAATATTATAagggaaacaatttttaaatatcgattttc
acgaaatttgaaaaaatcaataatttgggCGCATGATATTGAGCTGAATGTTTCGAATTTAGAATCAGCATgcttttatt
catattttaggatctttttaaaaaatctggaccaacagtttttgaaaaaaaaatacttttcgtTCAGAAATGTACTGATT
TTCCACtgattttcacgaaatttgaaaaaatcaataatttaggCGCATGATATTGAGctgaatgttttgaatttagaaTC
AGCATgcttttattcatattttaggatctttttaaaaaatctggaccaacagttttcgaaaaaattcaatttttgttcag
aaatgtGAATATTCactaaatcgaaaaaaataattgcaaaatccGTCGGCTGAACATTCAAAActtatcaatttgaaatc
agcATATTTCAGTGTATAAttaaaaaaggtttcaaaaattctgagaccaatttttgttgagaaaaataatttttcgttcg
aattatcgatttttcacgaaatGCCAAAAACAGTAAACTTGGGCCCATGCTAAAAGCCTGaatctttcaaattaaaaacc
agcatgattttttctatattctaagacgtttaaaaaaaatctggaccAACAGTTCTTGAggaaagtaattttttatacaa
aaatgtgctgatttttcactaaattcaaaaaaataatcaagttGGGCCCATGCTATACACctaaatcattaaaattcagA
ACCGCCATGTATGTATTTTTTCATACCATAggctctttaaaaaaaatctggaccaacagtttttgagatatgtcaaaaaa
aacaactcacttTTTGACGTTTTTCGCCTTTTCGCGGATGATGCGGTCGATTTTTGCGGCGATTTGTGGTCtttcgctga
aaatattatttttatttcaatttttaacgaagaaaacaagaaaaaacgacgagaaaacatcaaaaaacacgaaaaaaacg
TCGAAAAACTCCCGCAAcctcatgaaaaaaaataaagcacTGCAGCCGCGGGACTAGTTTTCGCAACTTTCTAGGCCATG
TCCCGTTCGCCGTGCCGTGTCTTGTCGTGGTGGTGTGAAGTGTGTTGGTGTGAAGCGTGTGAGTACGGTAGGCTGCTGCA
GATGTGGTGTGAGctgtaaaaaatcgaaataattcAAGAATTACGACGATTTTCGTAttttgagaagaagaaaattttaa
atcacgaaaattcgagagaaaaaatgatcaaattcaGTCTCAGAAGCGAAAAATGAACTTCTTTGTCTGGAAAACAGCGG
TTGCTcgtgagaaaaaatgtttaaaattgaagaagatcaacaaaaacaaaaaaagacacGTAAATGCAACTTGTTTTTAA
AGGTCGTGGCCGCGTCGCGGTCGCGCCGCGTGCGCACTTTTGTAGAAGACTCCGCCCCCTTTTTTCTTGGCGCcgtgcca
atttttagaaggAAGAGCGTTTTTGGttgaaataatcgattttcgaCGAGAAAATAGACTAAATCAAGTATGGTGAATCT
GATTAAAGGCATATTAACTTTGTAAACTGCACAATTAACTAGAAATCGTACTATAACCGAATATAGTCAAAGGGTCGCTC
AGTTCCCCCGGTCTAGAGTCCCAGGTTCATCTTTCGAGCTGTTTCCTGAGAAATTGTACAGGATTTGTCTGAGTCGTGAA
CTGAACACGCTTTTCAGGTAAACGTCGTCTGGATGTCCTGGAAATCAAATGTTAGTCTTTGTATCGATGGAAAACATGGT
TTTCTCAAGGAAATAGTCGGAAAGtcggtcgatgcaccatgttgtgGCACCACGGAGTGGCGGAAGACCGAACCCTTTAA
GCCTCAAGAGGAACCGAGCAACGAAGACTATGTCAGAGGTGCAGCATGGCATCGTCTATTTGTATATGTATTGGAAAGAA
CAGAACACAGTTTTAATAAATATGTTTATTACTCCAAAGGGGAGATAATCAACAGAGGGGAGTGGGTCGTACACAAGAGA
GAGGGAATTGTCTGGTGTGAGAATATCACGTCCTGCCACGCGGGTCTTTAGTCTGAAAAGGTCGAGTGTATGAATAGTCG
GGGTCTTTGCAGACTCGTAGAATAATGTCTTTGGTCAACTACACTTTCCAAATAAAGGGAGGGAAAGGTAGGAAACGTCG
GCAATTAGTCTGACTGGGAGCTGTCAAtaacggggggggggggggggggggaagagACCAGCAAAACCGAACCAAGAGTG
GGGAGGAGAGTTCCTTTCCTGGTGCCACCGACGCTGCAGCTCGCTCCGTATCGTCGCTCATTGAGTCGCCGCGCAGCCAA
TCGTTGCTACGGGGCGCGAGTGTAACTCTCGTTAGAGAGCGTGTGGGAGCAAGAGACGCAGAAATACAGTAAACTTCTCC
TAACTGTATGGTAAGCTTAAGAGCTGGTCTTAAAAGGTCGAATTGAATGTACCCCTCGCTCGGAGAACTGCTGAAGCAGT
CGAGAGCGAGACATTGTGAAATGGGCGATACAGCAGAGCCCAGTTCACAACAATCAGACTAACTGGCACTTACGTATAAA
TAATATTATGGGTTTCGTCGCTCCCCCtccaaatgttttaaaaacgatttaaaacataatttatactgtttttttttact
actgACCAATGAAAgttcatggttgataacataaatccccacattttcagaaaaatggataagcagaaaaaaagttatta
atgaactcataattttcatcgaaattagCCAGCTTTAGTTTCGGTGTATTAccagaaaacaaatttaagtGATCTTACTC
TCAACTCCAACAGAGTATCTAATTGATTAGACACATTTTTTACAATCTTGCTGACAATTGtgcgatttttgaagattttg
tcAATAAGCACGtgatcctgaaaataaaaaagtgagtAATTTTACGCTCGCGAAATTGTGAGCCAGTGGCTGCctagatt
ttcaatttgttacATTATTTTGCAGCCATACGTGGACCATAATTCTGGCGACCACTTTACggcattataattttttgaac
tgcaAACAAAACATGTAAATATACATATATGTATACTAGGAATTCGCACTAAagtaaattattgaaattcgtcaactttt
attttcatttcttatattttgtctaattttcaacgaattattgaaaatgaaaatttttaattcacgTCAAAATTAGTGAA
CGCGGTGAACGGCGACGGCGAAGGCGGGCCGGCGTGAGGCCGGCGTGAGGCCCGCGTTTCGCGCCTCACTTAGCTGGAAA
CCCTAAGTTTCTCCAATTAAATTACAGGtgatatacatttttcctCTTTAGGATAAGAAAAGATCATTTCCTAAGCCTGA
CAATACAAAAATgtggttcacgtttttatttttcataacttaaaaaaatactattaaaatgagggcatgtaatacacaaa
tACCGGCAAACggtgtttcaaatcaaatattgaagaaaaaacaaacaaaatatgaTGAATTCTCTTTGTTCTTACCAAAA
TCGAAACcatcatttaaaatttagcaattttttacagttatatttgGTAATTACGGCCCATTTTCTATAATAtaaagaaa
caattgaaactGATCCACCCTGTCCGCCGACTATTGGGCATCGACAGATGGTGTtctcaaaataccaaaaatggGTGGAA
CTCTCTCACGAGCGCTCTGCAGGTGTCGTTTTCCTTTGCAAAGGACTGCCCTTCCATTCATTTGTGTCTCTATACAACAT
CTCATCTGTCATGCAAACCGACATTCCCAACATACTCGAAATCCCAATTGATGTAAGTTCTTGTTTCTTAAACTAAAATT
AGCCAactattttctagaaatatcaATCTAGACCGAAATACCTTTTACTCTTGAATGatatcaaaagtttaaaaatgttt
tatctgGTAAATATATTATTCAGTCAATAATAACAGAGCAATAATTTCCTATTTGTAAGACGGTTTGCCAGCCCTACTGA
TGTAAGCTAAAGGTCCTACAAAAAATCCCTGAATTTTGGGTCTCCTTTGCTAACTACAAATGGTAGGCAAAAGAACATAT
TTGTGTACAAAAAAGTATGCAAGCAAAAGAGACAGCGTAGGCAGGCAAAAGATTCATAAAAGAGAGATAGCCCCCGCGGT
CAAATCATTCTACTAGTGGCTTGAAGCCTCTGTTGATGTGATAAAAGTAACATTTTATATAGCATTgtgttcgatttttc
taacaaaTAAAATGCATATCATTACTTATACAGTGCGTGCATGTTCTTTATGCCACCCCCAAAGTTTTTAATCATGGCAG
TTTCTGTGTAATTTGGTGAgcaaaaagtattgaaaaccTATTCACAATGAAAAACCTAAACTCAAGAAATGTTGTGATTA
TATctcgaaaattgtgaaaaataagacaataaatcaaaaattggccgtgcaacttctatatgCCACCTCggattttttta
tgatttcttATGATTTTAGACTATTAACttattattcaaataaaattcgatTCAATTCGTATACATTTCAGTGCTAAATA
ACTATTCCTGTAACTTCTCCCAAAGACGATACGATGATCAAAATATGGGGATATGTTCTAGATACTAATTAAACATAGTA
TGTGAATATTGGTTCACATTGGTGGATTTTTAGCGTCGCCAGAGGGACATATTTGGTGTCCCCAGCCGTTTTTGGTGAAA
ACactatttctcttttttttctcggtgCCAATCAAGTTGAGAAATTTCAGGCATGCTCTCGAACCTTCAGGAAAGATCGa
atactgcagaaaacctgtAGACTAGGAAAACAACTTGGAAGTTTCTtaaaagtttggaattttactagaattttctgaaa
aatttcagaaaaaaagagactttcaagaaacttctgaaaacttcgagaaagttctggaatgttccagatttttctaaaaa
gtaaCAAATTCCGTTCAGAACAATGTTTTGAATATATGCCAGAATCTTACTcaagtaaaataattttttttaaattctga
tactccaaaaatattatgaaatttcaaaaaaaattaaatttaatagaCGTTTGCAATACTATTGAAgacctgaaaaaatg
ttagaaatttagaaattgttcattttgaagTATTCGAAATACTGTTCGATTATTCATGAGACTGATAAtgttatcagttt
tttttatttgaaagctttCTAAGAATTTCATATGATTAGAACATCGAAATAGTTTtactttaaagaaaaaattgctcctg
gaaaattttaactgcTGAAAACTTGGTTACAGAAATTTTATGATGCTCAAACACTTcctggaaactgaaaaaaaaaaacg
tttcatcTGCAAAGAAAAACTTagaacaaatttcaataatttactTTAGTGCAAATTCCTAGTATACATATATGTATATT
TACATGTTTTGTTtgcagttcaaaaaattataatgccGTAAAATGGTCGCCAGAATTATGGTCCACGTATGGCTGcaaaa
taatgtaaaaaattgaaaatctaggCAGCCACTGGCTCACAATTTCGCGAGCGTAAAATTactcacttttttattttcag
gatcaCGTGCTTATTgacaaaatcttcaaaaatcgcaCAATTGTCAGCAAGATTGTAAAAAATGTGTCTAATCAATTAAA
TACTCTGTTGGAGTTGAGAGTAAGATCacttaaatttgttttctggTAATACACCGAAACTAAAGCTGGctaatttcgat
gaaaattatgagttcattaataactttttttctgcttatccatttttctgaaaatgtggggatttatgttatcaaccatg
aacTTTCATTGGTCAGtagtaaaaaaaacagtataaattatgttttaaatcgtttttaaaacatttggaGGGGGAGCGAC
GAAACCCATAATATTATTTATACGTAAGTGCCAGTTAGTCTGATGGCATTGATgaacttttatcaaaaaaaattaataaa
aatttgccgctgcaaataaacaaaaacttagtttttcaaacaaaaaaaatcaatacagcGGACTGATATCCCTAATTATA
GACAGGTATCAAAATTGTGTtcaattttactttaattcgctcttttttcagctgataaataaattgttCAGCGAAGaagt
tttgcacaaaattcgaaatgagcatcgaaaaatacaaattcacAGTTTCAAGActtgtaaaaattgaagaaaaagatcAA
TATTCATTAACAATCAAGTAGATCCTGAACTTCCGCTAAAACAGCCTCGTCGATGCACTTGCTCGTTTCTTATAAATGCA
CTGGAGATAAACAAGAACAAGGTGAAACACTTATTCGTGTAAGTTGAAATCAATTGTTCAAAACCTGGTTTTTTTGCTCG
CCGCTTCCTCTGTTAactaccaaaaaattcaattttattttgatgttGATAGAATTTTGACCGGTAAGGGAAATATTTCA
ACTTAAACCCGGACTTTCGAATGACCACTCTAAAAAAGAGCTAGCGGCAGAGGATCAATTTGAGCTAGGGAAAAGTCGAT
CTGAGAAGtgtttcagacaatttttcatcaaaataggTGGTTCAGAACTTgcctttaaaaagtgttttctgAGTCTGTTG
AAGTTTTTTATGCTTTTTTGTGATCGTGGAAACAATATGAGAAGTggtgaaaatttcaatcaattaaaccaatttttaat
gttttgtaCTCAGCTGtaacattattttcagatttttaaaaaatacggtaaatgTGAAAGTCTACAAGCTTTATGTCGAA
CCGAttaagaaaaacgaaatttcgtGCGGAGTGGATGCTCGAATTATACTCAATGATCTCATACACGATTGCTTGATTGG
AGTAGATTGtaagtcaatttttgacatGAGCGcctgtttttcagaattctgagtaaaatatatggctTTTGAACTACTGA
TTTGACATTCATGATTTTTAGATGGACTCGTTgaagaatataaaaatgatttttgctgTGGTTGTCAAATATGTCGAGAC
ATTCatagaaataaaaactgtatAGTTCATAGTATTCAACTTCAATATTTTGGTGGAAATTCGATACCGCagcagttttt
gaatttgatgttggaaaattttggagttgATGAGCATGATCGATTTATGGACAGATTAAACGAACTATTCGGGAAATTCG
CATATCTTCGATTGAGCAATTTTGGAATTGATGAGTTGCGAATATCGGGAGAAGAGCTATTTggagaattaaaaataata
gaaatcaTAAATCAAATCAGGATATCTCCACATCATTACAAAGCGCTGGAAATGAAAGACTGGTGAGTGTAAATTGATAC
ATTTGTAATGAACACCGTCGAACAGATGTTTGAATCACTGCTTTAGTTTTTCTATTATAACAGTACACGTATTGTAACAG
GTTCTCAAAAGAGTGAATTCTCGTGTTTTTCATACTTAGATAGTCTCTCCATTCCTTCACTTAAAGTTATCCCAAAAACA
AACAGCCCACTGCGATCAATGTCATGGAAACTttattctcgtttttttcgttcttctgagaggaaatcggaaaatcgaat
aattggatattgaaaaacggaaaatttcggtgtttcaattttccggaaaaccaaaaatcggattgtttagaaaattaaca
aaaaaatcaaattttgtttttgttgatgaAAAACTCAGACACTCTTGACATGATATGCTCAGGAACATTATAAAGATTAC
ATTTTACAGGTTGTTTTATCGGACCATATACGAAAAGCAACTAGGGCGGTACGTAGTTGGTGCTCGAGCAAATTATTTCC
TCAATTCATTGGTAACATGCCACACATTCACCGTTTTAATACTGGGAAAAGAGTTCCTTTCAATCCCAAGAGACTTTTTA
TACCAGCTTATTTCAAAGTGGAATGTTAAGGATTTCAGACTGGAGTTCCGGTTCGAAGCTTACAGTGGTCATTTTAATAC
TATGTTTAGTTCAAATATGGATTTCATTTTGGAAACGTCTAAAGACTTTTCAAATGCCGTATTCAATGTACCATTCAACA
CCCAACCCGTTTCGAGGGTTCTTCTGGAAAAAGTGGAGATCGATTTACAATACTCTGAGGATATGTTACTCGAAATGAAC
GAACAACTGGAAAACGACTATTATTCACCAATGGACAATGTGATTGCAAATGTTCAACGAAACTTCCCAGCCAAGAGTAT
GACTGTTCTACTTCCTAAAACGTATCTCCTCATTACTCCGGACAATATGGACAGAGTCACAGCAAAGCTAATCCGATTGA
CTGAACAAAACAGCCAGAGAAATGGAAGTGTCACATTCAACTTATACTATCAGCATGACAAAGGAGAAAAACATATTCCA
GAGGATATCccagacattttcaattcaagaGCACGTCTTGTAGGTGAAAAACCAGTAGATTGTTGGTATCTCGATGATAT
TTTAAATATCCccaaagaaaatttcaaggaTGGATTTGGAGAAGTGACTGTCTGGTATGGaaaaagctttcaaataagaa
attccacagaaaatcgaagaatgaattttaatatattctaTACCAAAAGCTATCTGAAAAAGTTCTTCAATGAGAGACAT
AGTAGATGGgtgaaaactggatttttatTGCATTTCATGGATCttattaattgattttatgTGTATTTCTGTTACTACTA
ATAAAGCAAATACTCTGTCCGTCCAAACCATGTAGCCTGTAGACCTCGGACAAGAGTTGGGCGCTgcctaaaaaatgaaa
aaagtcgtCAACTACCTCGTCGTCTCGAGGCGTCGCCGAAGTCTTACCTGCTGAGCCATGATGGTCGCGCGGAAAGATGC
ACACTAGTAATAACATATCGTACTCATAttctgatagttttttttggggaagTGTCAGACGTATCTGATTGATACGGTAT
TCTCACATACCTTATTTCATTCGTTTTCAAGTGTGCTCACTAAGGattctaatagtaagttcAGAATTTACAGAATTACT
GTAATTCAAGTTTGTTTCATGTCTTTCAATAACagacaattttataaaattttgcatttcaaAGGAACAGTTCAgtctta
gaaaaattcaaaatttgatccaTGGGATTGACTGACTATTGTTTGTATACCAGCCGTTCGCACAATGCGAgtgctccgac
tggcgtacTCGAAATTAAgatgaaattctaaaatttctaagcCTTGGAACGTTTTTCTCAGTCTTCCAGAAGTTTTTAAA
GCAACATGAATATTATATAactaagttttcaaaagttacagATGTTTTCGGCCGAAATTAGActattttgcaatattttg
cgactttttgctgaaaaatggtACCCATCAGAGATGTGCGGCATGTGCCGAACGGCATGTGCCGATGTGCCGAAAATTAT
TCCACTCGGCACATCGGCATGTGCCGACCTTTTTTGTCGGCACATTTCGGCACATTTCGGCATATTCGGCACTGTCTGGA
ATATGtaccaaaatttattttttaattttaaaaatgcaaagaaacttcaaaaaattgattaaaattttcggaatttatcA
TTTCAACTTATAGTTTACTAACTTCAATATTAAGACAAATGCACTGCATTTTTTATGGGGTTATCCAACTGAATGTTCCC
GCTTTTTCCTCCTGTTTCCCCCCTCTAGTCGCGATCCAACTGGGaggaaaaatgcattttcccctcgttttcgcattttt
tagctgcgaaatttcagaactgaGCTTAGGGTGGGCATTTAtagactttttttaattttttttgaccagaaaaagttaaa
tttttatagttatttTACCAATTGGACCTTAAATTTGAGCTATGATATCTTTGTGGTAAGCCAGAGTCATGGTGAGTGAT
CAACTACAGAGTTGTagcaaattttctgtttaaaattttgttagttgatcaaTTCTTGGTATCATAGATTTTCACAGACT
AACATAGCTGTGAAACTGGACAATTTCTTAATGTAAATTGCGTACACGAGATTTCTCTATTTTCCGCGTGGAGTACtaat
accaaaaattgatcaactaacaaaattttaaacagaaaCCTTGCTACAACtctgtagttgatcacttacCATGACTGTGG
CTCACCACAAAGATATCATAGCTCAAAGTTAAGGTccaattcattttaaaaaaaactataaaaatttaactatttCTGGT
CAAAGAAAGCTGGAACCgcattaaaaattatgttattttAGTATTTCAACAAATGTCTaactgtgaaaattaaaagtaag
tttgaaaaaatttctttaaaacattttttgataattttttcatgtCCTGTgcagatttcaaattttgaaacaatactTTT
AATTCTCATATATCtccgttgaaaaattttttatgacaaagtgatcaattacaaagttgtactttggattaagaaaaaaa
aactttgtagttgatcactttgtcatataaattttttccacggagatatacGCATCCGAAGTGAATGAGTTTTCACTATC
AATTCTACTAAACCCTAtgtttttgtctgaaatcgtgttcagaacatccaaactgaaaaaaacaacaaacattgcaagta
attttttgttatttatttaaattgatgaactttttgttttttttaagaagcTATATAGTATCTTTGCAAATGTGCCGAAT
GTGCCGATTTTTTTAGGTTCGGCATGTACCGAGTgccgagaaaaaattaattcggcACATCGGCATGTGCCGATGTGCCG
AAATTTCAACAAGTGCCGCACATCTCTGGTACCCATCGTCTCgtcacgacaaatttttgttaaattcgagtatgtgtgcg
cctttaaagagtactgtaatttgaaactttcgttCCTATGGAATTTTCTTtgacttttcactttttcctctGGTTTTTAT
CCAATattcatagaaaaaaagagaaaatttttctaaaaatcgaaagtttgaagttacagtactccttaaaggcgcataac
gtttcggaataaacaaaaatttgtcgtggcgagacctgaGTATTATTACAGGAACGCAAAATTCGGAGAATGCGTtttac
acaacatatttgacgcgcaaaatatctcgtagcgaaaactacagtcattttttaaatgactactgtagcactggtgtcga
tttacgggctagatttttattaatttctgaaaattgagcacccgtaaatcgacactactGTAGTTATTTGaacaggatta
ctgtagtttttcgctacgagataatttgcgcgtcagatattttgtgcaatacgcattatAAGGGACAAGTTCTCCAGTGA
ATTCTTCCAATTACATTGAAATCCTTCTATTTTGAATACAAATTACTCAAAAGACAAAGTGTCGATTTAGCCTAAACATT
GCGCATGCGTAATTTCTGAATCTTGTTCGTTCTTTACATCTGCACACTTGGGTAAGAAGTTGGGCAGCCTATGTTTTAGA
GGGAAGTCAACAATGTTATTTTCGCACTTGTGGCAACAGAGTTGAAACTACGGTACTGTATATGGGTACaccttttaaaa
ttttaaacaaaaatttgtcttgTTGAGACCGGAGCACATAGATATTCTCAGTGTGTATTTGTCTAAAAACCTgccaatat
ttgaaaatctttcaaaacttcaatattttgctccaaaaattaaatttttcaaataatctacaaaaagaatccaatttgac
tgaaaacctgctaatatttaaaaatctttcaaatgtataatttttttgctccaaaaactgatttttttcaaataatcaca
atttcaattttaatttcgataaagatacacaaaaaaaaagaatagcATTTAAGGATTTCCTTGTTAAGCTTCAACAGCGT
AAGGGAAGGCCTCGTTGGCAATCATCATGCGTGTAAGTTCGGCGgcgctgaaaataaatttttgatgtttagCTTGCATG
GTATGTATTACTGATCCCTCAACTCCGCCATGGTCCGACCCTGACGAAGTGGTATCTCTCCAGCATGGTGAACTCTGACG
TGATTCCAGTGCACAAGCCTTGTTGCAGTATACGACAGCCCACAGATACCGCAGTAATACGGATAGGGAAGGGTATGCAG
ATGGTAGACGTGGCGAGCCCTGAATGTTGAAActgactttttgaaatgactggaaaaataattacaagTCAACTTGCTGT
CCGAAATTCATCATTACAAATGGAGCATTGGAATTGTTGAGCATCAGGAGATTCCGAATTCCGATGGGTATCTTGAGGCT
CTTccatttcctgaaaattgtaattttagactttttagataatattcacaaaatctgtttaggaaaaattaacTACTAAA
GTTACAGTAAGAATTTTGCTCTGAATTTGCTCataaaggaaatttttttaagcttgCACCCTGATTTGTTTAAATTCTTC
AATCTTTGGATTCctcgcaaaaaattcaattcagtCTCCTGGGCGTCGAATtgcgatggagcgcgcttgccgTGCGTTGG
CGCAGCCACGGTGGTTCAGTTGTAAGATgggtgcaaacgcgctccacagAGTTTTCGATCCCCAGGAGACTGTGTCCAAG
TAAACTGAGTGGTagcttttttgttcaaaaaatgtgccCCGCCCATTGGAAAAGCATGACCTTGTAATCGAAAATCCTTC
AAATACGATTTCTATTCAAATTTacgaaactgaaaaaaaattaattttacgaACACTTTGACGTCCATTCGGTGAGATTC
TTTCAGGTGTGAATCGTTTTCTCTTGTTACGAGCATCATTTGGCTCCGGCACCGCCATCTGACCGGCCTAAAATaagaat
gtttaaaaaaatatgcatttaggaagtttaatattcaaaacagAAGAGACACATTCCATATGAAAACAACTTACATTCTG
AACGTTTCCAACGTCCGCCGATTCCTTTACACCGTATCGatcgattaaaaaatcgatcagCTGACCGTTGAGCAGTACAT
CCTGGAGCGAGATGGTGATCGGAGCCACCGGTGGTGCAGTCTCATCGTCTGAAGATCCAGATCCGAAGGCATAGCTGTCC
GAGTGGATGGTGTTGGAGTGgtcgaatttctgaaaattgaccaatttttgattttttagacttGAAAAGGCCTAAAAAGG
ACAAAACGAgccccaaaaatttgaacaaaagggttgaaatttcatattttgttaatttttctgtgtcacaattttgattt
tcaatctatcgatattttgaataaatttcaattttttcgggaaaatattgcaaaatttagtcatttttcctcaaaataaa
ccaaaatttgattttaaaagtttggaGAATGAATTGTTGAACTTGGAAACACCAAAATTAGctctaaaatttcgaaaaaa
tgggtAATTTCAACTTTCCGTATCTTTTCAGTTtgtcggaatttttaaaaaattttattacagaaaaccaccaataatta
aaatcttgactttttttttaaccctaaaagatttttttcgagaaaatatcttaaaatttagtcatttttcttctttttag
gagctatttttatgttttttactttttgttccgtcaaaaacaattttaattgtaaaggtttttttacgatttttccagaa
aaaccgGTAAATGACactattacgggaacaaaaaatttggaaaatgcgtactgcacaacatatctgacgcacaaaatatc
ttgtagcgaaaactacagtaatccttttcAAATGGCTACTGTAGTGTCGAATTACGGGGCTCGATgttcagaaattaatt
ttttaatcgagccccgtaaatcgacactacagtagccatttgaaaagtattactgtagttttcgctacgagacccTATTT
TGCGCGTCGAATATGTTGTACagtacgcattttcagaattttgtgttcctgtAATAATACTAAGATCTCGCCACGACAaa
gcgaaaaatttttatcgatttttcagcaatttttctcttgttttcataaaaattgggcaaaaaccGGAGGAAAAAAGTGa
cgaattaataaaaattccatggcaacgaaagtttgaagctacagtactctttaaagaaGTGCACCTTTTTggattaacaa
aattttgtcgtGACGAGACCCTGGATACCATTTTTCCGGCGGAAAAGTCGCAAAATTAGcgattttgggaatttttcgcg
gcgagacaACTGCACAACTCGACATGCGAGTTTATCCTTGCAGATGGCCAAAAGCCCTCCGTCGATCATTTGACGAAGCA
ATTCCCTGGTGTTGCGAGCTCGACGAGCTTCTGAACGATGAAATTGCCATTTCGACTGTGGCAGAGCCCCACGAAGAGCG
TCGTGGATTTGGTGAGCTTCTCGAACACGGCTTTACGAATCTGATCTTCGGAATTTAGTGGATAGTTGGCCTCCAAGAAC
CTTACCCCCGATGGATAGATTGCGAAATCGATGAGCTGCCCGTTGAGCAGCACATCTTCGAGCGAAATGAAAATCGGAGC
CACTGGTGGTGGGGTCTCATCGTCGGATGATCCCGATCCACTGTTGAGGATAAAGCTGTCCGAGTCGGAGGAGGTGGTGT
TGCTTCCGTGGCGGTAGGGGAGAAGCTTGACCGGCGGCTTTGGATtctggaaattcgaattttaaacttttattatattt
ttatttaaattagaaatttttatgcAATATTTTACCTTGTtcttgtgagtttttttcgacaaaagcGAGAAATCCGGGTC
GAAATCGAACGACGCGCCGAGCATGTTGTACGAATCCGTGCTTTTACGATTCGGAGTCATTTagacagaaaaatgaatga
atataGGTTAGTAgacgctgaaaaattgggaattttggattttttaacggaaaaacgagtgaaaatgagagaaaaacatg
taaatttcaacgaaaatcgCGAAATTACCGCGcatcgaaattcaaaattgaatttttcgcggtGGCCCGGGTTACGGtga
tttttaaaggcgcatggttGTTTTGAGTGAGGTATTGAcgcgaaatttaaaattattgaatatttttttcttatttttac
atttttgaagaaaaaaatgattaaaattcgattttttagggaaaattaaacattttcacaaaaattgcagGAAATCACtc
gccaaaattcaaaaatgaagagTTTCGTGGTGCGCCGGGTTACGGTGgattttaaaggcgcatggctGTTTTGTAttagg
tctcaccacgaaactTGGAGTTTTTGATAGTTTACTTCCTATTagggatttatttttttaattttcgctcgattttcaca
cattttcacTCATAttcactcaattttttgcagaaaaaatgtcAATGGACATTGTTATGAAGTCAGATGAGCAGCCGTTC
ATCTCTGCGCCTGTATGCTTTAAGTAAGctccaatttttgttattctggcctaaaattatttttttgatttccagaACGT
TCGCATTTTTCGCCAAAGCATCCGCAGAGGAATGCAAACTTCTAGCTTCGGGCTCCAACGCTCGAGAAAGTTTCCAGCAG
GCCACGGGGCTATCGGAGAAGATCACGGAAGACATTTACCGCCAAATTGAGtaggtttttcgatttttttacccttaaaa
actactatttttctattttccagcGTCTCCCACATTTCATCGATGGTCTTCAACAGAGAAATGGACGGTGGCATCGAGAG
AAATCGGCTCGGCTCGCAAGCGATTCTGCTCGACGAGAACTCCAGGCGCCGCAATCCACAGTTCAAATCGATCGCGCTCC
GCTCTCTCCGCTACGATCACATCGATCATAGAGCGTTGGCAAGGAAATCGCCTCATCTGATGCCTCCGACTTATATCAAA
GAGGAAATTATGGATGATGAGCTCGACGAGGTGAAGGAAGAAGTGGTTTCCGTTGGAGAAGCCGCCTTGCCCACGCCAAA
AGTTGAACTGAACATGGACCATCCGGAAAAGGACCTGATCATCAGCATTTCCGTGTATCTCGGCTACACCCGTACCCTTC
AATACCACGAGATTCGTCTCGGACGTTTGATGAAGGTCACGGATCGGCTCGAGCTCACCGGAGATCACACGCTTCGCGAT
CTGAAAAACGCGTTCTCGTGCCCCATCGATTTCTCGTTTTCCGACGATTTTAGCGAGAAAAAGCCGTCGTTCAAGGATAT
GGCGAAAAATAAGTGGCCGTCGTCGATGTTCTTCATTCATGACACGTTTTATATCGACTCGAACACTGGCGACAAGTTTG
TGGATCCGTCGATGTGAGCAAGGGTGCCGGCTAAaagtttttcagtgttttttgagcgaaaaggaacaatttttttctga
aaattattgatttttcgttagtcttcagaaaaaatgattttttacgccgcaaaatcgggaaaaaacaaaagaaaactgaa
aattaagacATTTTCGTTgataaaaacgaattttttggttttttttttcagaaatatattattttttgctttatttcaac
aaaaaaaacccaaattttcagcacaatcCGAAGTTGGGCCAAAAAGTTCGACTACATCGGTCCGATGCACGTGAAACAGA
TGTCGGAGACGAGGATCGGGGATCTCATTTGTCGGCTCGGTCAGCCATACGTCTACATTCATCAAGGCGTCTGCGAGCAC
CTCATCGTCTTCAATGACTTGTGCCTGAGGTAcggaaattctggaaaaatcgaaaattttgatttaaaaaaactcaaata
tttatgtgttcttttttttactaaaaatttttttcaaattgtttatgaaaaaaacactaaaaaataagtttttatcaatt
atttaaacaaaatttatattttccgattatcaaaattgtttttttttttcaaataaaataccccgaaaaatatatatttt
ttaattttttttttctattttttgcagaGATGAATCCCACACAAACGTCGAATTTCCACGCCGCCTCGTCGAACggaatt
tcagaagaattgCATGTGACACGTGCAAGGAGGCGTCGGCGCAGTGAGTAGTAGCATTtagaaattcggaattttttgtg
aaacccccgaaaaatatagtttttatcggagttcgaattttcgaaaaaaaaatccaaagagAATCGATTAAggcaaaaat
catcaattgaatccaattttttcagctggaTGATCGTCGACCACGACAATCTGCTTCCCAACTCGCCAGGCTATCTGTGC
TCTTCGTGCTACAAGGAGTTCTGTTTCGACGTGAACGGCAAAAAAGTGTGCCAGTTTAAGGCCGTACCGTATTGCGATCG
AAAGGACATTGGCGACGGACGCCAGTTCTTCACCGAGCTCGATCTTTAGAGAACGAGATTTAAAAGTCtgtatcattttt
tgttgtttttttttaaatgtttttcgatttgattGTTTAATTACCGATTTTTGGCCTGTAACtatatttgttgaaatttc
aaatttctttttttttaaataaaatttttgtttgcaaaaaaatttatccaaTAAATAAACGGAATATATCGATGATATGG
CAAGTAGGGGGAAACGGACGGGAAAATGATTATTTACAGAAAGGGCGCGCACCAGAGGTTTCTCGGGGGAGCCCCGAGGC
GGGTGGCGGAGCTTGGCTCAAAATCTGTCGGAAAAATGGGTTAAATGAGAGAAGAGGTAACCTAGAAAATGAGATGAGAA
ATTCGgaagaattttgaacaatttgaaaaatcgataatgttgaattttaaaattaaattttattgattttttgaaaatcg
attatATTGTTGattattgattaaaaatcacTAGAATCAATAAATctgatttggaaaaatcaaaaaaatcgattttttat
aatcataaaaatcaatttttaaaatccaaaaaaatcgatatttaagaaattgaaaaaaaatcgataaatcaatACATAGG
TGAGCTCGTCTCGTCGATTTGTGTTTTTGTGATTGGTCCCGGCTGCTTTTGAGATGGTCTAGGCGTTGTTCCGTATgaca
ttctggaaatttttttgtgaggCAATGacacgcccacaaaatggacgGTGGcagaaatttaataattttaaataattttc
tggataaaaaaatcgatttttccactttttcgagtgaatcgaaaatttaaaaaaaacattcaaaattgttcagggtctcg
ccacgaaaaactcacaaatgCACGTTATGCGGAGCGTCGTCGGATTCCGGTGTGTTGCTACGGATCGTGTCGTCCATGCT
CAGCTTCATCGTCGATTGACGTCGCCGTTTTGTGGTGATCTGAGCgagatttattgatttttaaagacgcatggcctaga
aaacacAACACTTCGGCCACGGACTTTGGCGGCcgagttttctaggccatgctGCGGCATTTAAAGGCACATACCATGAT
AATGAAGATCGCCAATCCGAAAATGATGACCAATGCGAAAGTGATGATTACAATCATCAGCGATGATAAGGAATATGATG
AAGTTTGCGTGGAAATAGAATCGATGTACGCTTGTGACGTCATtcctggaaattattgatttttttggaaaaaatcaata
attactTACCGTCAACAGTAACACTCAACGAATCAATCTTGTAATCCGAAATCATAGAGTTATTGCGTGAAAATGCGGCT
TCGAAcctgaaatgttaaaaaaatcaattatcgatttttttgaaagtttttgaaagtttttgaaaaattgatacaaTTAA
CTTGATATTCCCCCGGAAAACCTAtaaatcaatgaaaaagttaatatctaaattttttccaaaaattgaactaaagTCGA
TTatcgattatcgattttactaatcatttttcaaaaatctatcaTATAGACGATTCCTACGGAAACCCcgaacaaatcaa
aaatcgataaaattgactatcgatatttttttctaaattttacttttttcgataaaagtCGATAGCGTtgataatcgatt
ttttagagttttcctcaaaaaatggtaataaaatatttctaatcGGTAAGAACTCACAAATTAACAGCCATTTGAGCATC
ACCAAGTGATTTTTTGGTGAGCACGTCGGCTCCGACAACCACTGATCCTTTGGTCAGTGACTTGATTTCAACATTCACAA
AATTGTCGTCTCCCGAAATGGAATTGATGAATTCTccgatctggaaaaaaatcaataattgtttaaaattgatttttttc
agatcatttttaaaataactagTCTAAATCTATATTGAAGtctaactcaaaattttccacaaaggcttactattaggctt
aggcttaggcttaggcttaagctcaggcttaggcttaggccacGCGAGATGAAAACAAAAGagaaaatttagtgaaaaca
agaaaaatttcttttaaaaaaaagaaaaaaaaaaaaaaaaaagagcaacagCCATGCAATTCTTAAATATAACAGGTTCA
ACTActatcttcaaaaatcagtttaatatcgatttttcccaaatGTCAATAATCCATTATCCATTTTTGACTCACCGCTG
GCACCAAATCTTTCGCTAATCTCTTCGCAGGGCCACTCTGAATATCGTTGAATTCCTCTACAAATTCCAGTGAAATAATA
CGAAAAACTATTGGTGTTCGAATGGATTTAGCCGGAAGGAATACTTTCGATGAGTTTTGAAGTGCCACCGGCACAGTTGA
AATATCTTCAAAAGTCGTGGATTCCTCTGATGAGGTGGAGGTGGTCTCTTCGGAGGAGGTAGTGACGTCAGTGGAGAGGG
TTGATGGCTCGGTTTCGGCCATGGTTGTGTCCATTGTGGTTTCcatagtttttgtagtttccaTTGTTGAAGAGgatttc
attctgaaaattttgaagttttgaattttttcctgcaATATATGAACACTTCCGAACCAGCAAAACTCACTAGGTAGTGT
TTTAACTATACGGTGCGATCGAGTAAAAGTGTCATGCGATAGCTGGCATCTTAGGCTTTCAGAATCTGTAATTTGTTCCG
GCGGAAGACCTCTgtgagtctggaaattttcatctgaaaatttagtactgaaatctgcatttcctatggttaacagtgga
tttttgtctctggcgccaacagaagtctcaccacaatggtgGAAGGGCGAAAACATCGCTTCGAAGCTGTTAACCATAGG
AAATGCACTGATTTcagtactaaattttcagatgaaaatttccagactcacAGAGGTCTTCCGCCGGAACAAATTACAGA
TTCTGAAAGCCTAAGATGCCAGCTATCGCATGACACGTTTACTTTTACTCGATCGCACCGTATAGTTAAAACACTCCCTA
GTCAGATATGTGCTCtacacttttaaattttgcaatcaAAATACTTGAATATAAAATTaagagatttttgaatttactaG
GCCACCTcgaaaatttctaggccacggcAGGTTGGTAGGGTGAAGCTGCAGACCCCATAAAGCTGTGAGAAcggtttttt
tgcaaattttttaaaacaaacatttGTGAAGAATCTGAATATTatcagaacaaaaaataatttcgacaaaaaataataaa
tttttttatcaatattcaaaatttttaacttccgaaaaaactcaaaaaaaaactcacccaGTCGTAGTGCTCTCGACCAT
CTGCTTCGTAGTTTTCGGGATATTCGACAAAATCTTTGGCTCTTCCtcagacattttcagaattgggAATGCGGGGCTCT
GATCTGTGCTCAATGAGCTATCAATAACACTTCCATCCTGCTCAAAAAGTCCTTCCAGTGCACTTTGATCAAATGGTGTT
TCTCCGTCATCTCCAGCTTCTGATGGGTCACTTACTGCGACGGTGGATTGGGTTGTGGTCActgtaaaattggaaatttg
gaagagAAAAACCTCGGCCATTGGTGACGTCATACTTTTCGCCACTTCTTCGACCAGCTATAATGCCACGCTTTTAgcaa
gttttatttttggtaaACCAAAGAGCaaccaattttaaaactgtgtCTCCAGGTTTACCGCCAACTTAAGGGCGTGTCCG
TACAGGGTTTGCCCGTTTTATGGGCGTCGCttaataaatcatttttcaagttttcagtttcgTGGAAAATTAGCATCCGG
GAAATTGAGTCATAAGTATGACGTCAGCAGCCGCGCGGCTTCCCATGACGTCACTCCATGCGCTCCCCCGACGTCCCTCT
AAGACGTCACCACCTCTCACCTGGTTTAGTGGGTCGTGTCATCTCCTTCTCTTTCAAAACTCGTCTATCAGCGACCTCGT
CAACCTCAATCGGAAGGGAGCTGAACGTAATCACCTCCAAGGGAGTGGTTGGCATCATTTCAGTCGTATTTTCAGCGGCG
AGAGTTGTTTTCTCAGTGGATTCATCCTGATCCTCCATACTATCATCTTCGATTGTTGCCTGGGAGAAGTTGAACATACC
GCCGTCAAGCGGAGTTATTGGGGAGAAGACGGACGTTTTCTGGATTGGGTTCACTTCTAGGGAGGTGTCGTTCGGCGAGA
GTTCGATCATTTCTGTACTTGTCTCGAAGGTATCTGATCTGAAAGTtatgacatttttttggtggtGGCCTGGGAGAAAA
CTAGGCCTCCTGGCCTAGAAATCTCAAACCTCGGCCTCCAGCTCTCACTAGCTGACCTAGGTTTACTAAACATCGGCAAG
ACCTCTTTTCGACTACTCccttacaaatttttaacagtttttcatCACACAATTTTCCGATTCTTACCCCTCATTCATCA
TTTCTTCTTTCGGAACAGCCATCATCGGCATATCATCATTATCAGGCATTACGGGTGTCGTTGTGTCTTTTGCCAGCGGT
TTGTCGAACACATCTTCAGAATTTTCGTCTTGCGCGaaggaaactgaaaaagttaaattacattttttctaggccaccag
gtTTTGCATTTTGGCctagaaaatgaaatgagaagCTAGACCATGTGGGTTTATTGCGAGGAAAAGCTATCCCACGAAAA
CTTTTATAAGCGTCTAGAAAAGTAGAAACCTCGGCCACCAAGTTTTGCACTGTGACCTAAacaattttggtaaaataGGC
CAGCAAAATTTCCATGATGGCCTCaggaaaactaggccattaAGGTTTCTTCCGTTACCTAGAAATTTTGTAAACCTAGG
TCACcagggtttctaggccacacaAGAAAAGCTAAAAACCAACATTTCAGATCGGTCtggaaaagtgcaaaattaaGCCA
CCAGGATTTGCATGGTggtaaaaaattggtaaacGTGAACTAGAAGTTTATCGGTCATCAACTTACGTGTCGTTGAAAAT
GCAATGAATAGAATAAAACCAAATGGTATGCGCatcgctgaaaaattgcaaaaattaatttatgttttggaaaatcagaa
atcgGAGTGTTCATTTTTTATGGGACAAGATAAAAAGAGATGGAGAAAATTTATATGATATATCAGGTCAAAATGACCTT
CGGAAATTGggaatgaaaaatcaaaattaattcgCGTGGAACTGGTTAAGATGATCgaagattgaaaaatttgacagaaa
ttgCAACAATACTAATGCAAAAAGttggtaaaatatttttttcagttttcagaaaaatcgatagcaaaagtctttttttt
taaataaaaatttctgaaatattttcgctgcgagacctaAGGTGACAAattggattaaaaattttatgtgCCCATTAaga
gtttttctggaaactgaagagaaagtcgaaaaattaatatacCCTACttaaatttaaaggcgcacggatgaatttccaga
aaactaaaaaaaaacatcacaaAATTTGATACTCCAAGTTTAAAGATGCATGGGTAATCTTTGAAtgagaattttgtttt
aaatttttgaactgccATTTCAGATATTAtgagaacacaaaattctaataatgcgtattgcgcaacatattttgcgctca
aaatatctcgtagcgaaaactacagtaattctttaaataacTACTGTaacgcttgtgtcgatttacgcgcATCAAAATGA
ATTAAGATCATACATTTACcgacaaaatattaaaattaggcaaaaaataatacgaataatgcatttcgtaaatcgagcac
gtaaatcgacacaagcgctacagtagtcatcaagaaaaattactgtacttctcgttacgagatattttgcgcatAAAATA
TGCTGCGCattacgcattctcagaattttgtgcgCCCGTAATAACCATTTGTTAAAtgcttaaaaaattcagattttatt
gaaaaaaatttttgagcaaaatttttcgaaaaataaatttcggcaataaaatattatttttccatcGAAAAAGTATCGTA
TGGTGTGCTTGACATAATCTTGGTAAAAAGTggcatattttgaaaacaaaaggGGTTACCCCCTTCCTTCAGCCCGCCCG
CCCGGGAAGCCTGGGCATGCGCGCAAGTGATTGTTTTGTCTGTTGTTGCTTATGTATATGCTTATTATTTACacatttgt
gtgtgtgtgagtgaCTACACTGCACACCTCTTGAAACGGATTATCCGGCCGTGGTCGAGGAGGGCCGCCGAATTATGCAC
ATTCCTATGCTATGTATTGTGAATACTTCATTTCAATAACTTTATATATATACAGTTAGCACatacgatttttgaaaatt
ggggtTGTGGAAGAGTTTTCACACAAGTGGCCTAAAGTTTTTGAGTTTACTTTAATACTTCtaaatcacgtggtgtcagg
cggTCTCAATacaatttgatctacaaaaaatgccggcattttttcccagaaaaattgtgacgtccgCACGCTCTCAACCA
Taaaaaatcagatgagatctgcgtctcaactcccgcattttttgaagatcaaagcgaaatgggactttctgactccacgt
gctAAATGAAATGtacgttaaaaaattatctctggaaatttggaattgctcggtggagcgcgtttgccgCTTAGTAGCTG
AACCGTGATAGCTGCGCCGTGAAGAGAAGGGAAAAGTAAGGAAGTTATCAAAACCAACGACGCACTAATGAAAAGGAAca
caagaaaaagtgaaagtgtttttttttgggtttttgtgATTTAGTTCGTGTGTGATAAAAGTTCAAATGGTTCGGCAGGA
CAATAGGAAGGAAActggaattttatatttcatctCTTGTTAAATTTACTTTTGTAGGTGTATGATTAGGTAGTGTTAAT
AGAAATCGGGACTCGTGGCCTATCATTTTTTTGTGGCCGAGTAAAAAAATCTTCCACATTCGTCAACCATACGTGTGAAT
TTAAAGGTAATCTATAGGATATGATATTGGTAAACTTTCACAGAAATCCTAAAGCTAGGTTTTGAACTATGGAGCTTTGA
AGTTTCTAGGCCCCTTTGGGAAACATAGGCCACCAACCTGAGAAAGGTAAGGGGAGGGCAGGGTACataaaatacaactt
tttctctgaagttttttttaattaagcGAAAAAGCCGACATAAATGTTTCAGTCATGGCCTAACTTGACATTGGTGgccg
attttttcgaaaaactcttCCACGATTTAGAACATGAACTTGGCAAAACTTCAAACAAATCCTAGagatagtttttgaat
tatgaaGCTTTGAAACTTCTAGACACGTTGAAAAAGTTAGACCTCTTCCACTGTCATAAACTTATAAAttcacaattcaa
aaattatagatttctTTCATATGTAGAATTAgcccaatttttaaatccatTGCACGGCTAGATTTGAAATCAtagcaatt
tgaaaattctaggccacgcaAAAGAAAATTCTAGTTCATGGGAGTTGAAAGAGAGTCTCGGAAGCTAATTTTAAAAGCAC
AAGATAgaggaaaaccaaaaatttataaattcataaaaatccagttttttaGCAGCTATGTGAAAAGGATTAGAATTTCA
ACACGGCCACCACCGCCGGAGATACAATCATTTTGGGAATATATGTCGTTTTCGCGTATTTCTCAccaaaaaaagattca
aatcttttaatacgaaaaaaagttggaaaagaattagaaaaatgctgagaaattttttttatgaaagcttaggcttacaa
ttaggcttaggcttaggcttagttattttttcagtgttttccaAGTGCAGAAAGGAAGAAACCGACGCTTCCTGACTTTC
TATCACACACTGAGGGGAATTTCACccaacccccccccccccctcacTTCCCGCTACTACTTTTACTGTACACTTTCACC
GAAAAGTTATTGTGTCATCACGTCATTCGCCAAAAACGAATCGAACaaggagaaaaaattgatgagaaaacgCAAGTGTT
TCTTCCTACACTACATAGTGTTCAACACCCCTTCATGATATGGCCGCGTGAAAACTCTTCCACGACCATAAAAGAAATTT
ACGGAACAATCtagcaaattttcataaaaatcggtTGGAAACTATAAAAGTTACAGgggtttgaattttctaggtCATGC
ggaaaaaaactcggccacgcAGGTTTTTAGGGTTAGGGAGGCGgtgtcttcaaaaaaaaagaaacctcGCACCTAATGAT
CCATGAATCTTCAAACAGAAAATGAGGTATAATCTtaggtggccgaacttttgtttctgaagaaaactcggccaagACCA
cgaaaaacgtatttttttgtatcgttaattgaaaaactgaaaacaagaagtttctaggccatgttGATAAACcttcagta
aaaatttttcctaAGCCATTAAATTACTACTGAACTGAAAACCTAGGCCACGGCTTCAAAACATAGGCCACCAAAAACTG
AAAGGGGGTCGTAGGACCGGAACCTGCTATTATGAAGCAAAGTTTTGTGcaataaaagtttcagaatttccaagttttta
aactattttttgtctgGAAATTATAAACCTGAAATTTCGGGTGCGAGACAAGATGGTCAAAGAAAAATAACGAGAATTCG
GAGggcaaaaaaatgagaagaatttCCAGGAAAACAAGTGAAAGTGAGTATGACTTTGACCTATACGCGTAttgtctttt
ttgttttcttcttctcgaGAAAAGAGAAACTGTCACAGCAGTAGTAGTTCTTCGATCACCTAATTACCTTATTGCCCCCT
TCCAGGAagtcacagttttttttaggaaatgtgtgaaaaataCACATTCCgctaggaaaaattgaaattgcgGTTATTGA
GTTCCCTTGCCACGACAACGTGGCCTAGGATACCGCCATGCTCTAGAAATCCCGCTTGTAGCCTAGAATTTCCCATTGTG
GCCTGGAGAAGTTTAGCGGGGCCTAAGACTTTTAATTGTGATCTGAGAGTTTTTTCACATGGCCTAAAATGCTATACGTG
GTCTAAAATTCctcattgttgaaatttttagcgcGGCTTAGGATTTTCTATTATGGCACTGGATTCTCGCCGTGACCTAG
AATTTCGTAATGTGGCCTGAAAAGTTTAAGCGTGAAAAGTTTAAGTATTTTCAATCATAGCCTGGAGATTTTTTACAAGA
ATTCCTCATTGTGGCCTTGAATTTTCTATTATGGCCTAGAATTTCGCATCGTGGCCTAGAAGAAATTTGCAGAGTGGTTT
TGAAATTCGGTTTGTGACCTAGGGTGCTATATTGTGGCCTAAATTCTTCCATCATAACGTATGATTTCACATTTTGACCT
GAAAATTCTTTGCGTGGTCTAAGATTTCTCATTATATTCTCGAATTTAACTTCGACACGTGAGAACAattttgatggcct
agaaattgcTCCCGTGACCTaggaagtttcaaatttttaaagttcaaataaatttcaccagaaattcatcaaaatttaca
attacGGAAAAAGAATCATATTaaccactgcaacttttttcgaacgaaggacgaggcaaaaaggtttctaggccatggcc
gagtccccgacaaatttcagcggccatttattttgctttgttttttgcgtgttttctttcgtttttcaccgattttttcc
gttttttcttatcaaaactaataaataaatattttttgcagatgctaaaacaatttccaagtgaaaaaattgtgaattca
gtcggcaagtagcggtaaaagtggtcaatgtaatatgatggattacgggaataaaaaacccaaactttttcccaaacatg
atacatatgctgtttAGAAACAcgggaaaaatcggtgaaaaacacaagaaaacaaagcaagtacaaaatgtcgtaaaatg
cggtgtattgtgtgcaaacaccgatttttcgcattttttctcggccctcgttcgaaaaaagttgcagtgttaACGGCGGT
GGAAGAGCTTTACCTTTACAAAAGGTggccacaaaaaaaatagaagaaaggATCCAAAAAGAGCAGGGAAgagttttctc
aatttgacGGCCACGTGTTCTATAGAAAAAGATAAATACAATAAATacgttttttgaacaattaaaaaaacaaaaaattt
caagaaaaatttagaatattttttcagtttttttcctgaaattcaaatagaatAAATGGaagttcaacaaaaaaaggtgA
CCTAAATACTTATTAATTCACCTTCTTGACCTCTCGattcttcagaaaaaagaatAGGCTTCTCCTCCTCCCACCTCCCA
GACACTTATCTACACTTTACATCATTCCTCCCGGCCCCCggttttttcacatttttcaacctTGAAAATGACGAAATAAA
CAAGTGTTTTAGATAAATGTTTCTGTGTATGTTATCTGAAATCTTGGAAGGGTGTTGCAACAGAGCCCCGCGTGTagcgt
ggcctagaaatccaaaaagtcTTCTTTTAGATCTTCAGCTTTCTCAGCAAGTTAGGTCTTAAGTCAAAAGGACTCTCCAT
GACCAAGTTATAACGATTTgtagtttctaggccatggagTACTCTCCGAAGGGGAGACATTGACCCCCTGACGCCGGATT
TGTAGGAATTTTCACGTGTTTATGCTACTGTAAGCGAGCTATATAcgttcttcaaaaatatccgTCAAATTGTGACCACC
GTTTCagcactttaaaatttctaggccacgctgTCGCCATAATGGAATATTTTTCTCACGAGgaatagaaattaaaaaaa
aaactcttcaaCTGGTCGATATTTGGAAAACCAAactaaaatgtttcagaattattaaaagcttaattaaaacaaacagC
CACAAAAGTTACCTAAACTGATGAAATAAAGACATAGGCATACAGATTTATAAATCCTATAAGCATGGGTGTGTCACAGG
TAAAGATTATGGAAAGTGAGGGAAAGTAGGAAGATATTACTGGAAAGTTCTGGGGGAGAACGGCTGAAATCAAAATGGAT
TCGGTTGAACGCGTCGAATCACGGAGACTCGTTTGTAGGGCTTCCAGGTagataaaaaatgttctgccTGAATTGGGCCA
AAACACATgaatcttcaaaaacaaattgacaCAAGAAAATACATactactccaaattttcaaaaatcaaaaaataggCGA
TAGGTTTTTAGATACTAAAGTATATTGAGCAATTAAACAATTCACCCCCTACAACTGGCGGGCCCGCAGGGCCTGCTAGT
CAGGCAAAAAATATATGGCCCACACTCCCAGCGACAAGAAAAATTAGGGGATATTAGAGACATTTACTCAAAAGGAGCAT
tacacaaattttaaaaatctcaaagcgggaaatttttttaatgcgtACTGAATAAGAAATCGACGTTTAATGAAACTCAA
TTGCTACAACCCCGTAAACCTCCTTCACGTCCAATCAATAGTGACATGAATCCTTCCGACCAACGTCATAAAGATTGGAG
ATGACGAAATTTAAGATGTACCAAGTATGCTGGTACATACAATTTCTACGTCACAACATCTTGACAGTTTTTTCCCTCAA
AGAGAGGTGAGCCTGTAGAAGAGATACAAACGCTGCGTCCTATCGTGGGTTCAGTTGTggggaaaaattgtaaaaactgT
ATGTACCAACTATGCTGATGTGCCAACTACCAACCAGCATAGTTGGTGCATCTTCAATTTTGCCATCTCCAATCTTTATG
ACGTTGGTCGGAAGGACTTTTGTCACTATTGATTGGAGGCTTACGGGGTTGAAACAATCGTTCATTAAAAGTCGTATTCT
TATTCAGTAcgcatttcaaaatgtttcccactttttttcggcttgatctacgtagatctttaaaaaatgcgggagaagat
aTGCAGTGTTCTCAACTAATTTCGCAtagttaagaacgtgctgacgtcactttttttttgagcaaaacattccggcattt
tttgtagatcaatccGTAAttggacagcctggcaccacgtgtaaGAACACGATGCCTCTATTTTTGCCCGGGAGTGTGGG
CCTTGAAAAGTTGTGAGCTGTAGAAAAATGGACAACAAGCATGTTGTCAGTTAGCAGCATTTTATAAGTCAAGGACAAGT
ACAACCGAGATaagtgaaaagtttgaaaaatggaaaactttcaaaaaacagcGAAGGTTCTTTGATCGATGCAAGGGCAG
AAAGTGAATAATGCatgtttttgaacttaaaacAAATTGGCTAGACTTTGACTGAAACTAccttttataaaaatgaagaa
aatgaaccATTACGAAAATGTTAAATACACCTGAAAATTGGTGTGTTTTTATTGTCGTTctgtaattaaattttgaatga
tcGCTCTTCTGCAAAGAACaaccacaaaaaataattcgatatACTCAAGTATCGACACTTATGATTTGAATGCAAACAta
taacaaattaaaattaaaatacggTCATtatattttaggaaaattatggaaattttttaggcttatgatgtttcaaaaac
tttcagaactctagtaaaaaacattttatatgtAATAAAACACTCAGCGACTTTAAACTTTGCAAGACAATTTGGGACAT
AATTTTGGGACATTGTAAGAACagttaattggaaaataaaatagttattCGAATGATCGTTCTTCAAACAACCTTACAAA
CAACAACACACCTACTCTGCtataataagaaaatttaaaatactacTCAAGTTGTCACTTCAAGACCGCATAAGTTTATA
CCACTCGAACAAAAAACAGTCTTCGTTCTTTCTTTCTTGAAAAGAGacataattgaaaatgaactaATCAGCCGCTGCCC
GggatggaaaaaagaaaagaaattccTATCATCTTTTGACCTTGTTATTTTTGCAAATCATGTCTGAATAATACACTTTT
TGATACATATAAATCAGGCGTGGGcgacaaacaatttttccggcaaatcggcaaattgctggaattgaaatttccggcaa
atcggcaaatcaaaaatgtttgaaaataggAGAGTAAAAAGGTGGAAGTCAAGTGATGGTAAGTACctattttgtttcaa
tcaaattaaattttacaccatctctcttttttttccttatttaACAGTCTTTGGTCTGTGTTCTGATGTTGAAAGATAAG
GGAACATGGACGAGttgtttttgggaaaaaacattctttttggattattttagtaaaagaaaaatttaaatttataagcA
TATTcactaaatatttttgtgggaatttgaaaaaaaaagaaattaaagaagaaactgataaaaactagaaaatgtaTAAC
TgggagaaaaaagtttccaattttcagaacttttgaaaaattgtagaaaatagTTCATGCTTTCAAAGTTgtaggaaaaa
ataatatgtggCCAATTTCCGAAAGAAAAAACTCTGCCACGACCAAAACTCAGAACTagactgaaatttcagttgtaGCT
GACAAAACCATCCAAAAGATATTGTAGGTTACAATATCTAGGCcgtgaaaattagaaaactcgAATCAGATATCCTTGGC
CGGAAtgcgaaaaaacaaaaattagagttttctaggccacaaaaACTCGTCCACGTGTGCATGAACTGTCAAGTGGTCAA
CGTAAAAGGTGTGAAACCCTTCAGAGAAAAACACTAGAAATGAGATAAAGTAGGTGAGACCTCCTGTCTCTGAGAAGCAA
CGTTCGAAATTCTTTTCCAATTCCatctattattattattattattattattaggACGGTATGGCGCCAGGAACTGGTTG
TTTATACTGACCACTGCCTCTTCCCGATTAGGATTCTGAATTTCGGATTTCGGGAAATTGAGAATGGCAGATGGATGTAA
TTTCATTAATCATGTTCCTCAATAAGTTAAGAAACAAAAGAAGGAAGATATAGTGAATCAGTGAGGAACAAGAACATAGC
ATATATGGAATTGGCGGTGTAAGACTGGTTTACATGGTTACACGGAGGgaaaaagatttgaaagtATTCGTCATCTTATC
TAGGTAGTTGAGACACTTGATTAGTCATAGTTGAAAGAACAAATGGAAGAAGTTCATATGCTGAAAGCATCGCTAATAAC
ATAATATTggttttaaaggtggagtacggTCTGTGGGTTTTTAACCTAAATGACAGAATACAGTCCCAAtataccgaata
taactgttaaagatttataaaatttatctaaattttttatgatttttaaaaaagtttttttttttttaatttaaaaattt
attcaaaattccaaaaaaatattttattcaaaactaaaaacccaaattttctgaaactttacCATTTTACTTATTTATGT
CTTAACAATAATATACACATATTAACGAAATACCCaccgttcaaaatttgacttaATCTCCAGTTTTAACTGCCAATgag
aatttgttcaaaattccaaTCTCACACccaatgtttttctttgtttttcattttaaaacagttctatccagtttaaaaat
ttaccaaataaaaatgtgtCTATTCCTCTCACCTCCAATCCCGTGCATGTGTTCATGTTTACCTATTGAAACGTGTGTAT
TACTATATAATACAGAACAAATATAAAATGGCCACTCTTGCACCTCCAGCGGAAAGAAAGCTTTTGAGGTGTTACGAACA
CTGCAACACTTTCCTATTTTACTagttttgagcaattttctggtccttttatttatttttgttttgtctgGAACAGGAAG
TTGTTTGTGTTctgtttggaaaattaatcAGTTCTACCGTGAgatttttaagttattttttgaatggaatttcaattatt
atttcatttcatttgtttttttttctcaccgaaatccactttttttagaaacaatttttttttctacatttttttccgat
ttttgtcattcaatttttcaacttctccattttttctacaaaacaccgaaaactacaaaatacctaaaaattgcaaatta
aaaaaatttttaaacatttttgcccaaaaaattgttttttttttcagaacatctaAAACTCACTAAAaaatatgctcaaa
aatttttttgagaacacttaatttttcgaaaatcttatttttgcaatattaaatccagagaaattagaaaaaaaaaacgg
ttttctacagtactcctaccctCCCTCTCCAGTACTCTTAAAATATTCCTACAGTGTtcttacagtactcttacACCACT
CCTACACTGTTCTTACAGTGATCCGATACTACTTTTATAAGACTCCCACAGACTCCTACTATACCTATACCTTATCACTA
CAGTATCCCTGCcgtaccccccccccccccccagtaCCTATACTTGCCACTACAGTATCCTACAGTATTTCTACAGTGCT
CCTACactacctctacagtactcctacagtaccattaccaaaaatttgaatagaaaagtgaaattatgaacattttttcc
tgtataccaatttttaaagttttagtttTGTAGTTGTTTTTGACAACgaaatcaatttcaaagtatttttctttaaacaa
TCGTACTTTTTGCGTACTGTTCTTGCACTTTTTGGGATCTTTTGGACTAAAAGTGCCCCCCGAAAAAAGCGCGGAATTAA
AAGAACAAAAACCGGATAGACTGAGGAGGTGTCGAACGAtggaatgaaaaaagaaacagaaatTAGATTTGGTTCAGTGA
ATTCTGTTTCttttatttggattttggttttttggagtcttggaaaaatgttttatttttgttctttccAAGAGtccaaa
cgtttttttccaccaaaactccaaaatttttaaaatttggaaatttgattcaCTGCCAAAACTTCCAGAGAAATTAAATG
TTCAGTTTCCCGTAAATAACAGGGTTTCGTATCAAAAACTGTGAATTTTCCCGCCAcctatgttttttaaaaatgattat
aCTCTAATTTCCcgtcaacatttttttattttgcgaaaaatgattatttgaacatcccagaaaattttaaaaacgtcatg
agttttttgaaaattcaatttttcgtgttCCTGTAATAAAAACCATAGAAACTGTTGACCTATAACCTGCCAGACGTTCT
TCCTGTCTGTTTATACCCCCATCTGCTCTGCACACCAGACACCCCTCCTCCTAACTACACTTTAAACTgttacccccccc
ccccccgtttACCcctcatttgtttttttttctagtgcATCCCTTCCGTGTAACCTGACACTTTTTCCAAGAAGCTCGCA
TTTCTTAGGAGGAGCAGCAATTTTTCGTTACTTAATTTTCCACACAGTAGGAAAGACAAAAAGAAAACGtcatagaaatt
aaaaattctgcgtttaattttttgttcagtttctgaaactcaattttgtggaaccgtttttttcgatctttgtaaaattg
aatttttttgatttttggaaaatttggatttttgctggaaagtcaatttttgtgagaaaaggtttggcgggaaatttaaa
tttattgagaaaaattttagcgggaaattaaattttttgatagtgagaaaaattcaattgaatacCTTTTTTGTgcgaat
ttttcataatatctgaaactcaaaaaatctgaaaattaactcgaaaaaattttcaaatttgatattttggcaattcaaaa
attgcttaaagAAAATAACGGaacctcgttttttttctttaaaaaaaggttttagtAACTTTTCCGGTAACCAAGGTTAC
TCTTTCCCCATCAATCTCCCAAAAGCatgccagaaaaaaaagagagagagagagagatgcgTGTATGATTGTGTCATTTG
ACAGTGCGCAACAGACACACATAAAACAGCTGACATCttctctttttatttcaactgatttttaatttccctCCTTGTGT
TCTCTGAGTCTCTCTCATTTATTcagtttctcgattttcttccaaattcattaatattttaatcTATGCGTAAAGTGGAG
GAAGATTTCTTCTACGTTTTGATTTGCAATTTCTCgggtttttcaaattatggattttgaaaaaaaaaatttctgaaatt
tatttttgattcatgTCAGAAAATGAGtctcctgaattttttttggaaaatataaaacaaattctgaattttttttactt
tttgatgtgtaaaacaaaaaaattgattagaaaaatctttatctattttttgaacttttcaattttaaaatcaaaattaa
cttctaagaaataagatttttttcggaattttgaaaaaaaatgttgtttttttgagattttagtacattcaattttcgta
aaattcgaattcatttttttattgtgcAAATGTTTTCTGACTGActatgagaaaaatttcaacattttgaagaacccccc
ccccccccccccccattatTTGGACGGAGCCTGAATACGAAATGTGAGTTCTCAGAGAAGGAGGTGAACAATTTGATTGA
TGTGCATATGGAGATGCTCATTGTGCATATCAGTTTGGAGCATCTATCTCAGAGTGAGCATGACATTTACTTTTACCCAT
TTGCGTAGGCTCCGccatttcacgattttttttttccaatttttgaactagtataaaaatttctgaaatttctgtaaTTT
CTGCCATCTCCTCATAAATTCCATTGTATTCTTTGCACTATTGTTCCacaaaagtgcaaaattttcgaattcgtAATGTG
TCTTTCATATATATATCCATGCACTTTTGTCCCTTTTCCTGAATACTAATTTGGTGTGCTCCaagaggaaatttttttgt
tttgttgaaattacTGCTccttttcggaattttttaatttctgagaaaaattcaattcctaAATGTATAATACTAAAGTC
AAAATACTAAAGTGTAAtggtttgttttttgttacaGTCTTTAGTTTGTAGCTTTTGTTTTGTGtagttttccaactttt
tttttgccaaaatgaaGGCTgagaaaccgaaaaaaaaaattcaaaacatagATTGGGCTGAAGCGGTATTATTGGTTTAC
TGTAGCATTACTGGGTTACTCTAGTTTGGCCCATGTTTGGTGTACGTTAGTAGTAACAACATTTcgttcatttgtttttt
gatttggtAACTTCTGGTGATTAAACTTTTAATGTACCTAAATCTTCTGTTGCATTATTgatttgttgttttcttctttt
taagTTAAACATGctcaaattaaattcaaattgagttgaaaatgcaaaattattatcaacttgaatacccaaaattttgg
acggtatttcaaaaaaattgatttccagCCGCTTCGACCTTCGACACAACAAACGAATGCTAACTTTCCCAGGATTACAC
AAAATAGGTCAAAATCcccttttctcaattttttgcacatacatcctcatcatcatcattgtaATGATCGTGACCATCCG
GTCTTCTATTATTAAATGAGAGAAGGAAAGAGTATACATATGTGTCTTTTATATTAAACTAATTATATTTCGACACATTC
TGCGCATATCACTACTGCACTAGAATTACATTTTAAGAATAAAATGTAACCAAAAGACCAAAAAGTTGTTTGCATTTATT
GTTATAAACAGAATAGAATGAATGTTAGGAAACGTTATTAAAACTTGCAAAGTGACACAATTCGGTATATcgatttctct
gaaattactTAACTTAGTAGGCAGAGTTTTGATACTGATACGGATTTtactaaatttaatttttgtaaatcagTATTGCT
TTTATAACctattaagatttttttgttccagcgtgcaattatttttaattctatttaggattttaataaatagaaaaata
cgttttgaattattttttacgtTATAATATTCAATAGTAAAGAAGCACACATCAATTCCCCTATTCAGTTTCCATACTTT
GCCTGATAAACATGAATAGTAAAATAGACACTTTCATTTATACAgacacccccccccccttgCTTCCGGATTAAATCCCA
ATAAAGGGTGTGGCAATAAGGCATTGTTGCAGTTTCATTGAATTTATTAATCATTTGACAGCATGAAATTACAAAACTGG
AGAATTTCTAGTTTAAACTTTTATACAATGAAGAAATCTTCCATAGAATCAATATTAAATTATCAATAAATGAGTATTTA
CGTTTTTCAGCAACGGTATTATTTTTATACTTACTAGTTATTAAGTTAGTAGTtagttacatttttaaatgcgatgcagt
cgaaatttttttatagactAGAAATTGTCTTAGTTTCCAGCCACTGACAAGTcggccaaatttcaaactttcagtaATTT
TGCGTCATTtgttgagccgccataactctttttttgagacgttttcaagaagttgaaatttggtattttcagacatttgt
ATCTTATTTAAAATATGAGTATTCACTCCTTTTACCTGCCAGTCGGCTGCCTCCTTATCTCCTATTTTTCTCTAATGAGC
ACACACCACTATCATCATTATTATTACCACCTGTTCTTAATAATAAACATTTCCCGCACTTTATTTCCATTTCGATgcat
tttatagaaaatgttCCCCCTTTTCGAGCTTTCCAATTAGATTCACCCTTTGATTGCTCTTTCTTGGACGGAAGTGTTCC
CCAATTCCCCTTCATCTTATTACATTTTTATGCagattttattgcattttagTGCGCTAGATTTTTCATGGGATTTTGCT
AAATAATGCAATCACGCTCTAAATAAAATTCTCAGTTTatattttaatgttaaaactgtgtgtaaaatttacaaacatag
tgaatacatttttcgaataaaagtatgaacatttttcgagGGATCTATAGAAAATTGCCGGCTGTTCCTAAATGCCCTTT
CACTGGTCACCAAGTTCCTGTTCATGCAATTCAAAAGAAATGTTCAGCCCCCCGCTCAATAGTCGCCCGCaccacaaaat
tgaaaagcgaACATTTTACTAGTCGAACTtttgaattgaacatttttggagtattttaaagaaatgttttcaagTCCACC
AAAACATATGCCAggccacaaaaatttcaattttccgccaatttttttctcacaaaagttgaattttctcgaatttccga
taattttcgatttatttgaaagttattgaaatttatattttctaaaacacTTCCACAATAACAAATTAATAgatataata
aaatttgaaattcccatGCCACACCTCAAAAAGTGGCTCCCTTAACTCCTGAGTGCTCGCGGAGCCCTACCAAACTTGGA
ACATTCTTTTCCCAACGGAGTCATGAACATATGAGCATTAAATGAGTAGACGACATGTGTATACATAGGACCACCACAGC
TGTTCCTTCCTTTTTATGAGAAGACATGTCATACACACAATGTCTCTTCTCCTTTCcgattggaaaattaaaattatagg
agggggggggggggggggcgatTCTTGACATTTCAattaccccccccccccccccacatCCGTTATGTTGCATTTTGGTA
GGCTTGGGGCCGAATAAGTCTCCCATGCAGGCGTCAAAACGTCTGCGgacctacgcctgcctcaCGCCGCGCCTGCTGTA
CaggaacccgaaaagtgtcgaaCGCGGCTAAAGAACCACTTTTCGCACTATGCGGTGTAAACACAAGGTTTTGATTTGTA
GTCATAGTGCATATATGATGCGGGAGGCTGACAGGTAGGAGGCAAGCGTTCAACCGCGCATGCCCaccatggaagcccta
gaGCCTAGTTTTAGATGAGTTTCAgcatttttgatctacaagattttgaaagttttacaaaaaaaccaagattttttgta
atttatgaagtgatttttctacatttcatCTAGAAACCAGCAGAGTTATTTTTTGGGTAATTTATCAATAGAGCGCGTTC
GCGTCATGAAAACAAAATGGCGGCCgaactttgaaaatcgatggctgaatttttcggaacaaAAGTCCGTAGCTATAAAG
CACAGGCCTacgttttttttgcttttaaatgacatagttttctaaaaaaaagtctgtggccgaatttttaaattttgaat
aggggcttatttcaaaaaaaatttgaggcCAACCTACTCTTCTCAATTATAACTTGCCATGGCAGAACTTTTGAACAACT
ATTacaacgttttcaaaaaacaagttaaagcattttttcgaataaaggTTAAATTGGTAGCctagttttctcaaaacaaa
atactaaaaaaaatatcgatgaCCGAagtttatatttgaaaaaatatgtgaccTAGAACTTTTAACTACTCTTCCAATGT
CTTCTAGCTTCTGAGAAAAAGTTCGTGGCCTAAGTGTACCACGATGGTCTAGTTATCTCGGAAATAGCCATAGcctagtt
ttctcaaaaaaatcggtggtCGAGTTTCCTgtatgtaggcatgtaggtatgTAATTTTTATCTTCCAGGTATCTATTTGT
ACTTCCCGGTAGCCAGGAGCAATACTTTTGAATTCCTTTGCTCTCCCTATTCAGCTTCTCCCCTCACACTCGTTTTTGGT
ATTCTATTGTTCTCCTCCTCTTCCCATTCTACCCCCATTTCATTTTCCTCTTGGAGACCcctgtctctctctctttgtAT
TGGCTCTTTTACGTCTTCTAGTAGGCTTTTCCTTAATGaacttgtgtgtgtgtgcttgAATCATCATCGCGTTCTCTCGT
TCCATTTcccttttgcaattttcttttcttggagaaatttggaaagttttgctcaaaattcctACGTACACATGCCTCAA
AATCTGGTTGTATATGGCCTAACATTCAATTTCTAGTGCacacaataaaattttccgggaaattcaaattttctgataat
gaGGAAGGactttggcggaaaattcaaattttaaaaaagtaggcgggaaattcgaatttcgaattttctaaactttttgg
ccggaatttcaaatgttctgaaaaataattttggagcgaaattcatattttctcagaaaaatctcagaaaatttgaatct
cccACTAAtattcttctcaaaaaactgttaCGTGACCTATTTATATCTTATTTATTGGTCCATTTATTACGTGgcctaaa
acattttttcttttccccCGTTTACAGCGATCATTTgagatggcctagaaaacgcACGTTAGGCCATCAGGTTTACGGGG
TATAGTACAACCTCTTGCAGGGGACTGAGGTTcagaaaactacaaatttagCTAATTCCCTACCTACTCTTGCAAATCCA
ATAACTAACCCAATTTCCCggggaaatttttattcttagAAAACAACTTGTATATCTCCGCAACTACATATCCCTccttc
aaaataataataatgggAAGCTTCTGCTTCTCTACACCTTCTTTTGACCAAAAACTTGTTGCCAGTGCCCTATTATGTAC
GGTCCGTTGAGTTTTGTTGTTGTTCACAATAATATGTGTAATTCGCGCATCTGAAGAGGGGAGGTGTAAATGTTGTGTCT
AACCGTTATGTTGCTGTCACCTCCAAGTGGTacaggtggcctagaaatttgcgaaaactcttccacgattatatttctca
aaaaattacttttctcagaaaatttgattttctcaccaaaatatttctcagataatttgaattcccgccaaaattgttta
aaaaaatagaatatctcgtcaaaatttttatcagaaaatttgaattccccactaaaattttgccaaaacattttattttc
ccacttaaaaaagttttttttttaatttgaaagtggAAAAGTTTTCTAGGTCACTTATACATTACCGGTGACCGAGGTCG
AATTATTCCTAGGCCACAAATCTCCCAAAGGGGTATTCCCACACCTAATTGACACCTCCCCGGGCACCTTTGAGCACTAA
GTAAGGACACCCACCCCTCTCAGCTTAATAGCTTTTAAAGGAGCACACCAGCCATATgttttctctaattctctcactct
ctctctcggcttctaaattcaatttcccCCCGTCACGCCTCTCGTTACGTGAGGAGTGTTCAACATGTTCCCATTCCCTT
ATCCGATAAGTTTTTGGTAGGCAGGAGCTTGTACTAGTAGAGGACATTTGTCGCTTCTTGGTCTTTCGCCTCCATTTTCC
GTAATTTATACGTGacttagaaaattagaaaaaaacgcaTTCCACGAGTTTGTTGGACAACTTTTtttacgtggcctaga
aaaaaatgaaactcggccaccgactTTTCTTTCACTTTTGTGAAGATATGATCTCATTCTATAATTCTGTCGAACCGATT
AGGAGGGTGGCTGAGTTTGCACTTTTGCGTGTTCTATACCATTTACAGAAGCTAGTCCCCCCGTCATTCTTTTTcctgca
aaatgtttttttttgcccccGGTGTCTCATCATACAGTACAGCAGCcaatattatttgttttttgtttcgtcttttcgtc
ttttcggagaaaaaacgCTCTATTCTATGACAAGGTGACGTCATTGGACTCGTGGCCTAGAAAGTTTGGCAAACTCTTCC
ACCATTCGATTTTACAGGAGCCTCAAAGCCCCACATGGGGCCTAGAAATCTTgacatttctaaaaaacatccattttgaa
atttttcgaaattggtGCAACCTAGCAACCTCTAGAACTTCACGTGAcctagaaaaaacaaaacctcaaaatttcatGTG
GActagaaacttttaaaaactcttCCATCGATTTTGTTTTGTGGCGGGGactttttccagtttctttttcacataaaaac
caaaaaaaaacaagacgTCAAGCTGTGAAAATGATTAGtcacaaaaagaagaaaaacagtAGTGTCGTTCCTGCCAATTT
CAGAGATTCCTTCTTCGCTTCTCACGACACGAGGGGGGGAGGGTCTAATTggcacccccccccccccctactGAGGTGAG
AAGCTTGAGTTGACTCACACGTCGCTcttgttttattcatttttggcacaaaGTGAAGTGTGCGAAAATTGTAGTagtct
gtgtgtgtgtgtgtgtatgagcatttcgaattttaaaatacttttttaatgtACCGCAGGCCAcgtggtaagtttttttt
cataaatataggatttgttttcttgtagaaaagtttttcgaattttgaaatgaaaaggATAACTGGGAACGgagaaaaat
taagttttaatttctaggccacgtaccAATGAGGATGAGAAGTCGGTTTTCTAGATCACAAGGTCATCTAAACttttagg
aaatttaaaaagtttggtGATTACgagaatttctaggccacgtcgCAATACACCGGCGCGTTGGCGTTTTTACACTTTCT
AGACTACTAAGATTTTCCTAGGCCACGTCCCAATCAGggctgttgcaaaaaaaaattttcgaccaaaaaacaaaaaacaa
aaaattttttggtctaactatggaccaaaaaacaaaaaacaaaaaaacaaaaaacaaaaaaaaattcaatgtttgatATT
GAACGGGacaaaacggaattttttcatgaaatattctggtgattttttataaaatattgaaaattgaacgaaCAGAAGGT
TTTTTGTTAGCTTTTTTGCTGAATCAGTgctgtaatttattttttggttgtttttggttttttttttggtctcaaaaaac
caaaaaaaccaaaaaatcaatttttcccaaaaataccaaaaaaaaccaaaaaaaaacagccctGGTCCCAATGTACAGGT
GTTGTGGTGCTTTTTGTGAGCTCTTAGGCCAGCTggagttttctaggccacttgtaaatcaatggttttttttcggtgtt
cTAGGCCACCTGTCACGCCTAGACCATTGACCTAGAAgtttaatgtttttgaataataagtACACGTACTCTCACATACC
CGCAAATGCACATATCTATCTTCATTTCGTGATTCTCTTCATCTCATCTTATTTTCCATTTCGGTTTACCCTTTTTTTCT
CTATGAATATATTTTCATGTACTTGCTCTTCTTCCCTGAAAAAGATTcttttacacttttttcatttccttaGGCAGTTG
TAAAGAACTTGTCATTAGAACTTTCAGAATGACATCAGAGTAGATGGCCGaactttttctaggccacggcTTGGGAGCCA
AACATGGCTAAACATTCTAACTTCCTGGGTCATCTAGAAGTTTCTAGGTCTTATGggtgaaaattgtcaaatgaCAGAAT
TTTCTTAAGTTATagttgaatttcccgccaaaccgatttttttttgaaaaatttaaatttcccgccaaaaattttttgaa
acgtttaaattttatgccaaactttttctgagaGAATTTGGTTTCGCTCCCAATtttattctctgaaaattttaaattcg
caccaaatttttcgagagctttttgaagttcccggcaaaatttgttttcgaaaaattagatCCCCGTCAACTATGATAGA
GAAGTTACGTCATCTGGCTACCCTGGccgaattttcaatatatttctaggccacataTTGACCGCTAAATCATGTTGTGG
AAGAGTAGTGACGTCACTTGGCGACCGCGACCATCGAGCAGCGTGAGGGGCGAAGTATCCCCCTTCCCAACCCTAAAGAC
GTCGTTCATCGctccttttttgttgttgtaggAGTTCCGTTTTTTTGTGTCTCGATTCGTTTCCTCCTGTTTGTTGTCAT
TTCTGAACTCATCTCTACACTTCTCTCgtcttctctgcgtctctccatCCTGCACACTATTTTTGTTTACCTCGATGATC
TTTCTTTTTGCGTGTGTGTCACTGACGAACGAACGGCTGACACAGACTattgttttagttttgttGTTTAGAAGTAGTTG
TAGTATTCCAATAGTTTTTCACACTTTGCATTATTTCAGATGGCTCAGGACGGAGACCGCCATCACATTTTTGTCAGTGc
tccgccgccgccgccaccTTCCTCGTCGATTCCAGCTCCATCGCAGGTAAATTTAAGgttgcaagcgcgctctaatgaCC
TTTTTTGTGCCTCCGGCTCCTCTTTGGGTTATTGCCAACGCGCTCCAATTCGAATTATTCTTACTTTCAGCCAAATAGAC
TGGAAAAGGAGCCGCTCATCGATGAGGAAACTGACATGATTGACGAATCCCGAGCCACGTATTGGAAGGGATGTGAATTC
TTGAAAGCCTCTGGGTTGTACTCGAGTAAATGTGAGTTGGTCTAGAAAATTTGTAAAGCTCTTCCACGAAGTAATTAATA
AGGGATACTATTGCCGACACCCAGGAACACGTATACcacggaattcaaattttaattttttgaaaatattttggcgggaa
tttaaaattttaattttttgaaaatattttggcgggaatttaaaattttaattttttgaaaatattttggcgggaattta
aaattttaattttttgaaaatattttggcgggaattcaaattttaattttttgaaaatattttggcgggaatttaaaatt
ttaattttttgaaaatattttgacgggaatttaaaattttaattttctgaaaatattttggcgggaattcaaattttaat
tttttgaaaatattttggcgggaattcaaattttaattttttgaaaatattttggcgggaatttaaaattttaatttttt
gaaaatattttggcgggaatttaaaattttaattttttgaaaatattttggcgggaatttaaaattttaattttttgaaa
atattttggcgggaatttaaaattttaattttttgaaaatattttggcgggaatttaaaattttaattttttgaaaatat
tttggcgggaatttaaaattttaattttttgaaaatattttggcgggaattcaaattttaattttttgaaaatattttgg
cgggaatttaaaattttaattttttgaaaatattttggcgggaatttaaaattttaattttttgaaaatattttggcggg
aatttaaaattttaattttttgaaaatattttggcgggaatttaaaattttaattttttgaaaatattttggcgggaatt
caaattttaattttttgaaaatattttggcgggaatttaaaattttaattttctgaaaatattttggcgggaattcaaat
tttaattttttgaaaatattttggcgggaatttaaaattttaattttttgaaaatattttggctggaatttaaaatttct
gagaaaaagaaccttcgtgtcgagacccatcgtggtgagacccttcgtggtgagacccatcgtggtgacacccatcgtgg
tgagacccttcgtagtgagacccttcgtggtgagacctttcgtggtgagacccatcgtggtgagacccatcgtggtgaga
ctcatcgtggtgagacccttcgtggtgatacccatcgtggtgagacctttcgtggtgagacccaccgtggtgagacccat
cgtggtgagactcatcgtggtgagacccttcgtggtgagacccatcgtggtgagacctttcgtggtgagacctttcgtgg
tgagacccatcgtggtgagacctttcgtggtgagacctttcgtggtgagacctttcgtggtgagacccatcgtggtgaga
cccttcgtggtgagacccatcgtggtgagacctttcgtggtgagacccatcgtggtgagacccatcgtggtgagacccat
cgtggtgagacccatcgtggtgagacccttcatggttagacccatcgtggtgagacccttcgtgctGAGACCATTCATGg
agagacccatcgtggtgagacccttcgtggttagacccatcgtggtgagatctttcgtggtgagacccatcgtggtgaga
ctcatcgtggtgagacccttcgtggggAGActcttcgtggtgagacccttcgtggttagacccatcgtggttagacccat
cgtggtgagatctTTCGTGGTGAgccccatcgtggtgagacccatcgtggtgagacttttcgtggtgagacccatcgtgg
tgagacttttcgtggtgagacccatcgtggtgagacctttcgtggtgagacccttcgtggggAGACTCTTCGTGTTTGAT
ATTATATTGGCGGGAGCTAAGGAGTTGGTgtgggataatgtcaaggtactctAGGGGTATTGTGGATTtgctgtagggtt
actgtagttcagaaaaattgactttgtgcttttgaagaggtattggcTCGAGAGTTAGAGAGGCGGAAGCTTCTGTgata
ttttttacattccagaatgtttgaaaaagtaaaagtttCCACCTGTTTTCATGTGACATTGTTAAAAGATTATATGGTGT
TTTATGTGTcgaacaatttaaatttcgccagtcgttggccgcgccgtaggcgcggtcagcggctggtttttccagaaaag
gaataagaaataaattatttggaaGTTACTAGGACCCTGAATAGAATTCTAGGCCATATCGAAAAAGGGGATGGGTGCAC
GTGGGAAcctttttttggatattttggaAAGAAGTAAGAAGTAAGAAGTAAGAAGTTGACTTAAGAAGTTGACTTTTCTA
GAGTAAGAAGTTGACTTTTCTAGAGATCATCTCCCCTCTATTATTCTCAGCGTGACCTAGTTATCCGGAAAACTCTTCCA
CCAAAAAATGAGTGTCTCCAACTGAAAAATGCGTCATAAAACACACGGAAaaggtacttgtgtattacatgccctcattt
taataGTAGTTTTTTAAgccatgaaaaataaaaacgtgaaccacaatttgtatttttaggcttaggaaataacattttct
aagcctaaagagGAAAAtgtgtaatacacaagtaccacggaaaattttttgaaaccttccgaatttgaaataatttaact
aaaagtttctaggccacgatgaaaatagaaacaatGATGTCCcgattttgctgaaaatttctgtcCATAGTTATTtagag
ttctgaaaaaaaagattttcgagaaatgattttctaggccaccagaaaagtttctaggccattatCCCTTCTTGATCCTT
TATCATTATGattatgatattttttaaacgattttttagGCCACCAGAGGGAATTCTAGTCcgtgtcaaaaaaaaaagaa
aggggGTATTCTTTCCACATAAAAATCCCGTTGGccttttcaatcaaatttcttcaatttttcgcatAAAACTTACCTCC
CGCTGTGACAAGCCTCCTCCCGTCTCCCAGTATTCTCAATTCATTAATCATCACCCCCAATGCCCTCAtcaactacagta
tccctgcAATCCGCGTCTGCAAATATGTGCCGAATATGTCATACTTCTACGTCAACGCGGTCAAATCCGCTCATCTCACC
GTGTCGATGCTCTGGAACACTGCTCTTTGTGCATAAGGCGTGTGTTGTGGTGAgctctttttttgtaaaattcaaaataa
taattaaaaaatttaaaaaaaaaccttttgtggaatttgcaatttttataaaatcgttaaaaaccaaattcaatttatac
aaatttccacattttccaaaataaaaagaaatagCCATGCCCACAAAATGGGCGGCGCTTTCATAGCCAcgtccattttg
tgggcggagcctcggatcaaagttttttcaaaaacttactatAAGTTgaacacggatttctggcttccttcataaatcga
aatggcagagtttgccgaactaggccattttgggtcggagagattttgtgtagatttacggcgtgttgcgtgtcgcgtcg
cggctcgtttttagttgtaaaactgctgtatttgtccgtgtggagtacacgattTTTTCCACGCgctgtccggcaggcga
ttgtcaatgagGAGCGAAAATTCAATGCGAAAGGCCAGAAGCCCGTGGTTGAAGTGTGGTTTCAATattacagaaatttt
aaagaggaataaacatgcctgcctacaaaatgggcggagcgtTGGAGGCGTGGTCTAAGAAGTCACgcccttttttttaa
atacttgtTCTGATGTACAATAGAGCGCATTTACATCAAattaataatttgtttttcaatttttccagagatGGCTGGAA
ATGTCGACTCGAAAAATGGTCCCATCACCACGTTGCGAACTATGCGGCTACGATTATCGACGtggaaatatatttcaaat
gaaatctTTACATGTTCCACACGTGGATCGATCATCTTGTCTGCTCAATGTGCTCTTTTTGATTACCGTATTAATTATGA
TATTTTGTGGATATTTTACGATTCAATTCATTCAGGAGAATGCACTCTTAAAACGAAGGTGGGCGAAGTTTTCTGGTGAT
GACCTAGGAAATtagaaaactaggccaccccGCAAatgtggtggcctagaatacCGAAATTTGACTAAGCTATGGCCTGc
ggcctagaaaaataaaagtagaCTGTATAAAATTCTCATCAAGCCTTTTGGAGATGAACTggaaacccaaattttttgga
agaaaatattgACCTCCTTTAAAACGGTGGCCTACTTTTTCTGATGGCCTAGGATTTTAGACAAAGAAGCCACACAGCTA
CTATCCACAtagtttcaggaaaaaaaataagaaaaataggctccgcccacataTTCTTTTGAATTAGAATATACACGAGC
CATTTATTTTGCTAAGTTTTGAATGTTAGCTCCGCCCACATAatgatttgaatttcccgcccatttttctctcaaaaatt
tgaattccctgccaaatttttttttgcgaaaaactcAATACTTTCAGGCTCTTCGCGCACAGTTCGACAAACACAGCGTA
CACGTGGAAACGGCGTGGCTATTTCAGCGGAAACGGGAATGGAGACGGGGACGGTAGTTCGGATGGATATTTCTCGCGTA
CACCTGTCTCATCACTTTTTGACATAAAAGTGGTCTTGTGTGCCAGCATGTTCTTGGTCTCGTTCATTTTGGCCCTTTTT
ACACAGtataagtgagttttttgacaCGTGGcctggaaaatgagaaaactcggccaccgattttttcagccgaatttttt
tagtttagcGGTCACACGGGCTTCTGGCCATTCTCTctgcatttttcgcgctccattggcaTTGGcttgccggacaacgc
gtgggaaagtcgtgtactccacacggataAATTTGTTCAGTTTTACATTGAAAACCGAGCCGTGAcacgccgtaaatcta
ccccggCCGTGGCCGAGTCAAAATGGCATAGTTCGgcaaattcttgaatttcaaaatatgatgGAAGCCTGAAGCACGTG
CGgtcataaaaatcaataaattatcttttttttccagagcCGAGTCCACGATATTCCGAtgtattttccgattttttgtg
aTCAATAAGAATTGGATGATCAAAAACTACGATATCAAGTGAGTGGGCGGAGTGTaatttcggcgggaaattcaaaattt
ttcaaatttttcagaaaaatttcgcgcaaagttcaaaaactcaaaactttcggtaaatttcggcgcgaaattcaaaatgt
taaaaattttggggaaattttggagggaaaatcaattttaaaaaacgtttgtttgaaatttttttaattttcagaaatga
tcCCGAAATGGCTCACCGCCGCGGTCTCCAGAAGTCTTCACCTGTTCCGTTAACCTTATCAGCTTCTGATATGTGTATCC
ACGTGTCATCCTAGTCAAcaattcaacgaaaaaaaccATTCCAGTTAcaatttctcatttcttttcaCCACTTTCGggtt
ttttgcaaattaaaaaaatttcgattttttttttgaaattttaattttccaatttttatttttattccacAACTCAGGTT
GCTCAACAGTgcctaaaataaattttatttctttgattttttataaatttacaaaaaaaatacaacaaaaaaataatatt
acacattcgtgaaaaacggaaaaaaaattcagcctATTTACATTAAAACAcgtggaatttgaaattttagcgaTATATCG
ATTACCCTTTCTCGGAAAACTCGTAATAAATGTGAAAAAGGCGaggaaattggaagaaataaaTGCGGGggtttctagaa
aaaaaaattgggagaaagtttaaagaaaaattcaaaataatgcTCCGGTGTCATCGTGTTCCACAGTGGTTAGATTCTGG
TATTTTGTGCATGGTGtgctctgaaatttaaaaaaaaagtaaaaaattgaaaaaaaaatttcttaaaaattaaaaaaaat
gaacttttttttaaaatttatattcaaaaataaaaatgtttggtaTACCTAATTATTCAtacttttatcaattttcgaga
aacttcaatttttcaactgctAACGTATACAACTCGCGTTACTCGAAAAAGACCTGGGGACTAGTTTCCcacttggtggc
ctagaaatctccAGTAAAAACATCGACGACCGAGATATGAGTTTCTAGGCCTccatatgaaaaaaaaactcggtcGGGGA
CTAGGTTTCCACATGATGGCCTTgataacttcaaattttttggtgacctagatttttcaaaacttggattACTAGGCCAC
TAAAAGCTtttcggtggcctagaaaccaaaATTGcgtgaatttttcataattctaTATCAAAATTGACTAAACCGAAAAG
AATGCGATGCTTTTGCAATATTTCAGCAGTTGGTGTATCCCACGTGGCGACGGGATTTCGGGCGACCGTGCCATTGATTA
GAGCCAACGGAAGATATTTTGAGCATTCGGCGGTgctctgcaaaaattttttttttgcaaaagttaaAGACGCATGGTGG
GTCTTGATCTATGAAATTTCGtgattattcgaaaattttttgtccttattgacaatttttttatccACAAAAAAGGCGGA
TGTCctaattgccaaaaatgtgggtttctaggccacgaaaaataattttttgcttcaaacatcctgctttttttccaaaa
tttagctttaaaaagtcggtggccgaactttattaaaagttcaatttctCGGCCACAGAAACTTTGTTTAAGTTTTCACA
TTTGGATTTCTAGCCCACCAATaacgtttttatttcatatttttataaaaatcgaattaaaagTAGATGAtgacctagtt
ttttttcaataatttgggtttctaggccaccaactttttttaaaaattttcttaattttccataaccaaaaaaaaaaaac
aaaatcgatggcctaactttttggcttcctaggccaccaataaCTCTTTTATTACTAATTTTCCTCACTCTCTGATGTCG
ATAAACACTTTCTTGTCTCGAATATCGCTTCCCACACCCATCACACTCAAATGCTCCATTCGTCTCATGAGTGAGCAAGT
GTTGATTGAGCCCATGCttttgccggaaagttttcTCGCAGTCTCGACATTTATAAGGTCCATTGTTGGGCTGGGCCTCG
TGAGCCGACGACGGGGCCGCCCGTTTTTTCGCCCTTTTCCCCGATTTTTCCGGTGAAAAAGTGTCGAAATACGCGTTATT
GTCATCTAATTTTGGTACATTCGCCAACATTGCTAGATTCTCCTGAGCCACCTGTTGTGACGTGTGAGGAATGTGATGGT
GCTGATAGAGGTCTGGTGGTGGCTGAAAATGGGGAATATTCCCGGCgccgaacattttcagaagttccAGGTCGAATCGT
TGTTGAGCATCCGCGTCGACTACTTGATTGAGGGAGACGGTGAAGTCAGTTGAGGAGGTGGATGGCAGTTTTATAGAGAA
ATCCTGCAAAAACTCAggtttttgctaaatttttcaatttatcattgtaatttccgaaaaattatagcttaatttttaga
tttttcgcttgattctcaagtttttatgcgaaaatttagttttttgtcaatttttttttgttttaaatgtaaaaCTACGG
TATTTAAAGGGAGGAGCACTAATTTATGCcgatgggtctcgcagcgaaaacatTAAATGCCTTAATTTAGCCATGCGCCT
ggaaggttactgtagtttttattgattgatttttcattcaatttgtggtttttgaaggttttcaaCTCATTTTGAAAGgc
ttttatagatttttttttctgaaaatcaaatttaaatgttaaaataatttttttttttttcacacaaaaataacagaaat
tccgaaaaattgcaatttaaaCAGCtctaaaatatgaaaattaacgcgatttttatcattttttgcttcaaatcgCTGAC
TTCtggcaaaaaaaaggaaaattcagcaaaaatcaatttttcagaaaaatttgattgatttttggaatttttcttaCCAA
TCCGTCGTCTTGCCGTAAATCCTGTAGCTTCATCTCCTTAGCCAGCAGATTTCTTACATCTAATTGCACGTGGCAATTgc
agttctgaaaaaaaaatgtttttgagatttttagaaaacttattTTGTAAATGTTCTAGGtgggttttcaaatttttttt
taaatttaattaaatcaAATTCTTCTCACCGTCAGTTTCTCTTTGACAAAATCGCTCAAATTCTTCTGATTTTCCTGAAC
TTTCTCCACTTTCACGGCCAAATCCTGCTGCTcacgcaaaaattgtttgacaaGACACGTTAGCTGGTTCACATTTGATA
GATTGTCCGGGATTTttataatctgaaatttgaaattaaggATTTTAGcggttttttcggcaaaacgTAAACTTTTAACG
ctgaaaactcacatttttcgaACTCCGCTCCAATAATCGTCTAGTGAATTCTTGAATAAATCCGGTTGCtttcataaaat
tctgaaattcctcATTTCCAATGAATTCGCCCATTTTCCGATGGAAGAAAAACCAATGGAAATACGGCAATATTTGCGCA
CAAAATCGATGCTGAAGTGTCGTCGGACGCAGTGTTTCGTGTGCAGTACACGCCTACGACAAATTGCGGACTTTTTTGTT
ATGGAGAGAGTAGAatagagaagaaaaaagaagataaaatggataaaaattgcgcgtttttctcgttttttctctgaatc
tctcaatttttaggttttcgaTCCATATACGTCCCGAGTGGAGATGAAGCCataaatttttctctaaaaattgtttcttg
cCCCTCCAAATCGCTtattcgtttttaaaattatgaaaaaaaaatgctaaaaatgcTTACCAAAccgcaaatttttaatt
ggaaaatacccaatattttgcaatttatagTTTAAATTCAAGAAGGtgccaaaatttctgcaaaattgcATATCTTCATA
TAAATtgttacattttttgtaaaaacttgaaaacccTGCTTTTCACATAATAGtactggaatttttcaattttcaacaat
ttcataatttttgaccaattttttattgaaattttcaataaaatatttaaaagatgTGGCTTTCCAAgcagattttccaa
tttttccgagtttgagTAACTAAGTTTCAACCAAAATGATGTCACAAGTCAGAAAATTtccctaaatttcaaaacacagG
TGAATAACTATAGGATTAGAATCTGCAAAGATTGAGTCTGGAGAtaatttcggacattttttcgGATAGTTTACGTTTCC
TGTAGTTTCAAATAGGCAATTTTACTTTAAAGGTTGCtaataaaattaagaaaaatccTTATATAGTCTCCACCCACAGA
TTGgctttttagatattttcaaaatatcttgtaacgaaaactacagtaatctttaaaattaaaattattactgTATTGCT
TTTGTccatttacgggctcgatttacgaaattaaatttaataatctTTAATctatagaatattaaaattaagcaaaaaat
gagaaaataatacgaagaaatgaaggaaaatggaatatcGGTGTAACTAtccgaaaataaattcatttagaaaatcgagc
ccgtaaatcgacgttacgaagaattactgtagttttcgctacgagatattttgcgcgtcaaatatgttgagCAATACGCA
TTTTAAGAATTTACTGTTATCGtaatagttcaaatttttcgagataatagtcttccaaaaaactattgtttaaggtttta
ttttttccgtaATCTAAATTGATTATCACTAGACACTGTTCATTAATCATTCAGAACTTGTATAATCCATCTCGGTTAAA
TTGTTGGTGAGACAAAGTGTAATCTGTTCTAGTTGGGTCACACGATCCCTTTTCCACTCAATCGCTTACCCACTCAACAC
TATAGACTAGACACTCACACAGGAAATAGTATTGTTTACCTGTTTTCTTTTGGACACTGTTTATAACTTTTCCCTCTCCG
TTTCTCTACGtttaaatttgtcaaaaattaataattttcttaCTTCCACATTCAATACTCATTTAATGACcggtatttga
aaatattttaattttttaatctttagTTATTACAGGAACAGTAAACTCTGGGAAttcgtattgcacaacatatttgacgc
gcaaaatatcacGTTAGCTGGCATAATATTAGGCATATATTGTTTCTACAATCTTGTAATGTATAACTGACTAACATCTT
TGAAATAAGTTTGTAAAACTTGTGAGTTGGAAAACATTGTGCATGGATGTCGTGTTTCGCGCACGCGCTAGAGTAGTCAT
aaaaagattactgtagttttcgctacgagatattttgcgcgtcaaatatgttgtgcagtatgcattctcagaattttgtg
ttcacgtaataaattaaattgttaaaagatataataaaagttaaaagatataacagattttttctcacttCCCTAATATG
TTTAATAATCAATCATTTTAAATtgtgccgaaaattttccgttttccaattgttcggaattttttcggttttgctcgaaa
aaaccaaaaagcaaatttttataaatttccctggtgttcaaaattttcccgcaatttttacctattttattttcaaaata
tttatttatttcagttcCCCCAAGTCAAACCGTTCGATGTTGTAGAAATGGAGATAATTCCGCTGCATTACGGAGCACAA
GTTGGGATTTATGACGAGGATCATGAGGTTGGtagattttaatttgttttttaaatcgtGGCCTAGCACATTCTAGGCCA
CAGGTAGTGACGTCActctgaacattttcaatatatgtaaattttaaattcaaactaCTTAAAACTCGGAAATCACTTTT
TCCGTCAGATACACAGAAATAAACTAGTTTtaccttttaaaaaactaaaaccaTTGAACTTTTCACAAATGTTCTTTGAA
ACTTGAGATAATCTGCAAATCCCAAactattaaaaactgaaaaaggtagcctagaaaatgaaaattttcaatagtttttt
caagttcaaagaaaaaaaattgaatttttaaattgttttttttcgctacaagtcaaaattatattatatttattagtttt
tttcaatttaagaacATTACTAAAATTAGtgcatatttaaaaaaaatgtttgtttcgGAGAAAACAACTATTAGTAATTG
CACTGCAATCATCAGATTAGTGAGGAATTtagttctatttttttcttttttttctgtttcaaagtcgttttttcatgaaa
aatagaCCTTCGAGCTActggttttttgagaaatattatttcaattttcaatttcatgaTGAACAACATTTTTGGTAACA
CATTTAATTCTAGTAGAATATTATccactttttctctaatttttcaaaatttattcctAAGTTTTTCTGATCAATGAAGA
ACTACCTTTTTACGACAATATtgccttcaattttttctctctgaaaattcgaaatttatctGAATCAATGGTGCCGGTTT
TCTTATTTCTGAATAAcgaaatagattttttatttatttttcaacaattcccGGAAATTTCTCTATtgttaaaaacaaat
gaagtgaaaatcgatttttttacttcGAAAGTTTAACATGAAATTCGATAAATTTAATCTATGATCTTTCAAGCTCCGCG
AGTTTGAGGCGGGATGTTGATAATTAGAGATATGCCGGGGGAGAACACTACTCTCCAATTATATTTCGGTTGCtcgagaa
atatttttaatgataaataCTGGATACTAGATTCTATagaaaactaatttatttcaataaatttattattattcaggaga
attatattttcttgctcgaaagaaaataaataatcaaaaaccGACGCATTTTCCTGAATTTATAGTTATTCAGAAGaata
tagatttttattttcaaattctgagaattcagaaaacatGGCTATTTGCCGGCCTAGAAAATAGAACAACTAGGCCACCg
atcatttttgttttgccGTTGTCAGGCTTCTGGCCTAACTTTCTCTATCTTAAAAGATTCCCAAATTCAAACTACTGGCT
TTCCAAAACCTTCAAATTGTGGAATGAACTTGTGATTCCAAAGATCTGATGTCAAGAATTCAGTCCATAGTTCATATACT
CCAACAacacttttggaattttaaatcttcatggttttcaaaaagaatcCACCAAATTATTTAGCAACGGGGTTTTCCCT
TCTAAACAATTGTGTGACACAAATCATAATCTCCGTCACtttgtacaatttttctagttttggtGATTTCCCCTCATGAG
CTCAACGCGGCGGAGTAGATCTTCCATGCAGGCGttaaaacgcctgcctgcctgacttTAAGGCGGCCTCCGCCTGCCTA
ACGCTTCAGTCCTAGTCTTGTGCTAAACCATACATGAactatttttctaattcttaATTTGGTTctcataaaattgataa
aaattaggaaaatttgaaatctgaaatttcaagtaaaaatgGGCGGCAAACtttgtataaaaaaaaaaagaaagctcggc
caccaatttttcaaagtttcttaCCGCTCTCTGTCTTGCCTCGGGCAAGCCCTAAAACTTTAGAAAACATCCCCgaacaa
aaaagtaataaatcCTTCAAATGTGGGAGATGCCCCGTGTATATGTCACCTGTCGACTCGTCGAAAACGTTTGTGCCACC
CGGCTCTTTACCTCGTCTCCTCTTACTCATCATTTTACTGCCCCCGTTGCTTTCCGGCTAATGAGGTTCTTAGGGCGTAG
GACGCCATTGATTTGTGCTCTTTTCaggcaaaattttagattttatttcTCTGATTTCACTCAATTATCAGACAATCTAA
GTTTTTTGACATGTTCAATGCTGGaagcaattttcgatttttttatcgACCATGGCCTAAAATTACGGGTCAATTTCCTG
AAACGgacgaacatttttgaaagcaaaACAGTTTGTAGAGTTTCgctaaaatttctgatttttatcgaaaaaatcgggCA
CACCAAACAAAAGTTCGTTTGTGTCAGGACCTTGACGGTACGCAATTTTCGGACAAACCACGTGTGGctgattcaaaaat
gtcaactaAATTGACatcttgaaaacatttttttcacctgaaaaccACTAACAGTGTCAGGTTAATCCGATTCAAGCGCT
ATTTTTATGAACTTTCCTGAAAGTTTAATTCCACACGTTGTGAGGGAATTTgacacatttttagaaaacctgATCTCAcg
gttaatttttaaacacttcGAGGGCCCAGaaatcctagttttttttctggttattcatagtttttctagaatttaatttc
acatctacatttctaaacaaaacttttgaagGTCCTTGTAATTCTTCTCTAGTTTTTTATTGTCAAATTAAGTTTTCTCC
AAATTAGGAAGAAGCGATAATTGCGGGTTTTGTGAGGGAAGTTTGTCGTCGGTccatttgttttgaaatgagAATCGGAA
CGATTTCCTGTCTCCCGTAGAAACCAATTaaacgaaaacttttttttttcatttcgttCATTTTGCATGCTTGCTAGCCT
CGTCTATTGGAATTCTTTTGTACTATGATTCTATTCTAGTTGTGtctgcattaaaaaaatcgatttttttgttgagtata
tttatttttcaaacaagccgaaaaaatagatcaaaactgaaaattttataagaaaaatttcagtttaaatctagtttttt
tttcaattggccAACTTATAATTTATATATActctcaaaatcaaaaaaaaatgcacattcTATATTACCCACAAACATCG
AAAATCCGCTATTCCctcaattataaaaaatgtgagaaaatccTCGATTCTTGGTTGCTATGAGacagatttcagatttt
tcaccGGATAAACAAGACGTTATCATTACTTTTCAGTAATGCgcgtttatttttctattccatttttcgaattttgagat
GTTGTATTATTTAGAGAGCACgaaattctaagaatgcgtattgcgcaacatatttgaggcacaaaatatctcacagcgaa
aactacagtaatcctttaaatggctactgtagcgcttgtgtcgatttatgTAAATCATATATTCGTCGATATAATATTGA
gcgaaaattaagaaaataatacgaaaagcgaaaaattaatatcgaaaatcgagattccgtaaatcgacacaagcgctaca
gtagtcatgtaaagaattactgtagtttttgctacgagatattttgcgcgtctaatatgttgtgcaatacgcattcttag
AGTTTTGTGCCTCCCGTAATATTATGTACAATGCGTATTTCCtctgcatgcaagactaatttccGATTGGTCTGTAGAGG
TGCAGTTGGCTGGCTGACTTTTAATACTTATGttcctttaaattttcaagtacgATTAGGAACCCTTTCTCTCAGAATTT
CACTAGTGTACCTTAATGTTTGTCTTTTGCTACCTGAGACGATCATCAAGTCTTTTCTTTTGTTTGTATTAGATTTCGCa
gtaaaattgtgaaaaaaattgcaaaaaattgagagcaaGAGCAGAAATGTGCACTTCTCGTTGTACcacgatttttcgtt
ttcccaCTAAATACCTATACGTATAGGATTATCCAAAGATGATCCCGGGGATCACCAGTTCTTAGTTTCcttatcaattt
tatattaCTCGTATGCcttcctcgtttttttttctaaagccATGAAAATCATAGGTATCGCCTCAGCGGGTCGTAGAAGG
AGCACAATGTACTCGAGCTCGTCACGAAGACCGTTTCGACGGCTGGTTCCGCTTAAAATGGTTAGAGAACTGGGTCTTGA
TGCGATcctaacaaattttttgaatctctAAATAGTCCCTATAGATCATGTAATAATATAGGTTGAACGTTTTACAGAAT
AAAGTTTTACAATAAACTTTATAGCATGGGTGtgtggcaaatttgccggactTGCCGTTTTCCGagatcggcaaatttgc
cgagtttgctgcacacatgaaaaatttttaattaagattttgtgcaaaaactaATGTAGCCCCTGGTTTACACCTTTTTA
CGATATTCTGAGTACATTCGAAAAGGATGTTTTAAATAGATTGaatatcaaatcaaaaaagaaagttgCATGAGTATTAt
atctaaaaacttttaaagaacACATTTTCAGGCACAAGGCCGAACGGCAACCGACTACGCGGGTCAGGACTACGATGAAT
GTTATGATAGGttagtttctttttctattatttcatTCAGAATATTACGAATTaatgcttaaaaaattttcaaattaatt
ttcaaatcaaccGCCTTAGCTCCACCCAGCTCTCTAGATCGCAACCCGCAATAAAGCCCATAAATCAGTGGGCAGCTGCT
GCTGCTCCGTAGTGGATCAGTCTGTCGTCTCTCCGATCAGTGCGCTCTCGATGATACTCTCACATTTGACCTTTCTCGCT
TTTTGTAAACTATGTGCTGGACACGTTGAAAGTAGTATCAATTGCACTTTTCTGGGTAGTTACCGATAAAATTGCCCAGA
TGGAAGAGTTTTCCATAACAAtttctcttccattttcatCTATCAGCTCTGTGGCCCCGCTCATTAGTGTTTCTCTAGCC
GATGCTGTTCCAGGTTCCCATGGCAATGTGTACATGTGTGCCTAAAGTGAGCCAAAATGCTCTTTGAATTATTCATTCAT
CCTATGTTTTTTATTCGTCCTCACGTGACCTGCACCACACTGCGCATTAAATATTAATTGGCACTGAAGAGAGCCGCCGC
TCGGgcaaatgtttaaattttaaatttaattgatttatacatatttgaaaaatgagacactATGTTATTTTCGCCGAATT
CGTTCTCTGAGCATTGCGTTCATATCTTTGCACCTATatgaacaattaaaataatttgtgtGTCCGGTAACGAAAAACCC
GAAATAAGTCTTGCCTATACAGGAGTTTgtggaaagttttcaaaatttttaatgcaaacAACGAAGGAAATTGGAGACGT
AATACGATCACTAGCAATCTGAATTTCTactttcaaaacgtttttttcataagaaaCTCCATTATCCAAAATCCGGCCAC
CTTGCTAATCCTGAGTCCATAATAGGCATTGCTAAGGCAAATCTAGGGCTTTTGGCCGATAAAAgactttttgataataa
tttccAAGCTTAAACCTTATTCATATTACTTTTAGTAATCCTATAAGTTTTGTTTGCAGTGGTTCAGAATTGCCGAACat
tccaagttttttgataaaggtTTTACATATATGTTgagcttaaaaaataaactcaaaaaaattaacaattagTTCATACG
TTATTAATTTCAACGAGTTTTAGTGTAAATATATATGTGGTCCTCTATATATTTTccgtattattattattattgattCG
CTCCAAAGCTTTAATTTCAGTCTCAAGACTATACTGCTCAACTGTGTTTATAGTAGTATTTTCAAACgaacaaaaagtga
caataCAGTATactttaaactaaaaaaaactttgtcgATGAAAGTCTATCGATCAAACTAGCGAAATCCGCCCGTTTAAT
CCGTTTTCCCGCCACCATCACTTATTGTGTTTTCATAGAGCTTTATTTGACGGAATTTCCtttcttctgatttttcatat
ttaaccAAAACTTACTTGAAAGAATCTTAAAAGGGATTTTTACAACTCTCTGGatcagatttttcgaattgtttCATTCG
CAAAAGAAGAGCGACTCACTGCTATAAATGCAACATTCACCACACTATCTCCACAATTTCATCTATTAATTCATACAATG
ACACTACAATAATCCCCACTTGCTCAGAATTTGTCTCTCCCGCGGGGGACAAATTGGAATCAATCATTCTGTCGGTCGAC
CATTGAACCACCACCACACAATATGGTTCAGCGGGGGGAGGTCCAGTTTTATTGTTATTACGTATACTGCTAGGGGAACC
CAATTTTCGGACCCCGCGCGGAATATTCAAATTGGAAAGAGTGTGTGTGCAAAAACTTTGTCCATCTTGTGTCCAGCAGA
CCAGCCAGCAGCTTCTCAATTTCCGCTTCAACTTTCTCCACTTTCCCATGGGACAAACCTTTTGTCTTTCTTCTGGCTTC
TCCTCTTacttcttattcttcttcgTTGCCCAAATTGTGCTGGAAGAACTAGAGATGCTGAAAAGAAATAGGAAAAGAGC
ACGAAGACAATATTTATGTTTTGTTTTCCATGGTTCGCCTCGAGTATTTGATTAGGCTTCTCCTTGTTGTCTTCACTCGA
CGTCGTGTTCTCTATTTTATGTCCACTCTTGAATTCCTGGAGTTTTCAGTGCACGCATTTGTTGAGCTGTAAGAAAGCTG
CAGGAGTTTCCCAGAATTTGATCGATTTACGGAGCGGAGTGTCGTACTACTTATTTCCGGATtataaaattctgagaatg
cgtattgcacaccatatttgacgcgcaaattatctcatagcgaaaactacagtaatttttacgTTTCGAGAATCGAGCCC
CCCTAAATCTacacaagagctacagtagtaatttaaagaattacatTTCCGAacctttctcatttttcaacaatttttta
acttgcCTAGCGTAGCCGAAAATTAGCGGTAATCGCTTCAAGACCCAAAACAAGccaatttcatcaaatttcaagtagaa
ttttgtgaaaacaaCCGTCACTACCATTCTGATGACCCTTTACTTCGACCGCCCAGTtcgttaaacatttttgaattttg
ttcacCTGTCTGCCACCACATATCTTTCTTCATCAAAATTCAACGTGCTGcgatcatcatcttcatctctGTCTCTTCAT
CTCGCCCAAATTCATTTCCGTCACTGCGTCTcgtactgattttttttcatttgtctCCAATCATTTAGAGGCCAAAAGAC
CtcctctcaatttttttctgtctgTCATTGACCCCTCAGTTGCGAACCGATTCAGAGTTTACATAAACAAGCTCGCTTTG
TATATAATGTTGAGTGAGCGAGAGAGTGAAAGAGAGAAGACGCAGGAAGCTAAGCGTTTCCTTTGTTTCAAGCTCtgtca
aattgtcaattttctagCTAGAAGATTCTTATGAAGTTTTGAACATTCTAGATTTAGTTTGTTACCTACAACAGGTGAAT
TTGTCTTTCTTGTCCAGAGATAAAACTTATCGTGGCCTTTTCCGAAATAGTATCAGATTTCCTTTGTACAAGGGCTTTCG
TGAGGCGGTAAATCGCCTGCCTGACTTTAAGGtgacctccgcctgcctctCGCCTCAATACGTTATGCTAAAACAAAcgt
gaacttttaaaaaaatttaattttcaacaaattgataaaaatttaaaaaatttgaaatttacctGCCTACCATAGAAGCC
CTACCTTGTTCCACTATTGATGCGATTCATTCTATTACAAATCAATGTAACGAACTCCGAAGTTTGATAGCCCGAGGCGT
TTTCCTTGTTAATTTGATATCGATTATCAGTTTGACCAACCAAACACCATCGATTTGGCTTGATTTTCAAGGAATTTATA
GAATTTCGTAGAGTTTTGGACTATGTTTTGCATTTACGTTGAATGGAGAgaattatatttgaataattgaataaCTTGTT
AATGGTTCAAGGATTACCCGTTCCGAAGTCTAGAAATGCCCTGGCGATGCTCCCGTCGAGAACTGTAACCGATAATCAAT
CAATATTGCGGGTATTAATTGGCTAATATTCATAATCCTGAAAAGTTATTTGAATAACGGCAAACTCCCAAGAAACATAC
CATTTCCGAGGTGTATGAGAATTTTAACAAGACCTTAGGGTACATAAGCCTAtcagtttgaaaaacaatGTCGGAATTTG
TGCTTCCATGGTAgacaggcgcggtttcagggtcTGAAGCTTGCCTGAAGGCCAGGCAGACAGGCGTTTTAATTcctaca
tggaagccctagaATACAGCATATACGGTACCTAAGccaattatcaaattttacttttaaaaattcattccaCAGGTGTT
CCTGTTCTGCTGCATCATCGTCACACAGACACTTACACGCGCCTTTTCACTTCTCATTTCCcactttttcttcgtttttc
tcgctttttcttcttctcgaCACGAAGAAGTAGGATAGATCTAGAGACGTCGAAAGCCATAATTGTTTCCGTCGGCGTCT
CCACGCGCACTCGTACTGTCTACAAGTGCCACACACACACTTGAAGAAAATAGAGAGAGGTGCAGGAGGAAAAGGAGGGG
ACGACTTCTGAAAGTGTCGATAACTACCTCCTATTTGAGTAAAGAGTGCAAGAAATATATGTGCGTGTGTGTCTAATGAG
AGGGTCTTGGAGCGATTTTTAAGCATGTACAGGCATGAATCAGGCGGCAGGTTCCAGCCAGGctctgaaaccgcgcctgc
atACCAGGGAAACCCAACGATGGTTTTTCTTTGCCCGGTTGATCCCTTTCTTGGATAGTTTTAGTCTTCGTCCGTTTTTC
ATTCATACTCTTTTTGTAACTGTTCAAAAGTCTAGTTTCATATAATcagaaattcgagaaaaaggATTTTTCGAGGCTCT
GAAAAAAGATCCCAGAAGATTGTGTCTAATTCTAATTCTCTACAGAAAATGcccaaatcgaaaatttttcgacagaTCCT
CGTATTTCGAAATTCTGGAACATTCGGCAAAGCTGAAAATGTCACAACTTGccaaaatgaacattttcggcaaatcggcc
aatagctgtatttttcaaactttcggtaaaccggcagttcgccaaaaaaaattcggccatGGTCTAGACTCTAGAGTTGG
GCGGCAGACAATTATTTCGGGCAAacgcaaaaattaaaaatggaaattggtgttcggcaaatcgacaattcgCCGGAATT
GAGAGTTTcctgcaaattcggcaaaccggcaatttgccgaaggGCAACTTCTCCGAACTGACACCCCTtccaaaaatccg
aaatttttttagcttcACCCCCTTCCCTCCCTTCTCGTTTTCTAAAAACCGGACACACCTCTTACAATTATTACAAACAC
CACTACGTACGTATTAAACGTCTCTCGTAATAAGTGGGGCGCCAAAATATAATGGTTTTTGTTGTGTTTAGTTAGCCTCC
TCCTCTCTACTTCTCCACCATCATCAAATCTACCACCACAATAACATTAATTCGATCATCAACTGACTACTTTTGTCTTT
CAATGTGGATTTGTAGTTGTTGGTTATTTGAATTCTTAACTATATATCCATCCctatgttgaaaatttgaaatttttggt
aaatttgaaAGATACCAAGTTTATGTATATTATaatatattataaaaatttccggtaaattgaTATCCTGCaaacggcaa
accgacaatttgccggaattgaaaatttccggcaaaccgcaatttgccgataaTAAATTTGCCTTTATTGATTCTAGGTT
TCGAAAAATTACgtgttccgttttttttttgaatattaaaataggaatatcagaattttttattttttattctgcaactt
ttcaaattatgttcaaatttattataaaactATCGTAAGTGTGAATttgcaattaattttcttattGCTAGGTATCAGTT
TTACTAGGGCTGTCATGTATGTACCAAAACGCCTACCGCGCCTTCTGTCTAGTGCGGTgcggaacccgaaaagtgtcgga
aTCATCTTTCGCAGTATGTGGTGCTGAAACCAAGCCTTTGAGTTCTCGCCATAGTGCGGCGAGAGGCCGGCATGAGGCGG
GCAGGTAGGAGGCAGGCTTCAGGAACTGTGTCGCGTCTGCCTCCCAATCCcagaatactttttttttcaaaaagttgcaa
tggaaatcagattttcaaacGCAACCTGTCTTCCTCTTGTACTCAACTTTTACTTGATGATAGTCGATAAAGGTGTGAAC
GCGGTGAGGTGTAACCGTGTGACAATACATCATTGTATTATtctttttcgcaaaaaaaaaacattcttttGGGTATTATA
TTCTACCAATGTATCTTTCATTTTCtcgattgattttttctccggcgaaaagaaaacaaattgaaaaaaaacgtcaaaac
ataaacatttggaaaatataaagGTGGATATAAAAACGGTTTCTTTCTTCTGGAACATTCATTTTTAACCATTTTCCTAC
ATATTTTCACGCTAAGCCGGAGCAAAACAGAGACAGTCGAGACTGTCAAAACATGTAAAATATACGTTTTTTGGTATACC
TATTTATTAACAGGTGCTCCCTTTTCtctaaaagtttaaatttgtcgcgaaaaaatgcaagaaatgttttttttctaaaa
actaaaaactcgatcaaaaataataattgggTATTTAAATATTCCGGAATCTCCATTTTCTTCCCGTTCCTGcccttcca
tttttttcttcctgCACTTACTCGAGTATTCATCCTCTTCTACTGCTGCCATAAAAGGTCTTCCGCTTCACTGAAGCCTT
CTGCACAGCAGCGTATCCTCCCGCTTCATATCTCGTTGCTGAACTCCATATAGCTTGTTATAGCTCAGTTTTAGACGGAT
TTAGGTTCGAATTTCTGTAGGGTCtctaggagtactgtaataaGTGATGTGTCAAAAATTTGGCCTAAACTGTCATTGCT
ATAGATTACGGtgatagaaatttgaatatgtatgaaatagtgaaaaatcagTAGACTGAGCCTTACTCAAATTCACATCC
GTTCGAGATATTTCTGAGTTCTGAATTTCTGTTGATTGCAATTGCCGTAACTTATAGCAAGGAAAGAACAATTTGAAGCC
GAATTTACGGcacaaaattagttttggtGCTTCTAGAGcctattttataaaatatatacTTGACACGTGGCTTTTCAATA
TCACCATCTCAAGAAATTACCACAATCGTTTCAGGTGCGAACAAGAGTGTGGCGAGGAGGCGTGGCGAATCGCGTGCTGC
TCACGAGTCGGGAAGATCGCCATCCTTGTCATGTCAATCATTGTATTATATCTTATCATATCAGGTTGGTTTAAATAcat
attattcaaatttatctGAGTTTACAcaatgaattttcagcattaaCGCCCTCCGAAAGCACACACAAGACGGACCTCAA
CGAGCCGCGGCCTGGTATTAATTTAACAAGGTGAGAATGTTGGGAACATATTACTATTGTAGGAAATTGCTCGATAATTC
CACACTTATTGAGTTCACAATTAATTTCTACTATATTAACTGTGTTTTTGGTAAAGAAGTATCACTTTTTCCCCTCCCAA
CTCCGATAATTCGGCATTCCTAGAGTTTTAACACAATGTTTTACGACATACTTATGAAGAGTTGATgcaaatcgcaaaaa
aaaaacagaaaaataactattttatgAATAGTATCATTATCGTATGGTGTcgtcaaaatgttttgttgttttagtttttt
tttactcgaaattttctgaaaacaccgaatttcatattgAATCAAATTTCTTGATAATTTATTAGACATTTCGATTTTAC
AGAGCCAATCAAGTACTCACCGGATTATGTGATGCCTATGAGCGAGGAGACGTTTCCGGAGACTCTTGTAATCGACTTTG
CTATGATCGAAACTGGCTTGTCACTGACTTTTACGAAGGGCACAAGACTGTGGTCATAGTGAAAGATGGCGGACAGATTG
CTGTCTATAAAAGCACAAAACCGTTTATGGATCAATTCGACGAGCCGAAAGACCATCTGACGGATGCAGAGTTCTCGGAT
CGAGTAGTCGATATGGTGAATGATGAGCTGAGACTCGGATGGCCGAAACACTATCGACGGCATTTAATGGAGACTGTGTG
GCCGACACTGTTACGGACCAAGGGAGAAGCCATGTCGAAAGCGGATCGACGATCCTTGTGGGCTTTGTTAAAGCAGCCTG
AATTCATCCTGTTCCGAGTGTTACCGTTGACACGTGTCACGCCGAAGCTCATTGGGACGTGTGGACATATGTATCAGACT
GAGTCACTGGTGGCGTTCAAGATGAAAGGGTATTATACGAATTTGAAGgtggggatttttttttaacttgattttaaaaa
aaaaattttctcaatccAAATTTACAGGCAAAAATCTTGGTGCATGTCATGGGAACCCTGAAGCTCTTATACGAATTTCT
CGACGAACCCCTTCAATGGTGTGATGTTCGATTTGATAATCTCGGGTTATCAGCAGATTATCCGAAAAGGTAGGTCTgcc
tgtttttttatttgatttttttttccgaaaaaatctacattttcaattattcgaAACGTAATTCGAATAAAAGttattaa
tgattttttaaacaaaaaaattgatgataatCCAACcggaaactcaaattttgaaaacccctaaaaatccaaatttctca
atttttctgcagATTCGCTCTAATGGACGGTGACATGGTGTACACGAAATCGAAATTGGATTCTCTCCTAAAAGGACGTC
CGTGTGAAAGTGATAATGATTGTAAAATTGGAGACTGTGAGGCGAGATGCACTTCTAATATGGTGTGCTCGTCGAGGAGT
AACGGGAATTTGGAGGTAAgcttgaaagttgaaaaagtttggaaaaattgtgaaaaatcaataaaatcggcaaaaaacga
gcttttttccagatggccgaatttttcatagtttgcAAAAGTTCGTCCACCtgtgaaaaattgctaaaaaagcAACAGCA
TTGATGAATATTcataaaaaaccaataaattcgacaaaaacctttttgatttttccaaaaatcgaaaatcacaTTCTGat
gttcaaattgaattttcaaaaaaaatatagaaatttcctaaaagttttaattctcaaaaaacgaacgactgacaaaaaat
ttttaaaaaagtgaattttccgaattttttctaaagaaaaactgaaaatttgagaattttcagtcagaaatgtgattttt
tttttgattgaaaggagtttattttgtagaatttaaCTTCCactatcagaaaaaaatttacctaTTTACTTTGTAAtagg
aaaaaagttgtgaaattgttaggaaaatttttttcaactttacaATTTCCCGGACAGGCCTGTagttcctttttttcaaa
acgtaaaagaaaaaattaattaaaaagttcaaactcCTAGAAtttatacatttattttgcattctaaaaaacaaagtttt
tcttgatttttttgtgtaaaaattgaaaaaaaatccaaattttgtaGGTCTTCTGCGATAAACTGGTCAACAAACTGTTC
GCAAATCAATGgtccaaaaataataaatatttggtCGCATGCCGGGATACAGGACGAAATATCACAACTCGACTCAACGA
ATTACGGTTAACATGGTCATGGAATCTGCCGGATGTTTAAAGGAATCTAGCTcaattctttctttttttttcttctactc
CATGTGTCAAAAAATCCCCGTGTCTTATAATTTTCTGGTgcttttttccatattttcctttttttgtgttcTGGCTCATT
TTTCCATGGCTCACAGAGCCCGAAAGCTtaggattttgaaattttattcgtttttttctcataattctgtcatcattttt
tgctctgcatcatcatcatcatcgtcaacATCATCGCGTTTTATTATGGGTTCATGTATTATTACACtttcctcgaaaaa
aaattttgacgaaCGTGTAATATGTTTCACCTTGTCTCATTTGTACCTCGTTCATTGTTACGggtttgaagttttaaaac
tctgaatttatatgaagaattttaatttaaaaaaaaactttgtttccttttttgaatttttacagacaaatttttggctt
gaaaactgaaaaacccTGACTAAACTTACTATTTATGTGTTGGGTATCAACGTGTATTGACCCACGACGTGGCTAAGAAG
ATCGTACAACGTGAACTCTATGAACTAACTTATTTATTCCTTAGTTTAGTAATGTAATAAACTACTCGTCTTCTCCTCCT
CGTCTCGCCTTCGAATACACAACATTATGAAAAGAGTTTTTCTTaagataaaaaatgttctaaaaaatcgatggcCGAGT
TTCCTATTTACGCGGCCACAAGACCAGTAAAAAAGTGTTAACACAAGTGCGAAAACtagaacatttattttcaaatttca
cccgatttctacaaaaaatcaacaaaaaagtcacaaaatttaaaatatgaacATAATAATCAATATCCCGCTGGCGCTGA
CTCCTCCCCTTTTCGGAAATCACTGTTCGCATAGATTTGGCCGTCGGAAAGTCGTTCGGCGGCGGTGACAACTGTCAAAT
TGTTCACTGCCTTCATTACGTGACCACGATCGATCAGGGATTTCACGTAGGCTTTCGGGAAGTTTGGCTCGTACCACGTG
taatttggctaaaaaataaggaaattgGGAAAggttttgattttattgattgaaaaatatttcatgtgaaagtcgaaaat
tgattgaaaattaaattcagaagttttttttctgaaaattattgatttttatttttaaaaaatcaactttttgacaatta
tcgatttttccaacaaaaaaaaaatcaaatttcgcgTGTAATTCTCTACCTGTAACTGATTGTGCATCCTTGGAGCATCA
ACAGCTTGTTTAACATCTGCTTTCAGCCATAACGCATGCAGTGCAACTCCAGCAACACCCGAAATAATGGTGGATCCACC
GGCTCCGCCGACCGCCAtaagctccgccccttttgTGTTAAAGATCACTAATGGACTTTGACTACTCATGGGGCGTTTTC
CAGGGCGAATGAAATTGGCGGGAGACGGTGGGAAACCGAAGAAATTCGGATGACCGGGAGTGGAAAAGTCGTCCATTTCG
TTATTCCAGAGAATTCCCGTCGATTCGGAGGATACTAGGGCACCCAGGCTGGAAGAATTTGAGATggtggaagagttttt
ttggcggtggcctagaaaatgtCTTCATATCCGAAAAAGTCAAagtgatggcctagaaatttaaGTTTGTGGCCTATAAA
CTTGAACTGatggcctaaaaattgaacgtcgtcctaaaaatgtttttaactgaTGGCCTAGAATTGAAAGGTGATGGCCT
CCAAATTTCAGGTGGGCGTATATAAACTTTGGTTGATGGTCTAGAAATTATACACGTGGCCCAGATTATGAAATCACTTC
GGTATAAAATCCAGGTGGTAAACAATTTACTATTAAGACTGCCTAAAATCATCCCCTGGCCtaattagtttaaaattttt
ggtgacGACCTCGAACTTGTTCATTTTTATCAACTGCAGTTGCTTGTCGACTGAGGACTAACTTCTCACTTGCTGGCCGA
GTTTTCgaagttcggccaccaaaaatttcctttaaaaaagcCAAACTCACTATAAGTTAATGGTAGACGTAACCGAAACT
GCATTGCCGTCTGCATCGATAATCGATACATGAGTTGTTCCATGATCCTGCGGTGGTGCTTCAAACGATCCTCCATAGTA
ATCATCAGGATGCGTCGTGTCTGTGATCTTCGACCTAACCCAATCCGCCCACTCTTTTGACGTAATATTTTTGGCGATTT
CCGTGGCGTTTGCCACGAATTGCGGGTCGCCAAGCCAGCTTCTAGCCGCATAACTAAATTTGCTAGATTCCAGAAAATGA
TGGTATAACGTTGCGATTTCGTTGAACGACTTCATGTTATATTCGAAGCCATCCATCACGTTAAGTATTGCCTGAGCCAC
CGCTGAGCCCGAGGGAGGCGGCGGGCCGCAGACTCCGCGCCCGTTTTTCAGCTTTGTGTagatcacattttttgagtcgT
GGACTAttgatttgtaatttttaaagtccTGAAGCCGGATGATCCCACCGTTGGCTTCGAACTCTTTGGCGAGTTGCTCG
GCGAGCCGACCTGTATAAAAGTCGGCGATGGGATCTGTGGAGTTTGCGAGTAGCCGGAATGTTTCTAGAAGGTTTTGGCG
GGTTTTTATCTGCTCTCCTGGTTGGAAGACACGCTGAGTTTCGGGGTTGATGAAGTTTTTCATGGTGGGCTCCGCGCGGA
TTTGGTGCTCGTTTTGGTTGAGAGCTTTTGCAAGGGCATGGGACGTTGGGTagcctggaattttttaggatggcctagaa
acatgAACCGATAACATAGTTACTTATTTTGTGACctcgaaattttcatgatggcttagaaatttttatgatggcctaga
atttttatggtgacctagaaattttttgatggtctagaaatttttagtaatgtaataaactactcgtcttctcctcctga
aaaaatttgggcccgtctcccttcgtggtgagacccatcgtggcgagacccatcgtggcgagacccatcgtgacgagacc
catcgtgacgaggcctatcgtggtgagacccatcgtggcgagaccctccGTTGagagacccatcgtgatgagacccatcg
tggtgagacacGCCGTGGTGAGACTTATTGTGATACCCATCTTAACGTACACAGTAATTGGAGAAActtttaaactgatt
tttacaaaaagttcaaCATTTAACTTACCAAGAGCTCAATATTCCGTTGCCTCGCTTTTTGTTGCCCTCAGGGATTATTG
TTCTGTTGCCTCCATTTCCGTTACCCCTGTTGTGTTGCCTTCGAGCAGCGTTGAATCCGTTGCCCCCCCCCTTTTTCGTT
GTCCCCGGGGAATATTAAATCCGTTGCCCCCGTTATCCGTTACCCCTAGGGATTGTTGGCCGGTCTAAAAACGGCCAcca
gaaaagtttttgagcatcaaaaatgttctacgCCGTTAGGAGTTTTTTAGGCCAACAGAAATATTCTAGGCTCGCAGAAA
AAGTGCCCACCTTCAGCCAACAAATCAATAGTTGGTTTCAACAACTGTCTCCACTCGACTTTTCCACTTCCGAATCTCTC
GAATTCAGTCCGGAGGCCGTGAAGCTCTCCGGGCACCGCAATCGCCTTCCATCCGATTCTCGACTGATTCCATTTGTCAC
GGTACATTTCCTCTGTTGCGGCGAGCGGAGCAATCTCCCGAGCATCGATTACCGTACACTCTTTTGTCGTTCTGGAAGAA
TTTTAGAGGTTTCTAagtcattgaaaatatttttaggccACGGCAGAAGTTTAAAGGCCACACGCGCTTCTGGCTTtcct
catattttgaaatggaagagtttgccgagtTAGCCCGTTTGGACTAGGCCACGACCGGGGTAAATTTACGGAGCGTCGTG
TAgacgattgtcaatggagcgcgagaAAAACGCTTTGACGAAGGCCAGAAACCAGTGAGGCCACAATGTGatgtttgcaa
aaatgtttttaatggCCTAGGAAAATCAttctttcttccaaaatttttcttctttgttttccttttcgattattgatttt
tagttgaaaaatcaatattaataattatctttttttttaattattgatgTTCCGCTCCaattcgtggcgagaccaacaAC
TCACGCATTATAAATAGTCATAAAATGTCCGCCGCCAATTCCGGCCGAATGTGTATCCATTACACCGATACAGAAAAGTG
CGGCGATTGCCGAATCCACCGCATTTCCGCCTTTCAGCAAAATATTCCGACCGATTTCTGAGCAAATTTCGTTGTCGGCG
GCGACGGCGGCTTTCGAATATTTTCCGAGTGGAGAAAGTGATGGTCCAGGCCAACGGGGTAGGCGGGCATTGTTCTGGAA
ACCTTGccgagttttatttttatcggCCACGTAGCAAATCGGCCAGCCATGAACCGACTGCGGACTAGTTTTCACCCTCG
TGGCCTAGCTTTCTAACAAACCTGCATTAGTAAATGAAAATACAATGAAGCGAATGCGACCGTTGAGATTAACAACGTGA
ATACGAGAACCGTTAAGCCGACCGCCGCGACTAAAGTACGGATTTTCATGGGTTGCTCGGCCTCGATAAGCGGCTCAACT
TCATCAAATGGTCCATATTCTGGCGGTAAATTATCATCGTCCGGAAACGTGTTATAGTATTGAACAGGAGGTGGGTTACT
GCTGAAAAGTCGagttttgcgcgtcaaatttgATGTATTGAGTGGCATGATCACTATTATTACAAGACcgcgaaattttg
agaatgcgtattgcacaacatttTTGACGCGcagaatatctcgtagcgaaaactacagtaactctttaaatcACTACGGT
AaagcttgtgtcgatttacggggtttcggttttttcattttttttgtgttttttaaaaaacaatttatcgaCTAATGAAt
gatttccgtaaatcgacacaaacactacagtagtcatttaaagaattattgtagtttttgctacgagatattttgcgcgt
cgaatatgttgcgcaatacgcattctcagaattttgtgttgcCGTAATAATTCtgatttaaaaatggaattttcaaaaat
cagaggtttcccaaaaatttgaatattccacAAAAAAGATGAATCTGAAgagtattttcaattttttgagaaaataatcg
attttctggattaaaaaatttgaatttatagatttctagattctaaaatttgaatttgtgcaatttcaaacaaaaatgta
tcgatttttatcgacttttcataaaatttaatttaattttcgaaattccgaaaatattGCCCGTTTTTCATataccaaaa
aagttgtatcaattttttcaaaaaattaaattttcatcgataGTTGTTTTCAAAGcatcatgatttttttgaaagaattt
gcAAATGTgagaactacagtactcccttaaaggcgcacgcttgtttttatttttaaaaaattggtcgtttcgagacctgg
taccgtattttcgCATTTGGGTAATATTTCCAgcattataaatttaaaaacaatgcACTTTTTAAATCTTGAAtccatat
atatatttttttcagaaactcatGCCGCCTCGTTTGGGTCTcgattcgaatttttttcacaaacgtataatattttctcg
aaaaacccgcgaatttttaacattatcgatttttctctcaCCTCGTCGATTGCCCTTCAGGAGTCATTATTCAGAATTGa
gtatgaattaaaaaatcatagaaaaagTCAAAGCGCTgtcaattggaaatttaggACGAGAATGTCAAAATTGCAACTTT
TCACGATAACGGAATTCTATCGCAAAACTAGATAAGAGCTACAGTTTGCTGCGTgtaagcgcgctccaatgacaAACGAG
AAGAGAAGAGAAGAGGGGGTAACCGCCAATAGCTCTCTTTATCGAGGATAGTCTTCAAGTGACAGAAGAGATATTCTGTG
GTGGGAGAGAGTTGGGTGGAAGGGGGAACAATGAGGACTACGGAAGAATGACTTTTAGATTTGGAGTATAGGAGAAAGTG
GAggttttggctgaaattattttcaaaaactttaactGTAACAACTAACGAgtagatttgaaaatgaggaTAATATTCAa
cacaacagaaaaaaagtcgataggtaactaataaaaattagagaaaatgtGGCATCGGGGAGAAGTGGTGGAACAAAAGA
AGAaactgatgatgatgataggAGGATAGCCGCGAAACAAGCGATTAACAGTGAACAAGATTCATTTCGGTGAAGATGGA
GAAGataacagcaaaaaaaaaaacacaacaaaagTCCTTATTATTGCCCATTGAGAGTTTGTTGAAGGACACTGGTAAGG
TGCTCGTCGATTCCATCTTGCTGCGCGAATTGTGGGAACGATGCGTAGATTTGCTTCAGGATTGTGACAATTCTTTGCTT
GGTTTGGTTGCCGCTATCGTCGTCGTTGAAAGCATCGTTGGCGATTGAGAGCAAgcctgaaaaatacaaataaaaataaa
ataagttacggatttttttagattagAACTTACAAACAAGGAAGATTCTCGGAAGATTCTGATTTTCTGGTCCAAAAAGT
GCGGCGTCTTGTTTATCAAACAATTCGGCGAGACACGTGTAAATGTAGGGGCTTTCCTCGGTGTCTGAATATGTTGGCAA
CCAGCTCAGGAACATCTCGACGACCTGGAAATAATAtggaacttttttcttgaaaaactgaattctaAAACCAACCTTTC
CGTAGGCTTCAGCAGGAAGTGGCACATTGCCGATGATTTTGGCAAATGCAGAAATCGCGTTTTCCGTGGCAACAGTGCTC
TCCTCGGTGGCTCGGGCGTCCTCTCGTTGAATCATGGCGGCCAGTGGCTCCAAACAGCTCAAAATCTCGTTTCGGTAGTC
GCTGATCTGGTGGTAGTTGATGGCCATAACTCCGAAACCGTAGCTCGCTGCTTGTCTCACTTCAGGATACTCATCTCCCA
ACAACTTGTACATTATTGGAATAAGCTTCGGGAAGCGAGTTGGCATATGTCCGACACCGAACTCGATGGCGTCATCGAGA
AGGCACATTCCCCATTGTCTCTCGAAGTATTGTTTGGATCCCTCGATGAGTTGAATGGCACAGTTGAACACGTTGATCAT
TCCCTCGAAGATAGTTCCCTTGAACTCCTTCATAAGAGAGTGAGTCAAATCAGAGATGGCTCCAAGGCATGAGGCCTCCA
ATTCCATGAAATAATCGAGCTCCTCCTTAGCTTCAGCATCATcgtcatcttcatcttcaacTGGACGATCGCTCATTCTC
TTTCCGTAGTTTTCAAGTTGCTTGAGAAGCACCGAAATGATGAGTTGAACCTCTTCCTCGGCGATTCCCTCGGTTTTCAT
AACCTCAATGCACGATCCGATGGTCGTCATGAACGAGGCGAGAATCTCGACATCGTCCTCCTCCTCCATAGAGGTCGTCA
ATGCCTTCAAGAACTCGCACCACAAACGACGCTTGTCAGCCAATCCTTGCTTCTCAACACAGGTCAACAAGCATGGCATG
ATTTCAGCGGAAGCCGTACGAACTCCGTCGTGAAGTCCGAAATCGAGATTCTTGATGGCGAGCTCGTAGACGTCGACGAC
GTATGGCATGAAAGCCTCCTTCATCTCCTTGGCGAACGCGACAAGCATATCGCAAGCAGTTGCCTTCTCCTCAAGACCGC
TGGTGCGGATTCCGACAGTCTTTTCTCCTCCGATTCCGTGGTATTCAACTCCTTCCTCGTTTTCGTGAACATCTTCGtct
gaaatttatatatttttttaacacgtaaaactaaaaaacactCACTGTTGAAGATATTGAAGTCTGGGCGGTAACGAGCG
GCACGAAGAACTGGATCCATGACAACTGGGAGGAATGGTGCGAAATCGGCTCCAAGAATAGAGCAGAAACGAGTCCATGA
GCTGATCATGTAGCTGTATTGTGGATCATCGATAGCCAAATCCTTCATTCCGTCTCCGAGAAGGTTCAGGATCTCGATTG
CAGTAGCGTGGAATTGTTCCTTTCCGACAGCATATCCGATGAGAGAGATGCATTCGATGGTCTTTCCTCTCAACTCCTTG
AGCTCTCCGACGTTTTGAAGAATGTGAACGAGGTTCGGGATGAGGCGAGCATGATGTTCCTTGAAGAGCTCCTCGGCGGC
TTCAGCGACGGAGGCGATGGCGGTGACGATGTTCTCAACGACAACCTGGTATCTCTTGTCTCCGAGACGATTGAACACAG
CGGAAAGCACATTTTCGAGTTTCTGAAGAATGAATGGAAGATATTGTCCAATGATGCTCTTTGGGCACTCCTCGGCAAAG
TTGACAAGAGCCGAAGCGGCATGAGCACAGACACGTGGAACATCGGTTCTGTCAAGAGACTCGAGAAGAGCTGGTATGAC
GGCGGCGTGGCACTTCTTCTGAAGAGTTGGAGCGAAGTCAGAAGACATTTGTCCGATGGCGTTGCAAGCCGCGTATTGAA
CTCTTGGATGAGCATCATTGACGTAATTGGTGATATGAGCCATAATTTGCTCTATGTGTGGTTCCATAGATCTTTGGCAC
CCTTCACCGACGGCGGAGAACGCGCGAAGAGCCGCGTGCTTCATCTTCCAGTCTTCGCTGGTCAAAAGCTTCTCGACAAG
TGGAAGGAACACTGGGAGCATCACTTTTCCGTTGATGCAGCAAGCAACACGGTCGATGGCGCTTTCGGCGATGATTGGga
tactgaaaaataatttaattgaagaaaaactaaaaatttatccTTACTCTTCATAGTCTTCTTCCTCTTCGATCTCGTTG
AGCCACTCATTGAGCACATCGTCATCCATTTCGGTCATGCATGAAAGAAGAGTCTCGAGAATTGGTCCAAGAGCTCCTGG
TGCGTATTTCTTGAGTCCTTTTGGTGCGGATTCCATGTACGAGCAAATAACTTCGATGGCGTTCTGACGGACCATCTCGT
TCTTTTCCTTGTTTCcagcaatctgaaatttgaaaaaatgaaatttttaaattgggCCATTTAAATTACTTACAGCAAGA
GTGACTTGAAGAACCTGAGACATATGAGTGTTAAGGCATTTTGGCAGAGAAGAGGCGAGCTCGGCGAACTCTCCGAGTGG
TCCATCTGAATCATCCTCGTCGCTGGTTTCATTGCAAACTTGAAGAACATTTGGAACAAGAGAGGTCATAAGCCTGACAA
CATCCTTCTCCTCATCATTATCAACAGCGAAAGCGATAACAGCACGGACGGCGGTGGCCTTGATTTGCAAATCCGGTGTA
GCCATGCACTTTTCCAAGACAACTTTGAGGGTTGGAAGGAAGTGGGCCAGcctgtttccaaaaattattgggCATCCGCG
AAGAATAAGCAGGGCTATGTAGTTTCCGGTAAGATCCTCGCTCTTCAAACAATGATCCATCAGCTCGAGGACTCCTCCCC
ATGTCATATCTCCAGAATCGTCGATGAGGTTTGAAGCGATTTCAGAGATCAAATCAGCAATCTTCTTCTTAATCGAGAGT
TCGGTCTCGTGAACTATCATCTCGAGAACTTTGGCGAGAATGCGCTGTTTGTTCTCCTCGTTCAGCGTTTCCCAAATCGC
ATCCCAGTCTCTGGCGAGAACTCGTCGCAGAAACACCAAAACTGTGGATCTggcctgaaaatcgaaaattcatgGAATAT
ATAGGAATTTGAGTGAACTAACATCAGAATTATTCGTGTGGTGTGTGTAGGCCTCGAAAAGTGCAGCTACTTTGGTTGGT
CCTTCAATCTTTTCATAGACTTCTTCAGCTTGTTTTCGGATATCATTGTCTGCTGACTGCAGTTTTGTGATGAGCTCAGT
GAATTGATTGACGTCCATTGTAGGGAACCCTGAAAATCAGAATATgtgctaaaaatttcaaaattgagaaggAAAAAGAT
GAAAGCGAGTCGGTTTTGCAGATAAACGCCTGGGGAATACGCGGAATCGCTGaggaaaatagatttttagtataaaaatt
ggcattttcaacaaaaaacctatcggaaaatgtgaaaaataggccaacaaatattgaattttgggACAAAAACGCCTCGA
GTGCACGATTCTCAACGGAGCGCACTTGCTGCGTCACACGCACTTTAAACTGTACACggcgggaagttcaaattttaaaa
ggaTTCACGTGATTTTCACGACATTTACTGGTTTTTTCAGCGAGTTTTCGCAACTTTTCGGCGACAACCGATGATGATTT
ATGTTTGGAATATGATGATGGTAGCGTGTTgcgaaataaaaaatcgatggaatGAGTCAGCGAGAAACTAATATTTGCAT
AGAGAACTGTTTGCAATTTTGGCATTACATTGGCCAGTGCActgacaaaaaaagaaaaaaataaacggcAAAATCTCTAA
TACCTATTCCAGGCAACCAGTGTCTGGCGACGATGGAGAGTAATTCTGAAAGAGACGCAGTTGAAAAGAGTGtgtttttc
gctttttttttcagacagaaGAGTAAAAAGAGTAAATACGTATCAGTAGTAAAAACAATGTGCGAGCTGGGAAATCAGTA
ATAATTAACTACTTGTGATACAAATTCCTCAAGGAATGAAGGAGAAAGTGTACTTTTTttgagacccgaagaactcgggg
gatgtccaattggggggattaccaactcgggggattggccccgcccacagaaccgtggcttgcaatacgcccatttctgc
aactgccgcacggttttaaaactgtatttttctcaatagagcgagaattaacaagaaaaaataattttaaaaccgtgcgg
cagttgcagaaatgggcgtattgcaagccacggttctgtgggcggggccaaactcccgagttggtaatccccccaattgg
acatcccccgagttcttcgggtctccttttttttaattttgaattgaaaaattgtccgaaaagTGCAAACGTAGAACATC
AAAACCAGTGGAGGGGCGAAATTTGATAGATCGCAGGTTGCAAGAATGAGCATTCTACGAGTTTCGCGCCATTTCTGCGT
AGCGCGCACAATATTGTGCAATAAATCTCGGTATTTGCGTACATGCATCATATCTTACGCGCAAATCATATTGGAAATTT
CCCCGAAACACGGGGAGGCAAAGCTAACGTGGCTGAAGAAATTTCTACAGTAGTCCCATTTGGCTGACTGAATATTCAAC
GCGAATAAGTTTTGTACACTATTGCGTACTTTGCGTACgcgcattttatttgacgacAATTCGTCAATATCAGCTCTGGC
TAAAAGCGCTTTTCTCATTATTTAAGCGaataaaagtcgaaaaaaaatgttttgtgataGAGaatagtaatttaaaaaat
aaaaaagtgcatATTTTATGTTTCTCATTATGTTTCCActgattttctgagaaaaaccgaaaatttcctcttttttcgat
gaatttcAGCTGAATAGTTTGTTTTTATCTAGTTTTTCTTCCGATTGACTGAATAACACATTTAATAACATCAATATAAC
GTTTAAAACATTCATTGTCTCGAAAACCAATATAAAACTCGTCAGAGAGGGATACTTAGTAGATATGCTGAACAAGGAAA
AGAGAGAGAAGAACATTAACCGAATGGGGAGGGGGGAATAAGAAATCTGAACAGGAACGAAATATAAAGAACATTATTAG
AAAGAACAAGCATGGCTTGATCTTCTTGGCAGTCGTCTCCTTATCCTATCACTTCTTCTCGGCGTCCTTCTGATCATGCT
ACCGAGCAACGTGGCACGATCGAAGAGTTTCACAACGGTTTGATACTTTCGCTCCACGAGGGGGCTCCCAATTCAGCGAG
GGTCCTCTCAcgaagtttaattttttaaaattaaaaaataagtaacACCTCAAGAATTCCATCGAAGTTGTGCTCCTTTG
CAATAagacgaaatttttttttacggaATTGAACAGGATCATTGAGGTACGGCATGAAAACGGCTTCCTCGTTGAACGAT
GTTGAAGCTCCTTCACCATTGCACCTGAAAATCAActtctaaattttccaatttaaagaaaatccaCATACTTATCCTCG
GAAACGAATCCAATATTCTGGTTGCTGAGTGGAATTGCTTCAAAGATTttgatcagatttttttttgaaattttcgatca
CACATCTTGTATCCACCAAATCGCCGAGTGCTTCATGAACTTCAGACTCGTGCTTTCCAACCTCTTCCATGAGCTTCACT
TCTTCTGCTTGGAACTTTTGATTGCCTTCGGACCGATCTGACTTGTAGTTTCTTCTTAAATAGTGGCTGATTGAGCAGTC
GACCTTGCAGTCCTACCTTCTTTGGCTTCTTCTGCGGCACTTGAGCCCTTGTAAGAGCACTTATTGCTGCTTAACCTTCC
TTATTAATACTTCGAACAGCTTCTTCTTGTTCGCAtctatttcgaattttgtctTGAAATCTTCCAATGCAGCGACAACG
Taatatctggaaattataaaaacattaagagaaaatattttgaaaaaaaatcgaaaattgcactgaattcctaaattttt
tattaaaatcgaaaaaaaaaaatgaaatacgTGAGATTGAGTTTCGAgacttttttattcagaatcaGCATATATTTCTC
CATATTTGAGTaggttttcagaaatattgtaccataatttttggaaaaatgtaatttttaattcgaaattgcactgaatt
tctcgaatttttcactaaaatcgagaaaataaatatgaaatacgCGAGATTGAGGTTCAAGACTTTTTAATTCGGAATCA
GcatatatttttccatatttgagtagattttcagaaatattgtaccataatttttcgagatattttgaataataactTAC
TTTTCGACGTTTTTTGCCTTTGTCCGGTTTAATCCATCGAATTTCGAAGCGGTTTGCGTAGATTAGCTGAAAACATTATG
CTTATTCCACGTagtaacaagaaaaaacaagaaaaaataagaaaaaacgaagaaaaataagCATATaagtcaaattaaaa
atgtttattcgaTCAAAATTCTTAACCATAGGAGGCGGTGGCTAGCCGGCGCACTCTCGCGGCCACGTTAGCTTTGCCTC
CCCGTGGAAAGGAGCCATGATATTACGGAAACACTATTTGAATTCTGAGAACGcgaaatatctcgtagcgaaaactacag
taaccctttaaatgactactgtagcgctggtgtcgatttacgggttcgatttttaaaattattttttttgttttttgtgt
gcGTCATCGATTactaaattataaattatttccgtaaatcgacatacaATCGCTACAGTattcatttaaagaattactgt
agttttcgctacgagatattttgcgcgtcactCCTTCAGGCACCACATCTTACACTCAAAATCGAGGTGAATTTCTGTGT
ATTTGACAGCAAAAATGTcgtgaaaaacaattaaataagGCAATTTGAAGAGGAAAAAACTGGGGCAGATGTGagataag
aagaagaagaagcgggGCTTCGACAACCGTAAACTAATCAGAGATGGaaagtgagaaatttgaaatttaagacaaaaaag
ttaacaacgggggattttttttagagagaAAGAGCGAGTAATCGGGCAGcagcagagaaaaaaaaagataataaacaatt
gaaaaaatataaatatcgGGGAAATTATTGCTGAATAGACTGCAAATAGGTGACAATCTCGGGCGGTACAGAACGAAGTG
TCTCTGGACAATTTCCGGGTCCACGGACAAGAACGGCCTGCGCAAAGTAGGCCTTGTGGTTGGCGATGTTGGCGGCGACG
GGCGGTTGCTTGGGAGCGTAACTCAGACGACAGAATGGGTTCACAAATTCTCCCTCGGCGTTGTACATTGAAGCTTGCTC
TTCTTCTGGTGATAGGACGGCTCGATCGGAGGCTGAAGCAGCTTCCAGCAGCATTGCCACCTCGTATGACAGAATTCCGT
ATTGAccactgcaaaaaaaatttatatgagaaattgaatttaaaatgattttatttgtaattttgtttttgttaattgtc
gttaattgttttttttttgagaaaaaaccgaaaaaaaaattaaaatcttcatttttgatttaatttttttgttgaaaaat
cggcagttttcgattttgtttttttgaaaaaatagggaaaagtcggtaattgtcgatttttcaaaaaactgaaaattcca
gattttgtcaggaaaaaaaacgaagaaatcgacaaaatttcaattttatttttttaaatttgtgtttttcaaattttttt
ttgatatgtgatttttaacttttctctggaaaaaaaccgaaaatttgcaatttttcaattttttccaaaaaaatctttaa
aaaatagaaaattttcgtttttttttctgaaatatttaaaaattgtaactttctattttttttaaacccgtattaaagtt
taaaaaaaaaatcggagaaaaaaaaactgaatcgAAAATatgtgattttcaatttcctttgaaaaaaatataaaaaatcg
aaaattttcgtttttcgatattttttctggaaaaaagccTAAATTTTCATTACTAACACAAGCTGCTGCGTGACATCGGC
TAGCAAATTGCCCATTCCAATGGCAATAATCCGTTTCTCAGGCCCCGTTGTCGTTTGTTTCAGACCTGGCAAATCAATGC
ATACGACCTTCTCGATGAGCATTCCGAACATGCCAGTCTGAATATTCTCACACGATTGAACAAGATCCTGTGCACTCCGG
GCgatcgtaaatcgacacaagaacACGATGAATAGCTTCATAAACTTGGGTGTCTTCGACGATTGAACTCTTCGAAACAT
TGTATTGAGCACAAATGTCATCGCGGAACCCTCGAAGTGCTCAATCGACGGAAGAATCGTCGCCGCCAACTGGAAACCGT
ATTGATCCAAGGTTTTCGAGCCCAAAAGCCGCGCCAAATGGCTCAAGATCAACCCAGAATTCTCCGAGACGACTCGCTGA
GCATTCACGGAAAGGATCACTTCGAGAACCGAAAGTGCCGCTGGAACATTCGCTGATCTCGCCCAAAGACGTTCGGATAG
CAGAAACGGAAGGAACGGTGAGAATTGATCGATCGATGAGTTTCTAGCGATACATGAGGAGACGAGAACTCCCGTGATTT
GGAGAGCATATGGGATGAGATCTTCCAAATCCTCGCGGAAGATCACTTCGATCAGTGGAAGGAGTTGAGCATCCAGTGAG
GCGCCGATTGTTCGGGTCTGGAACAggaaattcgttaaaaaatataaaatgttcttaaaattgctatcactttttttttg
aataagaaaaaaaatcacaaaaaggaaaacacgaaaaagcagacaaatgtttcgattttgcaatttttaatttttttttt
tcagaaaaaaattatcgatttcttctttaaaaaaagaagattcttttcgattttttcggaaaaaaacatcgaaaaattga
aaaacaaaaagttttgatttttttttcagtgaaaatcgttcaatttttcggggtttgtttcgacaaaaataattaaaaac
taaaatttttcagtttttaggtttcttatcagaaaaattgaattttttcgattttccgaaaaattaaaaaaaggtatatt
ttttgaaaacacgaAAACGGAAAAGTGTtggttttttgtaaatttttgcgttttccagcaaaattgccaatttttccgaa
aattttcagatcgaaagTTAAATTATCGATGTCTATtccaatttccgagtttcagcgaatttttttttgcagaaaaattt
cagaaaatttgacaagTTATGTtccaatttatgaaaaaaaatttgagaccaaagtgcggcacggaaaaatgggcggagtt
tagAGTGgtatttttctctcaaactaCTCCTTACCTTGGTGATCAACACACAAATCGTCTCAAACAAAAAGTGCGTGTGC
ACCGAATCCGCCGGATTTTTCGTCGCCGACTCGACCAACTGTGCGAGCTTGACCGCAATCGCGTCCGCATGCCGAATCGT
GTCGTCATCGAGAATCACAATGATCCTCAAAATCGCCTTGATCAGATACGGCGAGTTTTGCGCTTTGGCATCCTTGTCGA
ACGCGGTGACAAGGTTCTGAAGGATCGAGGAGACTGGAAGATTTTGAGCCGAGAAGATTTTGTTGGAATCAGCGAGAAGG
ATCTTTTCAATAGCGTAAGCTGCGTACTTGTGCAGAATCGGAGTATTCGAGCTGAGAAGAGCGTCCGCCGACTTGATCGC
AGTCATAAGGTGCTCTGGAGCCAGCTGTTTCCTGAAAGTGACCGCAAACTTCAGTGCATCAGCTTTAAGGATCGGAGTTT
GATTGACATCGGCGTTGAGATGTGTGGCCACTTGTGTGATGAAGAAGTCGTTGATGTCCACCAGCGGGTTCGTCGCCGTT
ACTCCACTCTTAGCAGTCTCCGTCTTCACCGCGATCGCCGTGATCAGCGAGTAGACAATGTCGATCTTGATCCAATCACC
ACTTCCCAGCAGGTTCTGCACGATCTCCCCCAGACATGGAAGCATTTGCGCCTCGAATCTTCGGCAGAGACCTCGCGCAA
GATCGATGGCTCCACGGCGTCGAGTTCCTACATCGGTACCCTCGATGTCTCGCTTCATATAATCCAGTGGCTCATCCTCG
AACAGTTCCATATCCTGTTGACGAAGCAGAAGGTTCTGAACGCACACGTTCTCGGCGAGAGTCTTCAGAACGCCTTCACC
AGTGAAGTGTCCCTCGTAGTACTGTCGCTGGCTGACCATCGACAGAAATTCCAGCGCGGCGCACACCATCGTATCGTATC
GAGTGTCGGGGCCGGTAGACTTGAGCAGATTCCAGACGGCAAGGATGATGTCGGGCACGAACTCGGAGATCTCCTCCTCG
TAGCGTTGCGAGTAGAGCGTGAAGATCTCACAGATCTCGTGCTTAAGCTCGTCCAGAGTTGTAGGTTCTCCCGAGTTGGA
GGTCTGCGTCGGCGCGTCGATTTGCACGAGATGCAAGAAGTGTGGCATCCAGTCCTTGAGATGATCCTCGAAGTATTCCG
GAATCTCCTGTGAGCACAGAGAATGGTAGACTTTTGCAATGAGAAGTAAGACTCGGAGCCATTGGGCGATCTCGTCGGCT
CCGAGTTGATCCTTCCGCTGTCCCACCTCCATCATGTTCCGTAGCAACAGAGTTAGAGGCTCTTGGGTCTGAAAAATCGG
TTCTTTTTATTTGTAACTGAAAAATCTGGggagaaaacagtttttcggTCCAAATTCGAGACTGACATTcagatttcttc
aattttttggctcaaaaattttgaaaatttgtccatttttataggaaaattatcaattttcgccaaaaattcctcatttt
tgctttagttaaaatttttgactaaaaaatcataaaatgttgaatttttcacgatttttcggaaaacaagGCCAGCTTTA
GCTAGCTTAAATGTctaattttggtcattttttagGGTCAAAGCGgacaaaaattcaacttcCGACGGCTGCGACGTAAA
AAAGTGGCCAAAATTGgggattttagctgaaattagccaaattttgagccaaaacgCAACTCACGCTCAGTAGACACTTC
TTCAGCTCTTTCCAAAGCTCTGCTGACTTGGATTCGAATCGGAATTTGCGGAAAATCTGCTCCATCGACGCCAGCGAGGC
CACCAGGTGATTGAGATCCGCTCCGTTCAGGAATTTCGACAAATATGGAACCAAATCTGGccatttttcgggaaaatctC
TCTGAGCGATGAGATACAGAGCATTGGACAGGATTTCCTGAACATTTGATTTTGTATTGAACATCGCTTCGAGAAGCATG
CTTCTGAACTGCTCCTCGTCTTCCTGGCCCATTTCTACCTCTGGTGCCGGGCcctgaaacaatttaaatataaaattcac
gcatttattcaaattttccaacccAATTTctcttcacaaaatttttcaaagcgaCAGCCGCGGCGATTCGGATCTGCGGA
GCAATTTGTTGCTGTTCGTTGACCACCAGTTGAAGAATTTGAATGATATAGCCTGGATTTGATTGCAGCGAGCGGAGCGC
TTCTTCTCCACGCTTGCGAATCGCAGCATCCGGCTCCAGAGTCTGCTGGAGAGCTGCTCCGATTTGCTCCATCtgaaaat
agggaaaaataGCTGTTTTGGGGGTGAAATAGGGAAGAATTAGGTGAAAGGACAAAGATAGTTTAgcttaaaacttgaaa
tctaaaatttccggtcaaaatattaaagttttacGCAATTTTTCGCAGGCCCGCGGGGAATAAACTCgcaaaaattcgca
aaaataaaaaaaaaatttcaaaagtgtgAAGTGTTTGCGTACAGCGCACCCGACCCGAcgcgcaaatttttttcattatg
tTCTCtgttttcactgatttttactgatttttcctagttttcccttgattttcttcaaattttccactttttcagcaaaa
cgtgcataaaaaaataaattaaaacatttcaattttcaaaactttgcaaaataaaGGCGTCGTTGCGTACAATGCGCACG
ACTTGACGCGCAAACTTCCcaatttttattcttaaattttcctGGATACCCCtggttttttctctgtttcccccctaatt
tttcgcattttcagcAAACATGGGTGTTGATAAAAAGCAAAAGCAACGAAAAACCAATCCATTCGAGctaaaattcaaca
aatccAAGCATGACGTgagtttttcagagttttgaagaaaaaatcgattttctcgcAGATTCTCGGCCGGAAAAAGGGCG
CACAAGTTGGAGCACCGACTGCGTCACGAAAACGAGCTCACGAGCAACGTGAACAGACGCTAGGCGTAGAATATGACCGG
AAAAATAAGATTAGCAAAATTGTCGACAAACGGCTCGGCGAAAAGGACGGAAAAAGCGAGGAGGAGAAGGGCGCGATGAG
ATTCACAGAGGAAAgagtcaaaaattataaaagagCATCGAAATTCAACTTGACAGATGATGGAGATGAGGAGGAAGAAG
GTTTATTCCgaaataaattgagaaaaattttaataaagtaAATTTCAGTACTTACTCACAAGGGAAAAGCGCTCTCGGAC
ATTGAAAAATACGACAAATCGATGATTTCCGACTCGGATGACGATGAAGAGCCGGGAAATTTGGGCTCAAATATGGTAAA
AGTGGCTCATTTCGGTGGTGGAGAGAAGACCGCCGAGGAGCACGTCCGCGAAAAAATCAGCCGAGAGGATATGATTTCGA
ATTTGATTGCGAAAACGAAGCTGGCGCGTCACGAGAAGCAACAGCAGAAGGATGAGCTCGAGCTGATGACAGAGTCGTTG
GATTCCAAGTATCAGGCTTTGATGGGCAAAATGAAGGCTTCATTTAGGCCGACCGGGCGCCAGCCGCTGGAAAAAGATGA
TTACGACAAATTGGTACGGGAAACATCCCggttttctccaaatttttaagataaaagataattataaatttagagtgaaa
atcgatttttttcacaattttttagtggaaaacctaaaacccaaaaaacttgatctgaaaatgctaatttttaaccattt
ttgctatggaaattggaaattttcattaattttgctgtaaaagttgaagaaatcCAAGTTTTAGCTTTGTAATCAGAGAA
AACACTGTAAAATTATTTCGGAATTTGTGCaatttgaagtgaaaaataaaacatttaactTCTTATCGCGAAAGAAATTG
AGCTGAactgagaatttttttgacgaaaaatcattaaaaagtcaatttttttgacaaaaattcgagaaaagtcggttttt
cttttgacaaaaatgacgaaaaaggcaatttttaatttaaaaaaataaatttttcgccgaaaaataactttaaaaaagtc
gtttttttacaaaataaaacaatttaaaataactatttttcgacaaaaaaattaagaaaaagccaatttttttgtttaaa
aaatgatagaaaaaggctttttttttgtttcttcgcctaaaaaatcaagaaaaataggttttattccattttttatccaa
aaattattatttttccagacaaTCACCTTGAAAACCGAAGCCGACGCTCGTGCCACCCCAGCAGATCGTAAGCTAtccga
agaagaagaagctctgaaagaaaaagaacgTCTGGAAACTCTCGAGGCCGCCCGTATCTCGAAAAATAATGCATTTTTCA
ACGCAAAATCTCATTTATCAGCCGATGCCGACGTTGATATCGATGCTGGATCGAAGGCCGACGCCAGAAAAGTTCAGgcg
aaaaattcgagatttgaGGTCAAATTTGACGATGAAGGTGGCCTGATCGATGAGGATACGGTGGAAAAATCCAggatttt
aaagaaaaatctggaTGGTTCTGATGAATCTGACGATGACGAGGATCTAGAAGATGAGGAAGAGGATCTGGATGATCTAC
TGGAAGATGAGGATGAGCTGGAAGAAGATTCCGATGATGAGGAAGCTCAGGAAGCCCAAAAAGTCGtcaaaaaagcgaaa
aaatctGCTCCAGAACCCGCTGAAACTCTGCCATTCGTATTCGAAATGccgaaaaactataaaaaattctgTGCTCTTCT
GGAAAAACACTCGGAATCGATGGATTTAGTGCTGGAACGACTCGTGAAATGTCATCATCCGAGCCTTAAAGAAGGAAATA
AGAAGCGTCTGAATAAGCTTTTCCTCTTGTGTTTAAGATGGTTTGATGATATGTCGAAGGAGGAATTGACAGCGGAAAGT
GTGAAGGAAATGAATTTAGCGCAGGAAACTATGCATGCGTTGATGAAGGTAGCGATTGGatggaaaagctgaaaaattac
cgcactttttaatctgaaaattgaaaaaattcgagaatttttgacctaaaattttgaaaaattcccgatttttatacccc
aaaaattgcaaaaaagtcccgattttttaccaaaaaatgttttaaaatccccgaattttttacctaaaaattgcaaaaaa
gtttcgatatttagacccaaaaattgcaaaaaagtcccgatatttttaccaaaaaatgttttataatcCCCGAatttttg
acctaaaaattgcaaaaaagtctcgatttttagacccaaaaattgcaaaaaagtcccgaattttttaccaaaaaatgttt
taaaatccccgaatttttgacctaaaaattgcaaaaaagccggtttttttacaaaaaaatgttttaaaatccccgaattt
ttgaccgaaaaattgcaaaaaagtctcgatttttagacccaaaaattgcaaaaaagtcccgaattttttaccaaaaaatg
ttttaaaatccccgaattttttgacctaaaaattgcaataaattccaaaaactttggccaaaaaattaaaaaaaataccc
GAATGTTTgacccaaaaattgcaaaaaagccccgattttttgagaaaaatcatgtgaaattaaaaccttttttttttgaa
aatcagtctcgaaaaaaaaaagaaaaaccaggaaaatcatgaaaatttaagaaaaaaatcattaaaaataggaaacgatc
atggaaatatttttaaagaaacattatataaaaaatcattaaaatttcagaaaaaaaatatggaaaatcctgaaaataaa
gaaaataatattaaaaattcagattaaaaaacgcaaaaaattcaacaattgaaaaaaatttcaaattgttttttgcagTT
CGACATTCAATACGGAGTCCGATGTGTGCGTGCTCTAATCCGTCAACACTGGAAAGGCCGCCAGGATAAACAGAAGAGTA
GCCCAGTGTCATTTGGATTAATCTCTGCAATTCGTCTTGTTTCCGGCCTCTTCCCAGTTGCCGATTCCTGGCATCCTGTA
GTGGTTCCGGCTCTTTTTTTGGCAACTGAAGCACTTTGCTCGGCGAAATGTGCCAATTTGAATGCGTTGGCTaaacaaat
tcaattggcTAATGCTATTGTTGAATATGTGTCTGAATCCAAGAGGTAATACTTGGAAACGAACATTTAAataggcaaat
tttgaaaaaaatactgaaagcTTTGATATAAAATAGGAAAagtaacgaaaaaaaaagccaaaaccaccaaaaatattatt
ttcaaaagctaactcaaaaaatttaaaattcagaattgtcgcttaaaaaaatctatttttttcgatatcgAAAAAAGATt
actataaaaattcaaaaaagcaattttttaaaatataacttgatttttttttctgaagttcattttttaacaaataattg
cattaattttccattttaatgttaaaaaaaagcgaatttttcaaaaattgatataaattttgttttggcaatttttagat
cagaaaacattgaaaaaatacaaaaatcccgtttttttttaaattaattttttagaaaaaattgcaatttttcaaaaatc
ttccggtcatttctctatttttaaaaaatctctcgtctcttttaaaaaaatttaaaaaaccgaattATCGAAGcgtatca
aaattttgaaattaaaaaaaaaaccgaactccatttttacgaaaaatccgaaagttgaaaattgttttcaataaaataaa
tttcagatacgTCCCCGAGCTGGTCGCATTTGCTCGAAGTGCTCTTCTGCTTGCAGTTACagagaaaagtgagaaattcG
CGACAAATGGATTCCCGATTTCCAAGCCACACACGGAAATGTTATGCTTTGAGGAGAAggtaaatttataaaatttgttt
ttttgagcaaaaaattggtttttttttttggttttctctttaaaaaaatttgcttaaaaacgctcaatatttaaaaaaaa
aactggcaaaatcgaattttataatataaattaaaaattttgttcaaataaaaatgatttttttttgaaaatttagtttt
gaaaaatttaaaattaaattttaaattttcacaaaattgccAATGATAAAATGTTCACTTTTTCTTGTATAAAActgctt
gaaattttttaaaagcaattttccgaaaaataattttttaatagatttctgaaaaaccgaaaaaccaccgattgaaaaac
gaaaatcaagtttttttccgaattttctatttttaacaaattaaatatcaattttgcaCATACAAAacggttaaaaaaaa
acaaaaaaaattgccgagagccaaaaaaatttaagtttcagcgattttgaaattttttttttaggaaacaCGGTCTCCTC
GGGTGGAAACGAAGGGGGAGGGAGATTGCTTGCGCGTTTCACCGATGCGCCTTTCGCGTGCTGGCGCACTTCTGaatatt
gaattatttttgcggaaaaaattcatttcttcTATGAAATTTTCTTGAGAAAGCAAAGGAAAGAtgatgaaatgaatttt
taaaatagttttctcaGTTAAAAAGAGAATACCTTGCTGCAAAAggttaaatttattgaaaaattgagaaaataagaaGT
TTATCTTTGTTTTCACTACATAAAGTGgggaaatctcaaaaaaatttgaagacaattaagaaatataattaaatATATAG
CCTGAAAGTCAAATAAGAAATGAAGGTTTGGTcacaaacaattttatttttgaattgaagttttgagaaatgatCATGTG
CCAGAATCACTAAATCTGAGACATTCAGCccaatttctttaattttctgtgattttatCATGGAAGTGTGGCTTTTTCTG
TGATCTTGCCAGTTTTAACaagttgaaattggaaaatcgtgAAGTGGGAAACTAGCAGTGaagcttccaaaaatttcaag
cctTACTGAAAGGAAAGTATTGGAAACTAAAAACGAAAGCTTAAGAAGATACCGTTTTTATatatttgagttttgaaaag
cCTTAATAGGTTTTAAATACAGTTTTCTCAAGAATTCAAACTTGTAACGATTAAGTTGAGGCACAGAATAAGATGGTAAT
ACTAAGTTATGTTGAAAAAAGCCAAGAAAGACTGAAAACATTGCTTTCaatctgattttttgtaagtAATGTAATGTTGA
AACATTATTCTTCATAGTTCAGCACTTTGTATGGCTTATTTGAGCCCAAACGTACAGTAGTATGTGgcaagaaataaaat
attgtgcCAACAAAATTGGAGCCGAAAAACCCatgataaaatgtttaatacgTGTATTGCTCTAATAAAATACCAAATAT
TAATTAGATTCACTGTCTCGACTCTTTTTAATTCAGATTAATAACTTTTAGCTCCtctttttaacgaaaaattataactG
GATTTCACAAAAAGAGTTCGATCTGAGTTCTTTCAACAGGTACATAGACGAATTATATCTTAAAATGACGAGAAAAGTTT
GCTCTATAAACGTTATCATTGCAGGTTatgagaaaaacaaataaaaatttaattttaaaaaatccgaaaattcagttgtt
attttcaaacagttcGTTATGCATTTCCACCGAACGgtttccgataatttttgtttctccaCTTTCGGTTCAGTCTACTT
TATAATTgttatcattttgaaatagaaaaatcgacgaaaaactaataaaaatcgaGGGAAATCACTCTTCAACGGTGAAA
TCTCGGTGGACGCAATGAAGCTgcagcatttcaaaaaaattttagaagcaattttggtcatttcagcttcaaaaagcttt
aaaacttaaaaaaattaaaattcatttcaaaaaatttgaaattagtcatttaaaatataaaaattagaaaaattctaatt
ttcagcgaattttcaaatttatttttatttcagaaaaattcaaattttggctttcaaaaaagcttacaaaatattaattt
ttaaaaaatctaactttcccaatttttcagtacaCTGGCCCCGCACTCCAGCCAATCTCCCTGACCACAATCTTCAACAA
TTCCCCATCCGATCCATCTCTAAAGCTTCACGTTCTTCGTGCTCTGCTCTCCCTCATCCAACATCTCCGTGTAATCTACT
CCAACCAAAATGAGACCTATTCTATCGTTTTCAAGCCATTCCTCCGGATTTTGGAATCAATTCAAGCCAAAAATCTTCCA
GCCGAGGTCCAGGAAGAGCTGGAGACTCTGTGCGCCTCAATGAAGGCTGAAATTGGAGCCAAGTGCCGTCTGGTGCACCT
GTCGCTGGTGAAAACCGAAAAGAGCATGCTGAAAATGCTGGAACCCCGTTTCGAGTGGGATTTCGATCCGGAACGCCCAC
ATCACGGACCCAAAgacgagaagaagaagctgacgAAGAATCTGAGGAACGAAAGACGCGGAGCCATCAAGGAGCTCAGA
AAGGATACGGCATTCTTGGCCAGGAAGCAATTGTCGAGTGTCAAGACGAAGGATCGTGCGAGAATTGCGGCCACGAAACG
TGTCATGGGCGGTCTTATGCAGCAGCAGGGTGAATGGAATAAGGAGAAGCGTACGGCGGAtgttgagaagaagaaggaca
agaaataatttaaattttcctattttttgtttgttgaaaatgactttatttggcaaaaaaaacccctaaatttcagtttt
tctcgatttgttgaaaaatagtcaaaaaactgatttctatgttatttttggtcaaaatttgcctttttcaaacatttttt
ttgccatttttcctccattttttgttatttttttttttcgttttgttaTGAGATATGTTTCTGTTTtgttgacatttttt
attattgaaaattaaacgagttttctgaatttttttgttcaatttttttgaaattttccgtttcACATACGTTTGTCAAT
ATCtcgattaatttttgaagttttccaaTTGACTCGcgcattttctaaaaagtttttaaactttacaTTGAAAATACCCC
TCTAACTCGAATATCtgattttattggaattttgagtttttttaggttaaaaaattCTTGTGCTAAAATCATCCATTATA
GTTCGTAAGTCAGCAAATTTTGGCTCAAACTTAGAGCGATTTCCAATTTATGgagttttttgttcagaattctcgaaatt
ttctcatttctggaaattttgagtctaCGAGTCACACAGTTGTTCCGTAATTAGCTTCACTTACATCTCCTCAACTCTGC
AAACTCTCAAACTTTCGGGaaagggtctcgccacgaaatcacgggtgggcggcaattgcagttcggcaaattgccggttt
gccggaaattttcaatcccggcAAAATTccgtttgccggaagtttttaaacgGGAtcttttataagacggaaacacttaa
aactgccatttttaattttttgcccgttttctctaaatattttcatagaatttactGACTTTTTAGGATAGATGTTTTCA
TGGGATGTGCACATGttgttccggcaaatcggtaattgccgaaaatttgaaaaacgacaatttgccaaaaaaatcgtttg
ccgttCACCCCTGTATTGTAccatttttggcgaaaatgcGCGTAAATTAATATGCTTGCGTGTGTAATATTTCGTTCATA
TATTCTAAATATACGCaccttttgaaatattcataatATATGCATTTACGTACGTTCGAGAATATTTTGGGAATACACAT
TTATCATCATTCCCACCCGTTGCCATAGTATCCTCATCCCCGCCCCGCCCCGCCCCTTTCTCTCATTTCCTCTTCCAAAT
CCTTAATGGCTCATCCGGTCATTGGAGAGATATGGCAGATGTGGCGGTTTTGACGAATGTTCTGGAGAACTCGAATTTTA
TATAACTATTAGACAATTTCgatattaaaaacatttatatgtaaaattttcaattttttgaatttgctcGCCGAATTTTG
ACTTTCTGACAattgtgtgtcgatttacgagggTTATGTATATTTACGATATGTTTTTAATCATTATCGAATGctgattt
ccgtttttctacGAGTTGTCTTCATTttcgttggtttttttttgttttttttttttgaaagtgtattttttaaggtcaaa
aaactagaaaaatattcagttttCAGTCAGGAAAACcatttatttggttttttcaatattaaaaaaattattgggaaaaa
tgaatgaaactcgtcgaaaaacgaaaatcatCATTCGATAAAGATTAAatatttcgtaaatcgacacacatGTCTCCGcc
gcgaaaaatcgaaatttcatagaggcataaaaattcacaatattttagtttttttattttttattttaatccaAATCCCT
ATTCATGCTTAGATTTTTAGgtgtttttctgtaaaaaatcaaaaaattgtatattactcataaatttttccaattttctc
aaaccTTGGATCTCGCCACgacattattaaaaaattcccgttTTCTGCAGAAATGACGACAACGGAAGAAGCTCCCAAAT
CGCCGCTTTTCGAGGCAATCGACAAAAATGACACTGAAGCAGCGCTGGCACTGCTGAAAACGAAGGAACAAGCCGCTCAA
CGGGATCCCAGTGGAATGAGTGTGCTGGCAGCTGCCGCGTATAGGTATGCACCTTTAAAGCGGCGACGGTTACTGTATCC
TCGCAGATTGTTTAAAGGTACATACCGTAATCCGTTGAATTTCAGAGGAAATCTTACGTTGGTCGAGAAAGCGATTGAGC
TGAAATGTGATGTGAATGATAAAACCGATGGAACTCTGTACACTCCACTCATGTTTGCCGCCTTATCAGGTagggcaaaa
attttttaaaaaaattttttgcgtcaaatttgatgcaaattctggttttttaccgttgaaaagtaaaaaaaaattccgaa
aaaatcgatttttatgctAACAACAAacttttaagtgaaaaatcgtggaaaattAGACCCAAATCACGtatttttgatct
gaaattcaatttagCGAAAAGTCATCGAAATTTTATGGttttcgcggtgagacccaatattcgcaatttttttttgcacc
aaatacaacacatttgacgcgcaaattcaaatttttgaaacttttttccgtttttacaatatttttagGCTGAACcccaa
tatttgaaaaaaaaaaaaccaatacactatattttacgcgcaaatgttaaatttttatttaaaatcctCGTAAagttcta
ttttctttttttgatcgttttcaagctcaaaaattcaaatttcaattcgaaatattaccggaacacaaaattctgaaaat
gcgtactggtcaacatatttgacgcgcaaaatatctcgtagcgaaaactacagtaattcattAAATGACTACGGTaacgc
ttgtgtcgatttacgggctcgttattaaaaatcattaatttcaaaaaaatcgagcccgtaaatcacCACAAGCGCTACCG
TAGTCATTTaatgaattactgtagttttcgctacgagatattttgcgcgtcaaatatgctcAATAcacattctcagaatt
ttgcgTTAACGTATTACTACTTTcttagtttttccaaaaaaaaaattcgaatacaccatatttgacgcgcaaactttttt
tttcaaagcaaaattGTCAAACGTTTGCAGGAAAACAGGACGTATGCCGCCTGCTAATGGACTCCGGAGCCCGTATGTAT
TTGGTGAATGGAATCGGAAAAACCGCCTCTGAACTGGCGGCATTTGTGGGTCATCACGAGTGTGTGGCAATTATCAATAA
TCATATAACAATTGATGTGATCGAAGATCTTTTGCGGCCAAAAGTGAATGGAAAATATGAAGGAGCTGAGGAATATCCGG
ATGAGCTGGCTGTATTTATTCATTCATTGTGTGGATCACATGAGATTCATCCTGTTAAGATTATTTTTCGATTCAGTAAA
TATCCCGATTCGTTGAAGTATAAGAAAAAGGTACATAGCTGtgtagtttggaaaaaaaacgaaaaatctgaaaatttgag
aaatttcctTAAGCTTTTTCAAGATGCGCATTTTTGTTcattcttattttcaaaaaaatccaaaaagttttttaaaaaat
ttaataaagcattctttttaatttcaaaacaaaaaagttataccaaataaaaacttttagtaatcaaaatttttcacttt
ttctcggtttttctcatcgtttttcaaatttgagatCTCTTCCTgaattttgcctaaaaattgattttttcaaaatattt
tcagaaatgattctttctgtgaaaaaatgtttgaaaatgcgaaaatattcgaaactaaaaaaacttttattaaaataaat
ttttgaaatttttcagaatttaaaaattgaatcgaATTAGGTATCAGTAGTTTTcagatcgattttttcgaatttctgaa
tttgttaaaaactagaaattaaaaaaaaaacttttgatgttaaatgtttttcgaGATTAAAATAAAccgaaaacccaaaa
aaaatgtaaaaattgtgttcttTTTGTTATAATaaaccagaattttctcgaaattttcagaaggttctagaatatttcag
aattttctcgaaatttccaaaaggttctagaacatttcagaattttctcgaaattttcagaaggttctagaacattccag
aattttctcgaaattttcagaaggttctagaatagttcagaattttctcgaaatttccaaaaggttctagaacattacat
aattttctcgaaatttccagaaggttctagaacattccagaattttctcgaaattttcagaaggttctagaatatttcag
aattttctcgaaatttccaaaaggttctagaacatttcagaattttctcgaaattttcagaaggttctagaatatttcag
aattttctcgaaatttccaaaaggttctagaacattacagaattttctcgaaatttccaaaaggttctagaacattacag
aattttctcgaaattttcagaaggttctagaatatttcagaattttctcgaaatttccaaaaggttctagaacaatccag
aataatgttttcaaaaaattcaaatttgaattcccgccaaaatgttttcaaaaaattaaaattcgaatttcccgccaaaa
tatgtacagtactcctacagtacctctacagtactactacagtaccccgaccatatcccactactaaccccaaacctata
tctcttcaaaagactaaaacacaatttttcctaaactacagtaatcctaccgtactcctacagtactactacagtacccc
caccatatcccactactaaccccaaacctatatctcttcaaaagactaaaacacaatttttcctaaactacagtaatcct
accgtactcctacagtactcctacagtactactacagtaccccgaccatatcccactactaagcCCAAACTAATATCCCT
CCATCAGCCGAAAACGCCTTGCCTTTGTAAACTATGACGTCACTACTTAACAAacggacactatttttttatattttttt
ttcaaagcaaaaacCACCCATTTTCCAGATCCTCTACGTCATCGATCGTGTCTTCGAGAAACAGCTTCGATGTAAGGAAA
GCAATGAAATAATGTCGCTCAAGCTTTGGCTAATTCTATTTTCAATGCGTGAAACCTCGAAATTCGTGGAGTCGAACAAG
GAAAAGTCGCCAGAAGAAGCGTCTCTACAGTACGCAAAACTGATTTCCACGTGGCAAGAGGGCGATGAAACTAGGCGAGC
ACTTGACGTGATGCTGAGAAATGCGGTTGCTTCGTTCCCGTATAAACATTCATTACTTCATGATACTCTACAAAAAGCAC
tgcaaaaaagtcaaattggTGAACGACCAAGTGCCTATGAATACATTGTTCAGGCACTTTTCGGACAACGAATCGCTGCG
GTCTGCCAGTTTTGCTCGGTTTGCGGACATCCTGGAGCCAAGAAACGGTGCACACAGTGCAAAGTATGGAGTTTTTAggg
ttaaaaataattatttaataatttaataaagcTCGAATTTGGGAAATAatcaattccaaattttaaaaatatggaaaaaa
ttttattccgttacattttatgaattttcccacaaactcggcatttggctctagcttcttgcccaagtttagcccaaaaa
atattaacttgaaGCTgtctaaacttgggcaaaagttagacaaaactttggcaaaacttggattcaagCTTTACCAAGGT
CTAACCcaagtttcacccaactcttgccaaactttggcccaaacttttcttatttcgtttcaaatttgggccaaagtttg
gcaagagttgggtgaaacttgGGTTAGACTTTGGTAAAGcttgaatccaagttttgccaaagtcttgcctaacttttgcc
caagtttagacagcttctgatccaagttaacattttttgggctaaacttgggcaagaagcaagagccaaatgccgagaaa
ctcgaataaaaattgaaagttttcaaaatttcagttcgtttttaatttacaaaatttggcaGCTCTAACAATTCTTTAAA
GattctttaaattaaaaaaaagaattattaaaactttttaaaaaaattcattctgTAGAAAATTCCCGTAAAATACTCTT
TGAAAATCCgggaaaaaacttcaaaaaacaaaaataaattctagaCATTCTgtaaatatcgaaaaaagaacattttgtCT
GTAAATGTATTagtcaaaattaatttctgatactttttccaatttttcaaaattttaagtgtcgaggttcaatttttttg
aatttcctgtttttcctttattaaaaaaagttttctataatatgctgtatttgaaaattaaaaactatatctgaaaatat
cgagGCACAACGTTTTCAAGATCTGGTGAAATTCCGGATCTACGTTTTCCGGATCTACCATTTCCGGATCTACGTTTTCC
GgatctggcaccgtgccaacgCACAAAACGCTTTTTTGTTCACTCGACGCacgttgttttttgaaaatttcttctagaag
aaacgcttaacaacacgcgacgcgtaaCAACGGAGCATCGTTATCACGTTTTTCTCCGAGAAAAATAGCGTTTTAAgagt
tggcacggtgccagatcCGGAAATGGTAGATCCGGAAAACGGAGATCCGGAATTCCGCCAGATCTTGAAAATGTGGTGCC
TCAAAATATCgattaaagaattttttctgaaaaatatccaatttttcaacaacagAATAgctaaaaagtgaaaaaaaact
caattctcATTATAAATTgcaaacaatttccaaattttgataaaatggaaaagagtttaaaaatttcaggcaacacattt
tttaactctagtaaacgttttttaaattccaacaatttttacaGCTCGCCTACTGTTCCCAAGAATGCCAAAAATTCGAC
TGGCcaattcacaaaaaagtgTGCTCATTTCTGAAAACGCGACAAGAAGTGTCGCCCACCGACGAGACCGCCATGTCGCT
GGACGATATTCAGGCTCAAATCGCCAAAATCGACGTGTAGAAGTGCCGATATTTCGATCtcaatatactttttttctgga
atttatttatttttaatgtataTTTCGGCTTCATCTCATTGCACgaacttttaatttcattttcataaattcatttttga
agtcattccttgaacaaaaattcactaaaacaTGCATTAAGAAATATGGAATCCAAAAATTAATCtaaaaaccttttcaa
aaaaccacttCGTCAAAAACTGATGATGGAAACTCgttgaaaaacggaaagagTATCCaataaagattaaaaatttcgac
atttcgtaaatcgacacaaatctcgtaaatcgacaaaaatgaaaaaatcaggaaCCCAAGAAATTCAATATTCTCATTTG
TAAAGACAACtggtaaaacattttcaaatcaaaaaattattttttttgccctcaaaattgatctccgAATactataaaaa
agaaaactataaaaagtggcgaaaattcgaaattttttaacccCTCTAAAATGGTTCATTTTAGTTGTCTAATGATACAA
CAAAGTAGACATAGTTCTACAATATCTGATAAATACTTGAAAAGtctaaaaacaaaagttttttcgtttttttaacggat
ttttaaaatccagaagaacgaaaaaaaatttttttaagagaaTAGAGTAAACTAATCATGTTCGAGCAAAAAAATCCGAC
TTAGAATATGAACGGACCCAAGTGTatcataattattttaatttctgtgTATCAGAATTATTTTAGTTTCCTTAGTGTGA
TTCCCAAACTGCTTAAATTCTAGGAAATATTTCTTTACTGGAACACTCTTAGCCACTGTACGCTGCCGAACGAATAATAA
gagaatacagaacaccaattatgcccgagaaaaagatcctactcagaatatAAACATAGTCAAATTTAtcggatgtataa
agattcccgaagacactttccaattacccaaattgttcatattctaaatcaaattctcttactagaacgctcttggccaa
tgtacgcagccgaacgtatcataagtgaatacagaacaccaattatgcccgagaaaaagatcctactcagaatatAAACA
TAGTCAAATTTAtcggatgtataaagattcccgaagacactttccaattacccaaattgttcatattctaaatgaaattc
ttttactagaacactcttggccaatgtacgcagccgaacgtatcataagtgaatacagaacaccaattatgcccgagaaa
aagatcctactcagaatatAAACATAGTTAAATTTATTggatgtataaagattcccgaagacactttccaattacccaaa
ttgttcatattctaaatgaaattctcttactagaacactcttggccaatgtacgcagccgaacgtatcataagtgaatac
agaacaccaattatgcccgagaaaaagatcctactcagaatatAAACATAGTCGAATTTAtcggatgtataaagattccc
gaagacactttccaattacccaaattgttcatattctaaatgaaattctcttactagaacactcttggccaatgtacgca
gccgaacgtatcataagtgaatacagaacaccaattatgcccgagaaaaagatcctactcagaatatAAACATAGTTAAA
TTTATTggatgtataaagattcccgaagacactttccaattacccaaattgttcatattctaaatgaaattctcttacta
gaacactcttggccaatgtacgcagccgaacgtatcataagtgaatacagaacaccaattatgcccgagaaaaagatcct
actcagaatatAAACATAGTCGAATTTAtcggatgtataaagattcccgaagacactttccaattacccaaattgttcat
attctaaatgaaattctcttactagaacactcttggccaatgtacgcagccgaacgtatcataagtgaatacagaacacc
aattatgcccgagaaaaagatcctactcagaatatAAACATATTCGAATTTAAcggatgtataaagattcccgaagacac
tttccaattacccaaattgttcatattctaaatgaaattctcttactagaacactcttggccaatgtacgcagccgaacg
tatcataagtgaatacagaacaccaattatgcccgggaaaaagatcctactcagaatatAAACATATTCGAATTTAtcgg
atgtataaagattcccgaagacactttccaattacccaaattgttcatattctaaatgaaattctcttactagaacactc
ttggccaatgtacgcagccgaacgtatcataagtgaatacagaacaccaattatgcccgagaaaaagatcctactcagaa
tatAAACATAGTCAAATTTAtcggatgtataaagattcccgaagacactttccaattacccaaattgttcatattctaaa
tgaaattctcttactagaacactcttggccaatgtacgcagcctaacgtatcataagtgaatacagaacaccaattatgc
cCGAGAAAAAGATCCAACTCAGAATAAAAACATATTCGAATTTACcggatgtataaagattcccgaagacactttccaat
tacccaaattgttcatattctgaatgaaattctcttactagaacactcttggccaatgtacgcagccgaacgtatcataa
gtgaatacagaacaccaattatgcccgagaaaaagatcctactcagaatatAAACATAGTCGAATTTATCGAatgtataa
agattcccgaagacactttccaattacccaaattgttcatattctaaatgaaattctcttactagaacactcttggccaa
tgtacgcagccgaacgtatcataagtgaatacagaacaccaattatgcccgagaaaaagatcctactcagaatatAAACA
TATTCGAATTTAAcggatgtataaagattcccgaagacactttccaattacccaaattgttcatattctaaatgaaattc
tcttactagaacactcttggccaatgtacgcagccgaacgtatcataagtgaatacagaacaccaattatgcccgggaaa
aagatcctactcagaatatAAACATATTCGAATTTAtcggatgtataaagattcccgaagacactttccaattacccaaa
ttgttcatattctaaatgaaattctcttactagaacactcttggccaatgtacgcagccgaacgtatcataagtgaatac
agaacaccaattatgccCGAGAAAAAGATCCAACTCAGAATATAAACATATTCGAATTTAtcggatgtataaagattccc
gaagacactttccaattacccaaattgttcatattctaaatgaaattctcttactagaacactcttggccaatgtacgca
gccgaacgtatcataagtgaatacagaacaccaatcaTGATCGAGCAAAAAGATCCGATTCAGAATATAAACATATTCGA
ATTTAtcggatgtataaagattccctattgggaagtggagcaatccacgactggtttatcggccacagtccccggctagg
acatGGCTTATATTATTGGCCAAGGGGagcaccaccaggcagtgtacctgactcCCAGATCAGCAGtacatagcacttga
agaatggatcgtcctttaatcttttaatcttttaaaaagaatCGAAGGAACTCTCATCGGGTCATGTGGTTGTGGGGACA
AAGAGGGAGGCTTACATCAATACCAAATACCTGTGGTAGATCACAATACCTGTGGTAGATCACACCCTATCCACAAAGAA
AATCTGTGGACGTCCTCAAAGGAGGCCGCCCGCGCCCTTGAGCTGGCCAACAAACCCTTCGAGCTGGGTGGAGGAATACT
CCAGCCGAGCGACTGAAAACGGCGGTAACGCCACGTTGTCGCacaataacaacaaaaaagccCGCGGGCCCCAAGAAGCT
CAAGAAGCCCACggcttaattttcaaatcaattacCTTACTATGAATCTCCTTTTTGCTCTACGAGTCGTCGTTGATGTC
ATCCTTCCGTCCAACCTCCGTCAAACAGTCCATCTGACCATCCGTCCAACCAACATGTGGTGGAGTGTCCAAcgcatctg
aaattgaaaaatatttatatctgattttttaaatggaaccatttacaaaaaacataaaCGGAAAACGCttagcaaaaaaa
caaacaattagTATTTAGAAAAACGGAGACAAATGCTCTCGCGATcttatttatattaattttccagTCGATTGCAAGGC
ATCTGCTCCCACGGGTTTATATAAAATTGTGtaactaattttaaacttcTCTTGAAACCTTTCAACCAGTACTTTTCAAG
agtttttggtaatttttcgatttttcagaaatttcaaaaaaacggcGAAATTCCACTCAGAACCCTCATTAATATTTCAC
TAGTCCAGCACActaacccaaaaaattattttttttttgaactacagtaatcctacaaaaTTGCTACAGTACTATTACGG
GAccataacaaaattttgataatgcgtattgcgcaacatatatGACGCGCAGAATATCTTgtaacgaaaactacagtaat
aatttgaatgactactgtagcgtttgtgtcgatttacgggctcaattTTCGTAATGTTACacgacacatttttttgacaa
atgcaaaaaagtgtgcgccttcaaattaaaaaaaaatttgatttttgttgccGGCTTTTAAcacatcgaaaaaataaaag
aaacgaaagtttgtaattacagtactcctctTAAACGCGAACACCTTTtcgcttttcagaaaaacttgcGCCGTTTCGAA
ACCGGGTACTATACTTTTATAttaaaatcgattaaaaatcgcgaaattttgcgGTGGAGCATATGTCAAATTGCAactcg
aaaagaaaaaatctgaaaatgcatgctgtgaaaaaaaaagcagcaGTACTCCAAGTCACCCATTGGAAagaatgactgaa
aattgaaaacaattcttCACTTTGAGCGAAAAAATGCCGCGTTGAATGAGAGAGGGACGAATCGAAATTTAAAAGGagaa
gatcaaaaaaaaatgtttgtggtAGGTCTGGAATCTTGCAAATTAtcgttttaaaatcaatttttaacacttttatatca
taaaaatagtttttcatcaATCAATCGATTAAAATACCAACTCTCGAAAATTAACAGCTTTAACAGCGCCGTCTACTGAT
TTGAAATTGCAGTCGCTGCCGCTCAATTAAAtgttttgcgcgtcaattaaAATGCCTTGTACGCAGATGCGCGTctccta
aaaaataaaaagttgtccaattttattgaaaacggGTATTTAATTCATGTAAATATgctgaatttagaaaatctaggttt
aacctatcaaaaactataaaaaagtggcaaaaatgggcaatttatggcaaaaattcacaattttgaaactcctctaaaat
ggttcaTTTTATTGGTAGAAGAGGactaaaaattgatatccgaaccctaaaaaaattgtcctttttcaatattcagaaGA
AAATTATGAAGTTATTTACTTCCATTTTTCGATTGTACGGTAAATCAAAACTAAAGGTGGGCACGGTATCTGATAAAGTT
ACGATCGTTCCAGGATCACGAAAATCGAATAATTACACAGCCAGAGTTACATGAAACAGTGtttgggaaatttaaaaatc
agtacaagaaaacctcaaaaaaaaaacaaaattacaggaaaaaacggaaattttcagtaaaaaattatagggtatgtaaa
atcgataaaatatttaaaattcaatcgTATTCTCCGTTTTCGGCGTTCGGATCGTTCACTGGAAGTACGGGATGTcgaag
tttgaaattgaagaattcgCACCAACCGGCTGGAAGTAGATCGTGGGagctgcaaaaaatgttcgtggccgcgaaaaaaa
tcggtggccgatttttgttttttcgcgGCCACGTTGTGACTAGACggcgaaataaaaatttgttttttggtttttagtgT
TCAAAACTGTTGTTCttgttgaaaaacaattttttcgaattttttttgttttttcaactaatttttttttctgaaaatgc
tttTAGAACagttcattttgtttttttttcaatttttttcagacaccCCTTACTCCATATCATAAAGCTCGGAAAATTCG
GAATCCCATCCCTGAAACTCGATGAGCACCGTTCTACCGTGTACTTCTTCGACGGAGGCCGGTGATATCCAGTAGGTCTC
GTTTTGGCCGACGGCTTCAAGGACACGAccgaactgaaaaatattgttttttttttcaaaaccattttttttaggaaaaa
atttttattgaaacgttttttttttaattttaaaattccaaaaaaacgcaaaagtgcaaaaaaacttgaaaaaaatgttc
tcaatattttttccgactcacaatcaaagaaaatttgaatcgaaaaaaattaattgttttcttttaaaatttaaggaaat
tatttttctaattatttcttccaaaaaaaagtttaaaaataataatttttcaagtgtttttcaagagaaaattaaaaaat
ttcaaatttcaaattttaatatactttttattttaaaaacttgtatAAATCTCCGAATtatatggatttttttgaaaaat
aaaaaatttttttattggaaaaagaaatctgatttttatagtttttttttttaatttgaaaaatacgaattcTATCACGG
CAactcaaaattctgagaatgcgtactgcccaatatatttgacgcgcaaaatatctcgtagcgaaactacagtaattctt
tagatgactactgtagcgcttgtgtcgatttacgggttcAGTTATTTAAATGACTTTAtttttcgtattattttcttcat
ttcaattaattttaaaaattgagcccATAAATCGACGGTACCGTAGTCATTTCaggaattactgtagttttcgctacgag
atactttgcgcgtcaaatatgttgtgtagtacgcattttcagaattttgagctgCCGTGATAgaattcgtatttttcaaa
ttaaaaaaaaactataaaaatcagatttatttttccaataaaattcgtctaatttataaaaaaaaataaaaataaaaatt
gaacaacgCTGAAAAAtcccagatttttttttcttattttttgaaaaaaaaaactttttttggaattttaaattacataa
tttttttggttcaatcaattttttggttaaaaagcgtttttttttccttcaaaaaagcACCTCAAACATGTGCCTTCTCT
CCTTGCTCGGCAACGGCCTAAGCATCTCATCAGGAATTTTTTCCGCCTGCTTCTCCTTCAAATACCCTTCCCACTTGAAT
TTCCCGGGCTCAGTGCCTGCAAGCCGATCCAGCTTGATTCCGAACTTCTCAGCATAGCCGACAGGATGCATAAAATGATT
ATCAATATGAATTGGGAAGGATTCATCGTCCGATTCTGTCTCATCAggtgaaataattaaaaatccaggcgttttgcata
tttttcgaattgttgCGACGCAAAATGACTGGCGTAGGTCGCTGAGTGGatccaaaagttcaaatttttggccgactttt
aataaatttaatttttcagctgaaatgtCAGGTTTCCCAGCAAAAAGTTGCTCGAAAGTGACGTCATCTTTATGATAact
tccagaaccttctgcgatccgtctggaatgttccaaatAACCTTCCGTAGCCTTAGTCCGTAATCCATTAATCATTGCAA
ATCCGACTGGAAACAGGAAGAAGCTCGACTCATCCACCCAAAACTCGACGTTTTCATGCTGAACCTGCCGATCTTTGGCC
TCTACGGAAGGAAGATCTTCGGGATAATCCTGAGCGGTGACCATGACCATCAGACGGCGGCCAAGGATCCTGAGGATCCG
TGCGACACGGATTTCTGTTGGCTCCAAGTAGTTGAGTAGCTCGACGCGTTGATTCAGCCGGAAACGAGATGGGCGGTGGG
CAAGGTGGCGGAGTTGGTCGAAGATTTTTGGCTCAGAGATTCGATTTTCGTGCAGCTCGGCTTGAAATTCCtgcaggaaa
atttttttaggaaatgggaaaatcagaagggttttttggagttttttttcagtattattttttttgttgtttttttgagg
ctttgttaaagtttttaggtgaattttttttgttgatatttttggtttgtttaagaataaatcattttttgaaaaaaatt
cgtttttatattttcggttttttgctggtttagttaaaagtttttttttcggattttcaggttttttgacaaaaattgat
tttttttttggtgtattTCTTAggttttcgggttttttttttggtttttgacgaaaaatttattttaaaaaaaacggact
tttttgcaaaaaatatggggtttcttaaaaaaaaaaatttcaattttttttgttggataaaattaaagtttcttTTATGG
TTgatttttcgccttttttcacattctccaccagaaaaaacatgaaaaaaaccagaaatgagtagttttgagcaattttc
agGCAGTTTTTCCgctcagaaaataattttggccgGATTTTCATGGTTTCTCACATCCAGAATCTCCTCTGTTGGCCGTG
GTACGGGCGGTGCAGGCGTAGATCCACGTCGCCAAAATTTCGGGCATTGCATCGGTTTCAGCAAGCTCAGTGGCCTGTAT
TGAAGCCATTTCATCGCTGGATCCTGCTTGAGACCGCTGaaatttcgcgtttttttttggaaattttgttgaaaaataac
cTTCCAATATCGAAAATATCCTCTGAAAGCATATGAAACCAGCAGGGTCTTCTATTAAGTTCCCCCACAAATTTAATTGC
CACGTAGAAGCCGCAGACAGCAGTCACCTCGCCGAACCAGCGGATTTCTGGAGATTTAGTGGTTATAGAAGGATCCAGAG
ACGGTCGGACGACTACTTCTAGCTGAAAACATTAAGATTATggctttaaagttttttaaaagaaaaaccaacTCGAAATC
CAGGTTTTAGGTGCTGATTTAGCTTTTCCAGCGGCAAACAACCCTCCAGCGCCTCGACAGgtaaaaattgagtatttcCA
TCATAATTACATCGGAGTTCATCTGACCATGTGAATGTTCCTTCAATTTGTGGCTTTGGAATCCGCTGGGCGATTTTCTC
AACTGGATTTCTTCGACGATAGAATAGCCGTTCTTCGGTGAAATATCGGTATTCTGCTTCTTCAAGTTTGTAATTATATT
GACGCTGAAAGtaataaattatgtttttcgataaaaatgcttttaaaattacctttttattcgaaaaattcattgatttt
aattaaaaatctatttaaattgtttaaattaaaaagttccAAGCTTCTGTAGTtatcgcgtcgagacccaacACACTAAT
TACCACATGCGcctttatataaattttaagaaaatcaacattttaaaagatttttacagtttttttgtcgttaaattttt
cgaaaaaatgatttaaactCACAGTAAACTTGTTTGAAacttgaatattaaaatttcacagtCAATGGGTTAAATTTCAA
GACTTTCCCACTGATGATACGGTAGGCGCGAAGTACGGtagtttgttttgtttttttttattttgccgCCGAgtgattca
aatttgaatttatatcatccgattttttgattttttcctcaatatttctcgatttttcagctttcagtGTGATTTTCCAA
GAGCCGTAGCTCGACCAGACGACGGAGAGCCTGAGGCTGGTCGCCAGAAGCACTATGAAGtgtgggttttttttaaagca
taaTTTGCATTAATCTTCTAATATTTTAGCCACCCCACACCGTCCACGAACAAACTCCGAATCGAAGCTCGGGGCTCGCG
AGCAGCTTCTCCGGGACTCTATACGAGTGGGTTTAAGttcttaatttcaaatttcactcatttaaaaattttatttttta
gcttCAAGTAGCTTCGGAGCCGTACGTCCACATGACAAAGGAATCCACGTGGGACGAGGCGAAAAAACTGGCGATCAGTC
TTGAAAAGAAGCCGGACATTGTCCGTAAAGCGATATACAATCGTCGTCGCTTCGTCAATGAAAAGATAAAAAGTGCGCTG
GTCAAGCGCGAAATCATCGACCCAAGAAGCCCGGCAATCCATGAAATAGCAGTGGCGGCGGAGgtattttaaaagaaaat
cagACAAATTTAATATCTAATTATTCCCCATTTTCTTGCAGACAATCGCCATAAACGTTGTGCACTTCTTGGAGACTCAT
CACGCAAAAATACTCGCTGAAATCAAAGCGGCCGCCGCTGGAGCCGGCGCCCAGCTCCGAACTGCAtgaattaattcaaa
ttaatatttttaaactcatttttcacacaaataATCATTCATGTGTCCATTTTTCACTCTCGAAACCCATATACCCTCAC
TCTAAATATCAATATAATGCACATTTCTCATAGTTTTAATCTGCCCTTACCAATTAAATCTTACCAATTTTCCGCCATGA
TccctttttccattttgaataaaattcgacgacgatttttccattaaaacaaGAAATATATAAATAGATTCAAAAGTGGC
GCTTGTGTCGCTCAGCGGTCTCCTCCACTTGCACACTATCTCACCGCGGCCTTCCAATTACTCGTCCATTTTCCAGCTgt
aaaaagtttataaaaactgaaataaatgcaattttcagcagaaaatcgctgaaaatgcGGCAAATCGTCGAGCTAAAGTC
ACTTTTGACTTCGGAGCCAATTAAAGCCATCGAGCTCTTCGATAGGCTCGTTGGACAAGGTTTGAGCCGAAAATCTAAAC
TTTTAAGCTGagatttcttttaaaaatccctTCCAGATGCCGACACAATCACCCAAGAAGCCTGTGGAACCCTCGCCAAC
TATATCCGGCATTCCAGTGTTTTTAAGCGACGGCTTCTGTTCACGGAGCTCCAAAAATGCTCGTTTTTTGCGAAATTGTG
CATTTCGTTTCAATTTCACAGCTTTGAAGACACAGTTTTTCcgcgaaaattgattttcgaacGATTCAGCGTGTTTTGCG
GTGAACTGGAAAAGGACAAGCCACGTGGGTtttcatttattgaaaattgaaaagatttttgcaaaaaatcataaaattta
atgtaaaactgaacaaaactcgatttttaaccgaacctttttgttttttccgtgaaaaaatcggttttccaagtttttcg
aacattttccgaaaaaaaattacgcaaaaaaaacgattttcaagtaacaaatccggaaaaatcaaacttaaatattttcg
gaaaatttcataattttcttcaaatctctgtaaaaagtagattcgatttctgggaaatttgaatttatgtcATTTCTTTA
AAAGCGCATGCTCTTTTGtagggtctcgcaacgaattattcaatttaaactttgaaattcgcGCCGAAATTTGGGTCTCG
GcgcgatttttcgaaaaataaatgaaaaatatgtactattaattttttcttgaaaattattgatttttcagatcacCGGC
ACCACGTCACCGCTGTCGGATCGAATCGTTTCTTCAATTTGGGACTACTTTCCGATGGAAGCCCCGTCTCAGAACCCCGA
CTGGTCCCCGTGCCACGTGTAATTCAAATCGAGATGACAAATACACACACAATATTTTTGACTGCTGAAAATCAGATTTA
CGGCTGCGGAAAAGCTTCATCTTTTTTGCCGGATAAAACGGAGGAGACGGACGGTGGTTATGTGGCACTGCCCACTTTGg
tagaaattccaaaagttaCTGGATACGTGGCAGCTGTGAAGGTGTTCGATGGAGGATCACAGTTTTTGATTGGCGGCAAA
GTACGGTTCtagaaaattggtggccgagtatTTTTTCGCGGCCACATGGCGATTTTCTACACGAAAAGTTGTGTAAAAga
caaaaaggtgtgcgccttcagggattactgtagctgaagtttttcatagattttttttttggctttaaaaaaatccttaa
AGGTGcattttcgtgtcgagaccttgTTGTAttattttgctaattttgcttaaaaagtacagtaccaggtctcgacacga
atagttttgataaatgcaaaaatgtgtgcgcctttaaggattactgtagtaaaaaataagaatcccttttggaaaatttg
ataattttgtgaagaaaaatagataattctttgaaaatgaataattttttggaaaaatctttttttcttatttttctaga
CGTACACCtttatttcattaaaaaattgtcgcgCCGAGACctgataccgtatttttgagcGCAAAATCGTGCCGAGACCC
AAATtcgtgaattcaaattttcagtggtattgtgttggaaaatgttcgatttCCGGAGAAACGCGACGAATTTCGTCGAA
TTGTTTTGTTCTGGTAGAGGAGGAAAACGAggagaaattggagaaaatgacgaaaaatatcgatttttacgtGGCAAATG
TGCCGATTGAGGAAAGGATTGTGAaggtggattttttttttcaaaaatttgaaaacaaaaaaactaaaaaaaaaaatttt
aatcttagTTTCTAGAATTCAAGCCagttataataatttttaaactaaaaattgcatcttccgaattttcaagatttttt
tttctgaaaatcgtttaaaaaaatatcttgaaaaatcaaaatttcaaaaaaaacaaaacttgaaaaaaaaaacgtcttta
gcggtattttttctataatttttcaatttttttcagcttaaaaatcatagaaaatcgtaattttttgacatttcttcCAG
GTATATCTAAAAATGGACCAAAACGAGATTCTGTGGGATAGAACGAGCGATTTCTCAGCGGAAAAGCCGATTTCCTTCAT
AATCAATGGATTTCCACAAATGGCAATTTTCGAAtcatttcaacttttaaatgaTGGAACTATTTATGCTGCGAgaaatt
cacttttcaaaGGAAAATTGGAGCTATGGAAGAACAAAGATGACGGGTTTAAAGTGAAAAGCGGGACtgttttggagcat
tttgacACGAAATATACACTTATTGCACTGATGGAAGAGGTTCCCGGTACTATTGGAACagagtttttcaaagtttcacc
AGATGGGCAGAATTTGATTATGAAGGTTCATTTTGTTTGGAATTTGAAGGAATTCGaccttaaaaatataaaaaattgca
ctgatgatgttatggatttttttttcagaaaaaaaaaaacgaaaaattgaatgctaaatgacagaaaatatgcccctgta
acattttttttttgaattttctaaattttaaattatttttttcagttttgcgcaaatcaaagaaacggccgaattaaatt
tgaattcccgcgcaaaagagtgacgtcattttttttttcccgttttccggATGTATTAttaggtttttattttaaacaca
gtttgtcaatttttcagacatttttttttaaacttgataaCCCGAAAaaagtggcctagaaatcggctttacaatttttt
ttttaaatcgacaaactgtgtttcaaattatgaaacaaggaaaaaacgaagaaaaactTATAGCCggaaaacgcgaaaat
gtcgaaaatgacgtcactaaATTGCGCGggaaaaaatatagaatttttttttaattaacagCTATATTGAATCATTAGGG
CTTGTTCTccgtcaaaaaatttctcgaaaaaattgatttttcgtttttttttggaaaatcgaaaaattttgtttctcaaa
aaaaacaaaattggaatttttattaaaaaattattttaatccaacaaaaaaaactaaaattttttgcaaaatttaaaaat
tcataaaacatttaaaaaaattttttaaaagttatattGGGACTGTATTCTAATACTTGGACTAAAAAAACCcacatttg
acaaaaaattcaatttaaaatgaatattttcagatgggcTACCAAAACGAACAGAAAAccgagaaattcgaattcgagtc
tcccaaaattcacaaaatcatcaaaaatcgtGAAGTACAATGTGATCCAGTTGATATTCCGTTAGACTCGACTattcatt
ttcatcaaaattataatcaagaagtattgaaatttcaatcgaATCGATTATTATTTCAATGGATTTATCCgaattatttg
tttcaaaacgaTGGAGatgtacatttttcaattgaacaaTTGGAGACTGTATTTGCTGTGGATTTGGAGAATTTGGAATT
GTGAGGGTTtcttttattaattaaaatttttttaagtggaaaaattttggttttcttttcagaaattattgtAATGTTGT
AACtaaatattacgggaacacgaaattctaagaatgcgtattgcacaacacatttgacgcgcaaaatatctcgtagcgaa
aactacagtacttcctttaatgactactgtagcgctcgTGTCGTTTTAcaagctcaattttttaatactttaaattaaaa
cttttactttaaattttaaaaaaattcgtcttattttttaatttttgctttatTCCAATATTCTGTCGataaataaatca
ttttaataaatttagaaaattgagcccgtaaatcgacatgcgCTACAGTAtccatttaaagaattactgtagttttcgct
acgagatactttgcgcgtcaaatatgttgcgccgtacgcattctcagagttttgtgttcccgtaatatagaaaattagaa
gtatgttaaaatttttaaaaagtattttttttggacttttacccaaagatttttttttgcaaatttttagtgaaaattat
tatttttttcaattcacgctaaaatttattaaaaatttaaataattttagactGTATTCTATAcaatcaaaaaacaacaa
acatcaataaaattttcaatgagtttaaaatttttttgaattttttaaaacttttcttcGTTGACAAAACGTtcacaaaa
cttgaaaaaatatatttcaaattaatacttaaaaattcaaacaaaaaatttttaaaatttttcagcccgAAATACCAACC
TATATCACCAGAAGAATTCGTTCCCACCGACACTTCTCCCTCCGATATCTGGTATTTAAAAtccagtgaaaaattgaaaa
tccctTGTCACAAGTACCTTCTCCTACTACATTCACGTCAAATTGGCGCGATGCAGAgatttcattcaaattatgGGAAT
TTCGGCGATTTTAAGGATggtaaatctgaaaatgaagtgGAAATTGAAGCGAATGCTAGTgttgaaactgtgaaaaatgc
GCTGAGAGGGATGATCAATATTCGaactcttttcaaaattaagacTATTGAGgtaattggatttttggtgaaatttgaaa
tgaaaaaatatttataaaaattgaattttttttcaaatttttttttcagtcaccataagtcaattttccattagataaaa
atcgatacttttTCTAAATgcgataaaaattggaaattctataaattccggaaaaatcgattgatttcaaaaaatcgata
atttccggaaaattgataaattccagaaaatcggtaatttccggaaaaatcgataattaccgggaaaaccaattaatttc
cagaaaaatcggtaatttccggaaaaatcgattgattaaaaaagtcaataatttccggaaaattgataatatctagaaaa
atcattaaattcaggaaaaatcgataaattccaaaaaaaaatcgataatatcctgaaaagtgaataaattcctaaaaatc
gatgaatttcATCAATTccgggaatattttttaaatttaaactttaaaaaatatttttttaaatctttaatCCTTAtcta
ttttattcaaaaaaaaactgatcaaaaaaatttttttttttcaaaaattcaatatttttgcagttaaTCGAATGCATCAA
CTTCTACGATTATCATTTAATGGATGAAATGTTCAATGATTCAATGCATATTCTAATGGAAACAATCACTGAATTCACAC
TTCCATTTCTCTACGAATTATTCTATTCGTTTGAGGAAAAAGTGTTGGAGGGACTTTTGCAGAggaaatatttgatttct
AACTCAATTTCCAGTGTTTTACCGCCAAAGGAGCTTCTTGTACGGTAAGTGAGttaagaaatggaaaaaaacacattttt
gctactgttggaattttttttatttcacaaatatattttttttcattttaaagttAAGTAGGAGTTTATCAACTTTTCTg
gatttcatcaatttttccgaaatattttgattttcccggaatttctgtgtttttcaggaaaaaaaccccagaaaactaac
aaaaagaattagcaaaaatgacctaaaaacCGTAAAACTATGTATCCCAACTTGTCCACGTGTAGTACAAAAAACCGATG
TGCACCAAcaagaatttttgcaaaagctatttttccattcaaaactGCGCCCCaaacagttgaaattttatagaaaattt
tcgaaattcgcttctccgaaaataaaaatctcagatccgcccatttcttggctcTTCCAGATTCGCTGAAAAACTGGACA
CCGATTGCCGCCGACACCACACATTAAAAGTTCcgtcgaaattcaaaaatctagaaaatctgAGCACCTATGAGCCCGAG
TACAttgtcaaatattttctgaatctcGACCAAGATTCGGAGGATGTGACGTGGCGATCGATACGTCACGAATTCCACGA
CACACTTGACACGTGGCACGCGGAAGCTGTGAAGAAGAGAGATGAGAGACGTATGCACGGAGCAACACGGAGCAGAACGA
GTAGTATTCGGAAGGAGAGCTttacgaaaattcaaaatgtttcgatGACGTCATCGCCGGTaggaatatcgatttttatg
taTCGAATTTACTGGAAAACTATCaaaagtttaggaaaaatatcgattttcctgaaatttatcgattttcctgaaattta
tcgattttcctgaaatttatcgattttcctgaaatttatcgatttttctggaatttatcgatttttctggaatttatcga
ttttcctgaaatttatcaatttttctggaatttatcgatttttctggaatttatcgatttttctggaatttatcgatttt
tctggaatttatcgatttttctggaatttatcgatttttctggaatatatcgatttttctggaatttatcgatttttctg
gaatttatcgatttttctggaatttatcgatttttctggaatatatcgattttcctgaaatttatcgatttttctggaat
ttatcgattttcctgaaatttatcaatttttctggaatttatcgatttttctggaatttatcgatttttctggaatttat
cgatttttctggaatttatcgatttttctggaatatatcgatttttctggaattcatcgatttttctggaattcatCGAG
TTTTCCgagatttatcgatttttctggaaattttactccccaaaaatttaacaatataTCGTGCCGAGACAcgaaaaact
ctaaaaattacagattccAATCGGAGGCGGCCGCTCGAAACCCGAAAGTTTctcaaaatcaatcaatagtCCTGTCATTC
AATCGCCACTCTCTCCCTCACCAATCAAAGGAATGCCAAAGGtaatcgtgtcgagacccacCACGCCacctgcgccttta
aattccACGTTTTGTAGTCCCGCCACGATAGTATTTCCAATTCACTGGacgattttcctgaaatgAGCATTTCACCGTCC
CCCTCGACACCGAAATCCTCTTCCGGTGGCGGTCGCTTCGCACCAAAAGGAACTCGATTTAAAAAGGATTTCGAAATTCT
CGTGAAACCTTCCCAGTCACCACAGAATCCGTggaaaatgggcggagcttccGCGTCGATTCGCGAAGAAATTGATCCGC
AGGAGATCCGATTCGACGAAGTTGTGAAGAAGGAACAGAAATTGCAGACTAATATACGTGCGtcacttgaaattttggaa
aaatcgataattttcaaaaaaatcgacctttttttggaaattatcgattattcttgaaaattatcgattattttaaaaaa
ttatcgaattttctgaaaaggatcgattttttcggaaaaagtttcgattttctcgaaaaataacgactttttttttgaaa
attatcgatttttaaagaaattatctatttttttggaatttatcgattttttttaggaaattatcgatttttttaaggaa
attatcgatttttttaaggaaattatcgatttttttggaatttatcgattttttttaggaaaaagtttcgatttttctcg
aaaaataacgactttttaaaaaaaattatcgatttttaaagaaattatctatttttttggaaattatcgattttttttga
aaatcatcgatttttaaggaaattatcgatttttttggaatttatcgatttttttaggaaattatcgatttttttgaaat
ttatcgatttttttaggaaattatagattttttctgaaaaattatcgatttctcAAAGGaaaagtatcgatttttggaaa
ttatcgatttttaaggaaattatcgatttttcaaaagaagagtatggattttttgaaactatccatttttcttttaatta
ttgatttttttcctgaaaaattatcgatttctcgatggaaaaatatcgatttttctgaaaattatcgatattcttttgga
aattatcgattattctaaaaaaaattatcgattttgcaggaaattctcgatttttaaaataaaaacagcgattttttttt
tgaaaatcatcgatttttagggaaattatcgatttttctgaaaattatcgattatttcttcaaaattatcgatttttcga
agaaaagtatggatttttggaaacaatctatttttcttcaaattattgatttttttacctgaaaaattatcgatttttct
gaaaaaatatataataccACACATTAATTTCAGGAACCGGATTCAAAAAAGTGCAGCTTCTACCACACGTGGAGACGGAA
GAGCTCGCCGGAGCTCAAATTTTGGAGGTTTTTCGACGAGAACTTCACGATGAGGCGCTCATATGTGTAGGAATTTGTGa
tggtttttttctcaaaaatttgaaatttttcaggtggAACTGGTGATGAGCGACGATTTGGAGGTGGAAAACGAGCAGAT
CATCTGGGGAAACATGCCGGGACTTGTTCGgcgttaaattttaaatttttgatttttttttttcttgtaacttgcatttt
ttgtttaatttagtgttttcggtgttttttgttgaaattttcgggtttttaatattcaaaaattaattaaattattataa
aataaatGCATTTAGAAATGCggtataaattgaaaattttcaaaaaccatctCCCCGAATCCAGTGGTTTAGGATGAAAA
TCGTGGAAATCGAGCCGAACGAGAGAATTCCGAGTTGCCACGtgggtctgaaaattgagtgtatttaattttggaaaatt
ttggagatctcttacattttctcaaaaatccatagctttttcccatttttttgttgctggaTCATTTTCAGCTCTTCGGT
TATATCGCAGACTTTGAAGCAAGGGTCTTCCGGGAGAATTTCCTGaacatttgaagtttttgggtgaaaaaaaagctttt
ttaaaagattttttggtattttcaaataatatcgGAAATTTgcgtttaaattttttttttcaaaaaagtgaattttttca
aatttttcgaaaaatcgaaaaaaaaattttcgggtttctggaaattttaattaaatgtgTTTATGATGATGAGAAAATAT
AGttgacaaaataattttttccgatttgtcaatttttcaaaaaatttgaaaacaattttttccatttttattcctgaaca
taaaaaattcgaaaaattttcgtttttaataatatttcggaaaaattttgaatttaccgTAGTTGtgtcatttttaaaga
aactcACAATATTTCTAATCGAAGTatgcatattttttaaatgaatttttggaaaaatttcaaacttgttttttgttgaa
tttttcgattttctttcgtttttttaaacagaacaaatttttcatcatcttttctacaaacaaaacaaaaaaaacaattt
ttgtttttagaaaagcgagaaaaatttcgaaaaattattttaaaagttagaaaaatatcaattttgaacggaattttttc
aaaattcgatttttttgtttatttttctaatatgttcagtttttggccatttttttttttaaaaagtttgctttcaaaaa
attttaaatgagaatttagattttttaacgagaaatgttgaaattgagaagaaaaaaaaaatcaattttaaatagaaaaa
ttttctttttctaacattttcagttttctcaaaattccaaaaactcgTACATCCTCCTGACAAGTACAGTAATCCATTGG
ATCCAGATTCTCCTCTCCAACACTcgtttcccgaattttttcgaaccaattgttcattttcatAAGAACCGAGCTCATCG
CAATCAATTTCCCGATATTTCCATCGTATTCCTCCGAAAATTGCTGAAGCcgattcaaatttccaatatcATGCTGGTGG
AGAGAATACGGAGTGTTCAATAGATCCGTAATTgatttaactttaaaatttggttttttcattGTAATAATCATGCTAAT
CGTCTTGACATGATCTGTTAAATTCTCTCGTTTCGGCGGAGAATATAATCGATATTCCAGTGGCACGAGGTTGTCGAGAA
ATCTATTGAAATTCTGATAAATATCGTTCCAATCACTTCGAAGCTCGTCAGTTTCGGCTCCAGCTCCGCTTTTGAAGCCA
GTCGTTTTTAGATTGTGCTCCAGCGTGTCTAttgagctctgaaaatttgatttcaaaaattttgagtaacTCAGACAACC
CCATTTTTCATCTAATTCGAAATTAGCCACATCTTATAAGAAATTAACCAcatctaattagaaaaaacttttctaattaG
AAAGGATGCATATCTAATTAGAAAAGCTGCACACCACATCTAATTAGAAGGGATGCTCGTCGAATTAGAAATGAGGCACA
TCGAATTAGAAAGGGGGCGCGTTGAATTAGAAGTTATGCGCATCTAATTAGAAAGGAGGCACATATAATTAGAAACACAT
TGCGCACCACATCTAATTAGAAGGGATGCTCGTCGAATAGTACTACCTTTTAATGTATGTACTACCTTTTAATGTATGTA
CTACCTTTTAATGTATGTACTACCTTTTAATGTAAGTACTACCTTTTAATGTATGTACTACCTTTTAATGTATGTACTAC
CTTTTAATGTATGTACTACCTTTTAATGTATGTACTACCTTTTAATGTATTACCTTTTGGCTcttaatgttgaaaataaa
tcgaatCAAATTAGAAACAATGCGCGtcgaattagaaaaaaagcatGCCGAACTGGTGCGCGTTAGTTGACcctattttt
ctaattagatgAGAGGAATAGGGTTGTCTGAGTAAGACtgcaaattatcaaaattttttggttcaatttgtttttggaga
aaaaagtgaaatttcctGGCAATTTTCAGTATTACGTAGACGTCGAAATATGAGATTTTTCACCATTTcttatgggtctc
gccacgccgACAATCAATTATTGTAGttcatgtcgatttacggcgcCACTGTTGCATTAATATTCCAAATGACAAATTTG
CCGccgagtttaaaaaattcaataaaagcccgtaaatcgacatgaaCTACAGTAGTTGGTTGTCGGCGTGACGAGACCCA
ATTCTCATCTTTCGACGTCCACGtaatatagaaattttttttttgaaaaaatcaaacgattttgcctcaaaaaattcaaa
actgtaaattcaaaaaataccacaaaaaaaaagcgaaaaaaatcgCGGAAGACAGTGGCGCCAGGCTGTCTcaatacagt
ttgatctacaaaaaatgcgggaattttttcacagaaaaattgtgacgtcagcacgttcttaatcatacgaaatcagatga
gatttCTGCGTCTGCCATCCCGCATTTTTCCAAGATCAAAGTGGAACTGGGACTTTCTGAATAGGACTTTCTGATTCCAC
GTGGGAAGGATGACAAATCCAAAATTGCGATATTTCACTAATTTCACTGCTTGAATTTCCTTggaaccaatcagcgtctt
caaactccgcccactccatctgattggttgaaaaatgggcggagcaaatcgctgattggtcgcagttctcatttttagcc
aaagttaaaaatctcgatttttcaaggttttttgaCCACCTCCAATTCCAAGCTTCTTCCTTACCTTCAAATCGTAGAAT
ATTGCCAATTCTCTGATTGCATCGAGTCCTTCCTTCAAAACCACAACATCTTGCAACTCGAACCCCGAAAGCTGATATTT
CTCGTTTAACTTGAATTCTCCTAGAATATCCTTCGCACGTAGCAACTCTCCAACGATTCCTTCAGTTGGTAGAAACTCTT
GTAGAGTGTACACTGCCTCCCAGATCTTCTCAAGATCCCCGTAATTCCAGACATCTTCCGAGCTAGCCACAAGAAATTGC
ATATGTTGGTGTTTTTCGTTTCGAGCAACACATTCCAATGAGGATACGAAGTTAGACTCgttgatttttgttaaaacgtT
TATCATGCTGGCGTAGATTTCCTCgaatttggtttttctttcttgaaattttttgtatagtTTTGAGGGTACCATACAAA
AATTCTCGGGAAACTTTTCGATATCATCTATCATCATCGTCAGGTTATCGAAATCTATATACTACAGtgttttttgaaga
gtttCCACGATATTTTGATCGGTTTGATGTTTGAATGCTTCGAGAATACGCTCGTCTCCGCAACGTCTTAACGTAATGCA
AGGCTGTGCGGTGTGTACAAGTGTCTTGTTTAGCTCTTCAAAACCGGAGCGATACATAGAAATGGTTTCATGCGCAGCGT
CCAGCTGCTCAGGGctcttgaaagttttcaaacattccgAGAAGCTCTCAACAATGCTGTTGAGGTTATCCTTTGGCAGA
TTTTCCCGAATTTGATTAACTTCTGATAGATATTTATCGATATATTCGatatttttatgatatttttccGTGTTGTTTAG
GATTTTTTGCATCgcaaattcgaattccacATAGTATTCCAAAAACTTATTCAATGGATGCAGGAATTGAATTGATCCTT
TGCCAGAAACGCTTTTTATCCAATAATTGCTCTGCTCTTTTATGGACTCTCGAATACTTTCTTCTCGTTTAGGGAGACCT
AAAGCTCCACGATcaattcgttttttgaaagaaataattcaaaaatacccAAAAGAAAATTGCCTGATGGCCTGGAAGAA
TGCGTATCCGAGGATTGAATACTACGAATAACGTCCCTGACATTTCGCACCCAATTTGAAAGCCCCAGTGTCGTATTGGT
GTCGCGAATCATTTCTAAATCACTCAACGCCGCTTCGAAATTGTTCAGTCTTCCCACTGACAAGAAGTCTCGAACACTtt
tactttcatttttcattataGTCGTAGCGAGTTTGAAGAGATAAAATGGATCTTGATGGAGCAATGCGAATTCTTTCTTG
GCTCGTTCCGGAAAGAAATTTCTGTAGTAGGCGCCAACCTCTTCGACCGTTTCATAGTTCCGTTCTGTACGATCttaaaa
ggtggagtaccgaaatctggggaATATTTCTAAATAACTCCAAATTTGCTCCTGATTTCAATTATccatgtgaaaaaatt
caaaaaatccctGATTTTGTATTTCGGCTTGAAATTGCCGAATTCCATTTGTGCACacatgcaaatttttcaaacgcgCG
CCCAAAGAAATTatcattggagcgcgtttgcctcATTTGATTCTCTCCGGAGCACGGTAGCACAGAAACTAGATGGATTG
GTTCATGATACTCAGTCTGGAAACCTATATTGGCTACTATCTCGAAAACCAtcataaaatcgattttgcgATGCAAATAA
GAAATGACCGCAATGAAATTATCTATCTCCATTCGtgatgaattttcgattttgtacTTCCTGGCCAAGTTATGCAcgtt
tgttcggtggagcgcgttttcacCCATCTAGCAACTGACACGGTGGTTCAGTAGCCAATATAGGTTTCCAGACTGAGTAT
CATGAACCAATCCATCTAGTTTCTGTGCTACCGTGCTGAACCACCGTGCTCCatctaccgtatttcttccattaatatgg
ctgcaatactatttttcgatggtcttcccgcttgcaatactaatagggagtgcaatactaattttcagaatatttttctg
cctttgagcttactagtttttttctgaaaaagctcgaattttatgtaaaaattcagaaaattggttttaattGTAACcta
taagtttcaaaaattcaatctcgtagaaatttttttgaaaaattgttgcaaaataggcaaaaaatattgtagaagtcctg
aaattagcgagacgggattgcaataaaaaaaagtaaacgcaagactattagggagtgcaagactaatagggagtgccata
ctaattttcggaaggtctccgaggggcaatactaatagggagtgcaaatctaatagggaggccatactaatagaagaaat
acggtatttttagttcctttattttttcaacgagaaaatcaaatgaggcaaacgcgctgcaatgaaaatttaaatttatt
tgtgcgcgcatttgaaaaaactcattCGGACGCAAATAATATTCACGAATTTaagctgaaatataatatcagggaaattt
ttttgtttttttttcatacagATATTCTGAATcagaggaattttttttagttatttgaaaatatttcctaGATTTCGGAA
ATCAAAACAGCAGCTTTTGTACAacagcttttttttaaatgtaaaacttGTTTAAAAGTCAAACCACgtccattttaaaa
attaattttttaacttataaaataaaaacatgtgGAATGCTTTTGCATGTACATTTATacaagttttttgagaaaaatac
atttaaatttgaaaaatgtgtttactAAAATtctgatcaatttttttgttattatatATTAATAGCTGAACTTTACTTTA
AGACAAAAATTCCTCTAATTAAAATCTACCttcaaaccattttttcagtttttgcaaattctcCTCGGAAATCGCAGTAG
GACTGGGAGCTAGATCATTGAGTGGCGAGAGAAAATCACGGAAATTTTTCAGGCGATTTTTCAGGCCCCATGTTGCCTCC
CATCCGTATTTTGGTTTCATGAGAGATTGGAGATCAtgaaataaatgcaaaaaagcaTCCAGCGAGGTGGTGATCTTTTT
CAGTGATTCTCGCTGTAGTTGAAGATGTGGGAGCTTCTTAAGTAAATTTACAGCTTCTTCTCTATCCTTATAAACTTTAG
TGTTCTTCCTTTTCCCGACAATCTCCTCGAAAGCTCTCTGCTCATCCCATCCGCCAATAGATTTTGTTTTGTAGAAACTT
GAAATCCTATCAAAATCGATATCCCGATCTAATAGCTGATTCGTCAGATCCGTAGAAGCGATTTCGCCGCTGAGAAGCCC
ATCGACGATAAGATAGCAGTTAAGGAGCGGTGGTAGTGAGCTCATCCAGTGAATCCACAGGTTTATGGAGTCCTTTCCGT
agactgaaattatttttaatattaaagtagaaaaaaattattatataaaCTAACTATACGCAGGAAAACTCGCATTAAGT
TCCAGATTTCGATCGAAGAATTGTGGATGTccagctggaaatttttatttaaatttagtaaatttagtgaagaaatttaa
tttaaaaatacctgTCAAGCGCTGACCCTTAATCTGCTCCAACATTTGAATACCTTGCCGCTCCCTTTCCGAAATTTCGA
GATCTCCGCAGTGTTTACCCGGtagaaaaacaagaagaaagGGAATTATCGTTATAATCATCgttatctggaaaaaaatt
aattttcatggaatatatttcaaattttcgacaaccaaacgctgaaaattcacatttttttcaggaaatttggttgaaaa
atctgtttttcataatattttgagaaaaaaacaagcgTAAAGGTATTCAAGGCGCATGCAATTCACTTAAGCCagggtct
cgaagcgaacaGAAAACATAcggtatttgaaaatattcttgtTTTCCGCGGAAAGTCGCagaatttaatttgattttttt
aacttaaaaaaacagaaaattaaccGTTATAccttttgagcaaaaaattctacaagataataatttaaaacaattaaaaa
ttgaataaacattgaaaattaaatgctTAAATTTCAAGGCGCGTGCATCAAACTTTTGTTTGGGTCTCACACCGAATGTA
ACAAGTACGGTAAGAGTGCGCgcttattttcatttttcgaatttgtgCGACCAGTTCTCatgttttttaaacgatttttg
cggtaattttggccattttttctAGTTCCCACCGACAAATTGCATTATTTCCgtattttcaacgaaaattttgttaaaaa
accaacaaaaatttagaaaattgcatCATTTTGCAGGGATGAATGGTCAAGCGGATCGCTGCGACCGAACCGCCTACGTT
TCGGGTCTTCAGCCGACAATCTCCGACATAGAACTGTTCGAGGTGTTCAATCGTGTCGCTCACGTCGAGAAGGTCATCGT
TCGCAATGGAGCCGCCCGTCACGCGCTCATTGTTTTCAagttggcattttttttccatttttcctcatctaaatctctaa
ttttcctattttcagaACTGTTCAAGGCCTGTATCAGGTGCTCGTAAACTTTCAAGGAACAACTCTTCACGGCCGTCAGC
TGCACATTCGTCCACTGCGAGAAAGTTCGCACGCGAACAGCGAGGCCATCTCAACGATGTTCGAGAAGGTCAAACATCAG
GGAAATTCCGGGAATTCTTCGTATCGTCAAGAGCACTCGTTCCCCGAGTACCGAAACCAGAACCCACAGGCTTCATCATA
CCTTCCACCGAATCCACGTGGTCATCGAAACTCGACGGGCTGTTTCAATGGTGGCGGCGGGGGCTATGGACGCCGACGTT
CCGCCGGTGGATACAATCAGTACAATCAGAACAAGTATCCGAACGAAACGTACCCGGGAATGACTCTGTTCGATAATCAT
CCAGTGCAGCAGTATTCGGGCTTCAATCCCATCGATTTTCGCTTTGATGACTATGTGGAAGGAGCCAAAAGGTGCAAAAT
TCGCCaaatttcgctaaaaaatctgaaatttcgccgACTTTTCCCGTAGCGCAGcagttttttcttgatttagGCACATT
TCAGGCaattattttcggcaaatcaatatttttccaccATATATGTTCTAGAATGTTTTAGATGTActagattttatttt
cagacgaatcaagtgattttctatatttttacactattttttgttgaaatatgaCCAGAATATGCAACAAAGTGTTCCAG
CTGCTGCGAAAAGGAAAAATCggcgaaatttcgaatttcagtCTATTTTAATCTGTTTaagcaaaaagaaaactaatttt
taaaattcagattcgACAACCTTGCCAACCTGATTCGCTCGAGCACCCCCACGGATCCGTTCGCTAATTatcaaaagtat
ttttgaattattttgaaaatcaataaattggtttttttttcagaccttGTGAATCCACAAGCACATCTCGTTCTCGTACG
AATTCAGCAAAAGATCAAAAGCATGGCCCGCCAACGTGGAAAATGGAGCTGCAGATTAAGAAAGATGACCACCACCACGC
CGGCGGCGGAGCAGCAACCACAGGACAGAAGCTGTCCCCACAACAGTTTTTGGCTCAGATAGCTCAGAGACAACAATCGG
AGCAAAACGCGGATGAGGTGGCCAAGAAGAAGCGTCCGAACCTTTCGGTTATCAATCCATCGCTTTTCTATGAGCAATAC
CCGAGAACATCGTCGCCAGTTGTTTATGCTTCAAAATctagtaatattttttggagattttgggaaaaaaacaaattttc
tcgaaaatacGCCCGAAATAGTGTTTCACGCGAAAATTGgcgatatttcaatttttctgaaaaattgctataattttttc
gattttcacgtgaaattgcaagtttttggatatttttctcgaaaaacgtCAATTcatcgatttacgcagctagTATACTC
AGCAATTGaccatttttttgcagacaatttggtattttttacttaaaattcttgattttcgaCTTCTCGTGTGCtaatca
ctttttcaaatgcgcgcccGAAGAATTTCTCATTGGAGCGTGCTTGCttcgtgtagatttacgagagcTTTCCATTTATT
TAACTTCTTTCgtgctttttcagttttccagcGAGTTTCTGGCTCGACCCCTCGGTGtattttgtgcaaacaccgtcacg
cgcaaatgcatGCACTTTTTCAACGCGCTGCGTGAAAATTCCTCTTgcgatttcaaatattttttcccgccattttccaa
aattttcgagagGGGGGGGGTCGAGCCAGAACACCTTGGTTTTCCAGCGAGCTTCCTTCATTTacgtcgatttttttttt
aatcttcgttaaagttctaaaaaaaaacgacttaaatcattttaaattttccaaaattcggttttccttctgcaaaaaaa
atcaatttccagaaCCATCCGGCCACTACGACGACAAAATCGCATCTCCACACGATCCGGCAGTTCTCGCTTACAGTCGC
CTTCGTGTACCTCAATCGGCCTTCGACAGTCTCTCACCAATCGACACCGACAATTGCTCATTCATCACAAAACACTTGGG
ACCAACAACCGGTGTGAAGCGTGATTTGACGAACGACGAGTTGTCGGATATGATTGTATCAACTGGAAATCTCCGAATCA
ATCCAACCAACATCGATCATCATGACGAACCGGCACCATGGTCTCCGCTGAAACGTCTTCGCGCCGAAAGTGGATCCCTA
TCAACTGCACAAGTCGCGTCGCCCGAGTTCTCACCGATCAAACCAAAGACAATGGAGTTCCACGAGACTGAGGatgatgt
ttttgaaactggaCCACCACCAACCTACTTATCCGAAGGAAACGAAAACGCGGAGAAGAAATGTGTTGAGCAGCCGAAAA
TCAACTACGACGACATTAATAATAGTCGTCTTCCGTCGAATTCTCATTCGGCAGCACCGAATTCCGAGAAGAAGCATTTC
GTTTTTCCGGTACGGgggcttttttttgaattaccgaaaaaattcccaactttttaaagttcaaaaaagtcaaaattttt
gtccattttctGGGCGTGACTGCTTATGCCCCGCCCCCCTTTTTCGAAGTTTCTGCTTCTCGGAAAATGTATTCCCAAAG
TGCCAGTTttgaggccccacgaaaagggaGCAGAACGAAAGAGGCACCACGGATTCAAGATCTGGTGCGATTCCGgatct
ggcaccgtgccaacaacttgaaaacgtggtgcctctgaaaatttgctgcCAAGGTTGAAATATCGAATGCATtacccgta
aatcgacacgagctacagtaacctgttatccgcgtggcgagacccatgcgCGTCAGATGTGGCGAAAATTATACTAAAAC
CTGTTTAACTTGcagaaaaacttaattttttttgttgaaaaaattgagccaaaagactcaaaaatttcataaagcgaaac
tttaaaaaaatatataatttgttaaaaatttcacgaaatatttatgaattaattaatttttccaggaataCCCAATGTGC
CGTCACTCGTCAGTTCCATCGATTGCTCACTTGGTCGGTGATCTGTCGGACTTTTGCCCACACGCTACAGCCGACGAGAA
GATGCTGCTCGACGAGGCGTCTTCAATCATCGAAAATACAACTCCAGCAGTGTCTACTGCTCCGGCTGCTGCTCCAGGAG
CTACAATGCTCCAAATATAGGAGAAGATCACATATACAATAATATAATCTTATTGCATTTTCGCAATTCTCGTTCTCtcc
acacacatacacacatcATCCCAAGTATTCCTGTGCTGAATCTCAGTTTGAATGATGTTTCATACCGTTTTTATCCCACT
ATTGCCTTATCGTTTCctgttttattatatttttcattttttatattgccaccaccaccaccaacacCACCCTCtctatc
tttttttgttcttttgcCTCCAGCAACATCATCACCTagttttctgtgaattttgaattttgtgttcccccGAGTCCCCT
CTGATAGGAATGATaggaaaaacaatgaaaatgcgagttttttcaaaaaaaaaaatacaaactagGAAActatagaaaca
aaaaaaaaacatttgaggCGCAGTACCGAAATCTCTCCAAATTTGgcccgaaaaattcaaaagaaaatatttatttttct
aaattattatttttccgcCACTCCAGCCTcattctcattggagcgcgcaaagtcatgtcgatttacgagattaaGATTTT
CAACGAGTTTCATCATTGTTATCGATTTTCGTGTAAagttaactaatttttttgaaaattttcgcaaaaaattttggata
ataaaatgttcaattggCACGAAAATGCAGATCTTCAGCAAAAAAACCGACAGAAATGTGTAAAACTGaatctcgtaaat
ccacaTGGCATaacgcgctccaatgagaatgTTTTTAGCGAAAAGTTTGAACAAAGGAATATCAAATCAGGGCcaaattt
ggagcaatttctaaaatattttctcaattctttCGGTATTCCACATTCAAACAATTATTCGGCCGTTCCCATGAGCCTCT
GAATCTCGATGGGATCCCTTGGCACTGCAGCAGTCAACAGCTCAATCCCTCCAGCTTCACTAGTCGCCACGTCATCCTCG
ATACGGTATCCAATGCCACGAAACTCTTTGACAGGCCAATCCATCGGAACATACACTCCCGGCTCAATGGTAAATGGCAC
ATTCGGTGGTAGATCAATGTCTCGGGATACTGTCGGACAATCGTGAACATCCATTCCGAGATAATGACTGACGTGGTGGG
GACACAGCTTCTCCGCCTGATGAATCATCTCCTTGTGATCCGTAGATCGAATCAGGCCGAGTTCGGTGAAACTTGCCGCG
AGAAGTTCGTTCATTCGGCGGAACAGGGCGCTTAGGCGGACTTTTTCCATTGAGTGGGCGTAGGTGAGCAGTTCTTCGTG
AACGTAGAGAAGCGCTTCGTAGAGGGATAGTTGGGCGTCTGACCAGCtgcaaaaacgaatttttttttgggaaggttttt
tgaaacgatttttcaaatttcgttcGAATTATATTAAACTTTATATAAAACGATTAtccacggatttctggcttccctca
taaattggaATGGAAGAGTTtaccgaactaggccattttggctcggccatatctggtgccgcgtcgcggctcgattttag
ttgtaaaactaaatgcatttgtacgtgtggagtacacgactttcccacgcgttgtccggcgggcgattgtcaatggagcg
caaaaaattcactgaGGAAGGGGAGAACTCCGTGATTAGCACCGCCTATTTCTCTCACGAATCTATTTCTTCGAaatctt
ctattttttaaaaatcaattcctgaattctgaaattcattaTAGCgtaattttttgggaatttcacCCTGAATTCCATTT
CTACggaacaacatttttttctcgaatttgtGGTGACtcaaattagaattttcaaaatctccagaaaaaaaatcattttt
cctgaattttctggagatttttaaaggaatAAAGTGCAAAAAAGACTCTTTTTGAGGCACCACCGAAAGGAGAAAGGAGA
ACACaaaccacgcccatttttccgtgccgcGCGCaagtttttctgcaaatttttattttcaaacgagACAGCGAAACTCC
GAAATAACGCATATCGTGTTCTTTATCATCAACGTGTTATTTCGGAGCTTCGTTGTctcgtttgaaaataaaaatttgca
gaaaaacttGCGCGCGGCACGGaaaaaatgggcgtggtttCTGTTCTCCTTTTTCACCTGTTCTCCTTTCGGTGGtgcct
cttcttttttttttctatgtttaGCGTAATTTTTTAGCCATCTTGGAATAGCCCCGCCCATTTCTCCCACAAATCCATAT
CTACGAAATCTCGCATTCCAGAATGATTTGTGGTGTCTCAAACgggaatattcaaaatttctagaaaaaccccatttttc
ttgaattttggcCGAACTTCtgtaatttctgaaattctgagaaaaattttcatttgagtCACCACAAATACTGGAATGCA
AGATTTCGTAGAAATAGACTTGTGGGcgaaatcagcaaaaaatgggaaaacattcaattttttttaattttttggggttt
tatCACTAATTTTTAGCACTTACAATCCAGAAATCGGAAAGCAACGTGTCACATCTGACACATAACCATTCAAATCACAC
CCAGCATCCACGAGAACACATTCCCGGGGATTTAGGTCATTATTTGCGTCCAAATAGTGAATAGTGTTGGCACGAACACC
ACCGGCAATCACTGGTGGATATGCTTGCATTTCTGATCCACGACGACGTCCTTCAAACTCCAAGAGCCCGCAAATCGCGT
TCTCGTTGTGTAGATCACGTGATCCCGATATCATTGAGCTCATTGTCTGGGCTCCCACGTTGCACACGTCACGCATTGAG
CTCATTTCGGATGGAGATTTTATTACTCGGCGACGTTCGATCTGCaaggaaaacttgaaaattggcaaaaaaataatttt
ttttttgaaattttaaaacgatttttcgggtgttcagaaaaattttttttaggaaaaaattggaattttccaaaagtttc
aaaaaaataatttctagaactttttcctaaaaaaaaaatgaatattgaaaGCTTcgaaaacagtaaaaattgggaaaatt
tttttaccgttaaaaaatttttttttttcgaaaaaaaaattttcagtttaaaatttggagcgttttcaattttattgata
attggtgaaacaaaataaaaagtaaataaaaaattttttttttgaaaaatttgaaaaattagattaaaaatgtttattct
gGGATGAAAAAAACCTCCTAAAaccattttctggaaaatttaaacttcctATTTTGTTCAgacaattcttttttttcaag
aaaaaatcaaattttccactagaaaatcgaaaaaaattgacctcgtttaaaaattggacaaaatttgaatttttactttg
aaatcctcgaaaatcggatttttttttcaaagcttgaacaattttctgcaaattctaTATATCTCTAAACTCACAAAATG
ATTAATTTCCCGAACAGAATTAGCTTTAGCCTGTACAAACTTATAGAGTAAATCATCAGAAGTCGAATCAAAAAACACTG
CAGTTCCCTTATcgcaaactttttccaaagtCTGTAGAATCCGGCTAGTCGGCACACATTCCGTGAATTTTGCAGTCTTT
TCCCATTCGGATTCAGTTGGTAGGGCGCCTTCCCATAGCTCATCATAGGCACTACGACGGTCAGCAAAAAGaatatttgt
ttcttttgaaGATTCGGATATTCCTGATTGCATTATGTAATAACAATCTGGTGTGGTGATTCCGTTTAggtatctgcaaa
aaaaaaaaatttttcaaatttttttctgttaaaaatttaatttattttttttatcaaacaattttgaatttttcccaaaa
aaaatccgaaaattgtgAACAAATCTATTATTTtcgttgaacaaaaaaaaaacaaattcaatttttaaataatttaattt
tcgttcagaaaaagaaatttgtcgattttcggcggcaatgattttttttaacgaaattttcctgaaaaattcaatatttc
aataattcctgattttctagttttttttttaaagaagaaCATGTTAAATTTCTACtaattttataacaaaaaatttcggg
aaaatctagaattaaaaaaaaatgttttcagaaaaattctactaatatattaattttagcttaaatttcgataattttag
gttatttttcaatttttttagggcgaaattttgattttcaaaacaaaaatattttctgacaaaaaaattaattttcattc
ttttttagattttttgaaaaattttcaatttttttctgaagaatttggtacttgtgtattacatgccctcatttttaaat
taaattaaatgttcattaatttctccatttaaattaaacgtgatatacattttctctttttaggcttagaaattgctatt
ttgctacttaaaaaattactattaaaatgagggcatgtaatacacaagtaccaagaatttcaatcaattcttgtttttga
aattttttttgggaaaaattccaattttcgattgtttcttcgattttttcagaaaaaaaattttctaaaatttatttatt
tgtttgaaaattggatctaaaaaaatttctctagtttttattttttttctggaaaaagctttttttaacttaaaaagtTA
ATctgtggccgagttttctctcaTCATTTTCACGGCCACGGCCATCAAAACCGAACCTGAAATGGCTTTTCTGTCGGAAC
GCGTGTGGAACATCCGGTGCAATATATGATTTCCGTGCTCCTTTCATCACAACGACCACTtgcttttctgaaactttgag
AGGTCATGGCCTAACTTTTAaatggttttctaggccaccatgGTGATTTTATTACGGtaccgggtctcgacacgatgaat
tttgtagaataaatttttctgaaaaatttcgtttttttttttagaaaaatcaaattttcaagaaaaatgggaaaacattt
ttcaggaaaaatttaattttatagagaaaaatagaatttttcctttaaaaaaatctgaaaattcggatttttgagaattc
tctttatttggattttaaaatccaaattttcaaaaaaaaatttaaaaatcggaaaattccaaatttttgagagtAAACTC
gccttaattttttttttcaattaaaaaaattaattttttaaaagaaaattggaatttttacccaaaaattggcaattatt
cgagttttcaacggaaaaatctgaaaaatccgaatttttgaaaaaaaaatctttaaaaatcccaatattcaattaaaaac
cgcgaaatttcggatttttgagaaaattttaatttaaaaaagtccTATTTGTACTGCAAATCCTCATTTCCAAatgatgg
cctaactttttcagaattctaggccaccaggcCATTTCTCTGCCTCTTACCCCCAGTTTTGACCTCTTTTTTGAGTAAAT
TCATCAAATTCGTCCTTCTCATCGCATATTCCTCATTTGGAATTCGCGATGGCCACATTggtaggctccgcccacttctg
agcattttttttttggatctGATCTGTGTGGgagggaaattcgaatttttttagaaatgaataaaactgaaaaaaataga
ttttttgggaaacagGGAACCTGAATTTTCGAGAGAAAAAAGGaggtaaaacaaaaaattcgattttatattgagcaaaa
attaatagaaaaaataaacttaacaattatgaacagaaaaacctactaaaaaagtctaaaaaatgaatgaaaaattgcaa
aaaaaatctacaatcGATACGAGACTCCTCCTCCAACAATGCAGTTCTCGCCGGTGATGtacctgaaaaaaagtgatttt
tttttgaatttttagaaaacaaaattatgaaaaaaaccaaaaaatttccgaataatcgaaatttttcggaagttttaggt
taaaaaaatttttttttgatgaaaagttttttttcaacaattctgaaaactaaaagtaccaaaaaattttagttttttcg
attgtttcaatatgataattttttttaaatgtttaaaattgtattttttcaaaaaatattatcaattttccaattttatg
gtaattttggatgtgagatttttttcttcaaattttcgaaacgtttctcgataaaaaaatttttcaactgaaaaactaca
aaaaatcctcttattttgaagaaaaatcgatattttctcaaattgttcagattttttctgtttttaccAAAAGTGACCAA
ATTTTGAGACTTTTCGATccaatgtttaaaatttttttcccgttttttcgatatttgcggtttaaattttttttaaattt
tttgattcaattttaataagtttgagtgtttttcgattttttgtccaaattttttcaaatttttttccagaaaattggtA
GAAGCCAAAAAGTGcgatttttttccttaaaaaagataattattcagtttttcgacTGTTTTCTTCTTGcttccagattt
tttctcgaattttttttatatttgaattgtatttttaaatattatactcctaatcgataaaaattagtttttttttcaat
ttaaattggaaaagaacgttctttttcgtaaattttagtgatttttgattccaaatttttggattttttcaaaaaatttc
ccagaaaattttaCCTGGCTTTGGTAGAAGCCAGAAATTCGATTAAATAAgcttttttgggtttttcgacaatttgtcAA
GTTAggaattaaacttttaaaatttttttcaaaaattttaaaaaactaaaagtatttctgagaatttttctgaaattaat
tattcagtttttcgacTGATTTCTGCTTGcttccagattttttctcgaagtttttatatttgatttttttaaaaaatact
cttaatcgaaaaaaattcattttttgaattttttcgggactttttttttcgaaattttcgtaAGTGTTagtgtttttcga
tttttgattctaaattattggatttcttcaaaaaattttttcagaaaattctaccTGGCTCTGGTAGAAGCCAGAAATTC
GATTGAAGAagcttttttttcggttttttggacaattttccaagttttagtTAGgagttaaactttttcaaatttttttt
gaatttttttcaaaaactttaaaaactaaaagtatttctgagaatttttgagaaaagcattttttttctcgaatatttga
actttttaaatttttaaagctttttatttttaaatatcaattcgaatattttactcttaatcaatgaaaaatcgattttt
ttgataatttttttcaaaaaaaaattcgaatttgaaatttttttcattcagaaaAGGGAATTTgactatttgaaaacaat
tttttgttgaatttttcgtaaatttgagtgattttcgatttttgattccaaatttttggatttttttttgacaattttcc
aagttttggtTAGGAGTTagatttcttggaatttttttttgaatttttttcaaaaattttaaaaactaaaagaatttctg
agattttttccttaaaaaagaggaattttttagtttttcgacaGATTTCTGCTTGcttccagattttttctccaagtttt
tatatttaaatctttaaaatttatatttttaaataatatttcagataTTATACTCctaatcgataaaaattcgttttttt
ttcaaattttaattgaaaaaaatcgattttttcgataattttttaatttttttaaaattcgaatttgaaactttttcatt
cagaaaagagaatttgattatttgaaaacaatttttaatttaattttttaatcctttaaattttcgtaaatttgagtgtt
ttttgatttttgattccaaatttttggatttttttccaaattctccaaattcttatttttgcagaaaattctaCCTGGCT
TTGGTAGAagccaaaaattcgatttaagaagcttttttttggttttttttgacaattttccaagttttagtTAGgagtta
aacttttttcaatttttttttttgactttaaaaaaaaatttaaaaactaaaagtatttcttagttttttccttaaaaaag
aggaattttttagtttttcgactGACttcgtttttgaatttttaaaaattcaaaaattgtattttttaaaattctaatcg
ataaaaattcgtatttcgatttttgatttcaaatttttggatttttttcaaacatttttccagaaatttttaccTGGCTC
TGCTAGAAGCCGaaaagtgagatttttttccaaaaaaagataattatttagttttttttctcgaacgttttattatttga
actttaaaattgtatttttaaataatattaaaaatttaaataataatatagaatttttttgaaaattcctgaattttctg
attaaaaaaacattttctgatgcattttagaaactgaaattttttgaaatctttttggaattttggaaaatttcgaattt
gttGATTATACTcttaatcgataaaaattcgtttttttccaattttatttgaaaaaaatgattttttcgataattttttt
gatttattttcggGAATTgactatttgaaaacaaaaactttaaaaaaaaatcaaactttttttttgaaattttcgtattt
aaatttgagtgtttttcgatttttgattctaaatttttggattttttccaaattctccaaattcttattttcagaaaatt
ctaccTAGCTCTGGTAGAAGCCAAACATTCGATTtaagaatctttttttttttttggatttttttttgacaattttccaa
gttttggtTAGGAGTTagatttcttggaatttttttttgaatttttttcaaaaattttaaaaactaaaagaatttctgag
attttttccttaaaaaagaggaattttttagtttttcgacaGATTTCTGCTTGcttccagattttttctccaagttttta
tatttaaatctttaaaatttatatttttaaataatatttcagataTTATACTCctaatcgataaaaattcgttttttttt
tcaaattttaattgaaaaaaatcgattttttcgataatttttgaattttttttttacaaattcgaatttgaaattttttt
cattcagaaaagagaatttgattatttgaaaacaatttttaatttaattttttaatcctttaaattttcgtaaatttgag
tgttttttgatttttgattccaaatttttggatttttttccaaattctccaaattcttattttgcagaaaattctaCCTG
GCTTTGGTAGAAGCCAAAAATTCGACATAAGAAGCAACATCAGACGGTCTTCCAAGTCTTCCCAACGGAATCATCGATTC
CAAGTGTTGTTTAATCTGACGAGCTTCTTCTCCAGAAGCATGATCCCATACAGCACCAGTTCCGTCTCCTTCAATCATTC
CAGACACCACACTATTCACGCGGACTCCTTGTTTCGCGGCACTCTGAGCTACGGATTTTGTAAGTGATAGGACACTGCTA
GATGCAACTGAGTAGAGACCCATATCGATTGATGGAGTGAAGCCGAAACATGACGTTAGGTAGATGATACTGccgtttct
ggaaaaaatcgattttttttggacgggaaattttgcctgcctacgtgcctacctgccGGCCTATTTTAgcctatttttca
ttttttttttgttgttctatttttttgccgttttttgggaatttcatGATTTCTAGGGTAGGCACGACttcatgcctacg
tgcctatctACCGGCCTaacatttgatatttttttagaattccaTGATTtctaggtaggcaggtaggcacgaatacatgc
ctgcctaccgcctgtttttttgaaatttttttgtgtgaaaaattaaaattcatgggaatgctttttttttcaaaattcaa
tgatttttaatgCAGACCGCGCCTatctgcctaccgcctatttttggcattttttgtgtgcaaaacaaaatcaaattagc
ttttttcttttcgtttttctacgattttttccaaatttcaagatttttcggATAGGCACGACTTCCCACCTActgtgcct
acctacctaccgcctattttcggcattttttgtgAGCAAAAAGAGATCAAATTAGCTTTTTCTCCtgttttctacgattt
ttttggGTAGGCACGACTCCATGCCTACcgtacctacctacctacctcctattttcggcattttttctcgtgcaaaaaat
catatttatgaaaacactattatttttgttttctgaattttttttccaaattttgtgatttctaGGGTAGGCACCGACtt
catgcctacgtgcctacctacctaccgcCTATTCTCGGCATTTTTGtgagcaaaaaattaacattcttgaaaatcctttt
tttgttttactacaattttttcaagttgcaTGATCTCTAGGGTAGGCACGATTTCATGCCTACTTGCCTATCTACctatt
tttcccttttttcgtggtttaggtaggcaggcatgagtCAGGCACGAAAATCtagaaacataattttgatTCTATCGGTA
AAATAGGCTTTCAAGacagtttgaatttttcgaatttctaccagcaaaaaataatatctgaaattttcgcggcgagaccc
aaaaactGACTGAGATTTGGCGAGCGTCGACATAGCGGCTTGCGAAAGACGGAACGGTGTTGTCAGATTGTTGGCGAAAA
GctgaaattggtttttcgaGGTCAATTTTCCACgtggaattcaaatttcagcactCTCGAACCTTATCAAAATCCTCGCC
GGATGTCTCAATAATCTCGCCGAGCACCTCATTCTGTGGTGGAACTATAATTAAAGTGTCCAGACCGCCGAGCTTCTCAG
CCACTTTCGTGATCAGCTCCTTCCTGTGCTCGGCATTTGCCACGTCTAATGAGAAAGCTGTGACGTCACCTCCAACCTGA
ATTTATTCCCGAATTTCTCTTTGTcaagttctgaaaatctgcCTAAACCTTTATATTGTCCTCTGCAACCTTTCCCACAC
TATTCGGACAGTCTGCGGCGGCGGCGACCTTGTAGCCGGTGAACGCGAGTCTTCTCACGACGGCTTTACCCAGTGTGGAC
GTTGCCCCGATTACAAGTGCACATGACATTACGCTGAAAGCCCGATGAGGAGGCATATTTATAGATACACCTAGACATCA
GGtacatttatttggaaatccgtagaaaataaagaacatgtgaaaataaaacagatcattttattatttagaGGGGAGAG
GGAGGGGGAGCAAAGTCGCTGACTGAGAACTTTCGAAAACCGGTTAGTTACTCCAGTTGTACGGCTTATTCATGCCATAT
TTTCCAAGATTTCCACCATTGTGTTGGTATTGAGAATGTTGATTCTGCTGAGCTGCCGGCTTCGATCCAGACATCTTGTC
GTAACTCTTGCGCTCGTCATCCTGTCCGTAGAGTTGACGACCTCCAGCGCTGCTTCCAACATTGGGCATCATGTTCATGA
ATGGAGTAAACTGGTGTGGAGCAGGTGAGTACTGCTGCATGAACAACGACGACAAGTTTGGCTGCTGCATGTAGTTCGTC
GCCTGGAACCCTGGTGGTGGTCCAACATTCGACGCCTGCTGTGGCTGCTGATCCCGAGAGCTTTGAGATCCGAACTTATT
GAAGTCCATAAGTCCATGAGTCTCTCGTTGTTGACCAGATTGCACTTGTTGCGCAGAAGCAGCCTGTGACAGAGGAGCAG
TTGGAAGCAAGCTTGTAAGATCAACTCCCATTCCGTATTGCATAAGAGCAGCAGTATATTGCTCATCTCGAACTCCTGGC
ATTGGATTGTACATGTTCATGTAGTTGTTCATGTATGGTGCATATGGGAGTTGTTGAGTGAACATCATATGTGGATGCTG
TTGTGGATGTCCAGTCGGTTGTGATTGAGCTGGTGGAGtttgttgctgctgctgcacTGGCTGTTGTGGGGcttgttgct
gctgctgctgtggCTGGTGCTGCTGAGCAGATTGCTGTGTTGGAAGTGGTCCAGAATTGTTGAACTTGTTCGGCGCCATC
CTGTCCGTTGGTTGATATGAAGCGGACGAAGTGTCATAGGACAATCCTCTGTTAGATTGACCATATGACAATGGAGGTGA
AGTCGATTTTAAGTTGTAATCGCCGTTAGGAATTGACGTCCTTTCTGGCTGAAAAATAATCGAGAATTAGAATAAATCGT
CTTTGCAACAAATTTAACTCACCTCAACTTGTTTCGGCATAATACGAGAAGagttaaatatattttcactgGCATTTGAG
ATCGAGGCAGCGGAGGATTCAGTAGAAGGAAGCTGTGGGCTTGGAGCAGCCTCAACAAATCCAAATGAGTAGTCATGAAT
GTTCGTTGGTGCAGTTGTGCCAACAAATTCCACTCCAGGATCAGGAATAATCTGGACTGGTGCTGCACTTGGAATTGGAG
ATAATCCTAGTCCTGGTGCTTCACTCAATCCTATTCCAAGATCCGTCTTCAGTTGAGTGGTCCATGCTTGATTTGGTTCT
GGGGTGCTTTGTACATTTTCATCGTGATGAGTCGACACATTAGGCGTCTGCTCCTCAGCCAAAACTGAtgattcactgaa
aattaaatttttaataatctaAATACAGGGACAGAACAACTTACTTTTGGAAGAAACCATCTTCTTTCTCCGGCTGATGC
GAAGTTTCTGGCTCGAAAAATACTGGCGCTGCTGCTGGCTCTTCTTTAACTGGTGCAACTGACGGAAGTGGAGGTTGTGG
GGAGAGACTCCTCCTTGGCGGAGCTGCTGGTTGAGGATTCTGTGCCTGGTGCTTTCGGAGTGCTTCTTTGCGATGGGCAG
CTGCTGCTACTGCAGCAAATGAGATCGGTGCCGGCGCAGAAGATGTGGGAACAGTGGCGGTGACGGATTCCTCTACTGGT
GGTTGAACTTCGGTGACTGTGGTATCCACTTTAGtctgattctgaaaaaaaaacacgtttcgtcattttccttcttcaaa
aaattcttaccTCATCAAGATCAGCAGTGAACGCATCTGGCTCAAGTGCTGATGATGGAGCAACAGCTCGAGAATATCCA
CCTCTGGCGCCACCTCTTCCACCTCGTCCAACATACGGTTTTTCAAATCCTCCTCGAGTCGAGCGTGGTGCTGCTCCTTC
CTTATTATCACGGTTATCCCGATTATTATCTCGGCTTTCTCTTGGAGCTCCATTGGATCGCCCGCGGCCTCCTCGATCGA
CGAAACCGGTGCCTCcacctgaaaaaaacatatcaatATTTGATCTATTTCAATCAAGCACGAACCTCTGCCTCTTGCTA
CAAATCCTCTGTTGTTATAACTGCCCTCTTCcggcttcttcttttcctttttggCTCCTTTCTGTTCAGTCCACGAGTCA
AGTTTATCTCCAGCATCCAGAATGTGATCGATTGCGCCGTAAAGATTGTTGTCAGTATCCAATAGCGCTATCTCAGCTTG
TGCTTGTGTACATCCGGTGGTTTcgataatctgaaaatgaaaaagacaTGAGCAGTGAAAAAACCCCTCTTGGGAATGCG
CGAACACTTTAATTAGCCCAAATGAGTAGGACATCTGGGTACTCTTACTCTCGCTGCACCATCTCAAGCGCGGACACCTG
CTTTTGTCCTTTTATTTGCCATCTGGCCCCGTCTTATCGATTCGAAATTCCTATTGACACTGAAAGCGGACACTAGAGAA
GTTCAAAACAACAAAGTCACGTGCGTCATCATGTCGGTGTGTGGCGAGCGTTCGCGTGATGCAAAGATCACTATTTTCAG
GAAAGCGTCATTTCCAGCTTGGAGACTTACCGTCTTGATCATAAACTGTATGTCCTCCTCATTTCCGGAATTTCCTTCCA
GTGTGAGTCGTGCAAGTCGCGCTTGATCGCTGGTAGCTTTTTTGTCGCCTTTAATACCcattctgaaaacaaattataaa
taaaaaggGTCAGTCATGTGAACGCAAGAATGGAATGAGAATCACGAGAATACAACTATCAAAGGAAGGTTGAATGAAAG
GAAGGTCAAATAGATGACAAAAGTAGGAAAAGAACGAAATATGGAACCTTCCAgatcaaaaaaacattatcaaAAGAAAA
GCCTCGCACAGAAGACTCTAACGAACATGTTAGGATGAAGAAATATTTCAGCAATACATCACGTTGAACTTTGGAGGATA
TTCTAGAGAAGAAAACCCCTAcattttacaataattttgaaatggaattCGAATGAACTGCTATACAATGGAGAATCCTA
TTTAGCGATGATAAAGTGTAGGCTTGTTACTagattgaataaaaatttcgaaatgtaACAATacattgactgaaaatttg
ggtatTTCAGAGTGTGAtatcacaaaaatcaatatttccacTAAACTCAAAAGTTCTTacgctgaaaaatcattaaaaaa
ttgaaaaatcaccgCAAGCTAGACTAGAATCGCGTTCAAATCTCGCAAATTCCCGCAGTTGAAAATGCGGGCGACCGCGA
CGCGAGCCGCAACGCACCCCTCCAAACATGCggcatgggtctcgccacgaccgAAAGTACGGTCACTCTTGGCAGTATAA
AAGGCGACCATTTTCCGCTATTTTCcggtaaattttcaaatgaaactgTGTTGCGGAGGGGGTTTTCCGCTAATTTTGCG
GAAATTTAGCTATTTAatgtgaaaatgtgaataaaacaaaagaaaGTGGGGAGGAATAGCAAGGAAACACACTGTTGAAC
CCTgggaattatcgattttgtaTGAACTCTTCTTTTATGGCGTCGAAATTATCGACACGAAAACTCAAAACCTTGTCACA
TTTCTGAGAGagaaatatcattttcagcACACATGAGTCTTCCCAGATTTCGACTCGTTCAGGGAAAGGCGATCGGCGAG
CGATCAACGCCAGGAGTCAGCACACCAGAGCcggtaattgtttttttttatttcaaaatttctacaacaacaaaaagaaC
TAACAATAATTTATTCCTTTGATTCCAGGCCCCTCCGCAAATAAAGCAGGAAGTCGACTACCAAGATGCTCATCAAATGG
CTCCGGAACCCGTGGAAGCACCCcgtaaatatttaaaaatttaaaaaagttagaaaaaaaatttgaatcccaATTTTCAG
AGGCTCAAAACCATCAAATGCAGCCGCCTCGTCAACCTATACAACAGCAGATGCAGCATTTTCAGTCACCATCGCCAATG
GCTCCACAAGGGCCGCCCGGGACTCCACAAAACTCTGCAGCGGCGGCCGCCGCTGCTTCAGATGACAAAAACGTGACAAA
ATGCGTCCgctttctgaaaactttaattaatCTGTCGAATAACGATGATCCAGAAATGCCGGACAAGGCCGCCCGTGTCA
AAGAGCTAATTCGAGTGAGGAATTGAGCGAAAAACGCGATAAAAACCGGACAAATTCGGATATTTCAGGGCGTAATTTAT
CTGGAAACGACGGCTGAAGAGTTTACACGAAATCTGCAACAAGTGCTCAAATCTCAGGCTCAACCGCATCTTTTACCATT
CCTTCAGAATACTCTTCCGGCATTGAGGAATGCTGTTCGAAATGGTTCGGTtttatgtgcaaaaaaattaaaatcgacaa
aaaaaaaatcatcgaaaaacaggaaaatttgagttgaaaagcagcgaaaaacttgaatttaacataaaaaattgcaaaaa
atccgttgaattacatttttcaagaaattgtgtagaaattccatgaaaaaaattcaaaatttccaaattttttggctatt
tctagtcaatttctttaaaattccatttttgatagcgaaaattatcaagtttctaacaatttcaagctgtttttggtgat
tttttcaatttttcggctttgaaattccattttccGGAGTATATTGTCATAATATATCCGAGTTCcacaaaattgagcaa
aaaaaattaaaaatttccctttatttaaaaatattttcagctgtcAGTAATATATGgattttccgcaatttttctcacaa
ttttgagcaaattcctgattttcagccaatttatAAGGATTTTCAcccattttcataatttagggctattttcagctgaa
aaattgtaatttaaagtttttaaaatttttatagattttctcaaatttcagctcaaaaattcgattttcaagcGCATTTC
CAGGCAATTTATTAagattttcaccaatttttttagcttaaaatttaaaatttccacattttttgtctatttccagtaaa
tttctttaaaattctatttttgaaagcaaaaattatcaagtttatcgcactttttcaatttttccggagtatattttggt
aatttatccGAGTTCCACGAAATTGagcaaaacaattatttaaaaacttcccTTTATTTAGAGCTATTTCCGCAAATTTT
CTCGCAATTTTCACgcaattttcataattcagggctattttcagctgaaaaattgcaatttaaagtttttaaaatgttta
tagattttctcaacattcagctcaaaaattcgattttgagGCGCATTTCCAGGCAATTTATGAGGATTTTTACCTATTTT
CTagattaaaaatctttttttttcctcaattttggactattttccctaattttcaaatttccaggcaCTGCATCAGTTGA
AGGCGTAAATCCACCGCCTGGCTACGTTTTCAACAATGGAAGAACCCCAGGACCCCCTCAGCCACCTCCACCTCAACAAC
AATCCCAGCAGCAGCCACCACTAGAAATGCGTCAAATTCCGAATCCGAATCAAATACCCCCACAAATGGTTCAAGGGGGT
CCCCATATGGTATCTGTAGGCGCCCGGCCAATGATCAGGCCTATGGGCCCCGGCGGCCCAAGCCCAATGGGCCTACAAGG
CCCCGTACGAGGGCCGATGGGACATCAGATGGTCCAGATGCATCCTCCTCCCCCACCACAGCAGATTCAACAGCAGCACC
CGGCTCCCCCTGTAGAAATGGAGGTGGAAGAGAATTTACAGCCTACCGCGGCGGCCACGGCCACGAGGCAATATCCTGAA
GGATCGCTGAAATCGTCGATTCTGAAGCCGGATGAGGTGCTGAATAGGATCACGAAACGAATGATGTCATCGTGTTCGGT
GGAAGAGGAGGCGCTTGTCGCGATTTCAGATGCTGTTGAGTCGCATTTAAGGGAACTTATTACACTGATGGCCGGAGTTG
CAGAACATCGGGTGGAGAGTTTGAGGTATTGAGGAGAATtgattttgcttcaaaatacggcagcgaaaaaaaaattaagc
aaaaataaggaaattattgaagaaaaatcgtcttaaaaacaattttacattaaaaaaaaagatttttaaatttcaaaggt
TCCGAactatttattaaaaaaacatctagattttgttttaaaatccaaacaaaaaacattgctGAAAcgcggtaattttt
tttcaaaaaaatataaaaatctgagaaatattttcaaaaatatctccaattttcccctgattccgaatatctattcgaaa
aaattcaaaaaaaaaatttccctttatatttcagcttgaaatcgctTTGTGCATGCACaccatgagatttttcaaatgcg
cgcccAGATAAATTCTCATTGGGGCGCACTTGcttcgtgtcgatttacgggagctcttcatttttaaatttcttttaagc
tttttttttcagtttttcaacgaGTTTCCTTGATCTTCGtcgattttttgtcattttttttcctgaaattttgttttgtg
tcaatttgaaaattttttaggtcaAAACTCCTGTGTTCGTCGAGATCTGacgtaaaaatataaaattccgGGAGTTTTga
gatataaaaaaaatattttaaaaatttcagaaaaaaaactgacaaaaaagcgacaaaataaaagaaacgcgcaaaaaaaa
aaaaaaaaaacttaaaaaagcacgaataaatttttttaaaaaatggagagctgccgtaaatcgacacgaagCAAGCATAA
AAAAATGGCTTTTTTcctaacaattttttgtgaaaaatccgaattttccaTCCTAAACACTACAAAAGATTCCAGAATTC
CGGAGAACTACGTGGCAATTGATGACGTCAAACGGCAACTTCGATTCCTTGAAGATTTGGATCGTCAAGAGGAAGAATTA
AGGGAAAGTCGAGAAAAAGAGTCGCTAATTCGAATGAGCAAGAATAAGAATAGTGGAAAAGAGACGATTGAAAAAGCGAA
AGAAATGCAACGACAAGATGCTGAAGCGAAAAGGAATCGAGATGCGAATGCGGCTGCAATTGCAGCACTTTCCAGTAATA
AAACTGTCAAGAATAAGTTCGTTTTTAGCgtgaaatttgcagaaaaattatttttaaaaaatagatttaaaaaaaacaat
ttcctgaccaagggtgtcatttttcgatttttcggttttcaaaaattcgaaaaatgaaagtttcgtttttcgattaaaaa
actgaaaaaccgACACCTTTGTTTCTGAGATTTGGATTTAgaaataagcaaaaaaaaattattcagaaaaaattgtttta
caatgctgcaaaatcgatgaaaaaataaaataaatcaataactaatttctaaaaaatggaaaaaaatttcgtttttttcg
aatttgtatttcacaaaaaaaaatttttagaataaaaattttcaattaaaaaattactatttaaaatcactgaaaaaaaa
tgaaaaaaatagaaaattcagaaaaatagcgaaaaaaaagtttttttccagaaatttcgtTAAAACGATCAAGATTTTAA
CCCtaaaatttagataaaatcaatttcttgtggttcttaatttaaaaaaaaaaacagtactTTCCAGTAATAAAACTTTC
AAGAATAAATTCGTTTTTAGTGcgaaattcgcaaaaaaaattacgaaaaagtgaaaatagaagctgaaaggaaaaatgtt
taaaaaataagaatattttcgacattaattggtttttatatatatttttttgtagaagtttaaaaaaattactaaaatca
ctgaaaaaattgaaaaaaattttaaaatctggaaaaaaagcaacaaaaaattaatttttccagaaatttcgtTGAACTAT
TCGgtattttaagcctaaaatcAAGATACAatcaatttgaacaaaatttgctttaaaaatactaaaaattcgaaagaaat
agaaaaaaaaagaaattttcgaaatttggatTTATTGTTAGAGAAAAGCTGAAcacttacaaaaaattaattttttacgt
tttgagaaaaatttttgaaaaaaaaaatcgatttttaaataatttttagaattttttagaactataatttttgaatttca
gtgaCTTataatcacagaaaaaaatgaacgaaaaacaaatgaacatcttttcggcaaaaaaacgtattttaaaaaaaaat
ttaaatttctagtgactttgaaaaaaaaaccacattttccaataatttccaggaataaactaaatttctttggagaaatt
tgaaatttatttcacatttcgaaaaaatttatatagaaataaaaatttatatgaaaataaaaaatttgcagctcCTTCCA
GTAATGAAACTgtcatttgttgaaaattagtttttttttaatttagaaattctcttttcgaaaaaaaaggtttttttaaa
acttgattaaaaattaattcatttttttccaaaattagggaaaaaataatttctaaaaaattagacaaatacactttttt
gttgaaaaaaacaacattttccaataattttctttttttttaaattgcttccactaaattcactttttgaagaaattttt
tgaaatttttactgaaaattgttggaaaattattaaatgtgcatttttttgcaatttccagTTGATAAACTAATTTCggt
tcaatttaaaataaatttcgaaaaccaatttcaaaaaattcattttttacaatttgtttttgttgataaaacgAGCTAGT
TTCTACCAAAATACCGcttttttacattgaaaatttaaatttcagatgggAAAACACGGGCGCCGCAACGACAGCACCTC
GTCCACGAACAGTACGTGTAACAACTCGTGATCTACATCTTTTAGTCAATCAGGATAGCCGATTCACAGGgtagcgattt
tttttgtttaaaaaatttttttaaaaaacaccgtattaaacattgatttttattggaaaaaactgatttaaaaatttttc
aaaaaactttcaaacgaATGgtagtttttaatattttaattttaaaaaattccaataaaaatcaatttttatacgattta
aaaaaattttgaaaagttatccaattttctcctaaaaaaactcattttttttccagaacattcATCCGTGAAAAGATGTC
ATACGGTGGTCCGGCAGTCGATACAACTATCTGAACTAAAGAAATCTCATGGAAAAAGGAGCGAAAATTCTgcttttctc
gttttctttttttaaatttaattttatttttccacaaattaaaacaatcacttttttccagtcaaataataattatttct
catttttaaacgaaatgCTAGACATAAAAAAAAGcttctttttcagcttttcagccaaaaatttcagatttttcagaaaa
aattcaacaacaaaaaattggcaaagtgcaaaaaaaccagaattagatattaaaaatacaggaaaaatcgagaaaaatga
gttacaattcagaaaattaggcaatttttttttcaaaatttctcaaaaacactgaaatttcggtatttttttctctactt
GAGCACAACCTCGTGTTGCACCAATCGAACATAGTCTTTGAGCGTCGGTGGAAGTGGAAGCTCATCGATTATTCGCTGAT
AGACACCGTCGGCACCGGCGATTTCCAGATTTCTACGTTGGCGAAGGTGGATGGCGCgctggaaaaatttctaatttcga
GCTGAAAACTCTTTTATGAAAGCAAAATTTCATAGTTTCAATTCAAAGTTCGAATTCCTCGCAAAATTTCAGTCGGAAAA
CCGAAAACTAGAAGTTTCTTGctcgaatttgaaatttcgaggggtacggtatcctcgaaagtacgcaaacaccgaatttt
gtttttttgaagttttggcgccaaaaatacaatacccggggtctcgacacgacaaatttttaaaatttttttgagtactg
taatttcaaacaaaaagttttttttcgaataaactCGAATAATACgataaaaaacatattttaataaaaaccgtggcaac
gaaagtttgaaagtacagtactctcttcaaaggcgcacaccttttacGCATTTAactttcgtggcgagaccccgGGGATA
CCGtaatttttgactcaaaatttaaacaataaatccgttaaaatattaaaaaatttttagatatttttcaaaaagactgt
cgaaaaattgtttttttataatttttagaatattaacaaacagtttaaaaattccaacaaattttgtttttcataccgaa
aagaagaaaaatggacaaaataGTAAGCTATTTTTGTGTGTCAAAGTGTCttatttcggcttgatctacgtagatctaca
aaaaatgcgggagaagagactcagagttctcaactgatttcgcatggttaagaacgtgctgacgtcacattatTTTAAGG
CGAAAAAATCCCGCCTTTTTTTGTAGaccaaaccgtaatgggacagcttgGCACCACGTGACACCCCCCGATTCTCACCT
GTTCGTGATTTTGGCGAACTGccatttctttcaaataatcgTCTAGCGGGGGACTcgatgctgaaaaaaaagtttgattc
gTTAGAGgagcacaaaattctgaaaatgcgtattgcacaacatatttgacgcgcaaaatatctcgcagcgaaaactacag
taattctttttaaatgactactgtagcgcttgtgtcgatttacgggcatcgatagaatatttttaaaaaagaagaaaaaa
gagggaataatacgaagaaaaaaaggaaaaaaataaattcatttcagaaatcgagttcgtaaatcgacacaagcgctact
gtagtcatttaaagagatactgtagttttcgctacgagatattttgcgcgtcaaatatgttgtgcaatacgcattttaag
aatttccagttttttcaaacCTTTAAACTTACATTTTCGCGGTTTTTTGGCGCTCTCGGATTTCGGGGAACGTATACGTC
GGCGACGTGACGTGGTTGAAGCAGGGTCCGTCGAACAACATGGCTCTTCGTCTTCCGATACTTGGGATTCTGTTGATGTT
GACGGTGATTCCTGAGGTTCCTCTAGAGCATCTGAAAGCTCTTGCTCATCTTCTGATAAATCTCCATTGGGACGTTCAAC
CAGGCCGGTGGTGGAAGGATCATTGATGTTCGGAATCATTACAATCTCCATTCTCGGAGTATTTGGAGTTTCTGGTCGAG
CTATCGAGGAAAGTATGCGATGATGGCGGGGTCTATCATGATTAATCGTCCATTCGAGCACATATGCTGGTGCTGGAAgg
attgaaaattgtaaaaactaagattttttggccaaaaaaataatattttctcaaaaattttgaaattctcgacaaatatt
ttttactactGCCGGTACAGAGAATGTAGATAGttgaagagacacagacatcCCGGGACCCAAGGGACGGGGCGCGGgat
gtctgtgtctcttcaaCTACCTGCACTCTGTGCTGGTAAtatactttttccaaaaaaaaaacctacatttCGGaagtaaa
aatggaaaatttcggaGTCTAcacaattggaaattttaatttttaaaaaattaaaaattgttttaattcgGAGTTTTAga
cggaaaaaattattaaactctaaaatttttaaaaatcgaaaaaaaacaagtctgagagtgaaaaaaattaataaattttg
aactgaacattagatatttcgatttttttttgaaaatcataaatgttttctcgcaaaattcggattttttttacCTGCTC
GATTTTCAGTAGCCGGAGCTGTATTTCTGAGATTGGCACCATCCAAATGTGCTCGGGGCGCTGCAAATTTGATAtgaaat
ttcactaaaaaattaggaacttatacaaattttctaaaagaaaTACTAATGTTAAGATAATCGAAAGTTTGGAGtgacag
aaaaaattgtttcagcttctagaaatattttaatttagaaaaaaacttccagaaaattaaaatttttttttagaactttt
gaacatttttcctgatttttcttttttttccattttttggaattgctgggaatttctcttttttccttcatCCCACAGCT
TCGCTtcagcctaggcctaagcctgagcctgagcctatgcataaatctaagcctaagcctgagcctaaccCTATGCCTAA
AACAAAGCCTGGACCTAGGCccaagtctaagtctaagcccACGCTCAAATTTAAATCGACTCAAGTAACTACTTTAAAGT
TGgcagaaatatttgaattcaaaaaaatttttaaccaaaaaaaaaataatttaaaagaaattgttttttttaaataaaat
caacaaTTCACCTGTAAAACCTTGCATTTCTCTCCAATTCAACATTTCTTGAAGAACGTCAGTTCTTGTTTCATTCCATC
GACGAACATGATCTGCTATAgtatttcgaatattttgttCATTGTTTTCTTGTTCTCTGGGATTATTATTACGACCCAAA
TATTGATCCATGACGTCATCCAAGTGATTACGGGTTCTTTGATCTGCTGGGAATATTTATAAgcacttttttaatttaaa
acatattttttagtgattttttttcgaacttttgaattttgaattaaaaaaaaaaaaattaaaaagttaaatcCTGAGGG
GAGCCAAGAAGTGGGCGTGTTTTAGGACATACTCTTCACTTACGCTTtggtctacaaaaaatgcggaaaacttttgccca
aaaaatgtgacgtcagcacgtttttaatCATGCAAAATCATTTGAGagttctgcgtctcttctcccgcatttcttgtaga
tctacgtagatcaagcctaaatgagacactctgacaccacgtggaaaataaaaatcgaacattttcaaaaaaattactca
atTGATTGTCTGCTGGAGTTAGTTGGtcgattctgaaaaatattaaagtactaaaaattttccttaGCAACATAGCGCGT
TTGCATCAAGAAAGGCGGGATTTTTCTAAGCCCGCCCTTTAATGGATCATCAATTTctaggaaaaatcgatattttacaC
TAAAAGTGAtccaagaaaatcaataaatcggaaaattttccgattttccgtGCTTTTTTGCGAAGATTTATCGAAAATGA
TTTCCATTAGAGCAcgcttgcaatttttttcaccaataGCTTTCAAATTTCTTACGGTCTTGgatcaaaaagttgtcgaC
GCCGATTCAACTCTTCGAATTGTTCAGCTTGATGCCTTTGAACATGATCCATATACGTATTTCCACCTTTCATCACCATT
ATTGATCCGCAAATCTGACGATTGACACGTGGATTGTAGGCGTGTCGGCGAATGTCGCGGCGGAGTGCCTGACGCGCCAA
GTAGGTCAACGTGCGGGGACCACTAAAAAATCCGGGTTATTGTgatttcgtggtgagacccgaaAATAGTAGAATTTCCT
CGTACATCCTGTGCCTAAGcaggttttcagtttttgatgggttgtTACCTTCATACACCTACCTGCCTTTGTGACTGCCT
CCCTGCCTGCCTAAATGTGTGTATGCCTACCTACAGTCTGTTTATCTGCCTCAACGCCTTCATACCTACTTGCCTACCTT
GCTTACATACCTGCCTACGCGACTACCTATCGGCCTACCGGTTGGCAAGTAGGAAGGCTAACAGGTAGGTAAGCTGGCAG
GcctgaaatttgcaatttttgcgaaaaaccGAATTACCTTTCGAAAGGCGTAGGCGTTGAGATCCGTTCCTCCTTCGGAA
GCCTGATCATTGGAGAAAATGTCATTCTTCCAGGGACGTCATACACAGTACGATGCTTGGAAACTCTTCTGTATCGGCAA
ACCTGAAAACCTTTAAATGTGGAGGAGCCAAGAACTAGACGGAGCCTGTGTAAGGAATATTGTTTCCGGAAACacggatt
ttcaaattttaggctCCACCCACTCACCacgcaaaatttcatttttggcccaaaaagtAAATGTGCAGAAATTGTATttc
aaattgtagaaaaaccaagaaatgggtggagcctgcctgcctgccgggctccgcccacttcttgcCAAACCATACCCCCT
GTATACGTGGCATGACGAGTTGTCCTCCAACATTCAACATTCCAAGCATTCGTTTCAACAACTGAGAATCATCGGCAACG
AATCCGACAAAAATTCGATCATATCGATTTTGATGAGCTTCAAGAAATTTGACATCGGTGATGTCGCACACTTTGAGCTC
CGGCCGAGCCCAGCCGACAGAGCTCGCTTCGGGTGTAGTTATCCATTGATCAATGCATGTTTCCGAGTAGGTGACGAGAT
TCTCGTAGAGTTCGATCCCATGATTTATACCAGTTTCACCTTAAAAATAGGGTTGTCAGGCCAcgcccatttttaaaaaa
tgaattaaaattttctgagaaaaaatttcaaactttggtggggcattaaattttttcacataaattttttcggcggtaaa
ttcaaattttttaaaaaatttcttttttttttggcgggaaatgtgccgcaaatcagaaaaactgaaatttctacaaaaaa
agttggtggccgagttttctcattttgtggtcagaaaactcggccaccgatttctTTTGCGGCCCTGTGATTActtaaaa
aaatcggtggccgaggatttttattttcgcgGCCACAAGTAATGAAGATTGCACAAAATTGATAATAGGGAAAACGCGGC
CACGAAGTCTAACATGTGCCACGTGGCCGTTAAAAAAAAgccggtggccgagttttattatttttctaggccacgtaacC
AGAACTCACCCAATAAAATGCCAGCAATCGTACTTAAATACCCTGAACCAGTTCCAATATGAAGAAACGAGTGTCCTTTA
CGCAAATCCAAATAATCGAATAATTTCGCATAAATATCAATTGCTCCAACACGAAGTGCTCCCGGATAGAATGGACCGCC
CGGTTCTGTGGAGGTCAACGACGGAAGACGTGTAAATTTCCGTTCACTAATCGGAAGAAAATCGGATCGATCGACAAGTC
GAAAGGCTCGTTCGATGTTTCGACGACGGATTGTGTCGTTTTTTAcgagaaaatcgataagaTCGTCGTTTTGGCTTTCA
CTATTGcccatttctggaaaatcgattttttaaaattttagatttatttattgattttaaataaataattagaGAGCAGT
CATGTGTTTTTCCTTGTATATTTACGagagaaatctcaaaaaattattcaaataggaaatttTACGCCAACAATAAAATG
TAGAgtggtgtgcgcctttaaaaagtactgtaatttcaaactttttggcgcaaaattttagagtagttttctttaaatta
aaaattcaaaaaaaaaacaaatcaagataaatacaaaagtttgaaattacagtactctttaaaggatCACAccattttgc
atttaaaaaaatttgtcatgtCGAGACCGTAATTTTAACGcaaaaaacgtgaattttcGCGTCTGTGTAAAAGAAGTTAG
TTAaggagaaaaaacaattgaaaaatcaacaaaaattgaactttcaacggaaaatcaaaaatcgttgcgagtcaataatt
ttttagctttgaGGAAAATAACccttaaactcaaaaaacaattaatcgACTCAACATCAAAATTTCGTTACAAGacccaa
[truncated: 101,140,407 more chars]
