# Supplementary material for: The pos-1 3′ untranslated region governs germline specification and proliferation to ensure reproductive robustness
Source: PLoS Genet. 2026 Apr 27;22(4):e1012129. doi: 10.1371/journal.pgen.1012129 (PMC13132445; doi:10.1371/journal.pgen.1012129)
Supplement: S2 Data — (GZ) [file pgen.1012129.s008.gz › SupplementalDataSet1/03.Result_X202SC24112711-Z01-F001_C_elegans/result/03.Mapping/Reference/Reference.README.txt]

The detailed information of reference are as follows:

(1) Seq number: the total number of the assembled genomic sequences.
(2) Total length: the total length of the assembled genomic sequence.
(3) GC content: the GC content of the reference genome.
(4) Gap rate: the proportion of unknown sequence (N) in the reference genome assembly.
(5) N50 length: the length of scaffold N50, of which 50% of the sequence is higher than this level.
(6) N90 length: the length of scaffold N90, of which 90% of sequence is higher than this level.
(7) Total length NoN : total Length of Reference Genome Without N Bases.
