# Supplementary material for: The pos-1 3′ untranslated region governs germline specification and proliferation to ensure reproductive robustness
Source: PLoS Genet. 2026 Apr 27;22(4):e1012129. doi: 10.1371/journal.pgen.1012129 (PMC13132445; doi:10.1371/journal.pgen.1012129)
Supplement: S2 Data — (GZ) [file pgen.1012129.s008.gz › SupplementalDataSet1/03.Result_X202SC24112711-Z01-F001_C_elegans/result/03.Mapping/Reference/genome.fa.fai]

NC_003279.8	15072434	49	80	81
NC_003280.10	15279421	15260940	80	81
NC_003281.10	13783801	30731406	80	81
NC_003282.8	17493829	44687555	80	81
NC_003283.11	20924180	62400107	80	81
NC_003284.9	17718942	83585889	80	81
NC_001328.1	13794	101526385	80	81
