# Supplementary material for: The pos-1 3′ untranslated region governs germline specification and proliferation to ensure reproductive robustness
Source: PLoS Genet. 2026 Apr 27;22(4):e1012129. doi: 10.1371/journal.pgen.1012129 (PMC13132445; doi:10.1371/journal.pgen.1012129)
Supplement: S2 Data — (GZ) [file pgen.1012129.s008.gz › SupplementalDataSet1/03.Result_X202SC24112711-Z01-F001_C_elegans/result/03.Mapping/Reference/fa.stat]

Seq number	Total length	GC content(%)	Gap rate(%)	N50 length	N90 length	Total length NoN
7	100286401	35.44	0.00	17493829	13783801	100286401
