# Supplementary material for: The pos-1 3′ untranslated region governs germline specification and proliferation to ensure reproductive robustness
Source: PLoS Genet. 2026 Apr 27;22(4):e1012129. doi: 10.1371/journal.pgen.1012129 (PMC13132445; doi:10.1371/journal.pgen.1012129)
Supplement: S2 Data — (GZ) [file pgen.1012129.s008.gz › SupplementalDataSet1/03.Result_X202SC24112711-Z01-F001_C_elegans/result/03.Mapping/MapStat/Allsample_alninfo.xls]

Sample	Mapped reads	Total reads	Mapping rate (%)	Average depth(X)	Coverage at least 1X (%)	Coverage at least 4X (%)
DG4222	29,042,108	29,092,026	99.83	37.71	99.97	99.94
WRM103	33,326,262	45,658,508	72.99	38.56	99.97	99.94
WRM102	37,289,939	40,106,664	92.98	45.03	99.97	99.95
WRM101	28,399,240	28,805,826	98.59	32.16	99.97	99.93
