# Supplementary material for: The pos-1 3′ untranslated region governs germline specification and proliferation to ensure reproductive robustness
Source: PLoS Genet. 2026 Apr 27;22(4):e1012129. doi: 10.1371/journal.pgen.1012129 (PMC13132445; doi:10.1371/journal.pgen.1012129)
Supplement: S3 Data — (XLSX) [file pgen.1012129.s009.xlsx]

## Sheet: Figure 2A Data Brood Size
N2 20C	N2 25C	WRM102 20C	WRM102 25C
284	184	325	123
265	108	230	148
316	160	258	99
307	186	337	137
293	172	210	203
287	85	294	146
238	171	141	66
174	174	250	118
246	157	352	53
204	244	253	150
150	174	223	159
288	172	147	155
241	213	265	153
293	166	58	110
287	113	158	95
251	212	239	162
238	173	104	206
247	190	396	169
265	125	238	120
105	135	191	64
342	149	141	183
232	142	268	81
282	196	276	141
216	76	308	113
251	137	40	71
208	144	332	132
221	139	257	163
284	162	171	140
218	147	338	174
269	103	304	25
		249	115
		300	93
		311	133
		307
		294

## Sheet: Figure 2A ANOVA
Analysis of Variance (One-Way)
Descriptive Statistics
Groups	Sample size	Sum	Variance	Std Dev	Mean	95% Confidence Interval*
N2 20C	30	7502	2500.62	50.0062	250.067	231.394	268.739
N2 25C	30	4709	1423.9	37.7345	156.967	142.876	171.057
WRM102 20C	35	8565	6976.62	83.5262	244.714	216.022	273.407
WRM102 25C	33	4200	1829.58	42.7736	127.273	112.106	142.44
Total	128		6155.91	78.4596	195.125
Confidence intervals are calculated using individual standard deviations.
ANOVA
Source of Variation	d.f.	SS	MS	F	p-value	F crit	Omega Sqr.
Between Groups	3	372237	124079	37.5665	0	2.6777	0.4615
Within Groups	124	409563	3302.92
Total	127	781800
Model summary
R-Squared	0.47613
Adjusted R-Squared	0.46345
Residual standard error	57.4711
Coefficient of Variation	0.29453
Homogeneity of Variances
Hartley Fmax		4.89967	p-value	< 0.001
Cochran C		0.54802	p-value	3.199e-06
Bartlett's Chi-square (d.f. = 3)		25.6043	p-value	1e-05
Levene's F (Based on mean)		6.84772	p-value	0.00026
Brown-Forsythe (Based on median)		5.84613	p-value	0.00091
Comparisons among groups (Factor 1 - Factor #1)
Scheffe
Group vs. Group (Contrast)	Difference	95% Confidence Interval		Test Statistic	p-value
N2 20C vs N2 25C	93.1	51.0423	135.158	6.27402	1.69539e-07
N2 20C vs WRM102 20C	5.35238	-35.1754	45.8802	0.37431	0.98656
N2 20C vs WRM102 25C	122.794	81.7032	163.885	8.46984	2.80165e-12
N2 25C vs WRM102 20C	-87.7476	-128.275	-47.2198	6.13655	3.19948e-07
N2 25C vs WRM102 25C	29.6939	-11.3968	70.7846	2.04817	0.24652
WRM102 20C vs WRM102 25C	117.442	77.9182	156.965	8.42188	3.61056e-12
Tukey HSD
Groups	Difference	Test Statistic	p-value	Significant
N2 20C vs N2 25C	93.1	8.87281	0.74641	No
N2 20C vs WRM102 20C	5.35238	0.5101	0.99593	No
N2 20C vs WRM102 25C	122.794	11.7028	0.74641	No
N2 25C vs WRM102 20C	-87.7476	8.3627	0.74641	No
N2 25C vs WRM102 25C	29.6939	2.82995	0.79363	No
WRM102 20C vs WRM102 25C	117.442	11.1927	0.74641	No
Tukey B
Groups	Difference	Test Statistic	p-value	Significant
N2 25C vs WRM102 25C (df = 2)	-29.6939	2.82995	0.77567	No
WRM102 20C vs WRM102 25C (df = 3)	-117.442	11.1927	0.74637	No
N2 20C vs WRM102 25C (df = 4)	-122.794	11.7028	0.74641	No
N2 25C vs WRM102 20C (df = 2)	-87.7476	8.3627	0.74639	No
N2 20C vs N2 25C (df = 3)	-93.1	8.87281	0.74637	No
N2 20C vs WRM102 20C (df = 2)	-5.35238	0.5101	0.96222	No
Neuman-Keuls
Groups	Difference	Test Statistic	p-value	Significant
N2 25C vs WRM102 25C (df = 2)	-29.6939	2.82995	0.75772	No
WRM102 20C vs WRM102 25C (df = 3)	-117.442	11.1927	0.74633	No
N2 20C vs WRM102 25C (df = 4)	-122.794	11.7028	0.74641	No
N2 25C vs WRM102 20C (df = 2)	-87.7476	8.3627	0.74637	No
N2 20C vs N2 25C (df = 3)	-93.1	8.87281	0.74633	No
N2 20C vs WRM102 20C (df = 2)	-5.35238	0.5101	0.9285	No
Bonferroni
Alpha/N	0.00833
Group vs. Group (Contrast)	Difference	95% Confidence Interval		Test Statistic	p-value
N2 20C vs N2 25C	93.1	53.3131	132.887	6.27402	3.21983e-08
N2 20C vs WRM102 20C	5.35238	-32.9872	43.692	0.37431	1
N2 20C vs WRM102 25C	122.794	83.9218	161.666	8.46984	0
N2 25C vs WRM102 20C	-87.7476	-126.087	-49.408	6.13655	6.27233e-08
N2 25C vs WRM102 25C	29.6939	-9.17818	68.5661	2.04817	0.25593
WRM102 20C vs WRM102 25C	117.442	80.0521	154.831	8.42188	0
Fisher LSD
Group vs. Group (Contrast)	Difference	Test Statistic	p-value	Significant
N2 20C vs N2 25C	93.1	6.27402	5.17576e-09	Yes
N2 20C vs WRM102 20C	5.35238	0.37431	0.7088	No
N2 20C vs WRM102 25C	122.794	8.46984	0	Yes
N2 25C vs WRM102 20C	-87.7476	6.13655	1.0108e-08	Yes
N2 25C vs WRM102 25C	29.6939	2.04817	0.04262	No
WRM102 20C vs WRM102 25C	117.442	8.42188	0	Yes
Dunnett's test (Control Group = N2 20C)
Group vs. Group (Contrast)	Difference	Test Statistic	p-value	Significant
N2 25C vs N2 20C	-93.1	6.27402	8.50697e-09	Yes
WRM102 20C vs N2 20C	-5.35238	0.37431	0.9649	No
WRM102 25C vs N2 20C	-122.794	8.46984	0	Yes

## Sheet: Figure 2B Data Hatch Rate
N2 20C	N2 25C	WRM102 20C	WRM102 25C
1	1	1	1
1	1	1	1
1	1	1	1
1	1	1	1
1	1	1	1
1	1	1	1
1	1	1	1
1	1	1	0.88136
1	1	1	1
1	1	1	1
1	1	1	1
1	1	1	1
1	1	1	1
1	1	1	1
1	1	1	1
1	1	1	1
1	1	1	1
1	1	1	1
1	1	1	1
1	1	1	1
1	1	1	1
1	1	1	1
1	1	1	1
1	1	1	1
1	1	0.95	0.22535
1	1	1	1
1	1	1	1
1	1	0.83626	1
1	1	1	1
1	1	1	0.4
		1	1
		1	1
		1	1
		1
		1

## Sheet: Figure 2B ANOVA
Analysis of Variance (One-Way)
Descriptive Statistics
Groups	Sample size	Sum	Variance	Std Dev	Mean	95% Confidence Interval*
N2 20C	30	30	0	0	1	1	1
N2 25C	30	30	0	0	1	1	1
WRM102 20C	35	34.7863	0.00082	0.0287	0.99389	0.98403	1.00375
WRM102 25C	33	31.5067	0.02833	0.16832	0.95475	0.89507	1.01443
Total	128		0.00772	0.08788	0.98666
Confidence intervals are calculated using individual standard deviations.
ANOVA
Source of Variation	d.f.	SS	MS	F	p-value	F crit	Omega Sqr.
Between Groups	3	0.04611	0.01537	2.03942	0.1118	2.6777	0.02378
Within Groups	124	0.93459	0.00754
Total	127	0.9807
Model summary
R-Squared	0.04702
Adjusted R-Squared	0.02396
Residual standard error	0.08682
Coefficient of Variation	0.08799
Homogeneity of Variances
Hartley Fmax		#N/A	p-value	#N/A
Cochran C		0.97175	p-value	0
Comparisons among groups (Factor 1 - Factor #1)
Scheffe
Group vs. Group (Contrast)	Difference	95% Confidence Interval		Test Statistic	p-value
N2 20C vs N2 25C	0	-0.06353	0.06353	0	1
N2 20C vs WRM102 20C	0.00611	-0.05511	0.06733	0.28272	0.9941
N2 20C vs WRM102 25C	0.04525	-0.01682	0.10732	2.06623	0.23924
N2 25C vs WRM102 20C	0.00611	-0.05511	0.06733	0.28272	0.9941
N2 25C vs WRM102 25C	0.04525	-0.01682	0.10732	2.06623	0.23924
WRM102 20C vs WRM102 25C	0.03914	-0.02056	0.09885	1.85826	0.33134
Tukey HSD
Groups	Difference	Test Statistic	p-value	Significant
N2 20C vs N2 25C	0	0	1	No
N2 20C vs WRM102 20C	0.00611	0.38529	0.99821	No
N2 20C vs WRM102 25C	0.04525	2.85491	0.79196	No
N2 25C vs WRM102 20C	0.00611	0.38529	0.99821	No
N2 25C vs WRM102 25C	0.04525	2.85491	0.79196	No
WRM102 20C vs WRM102 25C	0.03914	2.46962	0.82223	No
Tukey B
Groups	Difference	Test Statistic	p-value	Significant
WRM102 20C vs WRM102 25C (df = 2)	-0.03914	2.46962	0.79449	No
N2 20C vs WRM102 25C (df = 3)	-0.04525	2.85491	0.78282	No
N2 25C vs WRM102 25C (df = 4)	-0.04525	2.85491	0.79196	No
N2 20C vs WRM102 20C (df = 2)	-0.00611	0.38529	0.97185	No
N2 25C vs WRM102 20C (df = 3)	-0.00611	0.38529	0.99402	No
N2 20C vs N2 25C (df = 2)	0	0	1	No
Neuman-Keuls
Groups	Difference	Test Statistic	p-value	Significant
WRM102 20C vs WRM102 25C (df = 2)	-0.03914	2.46962	0.76674	No
N2 20C vs WRM102 25C (df = 3)	-0.04525	2.85491	0.77368	No
N2 25C vs WRM102 25C (df = 4)	-0.04525	2.85491	0.79196	No
N2 20C vs WRM102 20C (df = 2)	-0.00611	0.38529	0.94549	No
N2 25C vs WRM102 20C (df = 3)	-0.00611	0.38529	0.98984	No
N2 20C vs N2 25C (df = 2)	0	0	1	No
Bonferroni
Alpha/N	0.00833
Group vs. Group (Contrast)	Difference	95% Confidence Interval		Test Statistic	p-value
N2 20C vs N2 25C	0	-0.0601	0.0601	0	1
N2 20C vs WRM102 20C	0.00611	-0.05181	0.06402	0.28272	1
N2 20C vs WRM102 25C	0.04525	-0.01347	0.10397	2.06623	0.24533
N2 25C vs WRM102 20C	0.00611	-0.05181	0.06402	0.28272	1
N2 25C vs WRM102 25C	0.04525	-0.01347	0.10397	2.06623	0.24533
WRM102 20C vs WRM102 25C	0.03914	-0.01734	0.09562	1.85826	0.39302
Fisher LSD
Group vs. Group (Contrast)	Difference	Test Statistic	p-value	Significant
N2 20C vs N2 25C	0	0	1	No
N2 20C vs WRM102 20C	0.00611	0.28272	0.77785	No
N2 20C vs WRM102 25C	0.04525	2.06623	0.04086	No
N2 25C vs WRM102 20C	0.00611	0.28272	0.77785	No
N2 25C vs WRM102 25C	0.04525	2.06623	0.04086	No
WRM102 20C vs WRM102 25C	0.03914	1.85826	0.06547	No
Dunnett's test (Control Group = N2 20C)
Group vs. Group (Contrast)	Difference	Test Statistic	p-value	Significant
N2 25C vs N2 20C	0	0	#N/A	***
WRM102 20C vs N2 20C	-0.00611	0.28272	0.98416	No
WRM102 25C vs N2 20C	-0.04525	2.06623	0.10241	No

## Sheet: Figure 2C Data Sterility
N2 20C	N2 25C	102 20C	102 25C
0	0.0054	0	0.0714
0	0	0.0044	0.0775
0	0	0.0117	0.0928
0	0	0	0.112
0	0	0	0.0101
0	0.0119	0	0.0078
0.0042	0	0.1732	0.0152
0	0.0058	0	0.0538
0	0	0	0.0909
0	0	0	0.0278
0	0	0.0091	0.0222
0	0	0	0.0662
0.0041	0	0.0152	0.0204
0	0	0	0.0957
0	0	0	0.0482
0	0	0	0.0066
0.0042	0	0.0097	0.0246
0	0	0.0025	0.0909
0	0.0088	0.0043	0.0417
0	0	0.1925	0.0377
0	0	0.0072	0.0331
0	0	0.0038	0.0286
0	0	0.0037	0.0517
0	0	0.0065	0.0189
0	0	0.3889	0.4375
0	0	0	0.0083
0	0	0	0.035
0	0	0.9083	0.0079
0	0.0069	0.003	0.0135
0	0	0	0.1
		0	0.009
		0	0
		0	0.0164
		0
		0.024

## Sheet: Figure 2C ANOVA (rate)
Analysis of Variance (One-Way)
Descriptive Statistics
Groups	Sample size	Sum	Variance	Std Dev	Mean	95% Confidence Interval*
102 20C	35	1.768	0.0281	0.16762	0.05051	-0.00707	0.10809
102 25C	33	1.7734	0.00582	0.07631	0.05374	0.02668	0.0808
N2 20C	30	0.0125	1.61661e-06	0.00127	0.00042	-6e-05	0.00089
N2 25C	30	0.0388	9.6303e-06	0.0031	0.00129	0.00013	0.00245
Total	128		0.00965	0.09824	0.02807
Confidence intervals are calculated using individual standard deviations.
ANOVA
Source of Variation	d.f.	SS	MS	F	p-value	F crit	Omega Sqr.
Between Groups	3	0.08383	0.02794	3.03403	0.0318	2.6777	0.0455
Within Groups	124	1.14199	0.00921
Total	127	1.22581
Model summary
R-Squared	0.06838
Adjusted R-Squared	0.04585
Residual standard error	0.09597
Coefficient of Variation	3.41907
Homogeneity of Variances
Hartley Fmax		17380.1	p-value	< 0.001
Cochran C		0.82803	p-value	0
Bartlett's Chi-square (d.f. = 3)		420.867	p-value	0
Levene's F (Based on mean)		7.46438	p-value	0.00012
Brown-Forsythe (Based on median)		2.37202	p-value	0.0736
Comparisons among groups (Factor 1 - Factor #1)
Scheffe
Group vs. Group (Contrast)	Difference	95% Confidence Interval		Test Statistic	p-value
102 20C vs 102 25C	-0.00323	-0.06922	0.06277	0.1385	0.99929
102 20C vs N2 20C	0.0501	-0.01758	0.11777	2.09815	0.22671
102 20C vs N2 25C	0.04922	-0.01845	0.1169	2.06143	0.24116
102 25C vs N2 20C	0.05332	-0.01529	0.12194	2.20262	0.18879
102 25C vs N2 25C	0.05245	-0.01617	0.12106	2.16641	0.2014
N2 20C vs N2 25C	-0.00088	-0.07111	0.06935	0.03538	0.99999
Tukey-Kramer
Groups	Difference	Test Statistic	p-value	Significant
102 20C vs 102 25C	-0.00323	0.19587	0.99976	No
102 20C vs N2 20C	0.0501	2.96723	0.78537	No
102 20C vs N2 25C	0.04922	2.9153	0.78809	No
102 25C vs N2 20C	0.05332	3.11498	0.77744	No
102 25C vs N2 25C	0.05245	3.06377	0.78004	No
N2 20C vs N2 25C	-0.00088	0.05004	1	No
Bonferroni
Alpha/N	0.00833
Group vs. Group (Contrast)	Difference	95% Confidence Interval		Test Statistic	p-value
102 20C vs 102 25C	-0.00323	-0.06566	0.05921	0.1385	1
102 20C vs N2 20C	0.0501	-0.01392	0.11412	2.09815	0.22753
102 20C vs N2 25C	0.04922	-0.0148	0.11324	2.06143	0.24811
102 25C vs N2 20C	0.05332	-0.01159	0.11823	2.20262	0.17682
102 25C vs N2 25C	0.05245	-0.01246	0.11736	2.16641	0.19316
N2 20C vs N2 25C	-0.00088	-0.06731	0.06556	0.03538	1
Fisher LSD
Group vs. Group (Contrast)	Difference	Test Statistic	p-value	Significant
102 20C vs 102 25C	-0.00323	0.1385	0.89006	No
102 20C vs N2 20C	0.0501	2.09815	0.03789	No
102 20C vs N2 25C	0.04922	2.06143	0.04132	No
102 25C vs N2 20C	0.05332	2.20262	0.02944	No
102 25C vs N2 25C	0.05245	2.16641	0.03216	No
N2 20C vs N2 25C	-0.00088	0.03538	0.97183	No
Dunnett's test (Control Group = 102 20C)
Group vs. Group (Contrast)	Difference	Test Statistic	p-value	Significant
102 25C vs 102 20C	0.00323	0.1385	0.99819	No
N2 20C vs 102 20C	-0.0501	2.09815	0.09797	No
N2 25C vs 102 20C	-0.04922	2.06143	0.10626	No

## Sheet: Figure 2C Chi Square(incidence)
Cross Tabulation and Chi-Square
Row Variable	Group
Column Variable	Sterile Progeny
Frequency (Count) Variable	#N/A
Break Variable	#N/A
N of valid cases	128
Crosstab table Group * Sterile Progeny
Group \ Sterile Progeny	No	Yes	Row totals
N20	26	4	30
Expected	16.4062	13.5938	30
% within row	0.866667	0.133333	1
% within column	0.371429	0.0689655	0.234375
% of total	0.203125	0.03125	0.234375
N25	25	5	30
Expected	16.4062	13.5938	30
% within row	0.833333	0.166667	1
% within column	0.357143	0.0862069	0.234375
% of total	0.195312	0.0390625	0.234375
W20	18	17	35
Expected	19.1406	15.8594	35
% within row	0.514286	0.485714	1
% within column	0.257143	0.293103	0.273438
% of total	0.140625	0.132812	0.273438
W25	1	32	33
Expected	18.0469	14.9531	33
% within row	0.030303	0.969697	1
% within column	0.0142857	0.551724	0.257812
% of total	0.0078125	0.25	0.257812
Column totals	70	58	128
Expected	70	58	128
% within row	0.546875	0.453125	1
% within column	1	1	1
% of total	0.546875	0.453125	1
Residuals
Group \ Sterile Progeny	No	Yes
N20	9.59375	-9.59375
N25	8.59375	-8.59375
W20	-1.14062	1.14063
W25	-17.0469	17.0469
Standardized Residuals
Group \ Sterile Progeny	No	Yes
N20	2.36856	-2.60207
N25	2.12167	-2.33084
W20	-0.26071	0.28642
W25	-4.01277	4.40838
Adjusted residuals
Group \ Sterile Progeny	No	Yes
N20	4.0213	-4.0213
N25	3.60214	-3.60214
W20	-0.45438	0.45438
W25	-6.91955	6.91955
Chi-square contribution
Group \ Sterile Progeny	No	Yes	Row totals
N20	5.61006	6.77076	12.3808
N25	4.50149	5.43283	9.93432
W20	0.06797	0.08204	0.15001
W25	16.1023	19.4338	35.5361
Column totals	26.2818	31.7194	58.0012
Chi-square test	Value	df	p-value
Pearson Chi-Square	58.0012	3	1.57097e-12
Likelihood Ratio	68.2708	3	0
Mantel-Haenszel (Linear-by-Linear)	51.0488	1	0
0 cells (0%) with expected count < 5.
The minimum expected count is 13.59375.
Measures of association
Phi-squared	0.45313
Phi	0.67315
Cramer's V	0.67315
Pearson's Contingency	0.55842
Adjusted Pearson's Contingency	0.78972
Pearson R	0.634
POST HOC with Bonferroni Correction
N2 20 v 25	1
WRM102 20 v25	5.26632e-05
N2 vs WRM102 20	0.0147462
N2 vs WRM102 25	6.0399e-10

## Sheet: Figure 2E Data
DG4222 20°C	DG4222 25°C	WRM101 20°C	WRM101 25°C
321	89	222	106
311	72	27	38
313	50	103	58
306	107	161	134
286	184	135	61
310	181	109	121
375	104	243	106
99	50	57	47
358	112	218	50
345	73	212	63
341	42	165	86
265	124	137	110
211	106	74	67
222	156	105	94
328	163	184	105
297	106	125	13
267	151	113	117
287	153	40	83
352	77	90	149
258	180	287	74
227	75	274	116
242	151	100	58
287	111	155	124
139	102	118	74
322	122	141	52
272	145	121	113
315	229	241	98
307	125	121	70
312	169	145	97
305	129	62	81
334	141	92	43
256	120	159	128
313	114	186	3
361	130	20	109
261	201	108	6
78	93	56	124
284	191	141	155
274	89	138	53
246	180	90	62
331	223	36	102
288	172	185	44
249	188	155	67
234	166	98	85
199	77	52	46
315		165	44
257		58	36
311		207	106
308		273	20
		79	103
		141	74
		39	90
		282	106
			46
			80
			35
			37
			85
			42

## Sheet: Figure 2E ANOVA
Analysis of Variance (One-Way)
Descriptive Statistics
Groups	Sample size	Sum	Variance	Std Dev	Mean	95% Confidence Interval*
DG4222 20°C	48	13479	3763.56	61.3479	280.812	262.999	298.626
DG4222 25°C	44	5723	2186.86	46.7638	130.068	115.851	144.286
WRM101 20°C	52	7045	4832.53	69.5164	135.481	116.127	154.834
WRM101 25°C	58	4496	1270.5	35.6441	77.5172	68.1451	86.8894
Total	202		8673.43	93.1312	152.193
Confidence intervals are calculated using individual standard deviations.
ANOVA
Source of Variation	d.f.	SS	MS	F	p-value	F crit	Omega Sqr.
Between Groups	3	1.15356e+06	384520	129.086	0	2.65021	0.65544
Within Groups	198	589800	2978.79
Total	201	1.74336e+06
Model summary
R-Squared	0.66169
Adjusted R-Squared	0.65656
Residual standard error	54.5782
Coefficient of Variation	0.35861
Homogeneity of Variances
Hartley Fmax		3.80364	p-value	< 0.001
Cochran C		0.40093	p-value	0.00285
Bartlett's Chi-square (d.f. = 3)		25.9706	p-value	9.65187e-06
Levene's F (Based on mean)		5.53693	p-value	0.00114
Brown-Forsythe (Based on median)		5.09685	p-value	0.00203
Comparisons among groups (Factor 1 - Factor #1)
Scheffe
Group vs. Group (Contrast)	Difference	95% Confidence Interval		Test Statistic	p-value
DG4222 20°C vs DG4222 25°C	150.744	118.625	182.864	13.2335	0
DG4222 20°C vs WRM101 20°C	145.332	114.528	176.135	13.3034	0
DG4222 20°C vs WRM101 25°C	203.295	173.266	233.324	19.0893	0
DG4222 25°C vs WRM101 20°C	-5.41259	-36.9356	26.1104	0.48415	0.97178
DG4222 25°C vs WRM101 25°C	52.5509	21.7843	83.3176	4.81616	7e-05
WRM101 20°C vs WRM101 25°C	57.9635	28.5734	87.3536	5.56102	2.45894e-06
Tukey-Kramer
Groups	Difference	Test Statistic	p-value	Significant
DG4222 20°C vs DG4222 25°C	150.744	18.715	0.74628	No
DG4222 20°C vs WRM101 20°C	145.332	18.8139	0.74628	No
DG4222 20°C vs WRM101 25°C	203.295	26.9963	0.74628	No
DG4222 25°C vs WRM101 20°C	-5.41259	0.68469	0.99052	No
DG4222 25°C vs WRM101 25°C	52.5509	6.81108	0.74628	No
WRM101 20°C vs WRM101 25°C	57.9635	7.86447	0.74628	No
Bonferroni
Alpha/N	0.00833
Group vs. Group (Contrast)	Difference	95% Confidence Interval		Test Statistic	p-value
DG4222 20°C vs DG4222 25°C	150.744	120.387	181.102	13.2335	0
DG4222 20°C vs WRM101 20°C	145.332	116.218	174.446	13.3034	0
DG4222 20°C vs WRM101 25°C	203.295	174.913	231.677	19.0893	0
DG4222 25°C vs WRM101 20°C	-5.41259	-35.2066	24.3814	0.48415	1
DG4222 25°C vs WRM101 25°C	52.5509	23.4718	81.63	4.81616	2e-05
WRM101 20°C vs WRM101 25°C	57.9635	30.1855	85.7416	5.56102	5.16646e-07
Fisher LSD
Group vs. Group (Contrast)	Difference	Test Statistic	p-value	Significant
DG4222 20°C vs DG4222 25°C	150.744	13.2335	0	Yes
DG4222 20°C vs WRM101 20°C	145.332	13.3034	0	Yes
DG4222 20°C vs WRM101 25°C	203.295	19.0893	0	Yes
DG4222 25°C vs WRM101 20°C	-5.41259	0.48415	0.62881	No
DG4222 25°C vs WRM101 25°C	52.5509	4.81616	2.88468e-06	Yes
WRM101 20°C vs WRM101 25°C	57.9635	5.56102	8.51985e-08	Yes
Dunnett's test (Control Group = DG4222 20°C)
Group vs. Group (Contrast)	Difference	Test Statistic	p-value	Significant
DG4222 25°C vs DG4222 20°C	-150.744	13.2335	0	Yes
WRM101 20°C vs DG4222 20°C	-145.332	13.3034	0	Yes
WRM101 25°C vs DG4222 20°C	-203.295	19.0893	0	Yes

## Sheet: Figure 2F Data
DG4222 20°C	DG4222 25°C	WRM101 20°C	WRM101 25°C
1	1	1	0.7264
1	1	0	0.2632
1	1	0.8738	0
1	1	1	0.5224
1	1	1	0.1311
1	1	1	0.843
1	1	1	0.3774
0.6162	1	0.6667	0.9787
1	1	1	1
1	1	1	0
1	1	1	0.4767
1	1	1	1
1	1	0.1757	0.9851
1	1	0.1238	0.8723
1	1	1	0.6476
1	1	0.024	0.2308
1	1	1	0.7265
1	1	0.7	0.8434
1	1	1	0.5302
1	1	1	0
0.9559	1	1	0.6293
1	1	0.6	0.2931
1	1	0.6323	1
1	1	1	0.9459
1	1	0.9716	1
1	1	0.438	0.3805
1	1	1	0.8469
1	1	0.124	1
1	1	0.7862	1
1	1	0	0.037
1	1	0.5761	0.3256
1	1	0.5094	0.5391
1	1	1	0
1	1	0.45	0.8991
1	1	0.9722	0.5
1	1	0.0714	0.6694
1	1	0.0213	1
1	1	1	0.7358
1	1	0.2444	0.7258
1	1	0.9722	0.9216
1	1	0.6865	1
1	1	1	1
1	1	1	0.9412
1	1	0.2692	0.8261
1		1	0.5455
1		0.3966	0
1		1	1
1		1	0.5
		1	1
		1	0.5676
		0.5385	0.7667
		1	0.9434
			0.5435
			0.825
			0.6
			0.1081
			0.0235
			0.3333

[truncated: 24 more sheets: Figure 2F ANOVA, Figure 2G Data, Figure 2G ANOVA, Figure 3B Data, Figure 3B Chi Square, Figure 3C Data, Figure 3C Chi Square, Figure 4B Data, Figure 4B ANOVA, Figure 4D Data, Figure 4D ANOVA, Figure 4D Curve Fitting, Figure 5A Data, Figure 5A ANOVA, Figure 5B Data, Figure 5B ANOVA, Figure 5C Data, Figure 5C ANOVA, Figure 5E Data, Figure 5E Chi Square …]
